# Supplementary material for: A Comparative Study on the Iron and Copper Binding Properties of 8‑Hydroxyquinoline-Derived Mannich Bases Targeting Multidrug-Resistance Cancer Cells
Source: ACS Omega. 2026 Jan 6;11(2):2554–69. doi: 10.1021/acsomega.5c06872 (PMC12824963; doi:10.1021/acsomega.5c06872)
Supplement: Supplementary file 2 [file ao5c06872_si_002.cif]

data_header

# 1. SUBMISSION DETAILS
#Crystallographic data for the crystal structures have been 
#deposited with the Cambridge Crystallographic Data Centre 
#as supplementary publication, number CCDC 

_publ_contact_author             
;
 'May, N\'ora V.'
 HUN-REN Research Centre for Natural Sciences
 1117 Budapest Magyar tud\'osok k\"or\'utja 2., Hungary
;
_publ_contact_author_phone       '+36-1-3826 523'
_publ_contact_author_fax         ?
_publ_contact_author_email       may.nora@ttk.hu
_publ_requested_journal          
;
  Eur. J. Med. Chem.
;
_publ_requested_coeditor_name    ?

_publ_contact_letter             
;
  
;

#===END

# 2. TITLE AND AUTHOR LIST

_publ_section_title              
;
A comparative study on the iron and copper binding properties of
8-hydroxyquinoline derived Mannich bases targeting multidrug
resistance cancer cells
;
loop_
_publ_author_name
_publ_author_address


"Hilda Kov\'acs"
;
Department of Molecular and Analytical Chemistry, Interdisciplinary 
Excellence Centre, University of Szeged, D\'om t\'er 7-8, H-6720 Szeged, 
Hungary
;
"B\'alint Hajdu"
;
Department of Molecular and Analytical Chemistry, Interdisciplinary 
Excellence Centre, University of Szeged, D\'om t\'er 7-8, H-6720 Szeged, 
Hungary
;
"N\'ora V. May"
;
Centre for Structural Science, HUN-REN Research Centre for Natural Sciences, 
Magyar Tud\'osok krt. 2, H-1117 Budapest, Hungary
;
'Norbert Lihi'
;
HUN-REN-DE Mechanisms of Complex Homogeneous and Heterogeneous Chemical 
Reactions Research Group, Department of Inorganic and Analytical Chemistry, 
University of Debrecen, Egyetem t\'er 1., H-4032 Debrecen, Hungary
;
"Istv\'an Szatm\'ari"
;Institute of Pharmaceutical Chemistry and Stereochemistry Research Group, 
E\"otv\"os Lor\'and Research Network, University of Szeged, E\"otv\"os u. 
6, H-6720 Szeged, Hungary
;
"Gergely Szak\'acs"
;
Center for Cancer Research, Medical University of Vienna, Borschkegasse 8a, 
A-1090 Vienna, Austria
;
"Gergely Szak\'acs"
;
Drug Resistance Research Group, Institute of Molecular Life Sciences, HUN-REN Research 
Centre for Natural Sciences, Magyar Tud\'osok krt. 2, H-1117 Budapest, Hungary and
Center for Cancer Research, Medical University of Vienna, Borschkegasse 8a, A-1090
 Vienna, Austria
;
"\'Eva A. Enyedy"
;
Department of Molecular and Analytical Chemistry, Interdisciplinary Excellence Centre, 
University of Szeged, D\'om t\'er 7-8, H-6720 Szeged, Hungary
;


data_hqclprocu_3H2O
_audit_creation_date             2025-11-25
_audit_creation_method           
;
Olex2 1.5
(compiled 2025.07.13 svn.rb7424aed for OlexSys, GUI svn.r7314)
;
_audit_contact_author_address    ?
_audit_contact_author_email      ?
_audit_contact_author_phone      ?
_publ_contact_author_id_orcid    ?
_publ_section_references         
;
Bourhis, L.J., Dolomanov, O.V., Gildea, R.J., Howard, J.A.K., Puschmann, H.
 (2015). Acta Cryst. A71, 59-75.

Dolomanov, O.V., Bourhis, L.J., Gildea, R.J, Howard, J.A.K. & Puschmann, H.
 (2009), J. Appl. Cryst. 42, 339-341.
;
_chemical_formula_moiety         'C30 H28 Cl2 Cu N4 O6, 3(H2 O)'
_chemical_formula_sum            'C30 H34 Cl2 Cu N4 O9'
_chemical_formula_weight         729.077
_chemical_absolute_configuration syn
loop_
_atom_type_symbol
_atom_type_scat_dispersion_real
_atom_type_scat_dispersion_imag
_atom_type_scat_Cromer_Mann_a1
_atom_type_scat_Cromer_Mann_a2
_atom_type_scat_Cromer_Mann_a3
_atom_type_scat_Cromer_Mann_a4
_atom_type_scat_Cromer_Mann_b1
_atom_type_scat_Cromer_Mann_b2
_atom_type_scat_Cromer_Mann_b3
_atom_type_scat_Cromer_Mann_b4
_atom_type_scat_Cromer_Mann_c
_atom_type_scat_source
_atom_type_scat_dispersion_source
C 0.01788 0.00908 2.31000 1.02000 1.58860 0.86500 20.84390 10.20750 0.56870
51.65120 0.21560 'International Tables Volume C Table 6.1.1.4 (pp. 500-502)'
'Brennan, Cowan, Rev. Sci. Instrum., 1992, 63, 850'
Cl 0.36457 0.70366 11.46040 7.19640 6.25560 1.64550 0.01040 1.16620 18.51940
47.77840 -9.55740 'International Tables Volume C Table 6.1.1.4 (pp. 500-502)'
'Brennan, Cowan, Rev. Sci. Instrum., 1992, 63, 850'
Cu -1.95561 0.59067 13.33800 7.16760 5.61580 1.67350 3.58280 0.24700 11.39660
64.81260 1.19100 'International Tables Volume C Table 6.1.1.4 (pp. 500-502)'
'Brennan, Cowan, Rev. Sci. Instrum., 1992, 63, 850'
H 0.00000 0.00000 0.49300 0.32291 0.14019 0.04081 10.51090 26.12570 3.14236
57.79970 0.00304 'International Tables Volume C Table 6.1.1.4 (pp. 500-502)'
'Brennan, Cowan, Rev. Sci. Instrum., 1992, 63, 850'
N 0.03110 0.01806 12.21260 3.13220 2.01250 1.16630 0.00570 9.89330 28.99750
0.58260 -11.52900 'International Tables Volume C Table 6.1.1.4 (pp. 500-502)'
'Brennan, Cowan, Rev. Sci. Instrum., 1992, 63, 850'
O 0.04960 0.03234 3.04850 2.28680 1.54630 0.86700 13.27710 5.70110 0.32390
32.90890 0.25080 'International Tables Volume C Table 6.1.1.4 (pp. 500-502)'
'Brennan, Cowan, Rev. Sci. Instrum., 1992, 63, 850'

_space_group_crystal_system      triclinic
_space_group_IT_number           1
_space_group_name_H-M_alt        'P 1'
_space_group_name_Hall           ' P 1'
loop_
_space_group_symop_id
_space_group_symop_operation_xyz
1 x,y,z

_symmetry_Int_Tables_number      1
_cell_length_a                   7.1968(6)
_cell_length_b                   7.8181(6)
_cell_length_c                   14.0457(11)
_cell_angle_alpha                82.400(6)
_cell_angle_beta                 81.792(6)
_cell_angle_gamma                85.773(6)
_cell_volume                     774.11(11)
_cell_formula_units_Z            1
_cell_measurement_temperature    296.15
_exptl_absorpt_coefficient_mu    3.114
_exptl_crystal_density_diffrn    1.564
_exptl_crystal_F_000             376.982
_exptl_crystal_size_max          0.6
_exptl_crystal_size_mid          0.1
_exptl_crystal_size_min          0.01
_diffrn_reflns_av_R_equivalents  0.0402
_diffrn_reflns_av_unetI/netI     0.0603
_diffrn_reflns_Laue_measured_fraction_full 0.9775
_diffrn_reflns_Laue_measured_fraction_max 0.9753
_diffrn_reflns_limit_h_max       8
_diffrn_reflns_limit_h_min       -8
_diffrn_reflns_limit_k_max       9
_diffrn_reflns_limit_k_min       -9
_diffrn_reflns_limit_l_max       16
_diffrn_reflns_limit_l_min       -16
_diffrn_reflns_number            8948
_diffrn_reflns_point_group_measured_fraction_full 0.8257
_diffrn_reflns_point_group_measured_fraction_max 0.8214
_diffrn_reflns_theta_full        67.6868
_diffrn_reflns_theta_max         68.20
_diffrn_reflns_theta_min         3.20
_diffrn_ambient_temperature      296.15
_diffrn_measured_fraction_theta_full 0.9775
_diffrn_measured_fraction_theta_max 0.9753
_cell_measurement_reflns_used    7379
_cell_measurement_theta_min      3.205
_cell_measurement_theta_max      68.165

_exptl_crystal_description       needle
_exptl_crystal_colour            blue
_exptl_absorpt_correction_type   numerical
_exptl_absorpt_correction_T_max  0.926
_exptl_absorpt_correction_T_min  0.627
_exptl_absorpt_process_details   
;
  NUMABS, Numerical Absorption correction Program (T.Higashi, 2011)
;
_diffrn_radiation_type           'Cu K\a'
_diffrn_radiation_wavelength     1.54187
_diffrn_radiation_source         'Sealed Tube'
_diffrn_radiation_monochromator  'Graphite Monochromator'
_diffrn_radiation_detector       RX
_diffrn_measurement_device       RAXIS-RAPID
_diffrn_detector_area_resol_mean 10.0000
_diffrn_measurement_method       dtprofit.ref
_reflns_Friedel_coverage         0.667
_reflns_limit_h_max              8
_reflns_limit_h_min              -8
_reflns_limit_k_max              9
_reflns_limit_k_min              -9
_reflns_limit_l_max              16
_reflns_limit_l_min              -16
_reflns_number_gt                3810
_reflns_number_total             4659
_reflns_threshold_expression     I>=2u(I)
_computing_molecular_graphics    'Olex2 1.5 (Dolomanov et al., 2009)'
_computing_publication_material  'Olex2 1.5 (Dolomanov et al., 2009)'
_computing_structure_refinement  'olex2.refine 1.5 (Bourhis et al., 2015)'
_refine_diff_density_max         0.4711
_refine_diff_density_min         -0.3054
_refine_diff_density_rms         0.0716
_refine_ls_abs_structure_details 
'Hooft, R.W.W., Straver, L.H., Spek, A.L. (2010). J. Appl. Cryst., 43, 665-668.'

_refine_ls_abs_structure_Flack   -0.364(14)
_refine_ls_d_res_high            0.8303
_refine_ls_d_res_low             13.7957
_refine_ls_goodness_of_fit_ref   1.0498
_refine_ls_hydrogen_treatment    constr
_refine_ls_matrix_type           full
_refine_ls_number_constraints    57
_refine_ls_number_parameters     415
_refine_ls_number_reflns         4659
_refine_ls_number_restraints     3
_refine_ls_R_factor_all          0.0713
_refine_ls_R_factor_gt           0.0582
_refine_ls_restrained_S_all      1.0498
_refine_ls_shift/su_max          0.0013
_refine_ls_shift/su_mean         0.0001
_refine_ls_structure_factor_coef Fsqd
_refine_ls_weighting_details     
'w=1/[\s^2^(Fo^2^)+(0.0479P)^2^+0.7018P] where P=(Fo^2^+2Fc^2^)/3'
_refine_ls_weighting_scheme      calc
_refine_ls_wR_factor_gt          0.1243
_refine_ls_wR_factor_ref         0.1328
_olex2_refinement_description    
;
1. Fixed Uiso
 At 1.2 times of:
  All C(H) groups, All C(H,H) groups, All N(H) groups
 At 1.5 times of:
  All O(H,H) groups
2.a Riding coordinates:
 N2(H2), N4(H4), O1W(H1Wa,H1Wb), O2W(H2Wa,H2Wb), O3W(H3Wa,H3Wb)
2.b Ternary CH refined with riding coordinates:
 C15(H15), C35(H35)
2.c Secondary CH2 refined with riding coordinates:
 C11(H11a,H11b), C12(H12a,H12b), C13(H13a,H13b), C14(H14a,H14b), C31(H31a,
 H31b), C32(H32a,H32b), C33(H33a,H33b), C34(H34a,H34b)
2.d Aromatic/amide H refined with riding coordinates:
 C2(H2a), C3(H3), C4(H4a), C6(H6), C22(H22), C23(H23), C24(H24), C26(H26)
;
loop_
_atom_site_label
_atom_site_type_symbol
_atom_site_fract_x
_atom_site_fract_y
_atom_site_fract_z
_atom_site_U_iso_or_equiv
_atom_site_adp_type
_atom_site_occupancy
_atom_site_refinement_flags_posn
Cu1 Cu 0.49941(8) 0.68671(8) 0.41453(6) 0.0452(2) Uani 1.000000 .
Cl1 Cl -0.30422(18) 0.30295(18) 0.39643(14) 0.0629(7) Uani 1.000000 .
Cl2 Cl 1.31039(18) 1.06641(19) 0.42409(14) 0.0640(7) Uani 1.000000 .
O1 O 0.3932(6) 0.6683(6) 0.2989(3) 0.0480(13) Uani 1.000000 .
O2 O 0.6081(8) 0.7183(8) 0.0310(6) 0.123(3) Uani 1.000000 .
O3 O 0.8273(7) 0.5070(8) 0.0571(4) 0.121(3) Uani 1.000000 .
O4 O 0.6015(6) 0.7141(6) 0.5292(3) 0.0472(13) Uani 1.000000 .
O5 O 0.2868(7) 0.6863(8) 0.7430(4) 0.106(2) Uani 1.000000 .
O6 O 0.2660(7) 0.6547(7) 0.9024(4) 0.102(2) Uani 1.000000 .
N1 N 0.2883(7) 0.5516(7) 0.4803(4) 0.0421(17) Uani 1.000000 .
N2 N 0.3267(7) 0.4988(6) 0.0820(4) 0.0477(13) Uani 1.000000 .
H2 H 0.3387(7) 0.5832(6) 0.0188(4) 0.0572(15) Uiso 1.000000 R
N3 N 0.7148(8) 0.8157(7) 0.3459(4) 0.0462(18) Uani 1.000000 .
N4 N 0.5919(7) 0.8580(7) 0.7086(4) 0.0528(14) Uani 1.000000 .
H4 H 0.5108(7) 0.8306(7) 0.6843(4) 0.0633(17) Uiso 1.000000 R
C2 C 0.2412(11) 0.4981(10) 0.5720(6) 0.058(2) Uani 1.000000 .
H2a H 0.3165(11) 0.5219(10) 0.6167(6) 0.069(3) Uiso 1.000000 R
C3 C 0.0787(11) 0.4048(10) 0.6053(6) 0.063(3) Uani 1.000000 .
H3 H 0.0501(11) 0.3658(10) 0.6709(6) 0.075(3) Uiso 1.000000 R
C4 C -0.0359(10) 0.3720(9) 0.5419(6) 0.052(2) Uani 1.000000 .
H4a H -0.1444(10) 0.3131(9) 0.5641(6) 0.062(3) Uiso 1.000000 R
C5 C -0.0876(9) 0.4025(9) 0.3668(6) 0.047(2) Uani 1.000000 .
C6 C -0.0220(9) 0.4588(9) 0.2723(5) 0.046(2) Uani 1.000000 .
H6 H -0.0906(9) 0.4374(9) 0.2243(5) 0.056(3) Uiso 1.000000 R
C7 C 0.1406(9) 0.5456(9) 0.2450(6) 0.046(2) Uani 1.000000 .
C8 C 0.2396(9) 0.5779(9) 0.3136(5) 0.044(2) Uani 1.000000 .
C9 C 0.1785(10) 0.5160(9) 0.4139(6) 0.044(2) Uani 1.000000 .
C10 C 0.0102(9) 0.4279(9) 0.4414(6) 0.043(2) Uani 1.000000 .
C11 C 0.1984(9) 0.6184(9) 0.1388(5) 0.0484(19) Uani 1.000000 .
H11a H 0.2600(9) 0.7252(9) 0.1370(5) 0.058(2) Uiso 1.000000 R
H11b H 0.0859(9) 0.6459(9) 0.1078(5) 0.058(2) Uiso 1.000000 R
C12 C 0.2478(10) 0.3341(9) 0.0698(5) 0.070(2) Uani 1.000000 .
H12a H 0.1593(10) 0.2955(9) 0.1260(5) 0.084(2) Uiso 1.000000 R
H12b H 0.1843(10) 0.3474(9) 0.0126(5) 0.084(2) Uiso 1.000000 R
C13 C 0.4168(13) 0.2075(11) 0.0592(8) 0.124(4) Uani 1.000000 .
H13a H 0.3810(13) 0.0914(11) 0.0848(8) 0.149(5) Uiso 1.000000 R
H13b H 0.4677(13) 0.2083(11) -0.0087(8) 0.149(5) Uiso 1.000000 R
C14 C 0.5466(14) 0.2573(12) 0.1093(10) 0.143(6) Uani 1.000000 .
H14a H 0.5357(14) 0.1935(12) 0.1737(10) 0.172(7) Uiso 1.000000 R
H14b H 0.6720(14) 0.2329(12) 0.0766(10) 0.172(7) Uiso 1.000000 R
C15 C 0.5151(9) 0.4504(9) 0.1163(5) 0.0597(19) Uani 1.000000 .
H15 H 0.5022(9) 0.4662(9) 0.1851(5) 0.072(2) Uiso 1.000000 R
C16 C 0.6616(9) 0.5670(11) 0.0630(5) 0.075(3) Uani 1.000000 .
C22 C 0.7635(10) 0.8658(9) 0.2517(6) 0.054(2) Uani 1.000000 .
H22 H 0.6860(10) 0.8429(9) 0.2079(6) 0.065(3) Uiso 1.000000 R
C23 C 0.9253(9) 0.9507(9) 0.2176(6) 0.053(2) Uani 1.000000 .
H23 H 0.9569(9) 0.9834(9) 0.1515(6) 0.064(3) Uiso 1.000000 R
C24 C 1.0390(10) 0.9865(9) 0.2815(6) 0.049(2) Uani 1.000000 .
H24 H 1.1485(10) 1.0433(9) 0.2582(6) 0.059(3) Uiso 1.000000 R
C25 C 1.0957(9) 0.9693(9) 0.4547(6) 0.047(2) Uani 1.000000 .
C26 C 1.0353(9) 0.9249(9) 0.5493(6) 0.049(2) Uani 1.000000 .
H26 H 1.1054(9) 0.9493(9) 0.5961(6) 0.059(3) Uiso 1.000000 R
C27 C 0.8613(9) 0.8393(9) 0.5780(6) 0.048(2) Uani 1.000000 .
C28 C 0.7563(9) 0.7966(9) 0.5086(5) 0.043(2) Uani 1.000000 .
C29 C 0.8276(9) 0.8506(9) 0.4086(5) 0.039(2) Uani 1.000000 .
C30 C 0.9942(9) 0.9396(9) 0.3809(6) 0.043(2) Uani 1.000000 .
C31 C 0.7905(9) 0.7922(10) 0.6832(5) 0.059(2) Uani 1.000000 .
H31a H 0.8701(9) 0.8399(10) 0.7222(5) 0.071(3) Uiso 1.000000 R
H31b H 0.7987(9) 0.6675(10) 0.6985(5) 0.071(3) Uiso 1.000000 R
C32 C 0.5624(11) 1.0506(10) 0.6831(5) 0.080(3) Uani 1.000000 .
H32a H 0.6763(11) 1.1087(10) 0.6848(5) 0.097(3) Uiso 1.000000 R
H32b H 0.5239(11) 1.0783(10) 0.6191(5) 0.097(3) Uiso 1.000000 R
C33 C 0.4130(12) 1.1000(11) 0.7581(7) 0.092(3) Uani 1.000000 .
H33a H 0.4148(12) 1.2216(11) 0.7650(7) 0.110(4) Uiso 1.000000 R
H33b H 0.2906(12) 1.0773(11) 0.7427(7) 0.110(4) Uiso 1.000000 R
C34 C 0.4558(10) 0.9899(10) 0.8482(5) 0.083(2) Uani 1.000000 .
H34a H 0.5572(10) 1.0343(10) 0.8747(5) 0.099(3) Uiso 1.000000 R
H34b H 0.3459(10) 0.9822(10) 0.8970(5) 0.099(3) Uiso 1.000000 R
C35 C 0.5135(9) 0.8169(9) 0.8131(4) 0.063(2) Uani 1.000000 .
H35 H 0.6089(9) 0.7549(9) 0.8500(4) 0.076(2) Uiso 1.000000 R
C36 C 0.3464(11) 0.7083(11) 0.8178(6) 0.080(3) Uani 1.000000 .
O1W O 0.9524(7) 0.4797(7) 0.8563(4) 0.109(2) Uani 1.000000 .
H1Wa H 0.9822(7) 0.3722(7) 0.8664(4) 0.164(3) Uiso 1.000000 R
H1Wb H 1.0527(7) 0.5286(7) 0.8594(4) 0.164(3) Uiso 1.000000 R
O2W O 0.9354(7) 0.8954(7) 0.9652(5) 0.120(2) Uani 1.000000 .
H2Wa H 0.8495(7) 0.8279(7) 0.9881(5) 0.179(4) Uiso 1.000000 R
H2Wb H 1.0120(7) 0.8406(7) 0.9279(5) 0.179(4) Uiso 1.000000 R
O3W O 0.8982(8) 0.1550(7) 0.8099(4) 0.125(2) Uani 1.000000 .
H3Wa H 0.9200(8) 0.0940(7) 0.8623(4) 0.187(4) Uiso 1.000000 R
H3Wb H 0.9273(8) 0.1370(7) 0.7558(4) 0.187(4) Uiso 1.000000 R

loop_
_atom_site_aniso_label
_atom_site_aniso_U_11
_atom_site_aniso_U_22
_atom_site_aniso_U_33
_atom_site_aniso_U_12
_atom_site_aniso_U_13
_atom_site_aniso_U_23
Cu1 0.0458(4) 0.0490(4) 0.0416(4) -0.0126(3) -0.0050(3) -0.0037(3)
Cl1 0.0371(12) 0.0646(17) 0.0849(18) -0.0111(11) 0.0008(11) -0.0063(13)
Cl2 0.0392(12) 0.0652(17) 0.0862(17) -0.0129(11) 0.0002(11) -0.0084(13)
O1 0.048(3) 0.055(4) 0.039(3) -0.026(3) 0.003(2) 0.002(2)
O2 0.073(4) 0.147(7) 0.137(7) -0.036(5) -0.020(4) 0.045(5)
O3 0.050(4) 0.217(8) 0.095(5) -0.003(4) -0.014(3) -0.010(5)
O4 0.037(3) 0.056(4) 0.050(3) -0.017(3) -0.006(2) -0.005(3)
O5 0.098(5) 0.158(6) 0.069(4) -0.068(4) -0.005(3) -0.020(4)
O6 0.085(4) 0.165(6) 0.052(3) -0.043(4) -0.007(3) 0.023(3)
N1 0.043(4) 0.041(4) 0.039(4) 0.003(3) 0.000(3) -0.001(3)
N2 0.047(3) 0.051(3) 0.047(3) -0.009(3) -0.008(2) -0.005(2)
N3 0.054(4) 0.042(4) 0.041(4) -0.011(3) -0.003(3) 0.002(3)
N4 0.051(3) 0.071(4) 0.037(3) -0.014(3) -0.003(3) -0.005(3)
C2 0.073(6) 0.058(6) 0.045(5) -0.019(5) -0.016(5) 0.003(4)
C3 0.080(7) 0.052(6) 0.052(5) -0.017(5) 0.015(5) -0.009(4)
C4 0.045(5) 0.042(5) 0.065(6) -0.015(4) 0.007(4) -0.000(4)
C5 0.039(5) 0.044(6) 0.059(5) 0.000(4) -0.014(4) -0.001(4)
C6 0.044(5) 0.054(5) 0.042(4) -0.004(4) -0.005(4) -0.008(4)
C7 0.037(4) 0.052(5) 0.050(5) -0.015(4) -0.019(4) 0.006(4)
C8 0.039(4) 0.037(5) 0.047(5) -0.004(4) 0.019(4) 0.000(4)
C9 0.045(5) 0.032(5) 0.060(5) -0.002(4) -0.014(4) -0.013(4)
C10 0.037(4) 0.037(5) 0.053(5) 0.006(4) -0.006(4) -0.006(4)
C11 0.043(4) 0.052(5) 0.049(4) -0.003(3) -0.008(3) -0.002(3)
C12 0.081(6) 0.071(5) 0.062(5) -0.029(4) -0.008(4) -0.010(4)
C13 0.133(10) 0.079(7) 0.153(11) 0.004(7) 0.032(8) -0.047(7)
C14 0.130(12) 0.092(10) 0.217(17) 0.018(9) -0.076(11) -0.012(10)
C15 0.051(4) 0.063(5) 0.067(5) 0.000(4) -0.015(4) -0.010(4)
C16 0.041(4) 0.128(8) 0.059(5) -0.004(5) -0.016(4) -0.012(5)
C22 0.057(5) 0.051(6) 0.050(5) 0.001(4) -0.001(4) -0.003(4)
C23 0.050(5) 0.058(6) 0.046(5) 0.002(4) -0.002(4) 0.007(4)
C24 0.041(5) 0.045(5) 0.058(5) 0.003(4) 0.003(4) -0.001(4)
C25 0.028(4) 0.046(6) 0.064(6) -0.008(4) 0.007(4) -0.006(5)
C26 0.031(4) 0.046(5) 0.075(6) -0.010(4) -0.015(4) -0.007(5)
C27 0.038(4) 0.052(5) 0.052(5) 0.003(4) -0.001(4) -0.012(4)
C28 0.046(5) 0.050(5) 0.039(4) -0.001(4) -0.026(4) -0.002(4)
C29 0.038(4) 0.042(5) 0.030(4) 0.002(4) 0.008(3) 0.005(3)
C30 0.043(5) 0.034(5) 0.049(5) -0.007(4) 0.006(4) -0.004(4)
C31 0.046(4) 0.079(6) 0.054(5) -0.012(4) -0.019(4) 0.004(4)
C32 0.092(7) 0.084(6) 0.058(5) 0.008(5) -0.005(4) 0.007(4)
C33 0.086(6) 0.084(7) 0.099(7) -0.007(5) 0.019(5) -0.024(5)
C34 0.082(6) 0.114(7) 0.054(5) -0.031(5) 0.005(4) -0.020(5)
C35 0.069(5) 0.083(5) 0.039(4) -0.019(4) -0.003(3) -0.003(4)
C36 0.070(6) 0.113(8) 0.058(5) -0.042(6) -0.022(4) 0.018(5)
O1W 0.111(5) 0.131(6) 0.086(4) -0.042(4) -0.015(4) 0.003(4)
O2W 0.107(5) 0.112(6) 0.128(6) -0.016(4) -0.001(5) 0.017(5)
O3W 0.137(6) 0.161(7) 0.078(4) -0.053(5) -0.024(4) 0.012(4)

loop_
_geom_bond_atom_site_label_1
_geom_bond_atom_site_label_2
_geom_bond_distance
_geom_bond_site_symmetry_2
_geom_bond_publ_flag
Cu1 O1 1.918(5) . ?
Cu1 O4 1.906(5) . ?
Cu1 N1 1.964(6) . ?
Cu1 N3 1.974(6) . ?
Cl1 C5 1.765(7) . ?
Cl2 C25 1.745(7) . ?
O1 C8 1.333(8) . ?
O2 C16 1.261(9) . ?
O3 C16 1.245(8) . ?
O4 C28 1.306(8) . ?
O5 C36 1.226(9) . ?
O6 C36 1.277(9) . ?
N1 C2 1.305(9) . ?
N1 C9 1.373(9) . ?
N2 H2 1.0304 . ?
N2 C11 1.491(8) . ?
N2 C12 1.484(8) . ?
N2 C15 1.509(7) . ?
N3 C22 1.333(9) . ?
N3 C29 1.345(9) . ?
N4 H4 0.7731 . ?
N4 C31 1.493(8) . ?
N4 C32 1.508(9) . ?
N4 C35 1.497(7) . ?
C2 H2a 0.9300 . ?
C2 C3 1.413(10) . ?
C3 H3 0.9300 . ?
C3 C4 1.357(10) . ?
C4 H4a 0.9300 . ?
C4 C10 1.421(10) . ?
C5 C6 1.370(10) . ?
C5 C10 1.384(9) . ?
C6 H6 0.9300 . ?
C6 C7 1.378(9) . ?
C7 C8 1.336(10) . ?
C7 C11 1.534(10) . ?
C8 C9 1.444(10) . ?
C9 C10 1.417(9) . ?
C11 H11a 0.9700 . ?
C11 H11b 0.9700 . ?
C12 H12a 0.9700 . ?
C12 H12b 0.9700 . ?
C12 C13 1.513(10) . ?
C13 H13a 0.9700 . ?
C13 H13b 0.9700 . ?
C13 C14 1.354(13) . ?
C14 H14a 0.9700 . ?
C14 H14b 0.9700 . ?
C14 C15 1.524(11) . ?
C15 H15 0.9800 . ?
C15 C16 1.496(10) . ?
C22 H22 0.9300 . ?
C22 C23 1.377(10) . ?
C23 H23 0.9300 . ?
C23 C24 1.365(10) . ?
C24 H24 0.9300 . ?
C24 C30 1.393(10) . ?
C25 C26 1.346(10) . ?
C25 C30 1.403(10) . ?
C26 H26 0.9300 . ?
C26 C27 1.444(10) . ?
C27 C28 1.403(9) . ?
C27 C31 1.499(10) . ?
C28 C29 1.443(9) . ?
C29 C30 1.411(9) . ?
C31 H31a 0.9700 . ?
C31 H31b 0.9700 . ?
C32 H32a 0.9700 . ?
C32 H32b 0.9700 . ?
C32 C33 1.462(10) . ?
C33 H33a 0.9700 . ?
C33 H33b 0.9700 . ?
C33 C34 1.490(11) . ?
C34 H34a 0.9700 . ?
C34 H34b 0.9700 . ?
C34 C35 1.510(9) . ?
C35 H35 0.9800 . ?
C35 C36 1.512(10) . ?
O1W H1Wa 0.8500 . ?
O1W H1Wb 0.8501 . ?
O2W H2Wa 0.8431 . ?
O2W H2Wb 0.8392 . ?
O3W H3Wa 0.8500 . ?
O3W H3Wb 0.7863 . ?

loop_
_geom_angle_atom_site_label_1
_geom_angle_atom_site_label_2
_geom_angle_atom_site_label_3
_geom_angle
_geom_angle_site_symmetry_1
_geom_angle_site_symmetry_3
_geom_angle_publ_flag
O4 Cu1 O1 177.8(2) . . ?
N1 Cu1 O1 84.7(2) . . ?
N1 Cu1 O4 95.9(2) . . ?
N3 Cu1 O1 94.4(2) . . ?
N3 Cu1 O4 85.0(2) . . ?
N3 Cu1 N1 178.0(3) . . ?
C8 O1 Cu1 114.1(4) . . ?
C28 O4 Cu1 111.2(4) . . ?
C2 N1 Cu1 130.5(5) . . ?
C9 N1 Cu1 109.9(5) . . ?
C9 N1 C2 119.5(6) . . ?
C11 N2 H2 94.6 . . ?
C12 N2 H2 112.2(3) . . ?
C12 N2 C11 115.9(5) . . ?
C15 N2 H2 111.8(3) . . ?
C15 N2 C11 116.1(5) . . ?
C15 N2 C12 106.2(5) . . ?
C22 N3 Cu1 130.7(5) . . ?
C29 N3 Cu1 110.8(5) . . ?
C29 N3 C22 118.5(6) . . ?
C31 N4 H4 121.9 . . ?
C32 N4 H4 97.6(4) . . ?
C32 N4 C31 113.3(5) . . ?
C35 N4 H4 100.0(3) . . ?
C35 N4 C31 114.7(5) . . ?
C35 N4 C32 106.9(5) . . ?
H2a C2 N1 119.1(4) . . ?
C3 C2 N1 121.7(8) . . ?
C3 C2 H2a 119.1(5) . . ?
H3 C3 C2 119.9(5) . . ?
C4 C3 C2 120.2(8) . . ?
C4 C3 H3 119.9(5) . . ?
H4a C4 C3 120.1(5) . . ?
C10 C4 C3 119.9(7) . . ?
C10 C4 H4a 120.1(5) . . ?
C6 C5 Cl1 120.4(6) . . ?
C10 C5 Cl1 118.5(6) . . ?
C10 C5 C6 121.0(7) . . ?
H6 C6 C5 118.4(5) . . ?
C7 C6 C5 123.2(7) . . ?
C7 C6 H6 118.4(4) . . ?
C8 C7 C6 118.8(7) . . ?
C11 C7 C6 120.8(7) . . ?
C11 C7 C8 120.2(6) . . ?
C7 C8 O1 125.6(6) . . ?
C9 C8 O1 114.6(7) . . ?
C9 C8 C7 119.7(6) . . ?
C8 C9 N1 116.6(6) . . ?
C10 C9 N1 122.4(7) . . ?
C10 C9 C8 121.0(7) . . ?
C5 C10 C4 127.5(7) . . ?
C9 C10 C4 116.2(7) . . ?
C9 C10 C5 116.2(7) . . ?
C7 C11 N2 114.1(5) . . ?
H11a C11 N2 108.7(3) . . ?
H11a C11 C7 108.7(4) . . ?
H11b C11 N2 108.7(3) . . ?
H11b C11 C7 108.7(4) . . ?
H11b C11 H11a 107.6 . . ?
H12a C12 N2 110.8(3) . . ?
H12b C12 N2 110.8(3) . . ?
H12b C12 H12a 108.9 . . ?
C13 C12 N2 104.6(6) . . ?
C13 C12 H12a 110.8(5) . . ?
C13 C12 H12b 110.8(5) . . ?
H13a C13 C12 110.2(4) . . ?
H13b C13 C12 110.2(5) . . ?
H13b C13 H13a 108.5 . . ?
C14 C13 C12 107.5(8) . . ?
C14 C13 H13a 110.2(7) . . ?
C14 C13 H13b 110.2(7) . . ?
H14a C14 C13 109.8(7) . . ?
H14b C14 C13 109.8(7) . . ?
H14b C14 H14a 108.26981135(2) . . ?
C15 C14 C13 109.2(8) . . ?
C15 C14 H14a 109.8(6) . . ?
C15 C14 H14b 109.8(5) . . ?
C14 C15 N2 104.6(6) . . ?
H15 C15 N2 107.7(3) . . ?
H15 C15 C14 107.7(6) . . ?
C16 C15 N2 110.9(5) . . ?
C16 C15 C14 117.9(7) . . ?
C16 C15 H15 107.7(4) . . ?
O3 C16 O2 125.7(8) . . ?
C15 C16 O2 117.7(6) . . ?
C15 C16 O3 116.5(7) . . ?
H22 C22 N3 119.1(4) . . ?
C23 C22 N3 121.8(8) . . ?
C23 C22 H22 119.1(5) . . ?
H23 C23 C22 120.2(5) . . ?
C24 C23 C22 119.5(7) . . ?
C24 C23 H23 120.2(4) . . ?
H24 C24 C23 119.3(4) . . ?
C30 C24 C23 121.3(7) . . ?
C30 C24 H24 119.3(5) . . ?
C26 C25 Cl2 117.9(6) . . ?
C30 C25 Cl2 119.4(6) . . ?
C30 C25 C26 122.8(7) . . ?
H26 C26 C25 120.1(4) . . ?
C27 C26 C25 119.8(7) . . ?
C27 C26 H26 120.1(5) . . ?
C28 C27 C26 121.0(7) . . ?
C31 C27 C26 120.4(7) . . ?
C31 C27 C28 118.6(6) . . ?
C27 C28 O4 124.3(7) . . ?
C29 C28 O4 119.5(6) . . ?
C29 C28 C27 116.1(7) . . ?
C28 C29 N3 113.3(6) . . ?
C30 C29 N3 123.9(7) . . ?
C30 C29 C28 122.7(7) . . ?
C25 C30 C24 127.6(7) . . ?
C29 C30 C24 115.0(7) . . ?
C29 C30 C25 117.4(7) . . ?
C27 C31 N4 112.1(5) . . ?
H31a C31 N4 109.2(4) . . ?
H31a C31 C27 109.2(4) . . ?
H31b C31 N4 109.2(4) . . ?
H31b C31 C27 109.2(4) . . ?
H31b C31 H31a 107.9 . . ?
H32a C32 N4 111.0(4) . . ?
H32b C32 N4 111.0(4) . . ?
H32b C32 H32a 109.0 . . ?
C33 C32 N4 103.6(6) . . ?
C33 C32 H32a 111.0(5) . . ?
C33 C32 H32b 111.0(5) . . ?
H33a C33 C32 110.9(5) . . ?
H33b C33 C32 110.9(5) . . ?
H33b C33 H33a 108.9 . . ?
C34 C33 C32 104.4(7) . . ?
C34 C33 H33a 110.9(5) . . ?
C34 C33 H33b 110.9(5) . . ?
H34a C34 C33 111.2(5) . . ?
H34b C34 C33 111.2(4) . . ?
H34b C34 H34a 109.1 . . ?
C35 C34 C33 102.7(6) . . ?
C35 C34 H34a 111.2(4) . . ?
C35 C34 H34b 111.2(4) . . ?
C34 C35 N4 105.2(5) . . ?
H35 C35 N4 110.7(3) . . ?
H35 C35 C34 110.7(4) . . ?
C36 C35 N4 107.6(6) . . ?
C36 C35 C34 111.7(6) . . ?
C36 C35 H35 110.7(4) . . ?
O6 C36 O5 123.4(7) . . ?
C35 C36 O5 120.0(7) . . ?
C35 C36 O6 116.3(7) . . ?
H1Wb O1W H1Wa 104.5 . . ?
H2Wb O2W H2Wa 106.0 . . ?
H3Wb O3W H3Wa 129.9 . . ?

loop_
_geom_torsion_atom_site_label_1
_geom_torsion_atom_site_label_2
_geom_torsion_atom_site_label_3
_geom_torsion_atom_site_label_4
_geom_torsion
_geom_torsion_site_symmetry_1
_geom_torsion_site_symmetry_2
_geom_torsion_site_symmetry_3
_geom_torsion_site_symmetry_4
_geom_torsion_publ_flag
Cu1 O1 C8 C7 -179.5(5) . . . . ?
Cu1 O1 C8 C9 2.0(4) . . . . ?
Cu1 O4 C28 C27 178.6(4) . . . . ?
Cu1 O4 C28 C29 -0.9(4) . . . . ?
Cu1 N1 C2 C3 178.3(6) . . . . ?
Cu1 N1 C9 C8 1.5(5) . . . . ?
Cu1 N1 C9 C10 -176.6(4) . . . . ?
Cu1 N3 C22 C23 -177.6(6) . . . . ?
Cu1 N3 C29 C28 -4.1(5) . . . . ?
Cu1 N3 C29 C30 179.2(4) . . . . ?
Cl1 C5 C6 C7 176.4(6) . . . . ?
Cl1 C5 C10 C4 4.9(7) . . . . ?
Cl1 C5 C10 C9 -177.0(5) . . . . ?
Cl2 C25 C26 C27 -178.1(5) . . . . ?
Cl2 C25 C30 C24 -3.4(7) . . . . ?
Cl2 C25 C30 C29 175.9(5) . . . . ?
O1 C8 C7 C6 -176.1(7) . . . . ?
O1 C8 C7 C11 -1.5(8) . . . . ?
O1 C8 C9 N1 -2.3(6) . . . . ?
O1 C8 C9 C10 175.8(5) . . . . ?
O2 C16 C15 N2 28.0(9) . . . . ?
O2 C16 C15 C14 148.5(9) . . . . ?
O3 C16 C15 N2 -154.4(7) . . . . ?
O3 C16 C15 C14 -33.9(9) . . . . ?
O4 C28 C27 C26 177.5(6) . . . . ?
O4 C28 C27 C31 -1.7(8) . . . . ?
O4 C28 C29 N3 3.5(7) . . . . ?
O4 C28 C29 C30 -179.7(6) . . . . ?
O5 C36 C35 N4 -8.0(9) . . . . ?
O5 C36 C35 C34 106.9(8) . . . . ?
O6 C36 C35 N4 177.2(7) . . . . ?
O6 C36 C35 C34 -67.9(8) . . . . ?
N1 C2 C3 C4 -1.6(9) . . . . ?
N1 C9 C8 C7 179.1(6) . . . . ?
N1 C9 C10 C4 -2.3(8) . . . . ?
N1 C9 C10 C5 179.3(6) . . . . ?
N2 C11 C7 C6 -92.9(6) . . . . ?
N2 C11 C7 C8 92.6(6) . . . . ?
N2 C12 C13 C14 29.4(8) . . . . ?
N2 C15 C14 C13 11.3(7) . . . . ?
N3 C22 C23 C24 -0.6(8) . . . . ?
N3 C29 C28 C27 -176.0(6) . . . . ?
N3 C29 C30 C24 -1.7(8) . . . . ?
N3 C29 C30 C25 178.8(6) . . . . ?
N4 C31 C27 C26 127.6(6) . . . . ?
N4 C31 C27 C28 -53.1(7) . . . . ?
N4 C32 C33 C34 38.2(6) . . . . ?
N4 C35 C34 C33 27.8(6) . . . . ?
C2 N1 C9 C8 -179.5(7) . . . . ?
C2 N1 C9 C10 2.4(7) . . . . ?
C2 C3 C4 C10 1.5(9) . . . . ?
C3 C2 N1 C9 -0.4(9) . . . . ?
C3 C4 C10 C5 178.5(7) . . . . ?
C3 C4 C10 C9 0.3(8) . . . . ?
C4 C10 C5 C6 -177.6(7) . . . . ?
C4 C10 C9 C8 179.7(6) . . . . ?
C5 C6 C7 C8 -0.4(9) . . . . ?
C5 C6 C7 C11 -175.0(7) . . . . ?
C5 C10 C9 C8 1.3(7) . . . . ?
C6 C5 C10 C9 0.6(8) . . . . ?
C6 C7 C8 C9 2.3(8) . . . . ?
C7 C6 C5 C10 -1.1(9) . . . . ?
C7 C8 C9 C10 -2.8(8) . . . . ?
C7 C11 N2 C12 63.6(7) . . . . ?
C7 C11 N2 C15 -62.0(7) . . . . ?
C9 C8 C7 C11 176.9(6) . . . . ?
C11 N2 C12 C13 -151.9(7) . . . . ?
C11 N2 C15 C14 137.8(7) . . . . ?
C11 N2 C15 C16 -94.1(6) . . . . ?
C12 N2 C15 C14 7.4(7) . . . . ?
C12 N2 C15 C16 135.5(5) . . . . ?
C12 C13 C14 C15 -25.1(8) . . . . ?
C13 C12 N2 C15 -21.3(7) . . . . ?
C13 C14 C15 C16 -112.5(9) . . . . ?
C22 N3 C29 C28 177.5(6) . . . . ?
C22 N3 C29 C30 0.9(7) . . . . ?
C22 C23 C24 C30 -0.3(8) . . . . ?
C23 C22 N3 C29 0.4(8) . . . . ?
C23 C24 C30 C25 -179.2(6) . . . . ?
C23 C24 C30 C29 1.4(8) . . . . ?
C24 C30 C25 C26 177.0(7) . . . . ?
C24 C30 C29 C28 -178.1(6) . . . . ?
C25 C26 C27 C28 2.0(8) . . . . ?
C25 C26 C27 C31 -178.8(7) . . . . ?
C25 C30 C29 C28 2.5(8) . . . . ?
C26 C25 C30 C29 -3.6(9) . . . . ?
C26 C27 C28 C29 -2.9(8) . . . . ?
C27 C26 C25 C30 1.5(8) . . . . ?
C27 C28 C29 C30 0.7(7) . . . . ?
C27 C31 N4 C32 -56.2(7) . . . . ?
C27 C31 N4 C35 -179.3(6) . . . . ?
C29 C28 C27 C31 177.8(6) . . . . ?
C31 N4 C32 C33 -147.7(7) . . . . ?
C31 N4 C35 C34 121.6(6) . . . . ?
C31 N4 C35 C36 -119.2(6) . . . . ?
C32 N4 C35 C34 -4.9(6) . . . . ?
C32 N4 C35 C36 114.3(6) . . . . ?
C32 C33 C34 C35 -41.4(7) . . . . ?
C33 C32 N4 C35 -20.3(7) . . . . ?
C33 C34 C35 C36 -88.7(6) . . . . ?

loop_
_diffrn_refln_index_h
_diffrn_refln_index_k
_diffrn_refln_index_l
_diffrn_refln_intensity_net
_diffrn_refln_intensity_u
_diffrn_refln_scale_group_code
0 0 1 21131 779 1
0 0 1 22777 969 1
0 0 1 22899 961 1
0 0 1 18927 645 1
0 0 1 21516 891 1
0 0 -1 21224 813 1
0 0 -1 23581 995 1
0 0 -1 24576 1024 1
0 0 -1 20891 661 1
0 0 -1 23713 977 1
0 0 2 17010 614 1
0 0 2 18327 779 1
0 0 2 17996 741 1
0 0 2 18101 607 1
0 0 2 17518 725 1
0 0 -2 17342 671 1
0 0 -2 17949 747 1
0 0 -2 18112 732 1
0 0 -2 20132 668 1
0 0 -2 17622 756 1
0 0 3 27904 1286 1
0 0 3 27792 1542 1
0 0 3 26234 1343 1
0 0 3 24969 1086 1
0 0 3 25953 1343 1
0 0 -3 25538 1246 1
0 0 -3 27696 1480 1
0 0 -3 27393 1382 1
0 0 -3 28753 1170 1
0 0 -3 26501 1354 1
0 0 4 2105 77 1
0 0 4 2120 74 1
0 0 4 1895 55 1
0 0 4 1941 61 1
0 0 4 2039 71 1
0 0 5 6330 209 1
0 0 5 6311 230 1
0 0 5 5974 199 1
0 0 5 5947 194 1
0 0 5 6073 217 1
0 0 -5 5812 194 1
0 0 -5 5595 200 1
0 0 -5 5568 178 1
0 0 -5 6350 249 1
0 0 -5 5484 234 1
0 0 6 12976 533 1
0 0 6 13475 685 1
0 0 6 12394 535 1
0 0 6 13632 568 1
0 0 6 13584 671 1
0 0 -6 13167 562 1
0 0 -6 13717 600 1
0 0 -6 13527 562 1
0 0 -6 13846 567 1
0 0 -6 13511 595 1
0 0 7 9352 349 1
0 0 7 9758 447 1
0 0 7 8674 356 1
0 0 7 10074 434 1
0 0 -7 9450 390 1
0 0 -7 9314 357 1
0 0 -7 10887 442 1
0 0 -7 9448 384 1
0 0 -7 10320 435 1
0 0 8 3293 109 1
0 0 8 3471 154 1
0 0 8 3380 146 1
0 0 8 3320 156 1
0 0 8 3582 147 1
0 0 -8 3060 123 1
0 0 -8 3443 185 1
0 0 -8 3323 176 1
0 0 -8 3406 180 1
0 0 9 1596 99 1
0 0 9 1460 87 1
0 0 9 1691 87 1
0 0 -9 1703 88 1
0 0 -9 1633 84 1
0 0 -9 1688 84 1
0 0 10 1101 126 1
0 0 10 1186 111 1
0 0 -10 1026 75 1
0 0 11 930 89 1
0 0 11 1180 83 1
0 0 -11 1028 85 1
0 0 12 585 75 1
0 0 12 704 68 1
0 0 -12 683 73 1
0 0 13 91 38 1
0 0 13 147 35 1
0 0 -13 32 36 1
0 0 14 199 48 1
0 0 14 265 45 1
0 0 -14 241 51 1
0 0 15 179 61 1
0 0 -15 144 58 1
0 0 16 58 21 1
0 0 -16 8 20 1
0 0 -16 74 33 1
0 1 -16 8 20 1
0 1 -16 50 18 1
0 -1 16 10 29 1
0 1 -15 187 66 1
0 -1 15 142 60 1
0 -1 15 267 57 1
0 1 -14 105 41 1
0 -1 14 77 37 1
0 -1 14 144 55 1
0 1 -13 355 58 1
0 -1 13 275 56 1
0 -1 13 417 78 1
0 1 -12 856 86 1
0 -1 12 654 83 1
0 -1 12 944 114 1
0 1 -11 636 72 1
0 -1 11 635 73 1
0 -1 11 675 97 1
0 1 -10 1425 137 1
0 -1 10 1096 87 1
0 -1 10 1348 120 1
0 1 -9 716 60 1
0 -1 9 624 60 1
0 -1 9 717 82 1
0 1 -8 1547 63 1
0 1 -8 1780 85 1
0 1 -8 1645 78 1
0 1 -8 1687 110 1
0 -1 8 1567 87 1
0 -1 8 1391 79 1
0 -1 8 1414 65 1
0 -1 8 1661 84 1
0 1 -7 228 33 1
0 1 -7 278 32 1
0 1 -7 266 26 1
0 -1 7 269 49 1
0 -1 7 208 24 1
0 -1 7 263 29 1
0 1 -6 292 22 1
0 1 -6 350 32 1
0 1 -6 347 27 1
0 -1 6 348 49 1
0 -1 6 309 36 1
0 -1 6 370 30 1
0 -1 6 328 29 1
0 1 -5 2496 71 1
0 1 -5 2814 97 1
0 1 -5 2713 93 1
0 1 -5 2604 117 1
0 -1 5 2465 89 1
0 -1 5 2444 85 1
0 -1 5 2673 91 1
0 -1 5 2739 99 1
0 1 -4 4294 116 1
0 1 -4 4620 184 1
0 1 -4 4668 178 1
0 1 -4 4162 165 1
0 -1 4 4509 101 1
0 -1 4 4546 152 1
0 -1 4 4190 139 1
0 -1 4 4531 142 1
0 -1 4 4554 149 1
0 1 -3 970 21 1
0 1 -3 1043 63 1
0 1 -3 1046 40 1
0 1 -3 917 35 1
0 -1 3 994 38 1
0 -1 3 924 39 1
0 -1 3 916 59 1
0 -1 3 967 36 1
0 1 -2 1291 20 1
0 1 -2 1333 45 1
0 1 -2 1351 47 1
0 1 -2 1134 40 1
0 1 -2 1292 38 1
0 -1 2 1323 21 1
0 -1 2 1335 66 1
0 -1 2 1268 46 1
0 -1 2 1318 39 1
0 1 -1 16632 748 1
0 1 -1 16189 676 1
0 1 -1 14529 574 1
0 1 -1 17173 688 1
0 -1 1 17784 656 1
0 -1 1 15740 676 1
0 -1 1 16323 712 1
0 -1 1 17350 683 1
0 1 0 26174 1219 1
0 1 0 27212 1399 1
0 1 0 28092 1412 1
0 1 0 26298 1213 1
0 1 0 28749 1430 1
0 -1 0 24202 1096 1
0 -1 0 27576 1426 1
0 -1 0 28436 1390 1
0 -1 0 28037 1362 1
0 1 1 2097 76 1
0 1 1 2000 55 1
0 1 1 2117 63 1
0 -1 -1 1853 55 1
0 -1 -1 2092 78 1
0 -1 -1 2089 62 1
0 -1 -1 2163 36 1
0 -1 -1 2050 44 1
0 1 2 11802 463 1
0 1 2 12385 435 1
0 1 2 11806 462 1
0 -1 -2 11774 514 1
0 -1 -2 12463 481 1
0 -1 -2 13143 459 1
0 -1 -2 11641 319 1
0 -1 -2 12510 483 1
0 1 3 1426 56 1
0 1 3 1594 56 1
0 1 3 1497 49 1
0 1 3 1468 38 1
0 1 3 1519 46 1
0 -1 -3 1456 95 1
0 -1 -3 1433 53 1
0 -1 -3 1430 35 1
0 -1 -3 1367 47 1
0 1 4 10532 399 1
0 1 4 11069 499 1
0 1 4 10630 375 1
0 1 4 10676 419 1
0 1 4 10337 400 1
0 -1 -4 10532 467 1
0 -1 -4 11776 468 1
0 -1 -4 11054 364 1
0 -1 -4 11003 462 1
0 1 5 432 30 1
0 1 5 424 32 1
0 -1 -5 522 49 1
0 -1 -5 500 29 1
0 -1 -5 510 34 1
0 1 6 2210 103 1
0 1 6 2114 86 1
0 1 6 1886 55 1
0 1 6 2015 82 1
0 1 6 2105 78 1
0 -1 -6 2039 110 1
0 -1 -6 2069 76 1
0 -1 -6 2046 67 1
0 -1 -6 2149 79 1
0 1 7 2429 124 1
0 1 7 2248 109 1
0 1 7 2336 131 1
0 -1 -7 2762 111 1
0 -1 -7 2766 106 1
0 -1 -7 2805 101 1
0 -1 -7 2721 105 1
0 1 8 202 24 1
0 1 8 167 50 1
0 1 8 188 28 1
0 -1 -8 221 28 1
0 -1 -8 249 41 1
0 -1 -8 238 25 1
0 -1 -8 252 27 1
0 1 9 210 25 1
0 1 9 241 36 1
0 1 9 243 32 1
0 -1 -9 201 31 1
0 -1 -9 265 48 1
0 -1 -9 239 46 1
0 -1 -9 248 32 1
0 1 10 738 104 1
0 1 10 876 60 1
0 -1 -10 675 58 1
0 -1 -10 772 84 1
0 1 11 191 44 1
0 1 11 234 63 1
0 -1 -11 208 37 1
0 1 12 173 46 1
0 1 12 281 42 1
0 -1 -12 165 40 1
0 1 13 65 39 1
0 1 13 127 35 1
0 -1 -13 105 52 1
0 1 14 54 33 1
0 1 14 50 30 1
0 -1 -14 48 46 1
0 1 15 25 28 1
0 -1 -15 24 23 1
0 -1 -15 56 24 1
0 1 16 56 25 1
0 -1 -16 99 24 1
0 2 -15 54 29 1
0 -2 15 16 23 1
0 -2 15 83 22 1
0 2 -14 24 32 1
0 -2 14 71 45 1
0 -2 14 42 26 1
0 2 -13 148 44 1
0 -2 13 28 36 1
0 -2 13 107 31 1
0 2 -12 453 66 1
0 -2 12 377 62 1
0 -2 12 426 53 1
0 2 -11 567 67 1
0 -2 11 345 93 1
0 -2 11 476 56 1
0 2 -10 1434 107 1
0 -2 10 1120 142 1
0 -2 10 1394 89 1
0 2 -9 159 27 1
0 2 -9 186 58 1
0 -2 9 192 37 1
0 -2 9 131 26 1
0 -2 9 202 33 1
0 2 -8 2319 141 1
0 2 -8 2554 127 1
0 2 -8 2454 114 1
0 -2 8 2438 133 1
0 -2 8 2215 103 1
0 -2 8 2497 118 1
0 2 -7 969 54 1
0 2 -7 1058 62 1
0 2 -7 1055 58 1
0 2 -7 1056 80 1
0 -2 7 1005 60 1
0 -2 7 951 76 1
0 -2 7 1054 60 1
0 2 -6 2173 129 1
0 2 -6 2198 91 1
0 2 -6 1919 110 1
0 -2 6 1998 122 1
0 -2 6 1905 82 1
0 -2 6 2184 90 1
0 -2 6 2251 91 1
0 2 -5 3314 131 1
0 2 -5 3248 119 1
0 2 -5 2933 137 1
0 -2 5 2931 113 1
0 -2 5 2670 106 1
0 -2 5 2979 142 1
0 -2 5 3069 109 1
0 2 -4 83 18 1
0 2 -4 71 17 1
0 2 -4 79 14 1
0 -2 4 63 15 1
0 -2 4 62 17 1
0 -2 4 80 15 1
0 -2 4 82 14 1
0 2 -3 2270 80 1
0 2 -3 2317 126 1
0 2 -3 2013 69 1
0 2 -3 2096 65 1
0 -2 3 2106 77 1
0 -2 3 2020 90 1
0 -2 3 2153 87 1
0 2 -2 3222 108 1
0 2 -2 3427 122 1
0 2 -2 3072 92 1
0 2 -2 3222 112 1
0 -2 2 3197 67 1
0 -2 2 3006 55 1
0 -2 2 3384 121 1
0 -2 2 3125 109 1
0 -2 2 3130 108 1
0 2 -1 65 15 1
0 2 -1 88 17 1
0 2 -1 48 8 1
0 2 -1 50 9 1
0 -2 1 72 5 1
0 -2 1 82 12 1
0 -2 1 67 16 1
0 -2 1 79 15 1
0 -2 1 46 14 1
0 -2 1 73 14 1
0 2 0 418 26 1
0 2 0 459 30 1
0 2 0 436 29 1
0 2 0 450 25 1
0 -2 0 405 31 1
0 -2 0 509 47 1
0 -2 0 487 11 1
0 -2 0 478 25 1
0 2 1 3946 119 1
0 2 1 4192 144 1
0 2 1 4338 134 1
0 2 1 4105 109 1
0 -2 -1 3541 119 1
0 -2 -1 4023 181 1
0 -2 -1 4016 126 1
0 -2 -1 3908 106 1
0 -2 -2 823 72 1
0 -2 -2 833 39 1
0 -2 -2 815 31 1
0 -2 -2 808 25 1
0 2 3 12758 615 1
0 2 3 14683 661 1
0 2 3 14150 602 1
0 -2 -3 13858 610 1
0 -2 -3 14947 722 1
0 -2 -3 14676 593 1
0 -2 -3 12855 449 1
0 -2 -3 14663 524 1
0 -2 -3 13959 569 1
0 2 4 763 63 1
0 2 4 838 43 1
0 2 4 754 28 1
0 2 4 752 27 1
0 2 4 812 45 1
0 -2 -4 694 48 1
0 -2 -4 736 38 1
0 -2 -4 742 31 1
0 2 5 4729 182 1
0 2 5 5171 206 1
0 2 5 4745 170 1
0 2 5 5034 167 1
0 2 5 5151 208 1
0 -2 -5 5256 204 1
0 -2 -5 5509 203 1
0 -2 -5 4919 143 1
0 -2 -5 5534 188 1
0 2 6 2378 99 1
0 2 6 2392 145 1
0 2 6 2474 91 1
0 -2 -6 2480 110 1
0 -2 -6 2705 109 1
0 -2 -6 2241 86 1
0 -2 -6 2574 121 1
0 2 7 3007 123 1
0 2 7 2792 128 1
0 2 7 2910 114 1
0 -2 -7 2819 130 1
0 -2 -7 2867 118 1
0 -2 -7 2938 146 1
0 2 8 5863 296 1
0 2 8 5036 248 1
0 2 8 5558 234 1
0 -2 -8 6022 276 1
0 -2 -8 5599 233 1
0 -2 -8 5188 208 1
0 -2 -8 5783 234 1
0 2 9 2375 110 1
0 2 9 2104 175 1
0 2 9 2438 152 1
0 -2 -9 2532 130 1
0 -2 -9 1987 128 1
0 -2 -9 2427 108 1
0 2 10 3010 144 1
0 2 10 2780 173 1
0 2 10 3067 148 1
0 2 11 271 54 1
0 2 11 380 43 1
0 -2 -11 329 37 1
0 2 12 646 80 1
0 2 12 819 68 1
0 -2 -12 691 58 1
0 2 13 240 81 1
0 2 14 132 46 1
0 -2 -14 276 58 1
0 2 15 177 45 1
0 -2 -15 355 40 1
0 2 16 152 48 1
0 -2 -16 182 44 1
0 3 -15 149 29 1
0 -3 15 95 21 1
0 3 -14 68 31 1
0 -3 14 26 27 1
0 -3 14 76 22 1
0 3 -13 94 36 1
0 -3 13 65 50 1
0 -3 13 45 42 1
0 3 -12 589 79 1
0 -3 12 423 66 1
0 -3 12 631 58 1
0 3 -11 483 63 1
0 -3 11 347 63 1
0 -3 11 417 51 1
0 3 -10 1197 101 1
0 -3 10 990 142 1
0 -3 10 1223 84 1
0 3 -9 1651 108 1
0 3 -9 1946 182 1
0 -3 9 1855 131 1
0 -3 9 2066 112 1
0 3 -8 4317 216 1
0 -3 8 3761 202 1
0 -3 8 4086 193 1
0 3 -7 1112 78 1
0 3 -7 1147 106 1
0 3 -7 1047 65 1
0 3 -7 953 57 1
0 -3 7 1081 65 1
0 -3 7 1015 93 1
0 -3 7 1204 65 1
0 3 -6 990 92 1
0 3 -6 938 55 1
0 3 -6 833 50 1
0 3 -6 831 46 1
0 -3 6 932 54 1
0 -3 6 847 53 1
0 -3 6 1063 77 1
0 3 -5 1879 97 1
0 3 -5 1768 75 1
0 3 -5 1763 92 1
0 -3 5 1711 79 1
0 -3 5 1495 76 1
0 -3 5 1692 69 1
0 3 -4 2469 99 1
0 3 -4 2265 106 1
0 3 -4 2086 82 1
0 3 -4 2248 80 1
0 -3 4 2254 94 1
0 -3 4 2219 80 1
0 -3 4 2457 82 1
0 3 -3 3583 131 1
0 3 -3 3449 145 1
0 3 -3 2992 102 1
0 3 -3 3169 124 1
0 -3 3 3106 161 1
0 -3 3 2814 91 1
0 -3 3 3123 99 1
0 3 -2 4625 208 1
0 3 -2 4596 178 1
0 3 -2 3925 146 1
0 3 -2 4139 129 1
0 -3 2 3890 94 1
0 -3 2 3819 97 1
0 -3 2 4328 172 1
0 -3 2 4299 161 1
0 -3 2 3703 128 1
0 -3 2 4203 147 1
0 3 -1 16063 835 1
0 3 -1 16164 776 1
0 3 -1 14871 628 1
0 3 -1 14964 658 1
0 -3 1 15515 644 1
0 -3 1 16170 797 1
0 -3 1 16017 749 1
0 -3 1 14498 542 1
0 -3 1 16042 682 1
0 3 0 1720 73 1
0 3 0 1881 79 1
0 3 0 1637 46 1
0 -3 0 1594 73 1
0 -3 0 1570 64 1
0 -3 0 1580 45 1
0 3 1 186 25 1
0 3 1 194 24 1
0 3 1 176 23 1
0 3 2 5005 177 1
0 3 2 5478 219 1
0 3 2 5487 238 1
0 -3 -2 5561 218 1
0 -3 -2 5559 227 1
0 -3 -2 5410 167 1
0 3 3 1319 58 1
0 3 3 1374 67 1
0 3 3 1323 72 1
0 -3 -3 1302 64 1
0 -3 -3 1236 65 1
0 -3 -3 1285 55 1
0 3 4 3407 139 1
0 3 4 3889 159 1
0 3 4 3427 148 1
0 -3 -4 3937 155 1
0 -3 -4 3794 121 1
0 -3 -4 3666 117 1
0 3 5 496 40 1
0 3 5 558 62 1
0 3 5 441 27 1
0 -3 -5 585 46 1
0 -3 -5 534 38 1
0 -3 -5 501 39 1
0 3 6 631 49 1
0 3 6 754 49 1
0 3 6 595 33 1
0 3 6 606 34 1
0 -3 -6 780 57 1
0 -3 -6 864 75 1
0 -3 -6 735 50 1
0 3 7 1849 128 1
0 3 7 1894 104 1
0 -3 -7 1859 150 1
0 -3 -7 2026 98 1
0 -3 -7 1670 71 1
0 3 8 1978 104 1
0 3 8 1819 118 1
0 -3 -8 2148 172 1
0 -3 -8 2324 160 1
0 -3 -8 2006 87 1
0 3 9 1275 79 1
0 3 9 1155 93 1
0 -3 -9 1224 67 1
0 3 10 533 66 1
0 -3 -10 570 47 1
0 3 11 86 64 1
0 -3 -11 117 30 1
0 -3 -11 133 46 1
0 3 12 585 77 1
0 -3 -12 644 62 1
0 -3 -12 757 60 1
0 3 13 544 106 1
0 -3 -13 490 56 1
0 -3 -13 632 83 1
0 3 14 5 30 1
0 -3 -14 20 34 1
0 -3 -14 51 22 1
0 3 15 69 31 1
0 -3 -15 99 24 1
0 3 16 16 35 1
0 -3 -16 100 27 1
0 4 -14 23 33 1
0 -4 14 41 29 1
0 4 -13 57 26 1
0 -4 13 72 38 1
0 -4 13 10 18 1
0 4 -12 -14 26 1
0 -4 12 3 23 1
0 -4 12 27 18 1
0 4 -11 241 78 1
0 -4 11 191 71 1
0 -4 11 159 55 1
0 4 -10 207 49 1
0 -4 10 169 47 1
0 -4 10 180 57 1
0 4 -9 190 58 1
0 4 -9 151 41 1
0 -4 9 176 44 1
0 -4 9 151 35 1
0 4 -8 201 42 1
0 4 -8 220 41 1
0 -4 8 209 64 1
0 -4 8 232 36 1
0 4 -7 244 46 1
0 4 -7 215 38 1
0 -4 7 188 37 1
0 -4 7 227 32 1
0 4 -6 200 65 1
0 4 -6 204 30 1
0 -4 6 182 31 1
0 -4 6 123 28 1
0 4 -5 1930 114 1
0 4 -5 1521 81 1
0 4 -5 1463 75 1
0 4 -5 1616 98 1
0 -4 5 1837 125 1
0 -4 5 1768 94 1
0 -4 5 1738 102 1
0 4 -4 92 26 1
0 4 -4 118 30 1
0 4 -4 99 19 1
0 4 -4 82 17 1
0 4 -4 104 26 1
0 -4 4 100 26 1
0 -4 4 120 27 1
0 4 -3 32 22 1
0 4 -3 76 44 1
0 4 -3 69 22 1
0 4 -3 65 13 1
0 4 -3 73 20 1
0 -4 3 28 22 1
0 -4 3 55 13 1
0 4 -2 842 52 1
0 4 -2 950 63 1
0 4 -2 824 50 1
0 4 -2 796 34 1
0 -4 2 920 92 1
0 -4 2 861 54 1
0 -4 2 873 35 1
0 4 -1 513 39 1
0 4 -1 500 47 1
0 4 -1 384 25 1
0 4 -1 393 21 1
0 -4 1 451 66 1
0 -4 1 445 57 1
0 -4 1 453 31 1
0 4 0 185 48 1
0 4 0 190 33 1
0 -4 0 215 15 1
0 -4 0 203 31 1
0 -4 0 291 45 1
0 -4 0 230 15 1
0 4 1 354 33 1
0 4 1 391 36 1
0 -4 -1 226 28 1
0 -4 -1 329 56 1
0 -4 -1 286 46 1
0 -4 -1 290 16 1
0 4 2 85 33 1
0 4 2 89 30 1
0 -4 -2 30 21 1
0 -4 -2 43 17 1
0 -4 -2 45 15 1
0 4 3 1388 64 1
0 4 3 1456 83 1
0 4 3 1415 101 1
0 -4 -3 1646 82 1
0 -4 -3 1590 90 1
0 -4 -3 1518 63 1
0 4 4 221 39 1
0 4 4 195 31 1
0 4 4 145 23 1
0 -4 -4 143 30 1
0 -4 -4 163 20 1
0 -4 -4 151 23 1
0 4 5 373 58 1
0 4 5 419 43 1
0 4 5 290 30 1
0 -4 -5 435 42 1
0 -4 -5 384 26 1
0 -4 -5 373 23 1
0 4 6 656 76 1
0 4 6 716 86 1
0 4 6 458 57 1
0 -4 -6 707 81 1
0 -4 -6 653 34 1
0 4 7 818 63 1
0 4 7 802 69 1
0 -4 -7 797 64 1
0 4 8 239 39 1
0 4 8 148 67 1
0 -4 -8 224 27 1
0 4 9 506 100 1
0 -4 -9 539 43 1
0 4 10 209 77 1
0 -4 -10 233 39 1
0 -4 -10 186 32 1
0 4 11 21 31 1
0 -4 -11 13 27 1
0 -4 -11 38 21 1
0 4 12 195 52 1
0 -4 -12 322 66 1
0 -4 -12 223 35 1
0 4 13 102 52 1
0 -4 -13 45 44 1
0 -4 -13 37 22 1
0 4 14 2 25 1
0 -4 -14 8 20 1
0 -4 -14 43 28 1
0 4 15 48 23 1
0 -4 -15 14 27 1
0 -4 -15 39 24 1
0 5 -12 25 35 1
0 -5 12 58 36 1
0 5 -11 57 43 1
0 -5 11 58 30 1
0 5 -10 161 54 1
0 5 -10 108 38 1
0 -5 10 163 42 1
0 5 -9 390 56 1
0 5 -9 349 57 1
0 -5 9 511 64 1
0 5 -8 569 66 1
0 5 -8 388 59 1
0 -5 8 587 96 1
0 5 -7 595 77 1
0 5 -7 304 86 1
0 -5 7 593 60 1
0 5 -6 953 93 1
0 5 -6 688 107 1
0 -5 6 1022 76 1
0 5 -5 1081 153 1
0 -5 5 1039 114 1
0 5 -4 1914 111 1
0 5 -4 1925 187 1
0 5 -3 3053 161 1
0 5 -3 3112 196 1
0 5 -2 3125 207 1
0 5 -2 3068 180 1
0 5 -1 910 66 1
0 5 -1 867 75 1
0 -5 1 874 60 1
0 5 0 3104 156 1
0 5 0 3221 239 1
0 -5 0 3029 164 1
0 -5 0 2894 141 1
0 5 1 830 96 1
0 5 1 831 70 1
0 -5 -1 644 54 1
0 -5 -1 866 98 1
0 -5 -1 822 83 1
0 5 2 823 60 1
0 5 2 709 58 1
0 -5 -2 568 54 1
0 -5 -2 613 59 1
0 -5 -2 642 49 1
0 5 3 1606 99 1
0 5 3 1287 125 1
0 -5 -3 1474 98 1
0 -5 -3 1511 95 1
0 -5 -3 1450 74 1
0 5 4 1446 92 1
0 5 4 1285 88 1
0 -5 -4 1351 70 1
0 -5 -4 1559 104 1
0 5 5 2036 169 1
0 5 5 1568 100 1
0 -5 -5 1677 88 1
0 -5 -5 1779 80 1
0 5 6 3759 192 1
0 5 6 3661 182 1
0 5 7 4476 259 1
0 -5 -7 4410 219 1
0 5 8 1346 114 1
0 -5 -8 1394 93 1
0 5 9 1276 118 1
0 -5 -9 1477 143 1
0 5 10 594 80 1
0 -5 -10 755 73 1
0 5 11 435 67 1
0 -5 -11 521 97 1
0 5 12 766 90 1
0 -5 -12 1096 85 1
0 5 13 704 117 1
0 -5 -13 830 72 1
0 5 14 180 58 1
0 -5 -14 215 53 1
0 5 15 71 32 1
0 -5 -15 80 20 1
0 -6 11 109 40 1
0 6 -10 134 28 1
0 -6 10 221 37 1
0 6 -9 159 61 1
0 -6 9 258 69 1
0 6 -8 199 44 1
0 -6 8 230 44 1
0 6 -7 314 87 1
0 -6 7 294 46 1
0 6 -6 475 107 1
0 -6 6 376 86 1
0 6 -5 280 63 1
0 -6 5 253 46 1
0 6 -4 307 67 1
0 -6 4 335 47 1
0 6 -3 135 38 1
0 6 -3 161 47 1
0 6 -2 1022 127 1
0 6 -2 1146 166 1
0 6 -1 548 57 1
0 6 -1 475 75 1
0 6 0 652 67 1
0 6 0 630 76 1
0 6 1 117 37 1
0 6 1 127 40 1
0 6 2 12 24 1
0 6 2 12 26 1
0 6 3 212 41 1
0 6 3 164 42 1
0 -6 -3 109 27 1
0 6 4 163 38 1
0 6 4 81 39 1
0 -6 -4 116 28 1
0 6 5 329 78 1
0 6 5 177 48 1
0 -6 -5 331 40 1
0 6 6 590 74 1
0 -6 -6 586 90 1
0 6 7 316 94 1
0 -6 -7 344 75 1
0 6 8 207 52 1
0 -6 -8 337 74 1
0 6 9 152 43 1
0 -6 -9 106 39 1
0 6 10 -21 24 1
0 -6 -10 19 23 1
0 6 11 9 34 1
0 -6 -11 104 31 1
0 6 12 163 69 1
0 -6 -12 283 67 1
0 6 13 185 37 1
0 -6 -13 275 57 1
0 6 14 105 23 1
0 -6 -14 186 42 1
0 7 -9 21 15 1
0 -7 9 -1 18 1
0 7 -8 32 18 1
0 -7 8 -37 20 1
0 7 -7 10 24 1
0 -7 7 16 22 1
0 7 -6 232 75 1
0 -7 6 179 62 1
0 7 -5 217 86 1
0 -7 5 212 41 1
0 7 -4 127 77 1
0 -7 4 93 35 1
0 7 -3 66 76 1
0 -7 3 89 32 1
0 7 -2 164 43 1
0 7 -2 157 54 1
0 7 -1 519 61 1
0 7 -1 376 73 1
0 7 0 671 110 1
0 7 0 645 138 1
0 7 1 831 79 1
0 7 1 719 97 1
0 7 2 810 81 1
0 7 2 632 141 1
0 7 3 135 40 1
0 7 3 55 41 1
0 7 4 62 33 1
0 7 4 34 33 1
0 7 5 118 38 1
0 7 5 102 37 1
0 -7 -5 87 29 1
0 7 6 35 30 1
0 -7 -6 -3 37 1
0 7 7 100 39 1
0 -7 -7 73 48 1
0 7 8 78 61 1
0 -7 -8 126 54 1
0 7 9 173 64 1
0 -7 -9 139 36 1
0 7 10 69 52 1
0 -7 -10 96 31 1
0 7 11 53 27 1
0 -7 -11 77 41 1
0 7 12 44 21 1
0 -7 -12 33 22 1
0 8 -6 53 24 1
0 -8 6 40 22 1
0 8 -5 171 43 1
0 -8 5 225 32 1
0 8 -4 149 51 1
0 -8 4 258 58 1
0 8 -3 384 65 1
0 -8 3 445 77 1
0 8 -2 419 117 1
0 -8 2 479 82 1
0 8 -1 537 63 1
0 8 -1 486 79 1
0 8 0 714 104 1
0 8 0 532 85 1
0 8 1 1027 126 1
0 8 1 775 100 1
0 8 2 624 66 1
0 8 2 349 109 1
0 8 3 326 47 1
0 8 3 183 50 1
0 8 4 257 62 1
0 8 4 60 37 1
0 8 5 151 39 1
0 8 5 98 55 1
0 8 6 132 59 1
0 8 7 -8 24 1
0 -8 -7 25 19 1
0 8 8 20 24 1
0 -8 -8 26 20 1
0 8 9 40 24 1
0 -8 -9 40 21 1
0 8 10 54 22 1
0 -8 -10 101 34 1
0 9 -2 -3 21 1
0 -9 2 46 27 1
0 9 -1 61 28 1
0 -9 1 46 33 1
0 9 0 102 49 1
0 -9 0 52 38 1
0 9 1 32 25 1
0 -9 -1 42 21 1
0 9 2 81 23 1
0 9 2 7 25 1
0 9 3 6 33 1
0 9 3 33 21 1
0 9 4 15 20 1
0 9 4 16 16 1
0 9 5 -15 30 1
0 9 6 19 18 1
-1 9 5 30 26 1
-1 9 4 18 16 1
-1 9 4 18 18 1
-1 9 3 17 22 1
1 -9 -2 147 25 1
-1 9 2 127 34 1
1 -9 -1 171 42 1
-1 9 1 129 36 1
1 -9 0 88 24 1
-1 9 0 162 48 1
1 -9 1 63 19 1
-1 9 -1 37 26 1
1 -9 2 24 17 1
-1 9 -2 27 23 1
1 -8 -9 41 18 1
-1 8 9 18 25 1
1 -8 -8 43 20 1
-1 8 8 32 21 1
1 -8 -7 44 23 1
-1 8 7 102 26 1
1 -8 -6 27 20 1
-1 8 6 93 37 1
-1 8 6 31 27 1
-1 8 5 35 24 1
-1 8 5 32 29 1
-1 8 4 13 25 1
-1 8 4 47 31 1
-1 8 3 39 25 1
-1 8 3 -1 32 1
-1 8 2 107 48 1
-1 8 2 41 41 1
-1 8 1 92 34 1
-1 8 1 116 65 1
-1 8 0 166 36 1
-1 8 0 131 47 1
1 -8 1 274 41 1
-1 8 -1 234 60 1
1 -8 2 186 37 1
-1 8 -2 191 84 1
1 -8 3 13 22 1
-1 8 -3 21 32 1
1 -8 4 146 31 1
-1 8 -4 89 39 1
1 -8 5 164 28 1
-1 8 -5 68 39 1
1 -8 6 95 25 1
1 -7 -12 250 34 1
1 -7 -11 255 53 1
-1 7 11 87 39 1
1 -7 -10 90 31 1
-1 7 10 75 26 1
1 -7 -9 401 70 1
-1 7 9 258 43 1
1 -7 -8 697 66 1
-1 7 8 650 65 1
1 -7 -7 667 67 1
-1 7 7 774 71 1
1 -7 -6 861 108 1
-1 7 6 964 82 1
-1 7 6 598 130 1
1 -7 -5 260 47 1
-1 7 5 533 84 1
-1 7 5 294 93 1
1 -7 -4 62 28 1
-1 7 4 77 34 1
-1 7 4 102 64 1
-1 7 3 366 52 1
-1 7 3 222 58 1
-1 7 2 543 90 1
-1 7 2 408 72 1
-1 7 1 37 42 1
-1 7 1 -12 54 1
-1 7 0 596 64 1
-1 7 0 494 84 1
-1 7 -1 472 61 1
-1 7 -1 453 82 1
-1 7 -2 516 63 1
-1 7 -2 396 116 1
1 -7 3 553 60 1
-1 7 -3 512 122 1
1 -7 4 342 52 1
-1 7 -4 354 71 1
1 -7 5 208 64 1
-1 7 -5 161 84 1
1 -7 6 172 57 1
-1 7 -6 150 74 1
1 -7 7 199 37 1
-1 7 -7 124 38 1
1 -7 8 96 31 1
-1 7 -8 40 38 1
1 -7 9 93 42 1
1 -6 -13 92 42 1
1 -6 -12 10 37 1
-1 6 12 26 20 1
1 -6 -11 69 29 1
-1 6 11 45 44 1
1 -6 -10 37 31 1
-1 6 10 76 49 1
1 -6 -9 199 42 1
-1 6 9 138 44 1
1 -6 -8 136 63 1
-1 6 8 136 66 1
1 -6 -7 198 54 1
-1 6 7 122 56 1
-1 6 7 21 35 1
1 -6 -6 204 54 1
-1 6 6 112 37 1
-1 6 6 62 38 1
1 -6 -5 190 40 1
-1 6 5 220 70 1
-1 6 5 256 47 1
1 -6 -4 25 23 1
-1 6 4 37 29 1
-1 6 4 48 32 1
1 -6 -3 52 22 1
-1 6 3 36 28 1
-1 6 3 32 51 1
1 -6 -2 19 21 1
-1 6 2 30 27 1
-1 6 2 71 31 1
-1 6 1 52 29 1
-1 6 1 35 58 1
-1 6 0 160 36 1
-1 6 0 149 50 1
-1 6 -1 22 27 1
-1 6 -1 41 33 1
-1 6 -2 47 28 1
-1 6 -2 5 35 1
-1 6 -3 197 40 1
-1 6 -3 144 54 1
1 -6 4 129 36 1
-1 6 -4 122 45 1
1 -6 5 386 81 1
-1 6 -5 319 67 1
1 -6 6 122 36 1
-1 6 -6 93 46 1
1 -6 7 68 33 1
-1 6 -7 103 64 1
1 -6 8 116 36 1
-1 6 -8 110 35 1
1 -6 9 -29 37 1
-1 6 -9 7 18 1
1 -6 10 51 27 1
1 -6 11 73 27 1
1 -5 -14 61 35 1
1 -5 -14 44 23 1
-1 5 14 50 28 1
1 -5 -13 191 32 1
1 -5 -13 159 39 1
-1 5 13 80 30 1
1 -5 -12 275 44 1
1 -5 -12 244 33 1
-1 5 12 171 64 1
1 -5 -11 88 48 1
1 -5 -11 56 34 1
-1 5 11 4 30 1
1 -5 -10 697 67 1
1 -5 -10 536 49 1
-1 5 10 422 67 1
1 -5 -9 535 92 1
1 -5 -9 479 66 1
-1 5 9 379 61 1
1 -5 -8 975 81 1
1 -5 -8 807 87 1
-1 5 8 845 82 1
1 -5 -7 319 44 1
1 -5 -7 285 33 1
-1 5 7 308 73 1
-1 5 7 188 39 1
1 -5 -6 491 53 1
1 -5 -6 501 60 1
-1 5 6 581 56 1
-1 5 6 333 48 1
1 -5 -5 699 57 1
1 -5 -5 719 64 1
-1 5 5 712 92 1
-1 5 5 529 57 1
1 -5 -4 1204 105 1
1 -5 -4 1209 82 1
-1 5 4 1317 86 1
-1 5 4 1066 82 1
1 -5 -3 928 58 1
1 -5 -3 910 71 1
-1 5 3 1065 71 1
-1 5 3 966 110 1
1 -5 -2 274 30 1
1 -5 -2 281 25 1
1 -5 -2 290 27 1
-1 5 2 422 41 1
-1 5 2 331 45 1
1 -5 -1 972 102 1
1 -5 -1 861 63 1
1 -5 -1 812 44 1
-1 5 1 832 62 1
-1 5 1 913 77 1
1 -5 0 1878 76 1
1 -5 0 1786 77 1
-1 5 0 2035 148 1
-1 5 0 1908 173 1
1 -5 1 2756 138 1
-1 5 -1 2850 137 1
-1 5 -1 3028 225 1
-1 5 -1 2512 108 1
1 -5 2 1339 62 1
-1 5 -2 1502 88 1
-1 5 -2 1615 161 1
-1 5 -2 1242 64 1
1 -5 3 1526 104 1
-1 5 -3 1589 99 1
-1 5 -3 1490 165 1
1 -5 4 742 50 1
-1 5 -4 733 81 1
1 -5 5 577 55 1
1 -5 5 473 45 1
-1 5 -5 527 66 1
1 -5 6 718 67 1
1 -5 6 647 86 1
-1 5 -6 705 80 1
1 -5 7 894 82 1
1 -5 7 1038 72 1
-1 5 -7 695 85 1
1 -5 8 1255 148 1
1 -5 8 1358 89 1
-1 5 -8 1011 109 1
1 -5 9 474 64 1
1 -5 9 438 48 1
-1 5 -9 223 54 1
1 -5 10 426 63 1
1 -5 10 487 68 1
-1 5 -10 213 83 1
1 -5 11 100 61 1
1 -5 11 174 27 1
-1 5 -11 97 33 1
1 -5 12 67 27 1
1 -5 12 99 29 1
-1 5 -12 26 22 1
1 -5 13 18 29 1
1 -4 -15 39 25 1
1 -4 -14 127 30 1
1 -4 -14 195 44 1
1 -4 -13 -5 22 1
1 -4 -13 24 20 1
-1 4 13 20 24 1
1 -4 -12 113 35 1
1 -4 -12 130 31 1
-1 4 12 104 61 1
1 -4 -11 774 70 1
1 -4 -11 755 59 1
-1 4 11 446 72 1
1 -4 -10 1007 80 1
1 -4 -10 922 67 1
-1 4 10 705 83 1
1 -4 -9 1429 91 1
1 -4 -9 1199 76 1
-1 4 9 1002 93 1
1 -4 -8 1474 88 1
1 -4 -8 1260 71 1
-1 4 8 1142 90 1
-1 4 8 855 100 1
1 -4 -7 982 64 1
1 -4 -7 908 52 1
-1 4 7 934 69 1
-1 4 7 635 55 1
-1 4 7 641 57 1
1 -4 -6 711 54 1
1 -4 -6 802 57 1
1 -4 -6 768 46 1
-1 4 6 737 88 1
-1 4 6 504 70 1
1 -4 -5 526 43 1
1 -4 -5 665 47 1
1 -4 -5 535 52 1
-1 4 5 497 48 1
-1 4 5 488 43 1
-1 4 5 512 43 1
1 -4 -4 2300 104 1
1 -4 -4 2599 155 1
1 -4 -4 2510 102 1
1 -4 -4 2485 123 1
-1 4 4 2526 120 1
-1 4 4 2328 109 1
1 -4 -3 625 43 1
1 -4 -3 659 48 1
1 -4 -3 700 42 1
1 -4 -3 621 35 1
-1 4 3 635 47 1
-1 4 3 642 47 1
1 -4 -2 588 56 1
1 -4 -2 594 45 1
1 -4 -2 623 62 1
1 -4 -2 560 47 1
1 -4 -2 584 34 1
-1 4 2 698 72 1
-1 4 2 600 48 1
1 -4 -1 1022 65 1
1 -4 -1 1004 95 1
1 -4 -1 1091 61 1
1 -4 -1 1081 45 1
1 -4 -1 1069 46 1
-1 4 1 1054 59 1
-1 4 1 1002 64 1
1 -4 0 994 43 1
1 -4 0 1075 65 1
1 -4 0 1190 64 1
1 -4 0 1122 47 1
-1 4 0 1216 61 1
-1 4 0 1175 71 1
-1 4 0 1167 48 1
1 -4 1 324 22 1
1 -4 1 396 63 1
1 -4 1 398 35 1
1 -4 1 368 26 1
-1 4 -1 377 37 1
-1 4 -1 459 44 1
-1 4 -1 401 26 1
1 -4 2 1372 79 1
1 -4 2 1256 99 1
1 -4 2 1273 76 1
-1 4 -2 1271 66 1
-1 4 -2 1327 79 1
-1 4 -2 1203 53 1
1 -4 3 62 27 1
1 -4 3 78 22 1
1 -4 3 76 17 1
-1 4 -3 86 23 1
-1 4 -3 96 45 1
-1 4 -3 29 21 1
-1 4 -3 95 27 1
1 -4 4 680 88 1
1 -4 4 642 46 1
1 -4 4 626 40 1
-1 4 -4 725 51 1
-1 4 -4 727 58 1
-1 4 -4 510 53 1
-1 4 -4 624 58 1
1 -4 5 1490 82 1
1 -4 5 1256 104 1
1 -4 5 1432 70 1
-1 4 -5 1464 97 1
-1 4 -5 1136 94 1
-1 4 -5 1252 66 1
1 -4 6 217 35 1
1 -4 6 310 52 1
-1 4 -6 211 42 1
-1 4 -6 194 31 1
1 -4 7 166 37 1
1 -4 7 212 33 1
-1 4 -7 171 41 1
-1 4 -7 158 33 1
1 -4 8 772 108 1
1 -4 8 838 69 1
-1 4 -8 598 73 1
-1 4 -8 718 68 1
1 -4 9 292 59 1
1 -4 9 389 48 1
-1 4 -9 283 79 1
1 -4 10 264 58 1
1 -4 10 436 74 1
-1 4 -10 244 52 1
1 -4 11 281 56 1
1 -4 11 351 45 1
-1 4 -11 253 52 1
1 -4 12 71 53 1
1 -4 12 74 28 1
-1 4 -12 97 37 1
1 -4 13 40 30 1
1 -4 13 98 35 1
-1 4 -13 44 29 1
1 -4 14 -9 20 1
1 -4 14 37 14 1
-1 4 -14 9 19 1
1 -3 -15 49 19 1
-1 3 15 9 18 1
1 -3 -14 66 38 1
-1 3 14 24 26 1
1 -3 -13 35 36 1
1 -3 -13 23 26 1
-1 3 13 44 27 1
1 -3 -12 356 68 1
1 -3 -12 339 46 1
-1 3 12 236 51 1
1 -3 -11 314 64 1
1 -3 -11 269 41 1
-1 3 11 157 47 1
1 -3 -10 220 38 1
1 -3 -10 209 55 1
-1 3 10 126 62 1
1 -3 -9 107 27 1
1 -3 -9 102 25 1
-1 3 9 51 29 1
-1 3 8 358 40 1
-1 3 8 260 45 1
-1 3 8 268 50 1
1 -3 -7 810 52 1
1 -3 -7 910 112 1
1 -3 -7 1002 82 1
1 -3 -7 853 72 1
-1 3 7 744 86 1
-1 3 7 588 72 1
1 -3 -6 444 35 1
1 -3 -6 557 87 1
1 -3 -6 472 36 1
1 -3 -6 414 33 1
-1 3 6 496 40 1
-1 3 6 419 33 1
-1 3 6 348 34 1
1 -3 -5 109 23 1
1 -3 -5 269 58 1
1 -3 -5 178 22 1
1 -3 -5 183 21 1
-1 3 5 126 24 1
-1 3 5 142 33 1
-1 3 5 135 21 1
1 -3 -4 130 20 1
1 -3 -4 159 52 1
1 -3 -4 111 20 1
1 -3 -4 100 17 1
-1 3 4 128 22 1
-1 3 4 101 20 1
-1 3 4 119 19 1
1 -3 -3 348 42 1
1 -3 -3 286 28 1
1 -3 -3 320 25 1
1 -3 -3 314 23 1
-1 3 3 285 27 1
-1 3 3 271 44 1
1 -3 -2 6115 229 1
1 -3 -2 6307 252 1
1 -3 -2 6566 293 1
1 -3 -2 6404 231 1
-1 3 2 6277 293 1
-1 3 2 6698 309 1
1 -3 -1 1062 62 1
1 -3 -1 1058 54 1
1 -3 -1 1096 51 1
1 -3 -1 1053 41 1
-1 3 1 1069 78 1
-1 3 1 1067 79 1
-1 3 1 1048 41 1
1 -3 0 8799 336 1
1 -3 0 9362 395 1
1 -3 0 9583 383 1
1 -3 0 9458 361 1
-1 3 0 9441 389 1
-1 3 0 9393 394 1
-1 3 0 8391 263 1
-1 3 0 8031 276 1
-1 3 0 8911 384 1
1 -3 1 1246 56 1
1 -3 1 1292 64 1
1 -3 1 1312 83 1
1 -3 1 1334 49 1
-1 3 -1 1346 59 1
-1 3 -1 1319 63 1
-1 3 -1 1383 44 1
-1 3 -1 1148 44 1
-1 3 -1 1305 70 1
1 -3 2 1075 46 1
1 -3 2 1124 57 1
1 -3 2 1031 72 1
1 -3 2 1083 62 1
-1 3 -2 1077 50 1
-1 3 -2 1190 63 1
-1 3 -2 982 33 1
-1 3 -2 939 46 1
-1 3 -2 972 42 1
1 -3 3 34 12 1
1 -3 3 19 18 1
1 -3 3 24 16 1
1 -3 3 52 21 1
-1 3 -3 18 17 1
-1 3 -3 79 28 1
-1 3 -3 66 12 1
-1 3 -3 31 19 1
-1 3 -3 0 14 1
1 -3 4 477 42 1
1 -3 4 448 50 1
1 -3 4 486 33 1
-1 3 -4 446 39 1
-1 3 -4 436 42 1
-1 3 -4 392 29 1
-1 3 -4 496 30 1
1 -3 5 427 36 1
1 -3 5 398 64 1
1 -3 5 347 30 1
1 -3 5 411 32 1
-1 3 -5 387 38 1
-1 3 -5 329 29 1
-1 3 -5 284 30 1
-1 3 -5 343 45 1
1 -3 6 92 37 1
1 -3 6 55 27 1
1 -3 6 39 20 1
1 -3 6 105 22 1
-1 3 -6 69 39 1
-1 3 -6 128 37 1
-1 3 -6 79 22 1
-1 3 -6 121 21 1
1 -3 7 713 52 1
1 -3 7 599 65 1
1 -3 7 750 80 1
-1 3 -7 649 84 1
-1 3 -7 789 56 1
-1 3 -7 624 53 1
1 -3 8 1697 108 1
1 -3 8 1865 105 1
-1 3 -8 1489 101 1
-1 3 -8 1842 104 1
1 -3 9 451 63 1
1 -3 9 496 55 1
-1 3 -9 406 88 1
1 -3 10 729 84 1
1 -3 10 808 73 1
-1 3 -10 725 116 1
1 -3 11 946 156 1
1 -3 11 1103 90 1
-1 3 -11 1013 100 1
1 -3 12 217 46 1
1 -3 12 224 65 1
-1 3 -12 169 48 1
1 -3 13 345 60 1
1 -3 13 426 49 1
-1 3 -13 309 57 1
1 -3 14 47 50 1
1 -3 14 88 26 1
-1 3 -14 127 36 1
1 -3 15 63 23 1
1 -3 15 67 19 1
-1 3 -15 43 25 1
1 -2 -16 156 25 1
1 -2 -15 240 31 1
-1 2 15 39 27 1
1 -2 -14 234 37 1
-1 2 14 117 38 1
1 -2 -13 115 32 1
-1 2 13 65 33 1
1 -2 -12 1326 120 1
-1 2 12 762 86 1
1 -2 -11 629 54 1
1 -2 -11 739 63 1
-1 2 11 474 103 1
1 -2 -10 510 44 1
-1 2 10 416 53 1
1 -2 -9 2849 121 1
-1 2 9 2231 138 1
-1 2 9 2686 133 1
1 -2 -8 4692 218 1
1 -2 -8 4816 278 1
1 -2 -8 4647 182 1
1 -2 -8 3853 174 1
-1 2 8 3857 247 1
-1 2 8 3713 242 1
-1 2 8 4383 192 1
1 -2 -7 4882 176 1
1 -2 -7 5034 223 1
1 -2 -7 4963 226 1
1 -2 -7 4190 170 1
-1 2 7 4539 203 1
-1 2 7 4259 172 1
-1 2 7 4481 230 1
-1 2 7 4967 199 1
1 -2 -6 6773 243 1
1 -2 -6 7712 342 1
1 -2 -6 7951 308 1
1 -2 -6 6350 242 1
-1 2 6 6862 294 1
-1 2 6 6281 252 1
-1 2 6 6751 283 1
-1 2 6 6688 222 1
-1 2 6 7149 286 1
1 -2 -5 5093 211 1
1 -2 -5 4760 166 1
1 -2 -5 4181 130 1
1 -2 -5 4646 164 1
-1 2 5 4393 208 1
-1 2 5 4207 153 1
-1 2 5 4210 161 1
-1 2 5 4045 111 1
1 -2 -4 2105 140 1
1 -2 -4 1930 70 1
1 -2 -4 2027 73 1
-1 2 4 2056 101 1
-1 2 4 2125 74 1
-1 2 4 2088 75 1
-1 2 4 2036 54 1
1 -2 -3 2470 87 1
1 -2 -3 2952 113 1
1 -2 -3 2883 119 1
1 -2 -3 2720 62 1
1 -2 -3 2832 93 1
-1 2 3 2729 96 1
-1 2 3 2664 92 1
-1 2 3 2664 93 1
1 -2 -2 60073 4598 1
1 -2 -2 57645 4469 1
1 -2 -2 61481 4892 1
1 -2 -2 62249 4839 1
1 -2 -2 60686 4389 1
1 -2 -2 63749 5019 1
-1 2 2 60974 4885 1
-1 2 2 58033 4538 1
-1 2 2 58422 4037 1
1 -2 -1 99385 9736 1
1 -2 -1 97395 10024 1
1 -2 -1 97578 9542 1
1 -2 -1 100316 10012 1
-1 2 1 97968 9890 1
-1 2 1 97772 9745 1
-1 2 1 99209 9427 1
-1 2 1 95200 9707 1
1 -2 0 140984 16787 1
1 -2 0 139791 17288 1
1 -2 0 145429 16905 1
1 -2 0 145904 17535 1
-1 2 0 146205 17882 1
-1 2 0 145077 17030 1
-1 2 0 131658 13352 1
-1 2 0 140778 16429 1
-1 2 0 137439 16820 1
1 -2 1 33558 2039 1
1 -2 1 31908 1979 1
1 -2 1 34198 2035 1
1 -2 1 35151 2075 1
-1 2 -1 34254 2151 1
-1 2 -1 31170 1943 1
-1 2 -1 32618 1506 1
-1 2 -1 32114 1816 1
-1 2 -1 31566 1903 1
1 -2 2 3752 109 1
1 -2 2 3854 176 1
1 -2 2 3667 121 1
1 -2 2 3821 124 1
-1 2 -2 3758 128 1
-1 2 -2 3953 171 1
-1 2 -2 3771 134 1
-1 2 -2 3599 108 1
-1 2 -2 3732 152 1
1 -2 3 2774 93 1
1 -2 3 2770 107 1
1 -2 3 2598 87 1
1 -2 3 2845 95 1
-1 2 -3 2657 77 1
-1 2 -3 3066 105 1
-1 2 -3 3154 107 1
-1 2 -3 2887 126 1
-1 2 -3 2771 88 1
-1 2 -3 2864 95 1
1 -2 4 3822 118 1
1 -2 4 3769 171 1
1 -2 4 3534 137 1
1 -2 4 3468 115 1
1 -2 4 3865 134 1
-1 2 -4 3392 127 1
-1 2 -4 3418 125 1
-1 2 -4 3377 123 1
1 -2 5 3660 100 1
1 -2 5 3753 146 1
1 -2 5 3730 154 1
1 -2 5 3435 118 1
1 -2 5 4039 147 1
-1 2 -5 4138 152 1
-1 2 -5 3989 144 1
-1 2 -5 3701 139 1
1 -2 6 5571 287 1
1 -2 6 5744 309 1
1 -2 6 5949 237 1
-1 2 -6 5848 276 1
-1 2 -6 6350 246 1
-1 2 -6 5021 214 1
-1 2 -6 5437 218 1
1 -2 7 5048 226 1
1 -2 7 4861 290 1
1 -2 7 5312 269 1
-1 2 -7 4594 231 1
-1 2 -7 5265 268 1
-1 2 -7 4862 266 1
-1 2 -7 4507 239 1
1 -2 8 1262 86 1
1 -2 8 991 72 1
1 -2 8 1366 80 1
-1 2 -8 1347 110 1
1 -2 9 659 67 1
1 -2 9 720 64 1
-1 2 -9 675 66 1
1 -2 10 1076 94 1
1 -2 10 1223 86 1
-1 2 -10 1085 93 1
1 -2 11 639 80 1
1 -2 11 714 71 1
-1 2 -11 708 74 1
1 -2 12 69 36 1
1 -2 12 110 52 1
-1 2 -12 53 37 1
1 -2 13 190 85 1
1 -2 13 347 74 1
-1 2 -13 309 56 1
1 -2 14 73 40 1
1 -2 14 119 33 1
-1 2 -14 162 38 1
1 -2 15 117 37 1
1 -2 15 193 33 1
-1 2 -15 202 64 1
1 -1 -16 55 21 1
1 -1 -15 220 51 1
-1 1 15 99 48 1
1 -1 -14 40 28 1
1 -1 -14 173 47 1
-1 1 14 54 30 1
1 -1 -13 190 41 1
-1 1 13 180 43 1
1 -1 -12 335 53 1
-1 1 12 374 53 1
1 -1 -11 217 46 1
-1 1 11 257 68 1
-1 1 11 349 45 1
1 -1 -10 1028 84 1
1 -1 -10 1026 103 1
-1 1 10 854 73 1
-1 1 10 1167 77 1
1 -1 -9 336 45 1
1 -1 -9 336 38 1
1 -1 -9 373 31 1
1 -1 -9 349 35 1
1 -1 -9 308 31 1
-1 1 9 273 38 1
-1 1 9 249 40 1
-1 1 9 226 52 1
-1 1 9 351 61 1
1 -1 -8 964 44 1
1 -1 -8 897 56 1
1 -1 -8 1016 48 1
1 -1 -8 916 75 1
1 -1 -8 979 58 1
-1 1 8 841 57 1
-1 1 8 765 45 1
-1 1 8 803 57 1
-1 1 8 1014 49 1
-1 1 8 926 59 1
1 -1 -7 52 22 1
1 -1 -7 64 19 1
1 -1 -7 49 15 1
1 -1 -7 48 17 1
1 -1 -7 104 20 1
-1 1 7 76 28 1
-1 1 7 40 14 1
-1 1 7 50 27 1
-1 1 7 78 15 1
-1 1 7 48 20 1
1 -1 -6 170 17 1
1 -1 -6 151 26 1
1 -1 -6 128 17 1
1 -1 -6 115 18 1
1 -1 -6 139 23 1
-1 1 6 158 32 1
-1 1 6 151 17 1
-1 1 6 139 23 1
-1 1 6 202 18 1
-1 1 6 150 23 1
1 -1 -5 134 16 1
1 -1 -5 156 25 1
1 -1 -5 148 22 1
1 -1 -5 107 16 1
1 -1 -5 157 34 1
-1 1 5 151 27 1
-1 1 5 127 16 1
-1 1 5 128 17 1
-1 1 5 187 29 1
-1 1 5 169 20 1
1 -1 -4 584 29 1
1 -1 -4 764 41 1
1 -1 -4 683 27 1
1 -1 -4 775 37 1
-1 1 4 649 30 1
-1 1 4 619 29 1
-1 1 4 651 51 1
-1 1 4 659 29 1
-1 1 4 701 51 1
1 -1 -3 3143 109 1
1 -1 -3 3115 111 1
1 -1 -3 3166 92 1
1 -1 -3 3237 134 1
-1 1 3 3104 114 1
-1 1 3 3026 97 1
-1 1 3 3117 134 1
-1 1 3 3352 108 1
-1 1 3 3228 104 1
1 -1 -2 13932 577 1
1 -1 -2 14874 625 1
1 -1 -2 14552 585 1
1 -1 -2 14141 562 1
1 -1 -2 14799 666 1
1 -1 -2 14308 604 1
-1 1 2 14512 593 1
-1 1 2 14482 607 1
-1 1 2 14616 625 1
-1 1 2 14770 596 1
1 -1 -1 46 12 1
1 -1 -1 36 12 1
1 -1 -1 50 8 1
1 -1 -1 39 11 1
1 -1 -1 33 7 1
1 -1 -1 66 18 1
-1 1 1 18 14 1
-1 1 1 44 12 1
-1 1 1 46 11 1
1 -1 0 16208 716 1
1 -1 0 16972 735 1
1 -1 0 17555 747 1
1 -1 0 18182 750 1
1 -1 0 17925 783 1
-1 1 0 18577 840 1
-1 1 0 17778 757 1
-1 1 0 16706 730 1
-1 1 0 17441 771 1
-1 1 0 16676 736 1
1 -1 1 16431 705 1
1 -1 1 15702 676 1
1 -1 1 16834 726 1
1 -1 1 16378 657 1
1 -1 1 15765 729 1
-1 1 -1 16551 692 1
-1 1 -1 15277 646 1
-1 1 -1 16848 746 1
-1 1 -1 15837 696 1
-1 1 -1 15811 683 1
1 -1 2 12191 474 1
1 -1 2 11774 518 1
1 -1 2 12705 454 1
1 -1 2 12501 494 1
-1 1 -2 12134 464 1
-1 1 -2 12068 477 1
-1 1 -2 12402 506 1
-1 1 -2 12957 463 1
-1 1 -2 11935 451 1
-1 1 -2 11947 477 1
1 -1 3 439 20 1
1 -1 3 440 25 1
1 -1 3 413 25 1
1 -1 3 445 28 1
1 -1 3 433 24 1
-1 1 -3 547 26 1
-1 1 -3 530 40 1
1 -1 4 4863 146 1
1 -1 4 4733 164 1
1 -1 4 4721 203 1
1 -1 4 4705 151 1
1 -1 4 4859 165 1
-1 1 -4 4554 138 1
-1 1 -4 4918 176 1
-1 1 -4 5475 172 1
-1 1 -4 4584 142 1
-1 1 -4 4679 163 1
1 -1 5 373 28 1
1 -1 5 314 26 1
1 -1 5 342 27 1
1 -1 5 300 16 1
1 -1 5 361 28 1
-1 1 -5 368 17 1
-1 1 -5 428 35 1
-1 1 -5 287 29 1
-1 1 -5 425 27 1
1 -1 6 279 21 1
1 -1 6 230 44 1
1 -1 6 243 27 1
1 -1 6 215 23 1
1 -1 6 261 28 1
-1 1 -6 270 16 1
-1 1 -6 323 19 1
-1 1 -6 428 53 1
-1 1 -6 288 30 1
-1 1 -6 341 41 1
1 -1 7 1928 65 1
1 -1 7 2031 139 1
1 -1 7 1793 120 1
1 -1 7 1978 122 1
-1 1 -7 1920 130 1
-1 1 -7 1856 124 1
-1 1 -7 1812 112 1
1 -1 8 389 71 1
1 -1 8 303 40 1
1 -1 8 341 66 1
-1 1 -8 534 44 1
-1 1 -8 510 42 1
-1 1 -8 449 38 1
1 -1 9 138 51 1
1 -1 9 139 31 1
-1 1 -9 131 31 1
1 -1 10 1553 166 1
1 -1 10 1684 105 1
-1 1 -10 1605 112 1
1 -1 11 390 58 1
1 -1 11 380 54 1
-1 1 -11 500 57 1
1 -1 12 193 51 1
1 -1 12 230 43 1
-1 1 -12 191 47 1
1 -1 13 93 66 1
1 -1 13 141 37 1
-1 1 -13 88 41 1
1 -1 14 57 49 1
1 -1 14 23 27 1
-1 1 -14 18 30 1
1 -1 15 182 43 1
1 -1 15 236 39 1
-1 1 -15 245 46 1
1 -1 16 57 28 1
1 -1 16 147 25 1
-1 1 -16 93 29 1
1 0 -16 36 18 1
1 0 -15 35 39 1
1 0 -15 70 24 1
-1 0 15 28 22 1
1 0 -14 43 30 1
1 0 -14 73 27 1
-1 0 14 36 28 1
1 0 -13 79 34 1
-1 0 13 34 49 1
1 0 -12 877 140 1
-1 0 12 630 118 1
-1 0 12 1042 80 1
1 0 -11 842 122 1
-1 0 11 613 106 1
-1 0 11 811 72 1
1 0 -10 1409 93 1
-1 0 10 1087 129 1
-1 0 10 1470 133 1
1 0 -9 499 46 1
-1 0 9 393 42 1
-1 0 9 336 40 1
-1 0 9 489 42 1
1 0 -8 833 50 1
1 0 -8 723 46 1
1 0 -8 881 44 1
1 0 -8 953 56 1
1 0 -8 955 54 1
-1 0 8 784 55 1
-1 0 8 804 77 1
-1 0 8 938 52 1
-1 0 8 879 81 1
1 0 -7 1570 52 1
1 0 -7 1438 81 1
1 0 -7 1702 68 1
1 0 -7 1650 106 1
1 0 -7 1693 74 1
-1 0 7 1380 93 1
-1 0 7 1444 100 1
-1 0 7 1730 73 1
-1 0 7 1565 73 1
1 0 -6 3387 100 1
1 0 -6 3551 118 1
1 0 -6 3533 124 1
1 0 -6 3371 125 1
1 0 -6 3766 139 1
-1 0 6 3517 130 1
-1 0 6 3850 152 1
-1 0 6 4277 149 1
-1 0 6 3568 133 1
1 0 -5 394 18 1
1 0 -5 441 27 1
1 0 -5 459 21 1
1 0 -5 453 27 1
1 0 -5 352 29 1
1 0 -5 438 30 1
-1 0 5 425 26 1
-1 0 5 485 33 1
-1 0 5 459 34 1
-1 0 5 436 43 1
1 0 -4 1140 58 1
1 0 -4 1081 33 1
1 0 -4 1113 43 1
1 0 -4 941 43 1
1 0 -4 1053 64 1
-1 0 4 1003 54 1
-1 0 4 1089 47 1
-1 0 4 1015 43 1
-1 0 4 995 41 1
1 0 -3 9691 339 1
1 0 -3 10577 368 1
1 0 -3 9658 330 1
1 0 -3 9969 420 1
1 0 -3 9778 369 1
1 0 -3 10273 382 1
-1 0 3 9394 361 1
-1 0 3 10099 403 1
-1 0 3 9737 355 1
-1 0 3 9808 360 1
1 0 -2 493 32 1
1 0 -2 502 32 1
1 0 -2 524 44 1
1 0 -2 560 29 1
1 0 -2 587 25 1
-1 0 2 565 24 1
-1 0 2 567 44 1
-1 0 2 646 40 1
-1 0 2 558 37 1
1 0 -1 191 13 1
1 0 -1 178 6 1
1 0 -1 200 15 1
1 0 -1 163 14 1
1 0 -1 174 11 1
-1 0 1 144 19 1
-1 0 1 165 7 1
-1 0 1 122 15 1
-1 0 1 165 25 1
1 0 0 2010 54 1
1 0 0 1981 30 1
1 0 0 1936 64 1
1 0 0 1982 73 1
1 0 0 1967 45 1
-1 0 0 2064 55 1
-1 0 0 2068 58 1
-1 0 0 2035 46 1
1 0 1 776 18 1
1 0 1 759 26 1
1 0 1 741 28 1
-1 0 -1 662 26 1
-1 0 -1 723 16 1
-1 0 -1 697 42 1
-1 0 -1 698 19 1
1 0 2 29 12 1
1 0 2 36 6 1
1 0 2 36 12 1
1 0 2 45 9 1
-1 0 -2 54 12 1
-1 0 -2 63 9 1
-1 0 -2 58 6 1
-1 0 -2 38 12 1
-1 0 -2 69 15 1
1 0 3 49386 3332 1
1 0 3 43610 3014 1
1 0 3 49987 2921 1
1 0 3 47207 3001 1
1 0 3 47168 3144 1
-1 0 -3 46763 3192 1
-1 0 -3 44828 3019 1
-1 0 -3 48383 3039 1
-1 0 -3 46675 3011 1
-1 0 -3 44984 3062 1
1 0 4 2240 101 1
1 0 4 2137 81 1
1 0 4 2118 38 1
1 0 4 2095 71 1
-1 0 -4 2159 70 1
-1 0 -4 2397 100 1
-1 0 -4 2317 51 1
-1 0 -4 2570 103 1
-1 0 -4 2181 74 1
-1 0 -4 2215 92 1
1 0 5 2454 113 1
1 0 5 2361 121 1
1 0 5 2374 111 1
-1 0 -5 2341 89 1
1 0 6 12197 511 1
1 0 6 11396 525 1
1 0 6 12063 527 1
-1 0 -6 10994 469 1
-1 0 -6 12190 519 1
-1 0 -6 12387 581 1
-1 0 -6 11327 480 1
1 0 7 8309 328 1
1 0 7 8162 371 1
1 0 7 8405 353 1
-1 0 -7 7742 360 1
-1 0 -7 8442 344 1
-1 0 -7 7761 378 1
-1 0 -7 7640 363 1
1 0 8 3008 145 1
1 0 8 2925 185 1
1 0 8 2818 129 1
1 0 8 3090 132 1
-1 0 -8 2792 112 1
-1 0 -8 3176 133 1
-1 0 -8 2771 126 1
-1 0 -8 2858 121 1
1 0 9 3586 144 1
1 0 9 3524 182 1
1 0 9 3610 176 1
1 0 9 3965 176 1
-1 0 -9 3495 154 1
-1 0 -9 3937 170 1
-1 0 -9 3600 173 1
-1 0 -9 3795 165 1
1 0 10 2995 179 1
1 0 10 3048 153 1
-1 0 -10 3216 168 1
1 0 11 421 65 1
1 0 11 623 57 1
-1 0 -11 550 58 1
1 0 12 328 64 1
1 0 12 437 82 1
-1 0 -12 460 57 1
1 0 13 306 95 1
1 0 13 349 78 1
-1 0 -13 307 53 1
1 0 14 305 84 1
1 0 14 317 48 1
-1 0 -14 224 50 1
1 0 15 237 52 1
1 0 15 384 45 1
-1 0 -15 203 80 1
1 0 16 99 32 1
1 0 16 170 27 1
-1 0 -16 65 29 1
1 1 -15 92 47 1
1 1 -15 174 40 1
-1 -1 15 38 36 1
1 1 -14 187 42 1
-1 -1 14 71 54 1
-1 -1 14 187 35 1
1 1 -13 116 41 1
-1 -1 13 35 35 1
-1 -1 13 166 35 1
1 1 -12 1013 105 1
-1 -1 12 1078 87 1
1 1 -11 1117 147 1
-1 -1 11 891 114 1
1 1 -10 3443 190 1
-1 -1 10 2833 177 1
-1 -1 10 3434 170 1
1 1 -9 1754 82 1
1 1 -9 1925 107 1
-1 -1 9 1396 90 1
-1 -1 9 1532 92 1
-1 -1 9 1731 92 1
1 1 -8 5669 247 1
1 1 -8 6152 269 1
1 1 -8 5641 245 1
-1 -1 8 5345 258 1
-1 -1 8 5771 273 1
-1 -1 8 6054 253 1
-1 -1 8 5599 242 1
1 1 -7 1715 77 1
1 1 -7 1961 126 1
1 1 -7 1851 79 1
-1 -1 7 1566 108 1
-1 -1 7 1651 115 1
-1 -1 7 1871 86 1
-1 -1 7 1744 77 1
1 1 -6 781 44 1
1 1 -6 793 48 1
1 1 -6 719 61 1
-1 -1 6 737 70 1
-1 -1 6 943 56 1
-1 -1 6 755 40 1
1 1 -5 11766 428 1
1 1 -5 12270 451 1
1 1 -5 13304 581 1
1 1 -5 10445 441 1
1 1 -5 13005 539 1
-1 -1 5 12249 525 1
-1 -1 5 12457 566 1
-1 -1 5 12938 543 1
-1 -1 5 12078 503 1
1 1 -4 454 13 1
1 1 -4 385 30 1
1 1 -4 360 31 1
1 1 -4 421 24 1
-1 -1 4 510 22 1
-1 -1 4 500 36 1
-1 -1 4 517 49 1
-1 -1 4 519 26 1
1 1 -3 3595 90 1
1 1 -3 3941 97 1
1 1 -3 3528 130 1
1 1 -3 3468 123 1
1 1 -3 3529 129 1
-1 -1 3 3629 106 1
-1 -1 3 3719 138 1
-1 -1 3 4019 131 1
-1 -1 3 3410 103 1
1 1 -2 21345 918 1
1 1 -2 20754 955 1
1 1 -2 20863 1038 1
1 1 -2 19646 944 1
1 1 -2 19273 861 1
-1 -1 2 21816 929 1
-1 -1 2 19170 966 1
-1 -1 2 21632 1018 1
-1 -1 2 18502 857 1
1 1 -1 14411 545 1
1 1 -1 13909 530 1
1 1 -1 12453 526 1
1 1 -1 13278 546 1
1 1 -1 13197 487 1
-1 -1 1 13444 490 1
-1 -1 1 13266 511 1
-1 -1 1 13188 558 1
-1 -1 1 13538 545 1
-1 -1 1 13483 491 1
1 1 0 227 23 1
1 1 0 272 20 1
1 1 0 263 19 1
1 1 0 269 28 1
1 1 0 264 7 1
1 1 0 236 6 1
1 1 1 448 36 1
1 1 1 428 19 1
1 1 1 420 32 1
1 1 1 419 7 1
-1 -1 -1 351 21 1
-1 -1 -1 364 16 1
-1 -1 -1 394 16 1
-1 -1 -1 370 27 1
1 1 2 9564 363 1
1 1 2 10259 412 1
1 1 2 9345 296 1
1 1 2 9847 378 1
1 1 2 9384 297 1
-1 -1 -2 9676 368 1
-1 -1 -2 10099 361 1
-1 -1 -2 11300 345 1
-1 -1 -2 10386 365 1
-1 -1 -2 9711 314 1
1 1 3 9282 410 1
1 1 3 9702 363 1
1 1 3 9650 258 1
1 1 3 10015 371 1
1 1 3 8839 321 1
-1 -1 -3 8273 324 1
-1 -1 -3 9297 344 1
-1 -1 -3 9077 319 1
-1 -1 -3 8358 272 1
1 1 4 1171 57 1
1 1 4 1104 50 1
1 1 4 1116 39 1
-1 -1 -4 1243 54 1
-1 -1 -4 1355 54 1
-1 -1 -4 1140 36 1
1 1 5 792 49 1
1 1 5 742 60 1
1 1 5 718 32 1
-1 -1 -5 660 40 1
-1 -1 -5 669 35 1
-1 -1 -5 681 31 1
-1 -1 -5 613 28 1
1 1 6 5533 221 1
1 1 6 4867 247 1
1 1 6 5013 216 1
-1 -1 -6 4956 241 1
-1 -1 -6 5005 184 1
-1 -1 -6 5172 180 1
-1 -1 -6 4801 202 1
1 1 7 797 76 1
1 1 7 687 50 1
1 1 7 726 41 1
-1 -1 -7 738 46 1
-1 -1 -7 757 67 1
-1 -1 -7 790 44 1
-1 -1 -7 651 36 1
1 1 8 2067 93 1
1 1 8 1858 101 1
1 1 8 1842 84 1
-1 -1 -8 1937 125 1
-1 -1 -8 2080 124 1
-1 -1 -8 2033 117 1
-1 -1 -8 1841 107 1
1 1 9 1981 95 1
1 1 9 2046 166 1
1 1 9 1878 128 1
-1 -1 -9 1899 139 1
-1 -1 -9 2115 139 1
-1 -1 -9 2002 124 1
-1 -1 -9 2021 90 1
1 1 10 48 19 1
1 1 10 2 29 1
1 1 10 51 22 1
-1 -1 -10 24 21 1
-1 -1 -10 37 23 1
1 1 11 1335 111 1
1 1 11 1494 172 1
1 1 11 1644 96 1
-1 -1 -11 1409 94 1
1 1 12 1517 130 1
1 1 12 1813 107 1
-1 -1 -12 1450 110 1
1 1 13 52 38 1
1 1 13 85 32 1
-1 -1 -13 67 32 1
1 1 14 38 35 1
1 1 14 54 29 1
-1 -1 -14 51 29 1
1 1 15 117 36 1
1 1 15 109 30 1
-1 -1 -15 25 31 1
1 1 16 58 30 1
-1 -1 -16 29 22 1
-1 -1 -16 128 23 1
1 2 -15 14 20 1
1 2 -15 0 23 1
1 2 -14 46 45 1
-1 -2 14 14 21 1
-1 -2 14 54 22 1
1 2 -13 118 67 1
-1 -2 13 90 34 1
-1 -2 13 134 32 1
1 2 -12 138 42 1
-1 -2 12 48 32 1
-1 -2 12 89 32 1
1 2 -11 107 43 1
-1 -2 11 63 53 1
-1 -2 11 86 31 1
1 2 -10 41 21 1
1 2 -10 64 50 1
-1 -2 10 38 42 1
-1 -2 10 19 24 1
1 2 -9 489 67 1
1 2 -9 527 56 1
-1 -2 9 348 47 1
-1 -2 9 454 67 1
1 2 -8 1079 69 1
1 2 -8 1142 78 1
-1 -2 8 938 67 1
-1 -2 8 847 99 1
-1 -2 8 1073 88 1
1 2 -7 136 26 1
1 2 -7 100 29 1
1 2 -7 103 21 1
-1 -2 7 101 40 1
-1 -2 7 156 28 1
-1 -2 7 61 42 1
-1 -2 7 120 22 1
1 2 -6 499 41 1
1 2 -6 622 44 1
1 2 -6 566 48 1
-1 -2 6 484 66 1
-1 -2 6 571 64 1
-1 -2 6 488 34 1
1 2 -5 3435 184 1
1 2 -5 3099 131 1
1 2 -5 3304 140 1
-1 -2 5 3421 125 1
-1 -2 5 3307 142 1
-1 -2 5 3762 195 1
-1 -2 5 3493 148 1
1 2 -4 2096 129 1
1 2 -4 1914 79 1
1 2 -4 1909 80 1
-1 -2 4 2084 71 1
-1 -2 4 1962 88 1
-1 -2 4 1956 118 1
-1 -2 4 1868 63 1
1 2 -3 647 31 1
1 2 -3 700 49 1
1 2 -3 620 37 1
-1 -2 3 821 45 1
-1 -2 3 763 37 1
-1 -2 3 731 26 1
1 2 -2 2341 73 1
1 2 -2 2508 97 1
1 2 -2 2331 104 1
1 2 -2 2235 55 1
-1 -2 2 2055 70 1
-1 -2 2 2089 88 1
-1 -2 2 2161 74 1
1 2 -1 2106 61 1
1 2 -1 2121 71 1
1 2 -1 2122 85 1
1 2 -1 2103 70 1
-1 -2 1 2294 50 1
-1 -2 1 2339 74 1
-1 -2 1 2478 90 1
-1 -2 1 2416 70 1
1 2 0 1316 40 1
1 2 0 1466 52 1
1 2 0 1410 57 1
1 2 0 1332 41 1
1 2 0 1305 23 1
-1 -2 0 1205 49 1
-1 -2 0 1222 47 1
-1 -2 0 1218 49 1
-1 -2 0 1228 47 1
1 2 1 200 20 1
1 2 1 225 30 1
1 2 1 161 28 1
-1 -2 -1 152 24 1
-1 -2 -1 172 18 1
-1 -2 -1 164 15 1
-1 -2 -1 166 12 1
-1 -2 -1 169 2 1
1 2 2 1204 60 1
1 2 2 1309 55 1
1 2 2 1302 42 1
1 2 2 1217 34 1
-1 -2 -2 1268 51 1
-1 -2 -2 1429 53 1
-1 -2 -2 1441 36 1
-1 -2 -2 1387 36 1
-1 -2 -2 1428 29 1
1 2 3 1453 72 1
1 2 3 1475 60 1
1 2 3 1398 35 1
1 2 3 1483 49 1
1 2 3 1397 40 1
-1 -2 -3 1102 89 1
-1 -2 -3 1440 57 1
-1 -2 -3 1358 32 1
-1 -2 -3 1330 38 1
1 2 4 1140 65 1
1 2 4 984 51 1
1 2 4 1048 25 1
1 2 4 1025 29 1
-1 -2 -4 877 83 1
-1 -2 -4 1027 47 1
-1 -2 -4 976 22 1
-1 -2 -4 1101 29 1
-1 -2 -4 881 39 1
1 2 5 2461 115 1
1 2 5 2346 135 1
1 2 5 2308 71 1
-1 -2 -5 2237 99 1
-1 -2 -5 2563 99 1
-1 -2 -5 2595 84 1
-1 -2 -5 2387 69 1
1 2 6 2115 100 1
1 2 6 1884 88 1
1 2 6 1811 62 1
-1 -2 -6 1954 91 1
-1 -2 -6 2137 127 1
-1 -2 -6 1855 65 1
-1 -2 -6 1836 61 1
1 2 7 1379 111 1
1 2 7 1254 73 1
1 2 7 1158 50 1
-1 -2 -7 1367 74 1
-1 -2 -7 1290 65 1
-1 -2 -7 1194 49 1
-1 -2 -7 1320 71 1
1 2 8 1390 117 1
1 2 8 1165 78 1
1 2 8 1157 80 1
-1 -2 -8 1288 78 1
-1 -2 -8 1221 65 1
-1 -2 -8 1186 56 1
-1 -2 -8 1274 57 1
1 2 9 2919 182 1
1 2 9 2360 139 1
1 2 9 2431 107 1
-1 -2 -9 2719 139 1
-1 -2 -9 2279 102 1
-1 -2 -9 2587 106 1
1 2 10 351 60 1
1 2 10 298 47 1
1 2 10 278 34 1
-1 -2 -10 215 33 1
1 2 11 148 45 1
1 2 11 60 40 1
1 2 11 114 29 1
-1 -2 -11 109 41 1
1 2 12 150 33 1
1 2 12 113 46 1
1 2 12 193 54 1
1 2 13 248 54 1
1 2 13 323 62 1
-1 -2 -13 163 32 1
1 2 14 107 56 1
1 2 14 29 26 1
1 2 15 286 82 1
-1 -2 -15 281 57 1
1 2 16 163 63 1
-1 -2 -16 224 44 1
1 3 -14 17 41 1
1 3 -14 40 16 1
-1 -3 14 15 16 1
1 3 -13 114 56 1
-1 -3 13 83 27 1
-1 -3 13 52 38 1
1 3 -12 324 84 1
-1 -3 12 176 44 1
-1 -3 12 264 39 1
1 3 -11 168 47 1
-1 -3 11 98 37 1
-1 -3 11 173 33 1
1 3 -10 426 55 1
1 3 -10 670 76 1
-1 -3 10 441 88 1
-1 -3 10 506 50 1
1 3 -9 3185 179 1
1 3 -9 3537 207 1
-1 -3 9 2649 175 1
-1 -3 9 2998 198 1
1 3 -8 1024 76 1
1 3 -8 1040 120 1
-1 -3 8 940 77 1
-1 -3 8 990 88 1
1 3 -7 1186 75 1
1 3 -7 1156 77 1
1 3 -7 1060 57 1
-1 -3 7 976 89 1
-1 -3 7 1031 83 1
1 3 -6 2601 136 1
1 3 -6 2710 128 1
1 3 -6 2537 104 1
-1 -3 6 2822 123 1
-1 -3 6 2690 133 1
-1 -3 6 2909 163 1
-1 -3 6 2964 112 1
1 3 -5 4598 267 1
1 3 -5 3948 171 1
1 3 -5 3949 147 1
-1 -3 5 4394 173 1
-1 -3 5 4073 186 1
-1 -3 5 4546 167 1
-1 -3 5 4271 151 1
1 3 -4 5635 251 1
1 3 -4 4698 192 1
1 3 -4 4567 184 1
-1 -3 4 4961 268 1
-1 -3 4 5684 203 1
-1 -3 4 5015 167 1
1 3 -3 4268 193 1
1 3 -3 4414 192 1
1 3 -3 4107 157 1
1 3 -3 3749 137 1
-1 -3 3 3983 166 1
-1 -3 3 3911 144 1
-1 -3 3 3901 117 1
1 3 -2 16829 863 1
1 3 -2 16940 850 1
1 3 -2 16278 822 1
1 3 -2 15361 693 1
-1 -3 2 16612 881 1
-1 -3 2 16807 826 1
-1 -3 2 15789 692 1
-1 -3 2 15327 607 1
1 3 -1 2173 56 1
1 3 -1 2338 85 1
1 3 -1 2483 105 1
1 3 -1 2247 72 1
1 3 -1 2140 58 1
-1 -3 1 2034 85 1
-1 -3 1 2115 89 1
1 3 0 3704 107 1
1 3 0 3871 144 1
1 3 0 3880 150 1
1 3 0 3791 115 1
1 3 0 3640 93 1
-1 -3 0 4024 134 1
-1 -3 0 4110 149 1
-1 -3 0 4027 143 1
-1 -3 0 3692 113 1
-1 -3 0 3955 85 1
1 3 1 4992 159 1
1 3 1 5147 187 1
1 3 1 5127 175 1
1 3 1 4975 158 1
-1 -3 -1 4138 139 1
-1 -3 -1 4514 174 1
-1 -3 -1 4558 161 1
-1 -3 -1 4376 134 1
-1 -3 -1 4399 99 1
1 3 2 3482 165 1
1 3 2 3359 133 1
1 3 2 3552 120 1
1 3 2 3121 92 1
-1 -3 -2 3482 139 1
-1 -3 -2 3615 135 1
-1 -3 -2 3515 112 1
-1 -3 -2 3377 83 1
-1 -3 -2 3517 83 1
-1 -3 -2 3387 80 1
1 3 3 2291 136 1
1 3 3 2338 98 1
1 3 3 2331 71 1
1 3 3 2101 54 1
-1 -3 -3 2554 133 1
-1 -3 -3 2378 87 1
-1 -3 -3 2383 55 1
-1 -3 -3 2246 58 1
-1 -3 -3 2091 56 1
1 3 4 2584 150 1
1 3 4 2656 113 1
1 3 4 2483 91 1
-1 -3 -4 2623 140 1
-1 -3 -4 2403 82 1
-1 -3 -4 2500 62 1
-1 -3 -4 2319 67 1
-1 -3 -4 2405 74 1
-1 -3 -4 2343 60 1
1 3 5 19151 969 1
1 3 5 18818 1004 1
1 3 5 15353 683 1
-1 -3 -5 17422 892 1
-1 -3 -5 19704 1010 1
-1 -3 -5 17350 782 1
-1 -3 -5 16935 697 1
-1 -3 -5 16593 782 1
-1 -3 -5 17952 848 1
-1 -3 -5 17535 769 1
1 3 6 10028 445 1
1 3 6 9657 451 1
1 3 6 8464 330 1
-1 -3 -6 8745 401 1
-1 -3 -6 9715 429 1
-1 -3 -6 7855 276 1
-1 -3 -6 8622 320 1
1 3 7 10832 516 1
1 3 7 10540 539 1
1 3 7 9474 410 1
-1 -3 -7 10255 508 1
-1 -3 -7 11375 546 1
-1 -3 -7 9478 393 1
1 3 8 3633 226 1
1 3 8 3339 245 1
1 3 8 3182 159 1
-1 -3 -8 3499 184 1
-1 -3 -8 3485 212 1
-1 -3 -8 3498 162 1
1 3 9 1776 102 1
1 3 9 1530 159 1
1 3 9 1442 103 1
-1 -3 -9 1635 104 1
1 3 10 1146 82 1
1 3 10 940 138 1
1 3 10 930 62 1
1 3 11 1904 114 1
1 3 11 1810 139 1
1 3 11 1660 98 1
1 3 12 1262 91 1
1 3 12 1122 116 1
-1 -3 -12 1204 77 1
1 3 13 835 94 1
-1 -3 -13 873 67 1
-1 -3 -13 915 97 1
1 3 14 345 91 1
-1 -3 -14 299 63 1
-1 -3 -14 342 61 1
1 3 15 24 31 1
-1 -3 -15 28 19 1
-1 -3 -15 99 31 1
1 3 16 96 32 1
-1 -3 -16 125 18 1
1 4 -13 240 35 1
1 4 -13 97 18 1
-1 -4 13 113 25 1
1 4 -12 359 49 1
-1 -4 12 211 42 1
-1 -4 12 260 48 1
1 4 -11 141 33 1
1 4 -11 267 47 1
-1 -4 11 139 63 1
-1 -4 11 214 32 1
1 4 -10 617 63 1
1 4 -10 702 113 1
-1 -4 10 514 63 1
1 4 -9 680 73 1
1 4 -9 687 77 1
-1 -4 9 630 107 1
1 4 -8 350 76 1
1 4 -8 301 51 1
-1 -4 8 256 42 1
1 4 -7 475 86 1
1 4 -7 434 86 1
-1 -4 7 367 42 1
1 4 -6 1606 113 1
1 4 -6 1446 132 1
1 4 -6 1090 83 1
-1 -4 6 1315 108 1
1 4 -5 366 49 1
1 4 -5 360 59 1
1 4 -5 262 24 1
-1 -4 5 299 34 1
-1 -4 5 328 49 1
1 4 -4 131 24 1
1 4 -4 143 36 1
1 4 -4 67 23 1
1 4 -4 98 23 1
-1 -4 4 109 29 1
-1 -4 4 126 20 1
1 4 -3 1673 110 1
1 4 -3 1704 102 1
1 4 -3 1393 93 1
-1 -4 3 1512 85 1
-1 -4 3 1495 61 1
1 4 -2 3609 146 1
1 4 -2 3632 171 1
1 4 -2 3181 151 1
-1 -4 2 3522 157 1
-1 -4 2 3451 202 1
-1 -4 2 3705 152 1
1 4 -1 116 26 1
1 4 -1 160 32 1
1 4 -1 154 15 1
-1 -4 1 151 28 1
-1 -4 1 160 27 1
-1 -4 1 175 16 1
1 4 0 58 9 1
1 4 0 71 21 1
1 4 0 54 23 1
1 4 0 71 10 1
-1 -4 0 72 11 1
-1 -4 0 72 23 1
-1 -4 0 100 20 1
-1 -4 0 73 16 1
1 4 1 1554 55 1
1 4 1 1667 79 1
1 4 1 1703 110 1
-1 -4 -1 1540 58 1
-1 -4 -1 1677 82 1
-1 -4 -1 1600 70 1
1 4 2 1323 79 1
1 4 2 1420 74 1
1 4 2 1433 66 1
-1 -4 -2 1287 56 1
-1 -4 -2 1474 75 1
-1 -4 -2 1486 86 1
1 4 3 228 26 1
1 4 3 273 34 1
1 4 3 274 27 1
-1 -4 -3 238 40 1
-1 -4 -3 247 33 1
-1 -4 -3 242 21 1
1 4 4 185 27 1
1 4 4 183 49 1
1 4 4 139 23 1
-1 -4 -4 187 45 1
-1 -4 -4 204 30 1
-1 -4 -4 180 18 1
1 4 5 712 53 1
1 4 5 722 92 1
-1 -4 -5 750 87 1
-1 -4 -5 812 59 1
-1 -4 -5 766 44 1
1 4 6 737 58 1
1 4 6 701 64 1
-1 -4 -6 752 63 1
-1 -4 -6 839 62 1
1 4 7 1999 162 1
1 4 7 1991 178 1
1 4 8 91 34 1
1 4 8 110 37 1
1 4 9 68 51 1
1 4 9 57 35 1
1 4 10 25 30 1
1 4 10 70 34 1
1 4 11 74 35 1
1 4 11 100 42 1
1 4 12 461 72 1
1 4 13 696 87 1
-1 -4 -13 940 108 1
1 4 14 100 41 1
-1 -4 -14 142 31 1
1 4 15 14 26 1
-1 -4 -15 26 18 1
1 4 16 35 21 1
1 5 -12 91 24 1
-1 -5 12 36 19 1
1 5 -11 18 17 1
1 5 -11 19 23 1
-1 -5 11 7 19 1
1 5 -10 78 49 1
1 5 -10 142 54 1
-1 -5 10 97 32 1
1 5 -9 54 31 1
1 5 -9 42 30 1
-1 -5 9 39 48 1
1 5 -8 54 50 1
1 5 -8 43 46 1
-1 -5 8 34 27 1
1 5 -7 568 109 1
1 5 -7 577 90 1
-1 -5 7 476 52 1
1 5 -6 806 85 1
1 5 -6 460 91 1
-1 -5 6 637 88 1
1 5 -5 247 50 1
1 5 -5 150 53 1
-1 -5 5 211 35 1
1 5 -4 343 62 1
1 5 -3 678 58 1
1 5 -3 744 121 1
1 5 -2 534 74 1
1 5 -2 560 95 1
1 5 -1 2681 135 1
1 5 -1 2658 149 1
1 5 0 4919 232 1
1 5 0 5040 254 1
-1 -5 0 4601 236 1
-1 -5 0 4696 218 1
1 5 1 4849 231 1
1 5 1 4488 221 1
-1 -5 -1 4588 231 1
-1 -5 -1 4557 249 1
1 5 2 83 18 1
1 5 2 88 29 1
1 5 2 101 27 1
-1 -5 -2 116 29 1
-1 -5 -2 102 22 1
1 5 3 1791 114 1
1 5 3 2059 118 1
1 5 3 1687 134 1
-1 -5 -3 1995 164 1
-1 -5 -3 1959 89 1
1 5 4 315 34 1
1 5 4 406 45 1
1 5 4 233 35 1
-1 -5 -4 307 28 1
1 5 5 164 29 1
1 5 5 222 37 1
1 5 5 104 25 1
-1 -5 -5 125 20 1
1 5 6 627 56 1
1 5 6 617 69 1
1 5 7 104 34 1
1 5 7 145 41 1
1 5 8 743 106 1
1 5 8 659 125 1
1 5 9 556 67 1
1 5 9 571 76 1
1 5 10 380 57 1
1 5 10 334 64 1
1 5 11 231 55 1
-1 -5 -11 223 45 1
1 5 12 205 84 1
-1 -5 -12 244 69 1
1 5 13 321 59 1
-1 -5 -13 439 76 1
1 5 14 176 67 1
-1 -5 -14 225 54 1
1 5 15 250 37 1
-1 -5 -15 237 31 1
1 6 -10 335 38 1
-1 -6 10 288 39 1
1 6 -9 118 51 1
-1 -6 9 107 33 1
1 6 -8 163 40 1
-1 -6 8 93 37 1
1 6 -7 657 68 1
-1 -6 7 412 52 1
1 6 -6 199 49 1
-1 -6 6 151 37 1
1 6 -5 1171 123 1
-1 -6 5 1032 123 1
1 6 -4 1425 128 1
-1 -6 4 1416 94 1
1 6 -3 1306 95 1
1 6 -3 1379 128 1
1 6 -2 1676 162 1
1 6 -2 1759 146 1
1 6 -1 2872 161 1
1 6 -1 2850 278 1
1 6 0 2889 164 1
1 6 0 2613 173 1
1 6 1 2680 158 1
1 6 1 2540 241 1
1 6 2 1914 118 1
1 6 2 1667 128 1
1 6 3 870 75 1
1 6 3 631 74 1
1 6 4 507 56 1
1 6 4 300 79 1
-1 -6 -4 321 35 1
1 6 5 744 77 1
-1 -6 -5 539 49 1
1 6 6 146 74 1
1 6 7 98 40 1
-1 -6 -7 74 29 1
1 6 8 302 55 1
-1 -6 -8 263 43 1
1 6 9 170 75 1
-1 -6 -9 164 38 1
1 6 10 138 83 1
-1 -6 -10 234 67 1
1 6 11 204 71 1
-1 -6 -11 151 40 1
1 6 12 25 29 1
-1 -6 -12 28 26 1
1 6 13 56 30 1
-1 -6 -13 63 27 1
1 6 14 16 25 1
-1 -6 -14 79 21 1
1 7 -9 67 19 1
-1 -7 9 29 17 1
1 7 -8 -26 21 1
-1 -7 8 1 19 1
1 7 -7 82 32 1
-1 -7 7 37 41 1
1 7 -6 1023 88 1
-1 -7 6 811 68 1
1 7 -5 472 71 1
-1 -7 5 477 82 1
1 7 -4 169 61 1
-1 -7 4 254 41 1
1 7 -3 18 38 1
-1 -7 3 61 27 1
1 7 -2 196 43 1
1 7 -2 238 94 1
1 7 -1 131 52 1
1 7 -1 12 44 1
1 7 0 182 63 1
1 7 0 121 51 1
1 7 1 131 58 1
1 7 1 94 47 1
1 7 2 316 77 1
1 7 2 154 79 1
1 7 3 103 39 1
1 7 3 68 36 1
1 7 4 103 34 1
1 7 4 34 32 1
1 7 5 35 32 1
1 7 6 37 33 1
-1 -7 -6 40 25 1
1 7 7 123 42 1
-1 -7 -7 125 33 1
1 7 8 42 31 1
-1 -7 -8 23 26 1
1 7 9 2 27 1
-1 -7 -9 24 24 1
1 7 10 28 31 1
-1 -7 -10 78 42 1
1 7 11 25 26 1
-1 -7 -11 31 24 1
1 7 12 39 22 1
-1 -7 -12 15 21 1
1 8 -6 5 34 1
-1 -8 6 23 19 1
1 8 -5 39 23 1
-1 -8 5 0 17 1
1 8 -4 74 42 1
-1 -8 4 -2 20 1
1 8 -3 290 78 1
-1 -8 3 209 58 1
1 8 -2 474 75 1
-1 -8 2 515 77 1
1 8 -1 253 44 1
1 8 -1 206 83 1
1 8 0 269 48 1
1 8 0 318 55 1
1 8 1 204 64 1
1 8 1 118 75 1
1 8 2 119 54 1
1 8 2 71 39 1
1 8 3 469 53 1
1 8 3 208 56 1
1 8 4 524 54 1
1 8 4 129 51 1
1 8 5 424 92 1
1 8 6 195 44 1
1 8 7 294 41 1
-1 -8 -7 93 27 1
1 8 8 334 58 1
-1 -8 -8 117 28 1
1 8 9 154 44 1
-1 -8 -9 49 22 1
1 8 10 41 37 1
-1 -8 -10 58 19 1
1 9 -2 77 25 1
-1 -9 2 91 21 1
-1 -9 1 94 36 1
1 9 0 50 24 1
-1 -9 0 52 33 1
1 9 1 65 24 1
-1 -9 -1 66 22 1
1 9 2 7 20 1
1 9 2 29 18 1
1 9 3 56 23 1
1 9 3 21 18 1
1 9 4 54 38 1
1 9 5 6 18 1
1 9 6 40 21 1
1 9 7 29 29 1
2 -8 -8 23 18 1
2 -8 -7 30 19 1
-2 8 7 23 13 1
-2 8 7 20 19 1
2 -8 -6 -5 18 1
-2 8 6 23 25 1
-2 8 6 29 21 1
2 -8 -5 28 32 1
-2 8 5 42 31 1
-2 8 5 37 27 1
-2 8 4 24 19 1
-2 8 4 -14 26 1
-2 8 3 38 30 1
-2 8 3 -14 27 1
-2 8 2 20 21 1
-2 8 2 24 30 1
-2 8 1 28 33 1
2 -8 0 -1 19 1
-2 8 0 43 31 1
2 -8 1 -5 18 1
-2 8 -1 19 26 1
2 -8 2 13 18 1
-2 8 -2 -12 28 1
2 -8 3 61 24 1
-2 8 -3 43 54 1
2 -8 4 92 25 1
-2 8 -4 102 52 1
2 -8 5 61 21 1
-2 8 -5 28 27 1
2 -8 6 25 19 1
2 -7 -11 105 43 1
2 -7 -10 124 29 1
2 -7 -9 206 60 1
2 -7 -8 183 35 1
-2 7 8 93 25 1
-2 7 8 30 32 1
2 -7 -7 43 31 1
-2 7 7 69 25 1
-2 7 7 112 53 1
2 -7 -6 205 65 1
-2 7 6 195 37 1
-2 7 6 175 70 1
2 -7 -5 138 36 1
-2 7 5 175 35 1
-2 7 5 148 46 1
2 -7 -4 80 33 1
-2 7 4 166 33 1
-2 7 4 162 70 1
-2 7 3 317 44 1
-2 7 3 264 66 1
-2 7 2 98 32 1
-2 7 2 82 47 1
-2 7 1 196 63 1
-2 7 1 192 85 1
-2 7 0 764 105 1
-2 7 0 682 91 1
-2 7 -1 468 55 1
-2 7 -1 356 74 1
2 -7 2 264 42 1
-2 7 -2 329 101 1
2 -7 3 450 54 1
-2 7 -3 452 110 1
2 -7 4 177 36 1
-2 7 -4 113 81 1
2 -7 5 193 37 1
-2 7 -5 117 47 1
2 -7 6 316 54 1
-2 7 -6 89 42 1
2 -7 7 302 61 1
-2 7 -7 80 52 1
2 -7 8 248 33 1
-2 7 -8 28 33 1
2 -7 9 150 27 1
2 -6 -12 138 27 1
2 -6 -12 76 15 1
2 -6 -11 211 40 1
2 -6 -11 147 38 1
2 -6 -10 390 52 1
2 -6 -10 278 34 1
2 -6 -9 217 49 1
2 -6 -9 218 32 1
2 -6 -8 148 41 1
2 -6 -8 151 29 1
-2 6 8 100 34 1
-2 6 8 111 57 1
2 -6 -7 175 69 1
2 -6 -7 241 49 1
-2 6 7 140 60 1
-2 6 7 145 43 1
2 -6 -6 51 33 1
2 -6 -6 85 24 1
-2 6 6 35 28 1
-2 6 6 60 34 1
2 -6 -5 113 39 1
2 -6 -5 163 47 1
-2 6 5 152 34 1
-2 6 5 125 42 1
2 -6 -4 309 51 1
2 -6 -4 385 39 1
-2 6 4 348 49 1
-2 6 4 304 59 1
2 -6 -3 21 26 1
2 -6 -3 22 21 1
-2 6 3 68 42 1
-2 6 3 161 53 1
2 -6 -2 735 55 1
-2 6 2 693 66 1
-2 6 2 757 88 1
2 -6 -1 120 28 1
-2 6 1 161 33 1
-2 6 1 70 76 1
2 -6 0 87 25 1
-2 6 0 132 31 1
-2 6 0 20 43 1
2 -6 1 103 37 1
-2 6 -1 48 29 1
-2 6 -1 60 43 1
2 -6 2 172 53 1
-2 6 -2 227 40 1
-2 6 -2 201 53 1
2 -6 3 156 32 1
2 -6 3 117 28 1
-2 6 -3 79 47 1
2 -6 4 377 50 1
2 -6 4 359 43 1
-2 6 -4 313 69 1
2 -6 5 301 45 1
2 -6 5 304 39 1
-2 6 -5 211 56 1
2 -6 6 107 37 1
2 -6 6 179 50 1
-2 6 -6 131 72 1
2 -6 7 64 40 1
2 -6 7 17 24 1
-2 6 -7 22 29 1
2 -6 8 205 43 1
2 -6 8 147 32 1
-2 6 -8 92 53 1
2 -6 9 105 36 1
2 -6 9 118 42 1
2 -6 10 123 29 1
2 -6 10 64 19 1
2 -6 11 50 22 1
2 -5 -13 26 20 1
2 -5 -13 35 26 1
2 -5 -12 61 51 1
2 -5 -12 93 25 1
2 -5 -11 120 40 1
2 -5 -11 186 48 1
2 -5 -10 68 30 1
2 -5 -10 23 24 1
2 -5 -9 168 39 1
2 -5 -9 134 30 1
-2 5 9 39 33 1
2 -5 -8 358 72 1
2 -5 -8 353 58 1
-2 5 8 164 42 1
-2 5 8 154 42 1
2 -5 -7 68 43 1
2 -5 -7 5 22 1
-2 5 7 31 25 1
-2 5 7 11 41 1
2 -5 -6 124 49 1
2 -5 -6 76 25 1
-2 5 6 47 26 1
-2 5 6 24 46 1
2 -5 -5 127 49 1
2 -5 -5 93 25 1
-2 5 5 104 28 1
-2 5 5 47 54 1
2 -5 -4 74 25 1
2 -5 -4 68 33 1
-2 5 4 35 24 1
-2 5 4 27 29 1
2 -5 -3 335 64 1
2 -5 -3 399 57 1
-2 5 3 343 39 1
-2 5 3 316 50 1
2 -5 -2 1084 73 1
2 -5 -2 1167 92 1
-2 5 2 1122 72 1
-2 5 2 1069 89 1
2 -5 -1 943 67 1
2 -5 -1 1088 62 1
-2 5 1 1091 69 1
-2 5 1 952 128 1
2 -5 0 321 56 1
2 -5 0 472 41 1
-2 5 0 468 42 1
-2 5 0 436 57 1
2 -5 1 578 67 1
-2 5 -1 528 49 1
-2 5 -1 545 70 1
2 -5 2 287 34 1
-2 5 -2 272 39 1
-2 5 -2 292 50 1
2 -5 3 143 28 1
-2 5 -3 177 33 1
-2 5 -3 125 44 1
2 -5 4 162 52 1
2 -5 4 209 50 1
-2 5 -4 121 68 1
2 -5 5 46 36 1
2 -5 5 6 21 1
-2 5 -5 20 29 1
2 -5 6 203 40 1
2 -5 6 245 38 1
-2 5 -6 113 45 1
2 -5 7 492 57 1
2 -5 7 553 54 1
-2 5 -7 239 63 1
2 -5 8 353 56 1
2 -5 8 435 81 1
2 -5 9 390 63 1
2 -5 9 377 52 1
2 -5 10 284 75 1
2 -5 10 294 41 1
-2 5 -10 101 58 1
2 -5 11 358 54 1
2 -5 11 480 62 1
-2 5 -11 125 67 1
2 -5 12 78 27 1
2 -5 12 87 20 1
-2 5 -12 9 32 1
2 -4 -14 54 21 1
2 -4 -14 123 23 1
2 -4 -13 80 29 1
2 -4 -13 136 28 1
2 -4 -12 253 45 1
2 -4 -12 332 63 1
2 -4 -11 447 55 1
2 -4 -11 443 54 1
2 -4 -10 305 70 1
2 -4 -10 249 43 1
2 -4 -9 1524 108 1
2 -4 -9 1503 99 1
-2 4 8 1266 89 1
-2 4 8 1323 91 1
2 -4 -7 2323 178 1
2 -4 -7 2355 114 1
-2 4 7 1825 110 1
-2 4 7 1708 113 1
2 -4 -6 1655 148 1
2 -4 -6 1850 93 1
-2 4 6 1602 129 1
-2 4 6 1683 104 1
2 -4 -5 637 56 1
2 -4 -5 722 68 1
2 -4 -5 745 70 1
-2 4 5 588 48 1
-2 4 5 533 56 1
2 -4 -4 1809 98 1
2 -4 -4 1974 129 1
2 -4 -4 1924 91 1
2 -4 -4 1958 92 1
-2 4 4 1948 98 1
-2 4 4 1886 149 1
-2 4 4 1970 111 1
2 -4 -3 3728 219 1
2 -4 -3 3979 171 1
2 -4 -3 3924 166 1
2 -4 -3 3901 166 1
-2 4 3 3817 166 1
-2 4 3 3921 192 1
-2 4 3 3666 181 1
2 -4 -2 17321 971 1
2 -4 -2 17769 995 1
2 -4 -2 18606 1011 1
2 -4 -2 18420 1073 1
2 -4 -2 18580 1010 1
-2 4 2 17987 993 1
-2 4 2 17966 1136 1
2 -4 -1 27126 1740 1
2 -4 -1 26999 1746 1
2 -4 -1 27691 1722 1
2 -4 -1 28355 1766 1
2 -4 -1 27324 1720 1
-2 4 1 27010 1810 1
-2 4 1 26442 1727 1
2 -4 0 15013 849 1
2 -4 0 14644 794 1
2 -4 0 15201 784 1
2 -4 0 14582 744 1
-2 4 0 14937 771 1
-2 4 0 15341 838 1
-2 4 0 14959 833 1
2 -4 1 3730 161 1
2 -4 1 3904 182 1
2 -4 1 3898 169 1
2 -4 1 4160 168 1
-2 4 -1 3961 163 1
-2 4 -1 3959 192 1
-2 4 -1 3837 163 1
2 -4 2 761 45 1
2 -4 2 913 61 1
2 -4 2 1000 85 1
2 -4 2 1003 52 1
-2 4 -2 951 78 1
-2 4 -2 907 105 1
-2 4 -2 839 51 1
2 -4 3 1127 74 1
2 -4 3 1131 64 1
2 -4 3 1126 60 1
-2 4 -3 1085 64 1
-2 4 -3 1041 77 1
-2 4 -3 1008 59 1
2 -4 4 474 41 1
2 -4 4 423 41 1
2 -4 4 483 40 1
-2 4 -4 497 54 1
2 -4 5 2739 181 1
2 -4 5 2780 127 1
-2 4 -5 2443 148 1
-2 4 -5 2349 156 1
2 -4 6 1346 88 1
2 -4 6 1507 83 1
-2 4 -6 1076 138 1
-2 4 -6 1163 81 1
2 -4 7 646 58 1
2 -4 7 792 90 1
-2 4 -7 500 65 1
-2 4 -7 613 82 1
2 -4 8 349 53 1
2 -4 8 433 51 1
-2 4 -8 309 46 1
2 -4 9 362 59 1
2 -4 9 328 51 1
-2 4 -9 238 48 1
2 -4 10 181 50 1
2 -4 10 231 42 1
-2 4 -10 128 42 1
2 -4 11 207 80 1
2 -4 11 242 70 1
-2 4 -11 238 69 1
2 -4 12 17 28 1
2 -4 12 29 24 1
-2 4 -12 30 25 1
2 -4 13 90 39 1
2 -4 13 209 30 1
-2 4 -13 139 35 1
2 -4 14 55 24 1
2 -4 14 90 18 1
-2 4 -14 34 21 1
2 -3 -15 53 19 1
2 -3 -14 169 32 1
2 -3 -13 88 48 1
2 -3 -13 179 34 1
2 -3 -12 201 42 1
2 -3 -12 322 66 1
2 -3 -11 209 42 1
2 -3 -11 315 45 1
2 -3 -10 195 58 1
2 -3 -10 161 38 1
2 -3 -9 123 35 1
2 -3 -9 169 34 1
-2 3 9 144 30 1
2 -3 -8 171 50 1
2 -3 -8 153 31 1
-2 3 8 107 45 1
-2 3 8 122 46 1
2 -3 -7 143 27 1
2 -3 -7 117 20 1
2 -3 -7 79 26 1
-2 3 7 62 23 1
-2 3 7 56 24 1
2 -3 -6 263 36 1
2 -3 -6 381 54 1
2 -3 -6 357 44 1
2 -3 -6 333 51 1
-2 3 6 275 31 1
-2 3 6 276 33 1
-2 3 6 260 39 1
2 -3 -5 76 23 1
2 -3 -5 75 31 1
2 -3 -5 84 27 1
2 -3 -5 57 20 1
-2 3 5 43 18 1
-2 3 5 97 32 1
-2 3 5 88 35 1
2 -3 -4 391 54 1
2 -3 -4 480 47 1
2 -3 -4 379 39 1
2 -3 -4 378 32 1
-2 3 4 323 27 1
-2 3 4 251 34 1
-2 3 4 288 33 1
2 -3 -3 1040 56 1
2 -3 -3 1064 66 1
2 -3 -3 973 50 1
2 -3 -3 1020 52 1
-2 3 3 1027 65 1
-2 3 3 1036 61 1
-2 3 3 1065 63 1
2 -3 -2 4597 222 1
2 -3 -2 4518 167 1
2 -3 -2 4678 217 1
2 -3 -2 4775 184 1
-2 3 2 4234 159 1
-2 3 2 4642 192 1
2 -3 -1 4445 211 1
2 -3 -1 4066 152 1
2 -3 -1 4285 163 1
2 -3 -1 4156 155 1
-2 3 1 3810 168 1
-2 3 1 4275 177 1
-2 3 1 3733 117 1
-2 3 1 4066 155 1
2 -3 0 438 32 1
2 -3 0 421 45 1
2 -3 0 478 34 1
2 -3 0 429 49 1
-2 3 0 460 43 1
-2 3 0 489 37 1
-2 3 0 379 22 1
-2 3 0 477 48 1
2 -3 1 1836 105 1
2 -3 1 1866 75 1
2 -3 1 1890 73 1
-2 3 -1 1762 68 1
-2 3 -1 1795 81 1
-2 3 -1 1625 62 1
-2 3 -1 1849 76 1
2 -3 2 2080 104 1
2 -3 2 2075 91 1
2 -3 2 2148 85 1
2 -3 2 2207 89 1
-2 3 -2 2189 84 1
-2 3 -2 2183 97 1
-2 3 -2 2036 92 1
-2 3 -2 1872 93 1
-2 3 -2 2303 121 1
2 -3 3 551 32 1
2 -3 3 648 44 1
2 -3 3 687 56 1
2 -3 3 644 39 1
-2 3 -3 578 37 1
-2 3 -3 628 64 1
-2 3 -3 545 35 1
-2 3 -3 562 38 1
2 -3 4 31 12 1
2 -3 4 51 26 1
2 -3 4 41 19 1
2 -3 4 43 16 1
2 -3 4 34 27 1
-2 3 -4 66 19 1
-2 3 -4 34 17 1
-2 3 -4 33 15 1
-2 3 -4 41 17 1
2 -3 5 350 35 1
2 -3 5 401 43 1
2 -3 5 390 31 1
2 -3 5 441 39 1
-2 3 -5 406 38 1
-2 3 -5 449 35 1
-2 3 -5 425 54 1
-2 3 -5 495 56 1
2 -3 6 247 33 1
2 -3 6 308 63 1
2 -3 6 334 53 1
-2 3 -6 252 34 1
-2 3 -6 268 52 1
-2 3 -6 216 34 1
-2 3 -6 261 33 1
2 -3 7 227 33 1
2 -3 7 192 26 1
2 -3 7 248 37 1
-2 3 -7 393 57 1
2 -3 8 106 45 1
2 -3 8 50 30 1
-2 3 -8 71 27 1
2 -3 9 308 85 1
2 -3 9 344 81 1
-2 3 -9 300 50 1
2 -3 10 312 60 1
2 -3 10 452 56 1
-2 3 -10 370 55 1
2 -3 11 314 65 1
2 -3 11 415 57 1
-2 3 -11 402 59 1
2 -3 12 84 37 1
2 -3 12 115 36 1
-2 3 -12 79 38 1
2 -3 13 101 40 1
2 -3 13 145 51 1
-2 3 -13 91 36 1
2 -3 14 64 49 1
2 -3 14 65 25 1
-2 3 -14 59 28 1
2 -3 15 74 27 1
2 -3 15 146 23 1
-2 3 -15 87 26 1
2 -2 -15 63 35 1
2 -2 -14 196 58 1
2 -2 -13 347 48 1
2 -2 -12 1074 87 1
2 -2 -11 199 61 1
2 -2 -11 272 44 1
2 -2 -10 618 54 1
2 -2 -10 716 63 1
2 -2 -9 910 61 1
2 -2 -9 1017 68 1
-2 2 9 686 59 1
2 -2 -8 227 48 1
2 -2 -8 195 35 1
2 -2 -8 210 33 1
-2 2 8 190 31 1
2 -2 -7 1248 64 1
2 -2 -7 1331 134 1
2 -2 -7 1122 48 1
2 -2 -7 1127 66 1
2 -2 -7 1319 76 1
-2 2 7 1051 92 1
-2 2 7 1086 75 1
-2 2 7 1056 65 1
2 -2 -6 169 26 1
2 -2 -6 224 36 1
2 -2 -6 158 25 1
2 -2 -6 166 30 1
2 -2 -6 183 42 1
2 -2 -6 193 45 1
-2 2 6 130 32 1
-2 2 6 144 26 1
-2 2 6 228 44 1
-2 2 6 216 20 1
2 -2 -5 1859 95 1
2 -2 -5 1693 60 1
2 -2 -5 1510 74 1
2 -2 -5 1536 73 1
2 -2 -5 1708 80 1
-2 2 5 1432 61 1
-2 2 5 1642 75 1
-2 2 5 1738 84 1
-2 2 5 1480 53 1
2 -2 -4 316 30 1
2 -2 -4 392 55 1
2 -2 -4 340 19 1
2 -2 -4 323 18 1
2 -2 -4 371 29 1
2 -2 -4 360 29 1
-2 2 4 246 31 1
-2 2 4 185 46 1
-2 2 4 223 31 1
2 -2 -3 6088 239 1
2 -2 -3 6345 254 1
2 -2 -3 6161 210 1
2 -2 -3 5942 198 1
2 -2 -3 6041 232 1
2 -2 -3 6269 240 1
-2 2 3 5965 209 1
-2 2 3 6276 248 1
-2 2 3 5978 241 1
-2 2 3 6198 213 1
2 -2 -2 3089 151 1
2 -2 -2 3076 122 1
2 -2 -2 3029 112 1
2 -2 -2 2948 100 1
2 -2 -2 3116 113 1
2 -2 -2 3000 112 1
-2 2 2 3086 112 1
-2 2 2 3198 119 1
-2 2 2 3269 124 1
-2 2 2 3043 100 1
2 -2 -1 135 27 1
-2 2 1 58 11 1
-2 2 1 69 16 1
-2 2 1 63 14 1
-2 2 1 64 15 1
2 -2 0 40 15 1
2 -2 0 33 17 1
2 -2 0 30 14 1
2 -2 0 -1 13 1
2 -2 0 18 13 1
-2 2 0 52 15 1
-2 2 0 64 15 1
2 -2 1 5360 194 1
2 -2 1 4959 173 1
2 -2 1 5207 178 1
2 -2 1 4794 149 1
2 -2 1 5196 187 1
-2 2 -1 5066 174 1
-2 2 -1 4983 163 1
-2 2 -1 5431 193 1
-2 2 -1 4980 197 1
-2 2 -1 5129 184 1
2 -2 2 2660 92 1
2 -2 2 2574 115 1
2 -2 2 2667 84 1
2 -2 2 2773 97 1
-2 2 -2 2409 81 1
-2 2 -2 2400 102 1
-2 2 -2 2452 89 1
-2 2 -2 2387 85 1
-2 2 -2 2435 90 1
2 -2 3 11746 553 1
2 -2 3 11334 483 1
2 -2 3 11423 513 1
2 -2 3 11913 459 1
2 -2 3 12550 598 1
-2 2 -3 11289 469 1
-2 2 -3 11890 513 1
-2 2 -3 12501 475 1
-2 2 -3 11764 516 1
2 -2 4 763 36 1
2 -2 4 792 39 1
2 -2 4 761 45 1
2 -2 4 854 33 1
2 -2 4 801 45 1
-2 2 -4 791 44 1
-2 2 -4 853 60 1
-2 2 -4 939 41 1
-2 2 -4 805 66 1
-2 2 -4 828 64 1
2 -2 5 3635 153 1
2 -2 5 3478 135 1
2 -2 5 3299 139 1
2 -2 5 3398 97 1
2 -2 5 3862 148 1
-2 2 -5 3221 124 1
-2 2 -5 3640 189 1
-2 2 -5 3269 133 1
-2 2 -5 3352 135 1
2 -2 6 7395 320 1
2 -2 6 6824 294 1
2 -2 6 6940 316 1
2 -2 6 8039 387 1
-2 2 -6 6783 246 1
-2 2 -6 6725 325 1
-2 2 -6 7494 381 1
-2 2 -6 6376 276 1
-2 2 -6 7221 306 1
2 -2 7 1696 90 1
2 -2 7 1709 93 1
2 -2 7 1922 91 1
-2 2 -7 1819 134 1
-2 2 -7 1284 130 1
-2 2 -7 1702 85 1
2 -2 8 3714 200 1
2 -2 8 3853 186 1
-2 2 -8 3871 255 1
2 -2 9 1767 184 1
2 -2 9 2055 177 1
-2 2 -9 2011 174 1
2 -2 10 1189 151 1
2 -2 10 1388 101 1
-2 2 -10 1235 142 1
2 -2 11 765 135 1
2 -2 11 850 81 1
-2 2 -11 742 130 1
2 -2 12 116 63 1
2 -2 12 82 38 1
-2 2 -12 112 59 1
2 -2 13 414 110 1
2 -2 13 629 97 1
-2 2 -13 532 109 1
2 -2 14 113 40 1
2 -2 14 166 33 1
-2 2 -14 65 39 1
2 -2 15 183 42 1
2 -2 15 303 35 1
-2 2 -15 190 41 1
2 -1 -15 74 39 1
2 -1 -14 192 57 1
2 -1 -13 659 98 1
2 -1 -12 317 59 1
2 -1 -12 703 60 1
2 -1 -11 300 57 1
2 -1 -11 712 59 1
2 -1 -10 2014 184 1
2 -1 -10 2699 136 1
-2 1 10 1968 161 1
2 -1 -9 1982 94 1
2 -1 -9 2019 114 1
-2 1 9 1947 101 1
2 -1 -8 339 46 1
2 -1 -8 368 61 1
2 -1 -8 280 35 1
-2 1 8 303 34 1
-2 1 8 320 44 1
-2 1 8 422 33 1
2 -1 -7 1413 60 1
2 -1 -7 1510 86 1
2 -1 -7 1341 51 1
2 -1 -7 1208 67 1
2 -1 -7 1562 77 1
-2 1 7 1338 98 1
-2 1 7 1252 83 1
-2 1 7 1519 71 1
2 -1 -6 397 28 1
2 -1 -6 458 39 1
2 -1 -6 410 21 1
2 -1 -6 384 31 1
2 -1 -6 424 37 1
-2 1 6 293 30 1
-2 1 6 346 40 1
-2 1 6 294 48 1
2 -1 -5 1011 49 1
2 -1 -5 1213 59 1
2 -1 -5 1088 46 1
2 -1 -5 1069 70 1
2 -1 -5 1181 53 1
2 -1 -5 1275 59 1
-2 1 5 1095 58 1
-2 1 5 1151 55 1
-2 1 5 1249 48 1
2 -1 -4 1489 60 1
2 -1 -4 1744 100 1
2 -1 -4 1576 80 1
2 -1 -4 1742 89 1
2 -1 -4 1722 92 1
-2 1 4 1511 49 1
-2 1 4 1567 66 1
-2 1 4 1677 74 1
-2 1 4 1569 54 1
2 -1 -3 8701 388 1
2 -1 -3 9457 374 1
2 -1 -3 9125 305 1
2 -1 -3 9228 360 1
2 -1 -3 9174 360 1
2 -1 -3 9079 402 1
-2 1 3 8701 307 1
-2 1 3 8473 343 1
-2 1 3 9100 387 1
-2 1 3 9161 375 1
2 -1 -2 4421 189 1
2 -1 -2 4385 157 1
2 -1 -2 4520 117 1
2 -1 -2 4375 150 1
2 -1 -2 4639 156 1
2 -1 -2 4588 158 1
-2 1 2 4488 130 1
-2 1 2 4582 164 1
-2 1 2 4417 205 1
-2 1 2 4642 175 1
2 -1 -1 2972 102 1
2 -1 -1 2705 62 1
2 -1 -1 2751 88 1
2 -1 -1 2762 89 1
2 -1 -1 2719 89 1
-2 1 1 2824 94 1
-2 1 1 2527 65 1
-2 1 1 2632 91 1
-2 1 1 2586 83 1
2 -1 0 1380 57 1
2 -1 0 1419 43 1
2 -1 0 1411 49 1
2 -1 0 1454 52 1
-2 1 0 1651 59 1
-2 1 0 1632 77 1
-2 1 0 1595 54 1
-2 1 0 1571 53 1
2 -1 1 3233 113 1
2 -1 1 3237 88 1
2 -1 1 2947 89 1
2 -1 1 3063 97 1
2 -1 1 3083 126 1
-2 1 -1 3101 134 1
-2 1 -1 3161 121 1
-2 1 -1 3002 103 1
-2 1 -1 3083 127 1
2 -1 2 3594 157 1
2 -1 2 3271 108 1
2 -1 2 3157 94 1
2 -1 2 3196 91 1
2 -1 2 3493 113 1
2 -1 2 3486 112 1
-2 1 -2 3345 113 1
-2 1 -2 3436 100 1
-2 1 -2 3320 148 1
-2 1 -2 3339 109 1
2 -1 3 368 26 1
2 -1 3 302 19 1
2 -1 3 334 32 1
2 -1 3 308 15 1
2 -1 3 365 24 1
2 -1 3 374 37 1
-2 1 -3 369 23 1
-2 1 -3 374 25 1
-2 1 -3 320 26 1
-2 1 -3 355 23 1
2 -1 4 71 16 1
2 -1 4 71 13 1
2 -1 4 85 23 1
2 -1 4 75 16 1
-2 1 -4 75 14 1
-2 1 -4 96 11 1
-2 1 -4 80 17 1
-2 1 -4 108 19 1
-2 1 -4 83 16 1
2 -1 5 1685 88 1
2 -1 5 1499 64 1
2 -1 5 1522 64 1
2 -1 5 1478 48 1
2 -1 5 1690 91 1
-2 1 -5 1574 58 1
-2 1 -5 1496 61 1
-2 1 -5 1903 96 1
-2 1 -5 1684 74 1
-2 1 -5 1605 66 1
2 -1 6 907 43 1
2 -1 6 904 54 1
2 -1 6 807 47 1
2 -1 6 941 49 1
-2 1 -6 832 39 1
-2 1 -6 1100 62 1
-2 1 -6 945 55 1
-2 1 -6 857 68 1
2 -1 7 805 43 1
2 -1 7 809 56 1
2 -1 7 757 50 1
2 -1 7 896 77 1
-2 1 -7 810 38 1
-2 1 -7 853 64 1
-2 1 -7 582 84 1
-2 1 -7 748 47 1
2 -1 8 2458 109 1
2 -1 8 2345 122 1
2 -1 8 2119 113 1
2 -1 8 2538 118 1
-2 1 -8 2399 121 1
-2 1 -8 2681 133 1
-2 1 -8 2000 164 1
-2 1 -8 2193 105 1
2 -1 9 265 44 1
2 -1 9 271 40 1
-2 1 -9 262 66 1
2 -1 10 710 110 1
2 -1 10 796 69 1
-2 1 -10 724 110 1
2 -1 11 876 132 1
2 -1 11 1077 128 1
-2 1 -11 1023 129 1
2 -1 12 1071 164 1
2 -1 12 1234 135 1
-2 1 -12 1035 149 1
2 -1 13 -5 55 1
2 -1 13 58 29 1
-2 1 -13 35 32 1
2 -1 14 138 66 1
2 -1 14 90 33 1
-2 1 -14 127 38 1
2 -1 15 102 38 1
2 -1 15 147 48 1
-2 1 -15 122 35 1
2 -1 16 41 24 1
2 -1 16 65 20 1
-2 1 -16 2 25 1
2 0 -15 34 27 1
2 0 -15 10 18 1
2 0 -14 20 21 1
2 0 -14 -5 20 1
2 0 -13 44 32 1
2 0 -13 84 29 1
2 0 -12 425 63 1
2 0 -12 557 57 1
2 0 -11 80 35 1
-2 0 11 61 40 1
2 0 -10 253 44 1
-2 0 10 173 32 1
-2 0 10 245 39 1
2 0 -9 615 54 1
-2 0 9 418 41 1
-2 0 9 462 74 1
2 0 -8 17 24 1
-2 0 8 27 17 1
-2 0 8 67 41 1
-2 0 8 82 35 1
-2 0 8 65 21 1
2 0 -7 2083 78 1
2 0 -7 1957 89 1
2 0 -7 2448 100 1
2 0 -7 1898 101 1
2 0 -7 2366 102 1
-2 0 7 2274 168 1
-2 0 7 2410 112 1
-2 0 7 2073 94 1
2 0 -6 793 36 1
2 0 -6 842 71 1
2 0 -6 933 52 1
2 0 -6 769 51 1
2 0 -6 955 71 1
-2 0 6 870 89 1
-2 0 6 815 53 1
-2 0 6 734 44 1
2 0 -5 1254 47 1
2 0 -5 1352 74 1
2 0 -5 1514 67 1
2 0 -5 1268 63 1
2 0 -5 1472 63 1
-2 0 5 1192 103 1
-2 0 5 1320 90 1
-2 0 5 1222 55 1
2 0 -4 785 33 1
2 0 -4 856 35 1
2 0 -4 821 65 1
2 0 -4 808 45 1
2 0 -4 829 40 1
-2 0 4 809 35 1
-2 0 4 980 84 1
-2 0 4 913 61 1
-2 0 4 850 56 1
2 0 -3 2198 70 1
2 0 -3 2197 89 1
2 0 -3 2096 79 1
2 0 -3 2158 81 1
2 0 -3 2280 73 1
-2 0 3 1909 55 1
-2 0 3 1838 119 1
-2 0 3 2152 102 1
2 0 -2 2754 89 1
2 0 -2 2706 129 1
2 0 -2 2929 105 1
2 0 -2 2895 86 1
2 0 -2 2849 87 1
-2 0 2 2788 87 1
-2 0 2 2905 101 1
2 0 -1 757 36 1
2 0 -1 729 36 1
2 0 -1 748 39 1
2 0 -1 686 40 1
2 0 -1 750 28 1
-2 0 1 833 50 1
-2 0 1 855 39 1
2 0 0 2227 78 1
2 0 0 2185 67 1
2 0 0 2305 82 1
2 0 0 2255 61 1
-2 0 0 2069 75 1
-2 0 0 1990 76 1
-2 0 0 2010 74 1
2 0 1 3199 113 1
2 0 1 2963 73 1
2 0 1 2982 73 1
2 0 1 3027 104 1
2 0 1 3121 105 1
-2 0 -1 3168 106 1
-2 0 -1 3253 87 1
-2 0 -1 3318 114 1
-2 0 -1 3261 88 1
2 0 2 4115 147 1
2 0 2 3724 100 1
2 0 2 3705 99 1
2 0 2 4110 179 1
2 0 2 4063 118 1
-2 0 -2 3789 137 1
-2 0 -2 3850 113 1
-2 0 -2 3878 143 1
-2 0 -2 3668 130 1
2 0 3 484 34 1
2 0 3 445 22 1
2 0 3 457 31 1
2 0 3 486 22 1
-2 0 -3 478 30 1
-2 0 -3 447 18 1
-2 0 -3 505 13 1
-2 0 -3 516 33 1
-2 0 -3 506 22 1
2 0 4 283 28 1
2 0 4 248 21 1
2 0 4 280 24 1
2 0 4 286 20 1
-2 0 -4 302 24 1
-2 0 -4 273 17 1
-2 0 -4 262 9 1
-2 0 -4 306 41 1
-2 0 -4 257 28 1
2 0 5 2620 104 1
2 0 5 2267 88 1
2 0 5 2431 85 1
-2 0 -5 2293 121 1
-2 0 -5 2370 80 1
-2 0 -5 2766 97 1
-2 0 -5 2385 96 1
-2 0 -5 2392 106 1
2 0 6 312 30 1
2 0 6 333 31 1
2 0 6 341 42 1
-2 0 -6 299 42 1
-2 0 -6 429 49 1
-2 0 -6 290 25 1
2 0 7 4611 228 1
2 0 7 4464 191 1
2 0 7 4089 173 1
2 0 7 4418 172 1
-2 0 -7 4320 208 1
-2 0 -7 4037 156 1
2 0 8 1695 88 1
2 0 8 1480 86 1
2 0 8 1587 121 1
2 0 8 1686 83 1
-2 0 -8 1562 72 1
-2 0 -8 1614 95 1
-2 0 -8 1404 101 1
2 0 9 796 58 1
2 0 9 755 94 1
2 0 9 803 58 1
-2 0 -9 725 50 1
-2 0 -9 812 93 1
2 0 10 162 41 1
2 0 10 233 52 1
-2 0 -10 108 26 1
-2 0 -10 160 36 1
2 0 11 126 44 1
2 0 11 238 60 1
-2 0 -11 165 38 1
2 0 12 450 70 1
2 0 12 518 86 1
-2 0 -12 451 64 1
2 0 13 227 83 1
2 0 13 273 66 1
-2 0 -13 163 45 1
2 0 14 323 85 1
2 0 14 256 43 1
-2 0 -14 220 75 1
2 0 15 289 82 1
2 0 15 317 42 1
-2 0 -15 240 46 1
2 0 16 235 41 1
2 0 16 312 51 1
-2 0 -16 95 59 1
2 1 -15 48 21 1
2 1 -15 35 17 1
2 1 -14 154 56 1
2 1 -14 125 45 1
2 1 -13 231 66 1
2 1 -13 99 51 1
2 1 -12 37 33 1
2 1 -11 1304 109 1
-2 -1 11 884 110 1
-2 -1 11 1327 87 1
2 1 -10 1936 194 1
-2 -1 10 1928 113 1
2 1 -9 1712 101 1
2 1 -9 1793 116 1
-2 -1 9 1626 134 1
2 1 -8 2766 178 1
2 1 -8 2917 149 1
-2 -1 8 2681 126 1
2 1 -7 2748 169 1
2 1 -7 2424 180 1
2 1 -7 2690 111 1
-2 -1 7 2739 141 1
-2 -1 7 2977 202 1
-2 -1 7 2523 110 1
2 1 -6 1938 90 1
2 1 -6 1386 128 1
2 1 -6 1872 75 1
-2 -1 6 1616 68 1
-2 -1 6 2086 107 1
-2 -1 6 1915 99 1
-2 -1 6 1805 73 1
2 1 -5 12056 487 1
2 1 -5 12721 507 1
2 1 -5 13394 623 1
2 1 -5 11907 561 1
2 1 -5 13420 578 1
-2 -1 5 11420 530 1
-2 -1 5 12589 698 1
-2 -1 5 13591 606 1
-2 -1 5 11667 502 1
2 1 -4 9914 381 1
2 1 -4 9593 365 1
2 1 -4 9570 421 1
2 1 -4 9255 407 1
2 1 -4 9315 366 1
-2 -1 4 9186 378 1
-2 -1 4 9257 420 1
-2 -1 4 10212 414 1
-2 -1 4 9228 355 1
2 1 -3 5666 183 1
2 1 -3 5868 179 1
2 1 -3 6365 244 1
2 1 -3 6389 242 1
2 1 -3 6068 197 1
-2 -1 3 5373 162 1
-2 -1 3 5729 245 1
-2 -1 3 6317 273 1
-2 -1 3 5664 184 1
2 1 -2 17614 844 1
2 1 -2 17496 931 1
2 1 -2 18408 906 1
2 1 -2 18294 838 1
-2 -1 2 18848 875 1
-2 -1 2 16685 697 1
-2 -1 2 17786 763 1
-2 -1 2 17684 902 1
-2 -1 2 19499 1005 1
-2 -1 2 18373 809 1
2 1 -1 6454 226 1
2 1 -1 6580 190 1
2 1 -1 6406 240 1
2 1 -1 6716 259 1
2 1 -1 6514 195 1
2 1 -1 6866 221 1
-2 -1 1 7118 235 1
-2 -1 1 6820 198 1
-2 -1 1 6822 263 1
-2 -1 1 7092 261 1
2 1 0 2671 114 1
2 1 0 2592 63 1
2 1 0 2506 110 1
2 1 0 2693 97 1
2 1 0 2533 65 1
2 1 0 2602 58 1
2 1 1 11183 474 1
2 1 1 11601 423 1
2 1 1 10783 418 1
2 1 1 11482 489 1
2 1 1 11608 400 1
-2 -1 -1 11989 490 1
-2 -1 -1 12291 431 1
-2 -1 -1 11981 502 1
-2 -1 -1 12019 505 1
-2 -1 -1 12642 441 1
2 1 2 3950 184 1
2 1 2 3796 109 1
2 1 2 3692 95 1
2 1 2 3821 166 1
2 1 2 3664 88 1
-2 -1 -2 3648 131 1
-2 -1 -2 3741 101 1
-2 -1 -2 3871 104 1
-2 -1 -2 3700 133 1
-2 -1 -2 3737 100 1
2 1 3 3931 145 1
2 1 3 3984 146 1
2 1 3 3936 130 1
2 1 3 3774 98 1
-2 -1 -3 3514 135 1
-2 -1 -3 3577 134 1
-2 -1 -3 3433 75 1
-2 -1 -3 3746 86 1
-2 -1 -3 3456 129 1
-2 -1 -3 3475 105 1
2 1 4 11893 594 1
2 1 4 11858 546 1
2 1 4 12186 506 1
2 1 4 11469 468 1
-2 -1 -4 11440 512 1
-2 -1 -4 11726 512 1
-2 -1 -4 11939 447 1
2 1 5 27206 1548 1
2 1 5 25788 1469 1
2 1 5 26438 1414 1
2 1 5 25141 1350 1
-2 -1 -5 25100 1450 1
-2 -1 -5 24954 1436 1
-2 -1 -5 25816 1335 1
2 1 6 14486 685 1
2 1 6 13188 644 1
2 1 6 14062 627 1
-2 -1 -6 12992 634 1
-2 -1 -6 13898 633 1
-2 -1 -6 15195 632 1
-2 -1 -6 12614 581 1
2 1 7 11995 646 1
2 1 7 9976 485 1
2 1 7 10677 464 1
-2 -1 -7 10702 502 1
-2 -1 -7 10973 480 1
-2 -1 -7 11955 511 1
-2 -1 -7 8977 423 1
2 1 8 1809 99 1
2 1 8 1408 84 1
2 1 8 1525 69 1
-2 -1 -8 1496 115 1
-2 -1 -8 1503 73 1
-2 -1 -8 1443 82 1
-2 -1 -8 1256 86 1
2 1 9 3875 189 1
2 1 9 3415 188 1
2 1 9 3571 157 1
-2 -1 -9 3549 170 1
-2 -1 -9 3548 171 1
-2 -1 -9 3407 144 1
2 1 10 1429 92 1
2 1 10 1375 103 1
2 1 10 1421 80 1
2 1 11 988 74 1
2 1 11 983 92 1
2 1 11 1065 71 1
-2 -1 -11 886 74 1
2 1 12 1628 136 1
2 1 12 1750 107 1
-2 -1 -12 1748 125 1
2 1 13 762 92 1
2 1 13 906 69 1
-2 -1 -13 705 74 1
2 1 14 67 41 1
2 1 14 93 30 1
-2 -1 -14 83 51 1
2 1 15 142 41 1
2 1 15 145 29 1
-2 -1 -15 43 31 1
2 1 16 161 34 1
-2 -1 -16 58 26 1
2 2 -14 34 32 1
2 2 -14 90 20 1
2 2 -13 290 52 1
2 2 -13 238 54 1
2 2 -12 298 56 1
2 2 -11 714 65 1
2 2 -11 908 90 1
-2 -2 11 784 97 1
2 2 -10 485 57 1
2 2 -10 533 69 1
-2 -2 10 468 49 1
2 2 -9 459 51 1
2 2 -9 511 65 1
-2 -2 9 436 46 1
2 2 -8 1171 80 1
2 2 -8 1207 92 1
-2 -2 8 1126 96 1
2 2 -7 361 41 1
2 2 -7 410 47 1
2 2 -7 323 30 1
-2 -2 7 211 48 1
-2 -2 7 318 30 1
2 2 -6 136 31 1
2 2 -6 157 32 1
2 2 -6 154 30 1
-2 -2 6 125 21 1
-2 -2 6 213 36 1
-2 -2 6 211 36 1
-2 -2 6 144 20 1
2 2 -5 1067 61 1
2 2 -5 905 62 1
2 2 -5 900 37 1
-2 -2 5 826 55 1
-2 -2 5 827 99 1
-2 -2 5 1056 96 1
2 2 -4 171 29 1
2 2 -4 222 28 1
2 2 -4 221 23 1
-2 -2 4 175 15 1
-2 -2 4 178 30 1
-2 -2 4 212 28 1
-2 -2 4 150 14 1
2 2 -3 951 26 1
2 2 -3 982 24 1
2 2 -3 1076 56 1
2 2 -3 968 30 1
-2 -2 3 995 44 1
-2 -2 3 1019 60 1
-2 -2 3 1070 49 1
-2 -2 3 917 39 1
2 2 -2 5431 165 1
2 2 -2 6238 200 1
2 2 -2 6114 241 1
2 2 -2 6083 238 1
2 2 -2 5747 182 1
-2 -2 2 6168 193 1
-2 -2 2 6096 203 1
-2 -2 2 6033 246 1
-2 -2 2 6329 232 1
-2 -2 2 5903 182 1
2 2 -1 37 9 1
2 2 -1 40 14 1
2 2 -1 31 18 1
2 2 -1 116 25 1
-2 -2 1 39 7 1
-2 -2 1 61 16 1
-2 -2 1 59 17 1
-2 -2 1 46 14 1
2 2 0 4721 157 1
2 2 0 4877 151 1
2 2 0 4865 179 1
2 2 0 5058 223 1
-2 -2 0 4787 150 1
-2 -2 0 4849 152 1
-2 -2 0 5120 185 1
-2 -2 0 4764 168 1
2 2 1 6077 258 1
2 2 1 6608 250 1
2 2 1 6120 218 1
2 2 1 6595 242 1
-2 -2 -1 6219 245 1
-2 -2 -1 6399 213 1
-2 -2 -1 6278 214 1
-2 -2 -1 6350 228 1
2 2 2 10450 495 1
2 2 2 10972 484 1
2 2 2 9999 385 1
2 2 2 10686 433 1
-2 -2 -2 11177 464 1
-2 -2 -2 11229 433 1
-2 -2 -2 11280 420 1
-2 -2 -2 10920 472 1
2 2 3 1111 54 1
2 2 3 1106 44 1
2 2 3 926 33 1
2 2 3 1142 59 1
2 2 3 986 21 1
-2 -2 -3 911 49 1
-2 -2 -3 932 38 1
-2 -2 -3 981 32 1
-2 -2 -3 945 38 1
2 2 4 240 32 1
2 2 4 204 25 1
2 2 4 245 20 1
-2 -2 -4 280 28 1
-2 -2 -4 278 23 1
-2 -2 -4 284 29 1
-2 -2 -4 288 10 1
2 2 5 3276 145 1
2 2 5 3148 126 1
2 2 5 3259 131 1
2 2 5 2895 83 1
-2 -2 -5 2879 176 1
-2 -2 -5 3424 126 1
-2 -2 -5 3054 80 1
2 2 6 2510 134 1
2 2 6 2263 107 1
-2 -2 -6 2307 156 1
-2 -2 -6 2416 130 1
-2 -2 -6 2591 110 1
2 2 7 907 73 1
2 2 7 796 55 1
2 2 7 762 50 1
-2 -2 -7 721 56 1
-2 -2 -7 751 45 1
-2 -2 -7 859 61 1
2 2 8 963 73 1
2 2 8 684 61 1
2 2 8 732 40 1
-2 -2 -8 851 61 1
-2 -2 -8 964 55 1
-2 -2 -8 878 54 1
-2 -2 -8 760 39 1
2 2 9 97 36 1
2 2 9 123 32 1
2 2 9 78 32 1
-2 -2 -9 115 41 1
-2 -2 -9 112 20 1
2 2 10 62 31 1
2 2 10 44 32 1
2 2 10 80 21 1
-2 -2 -10 34 23 1
2 2 11 776 101 1
2 2 11 571 74 1
2 2 11 638 49 1
-2 -2 -11 501 52 1
2 2 12 1451 97 1
2 2 12 1296 120 1
2 2 12 1339 86 1
-2 -2 -12 1003 131 1
2 2 13 413 50 1
2 2 13 406 71 1
2 2 13 532 73 1
2 2 14 96 60 1
2 2 14 42 40 1
2 2 15 101 35 1
-2 -2 -15 44 21 1
2 2 16 98 30 1
-2 -2 -16 65 18 1
2 3 -14 19 21 1
2 3 -13 129 43 1
2 3 -13 13 15 1
2 3 -12 200 66 1
2 3 -12 134 26 1
-2 -3 12 111 27 1
2 3 -11 189 53 1
2 3 -11 110 44 1
-2 -3 11 115 28 1
2 3 -10 79 28 1
2 3 -10 55 59 1
-2 -3 10 27 23 1
2 3 -9 84 35 1
2 3 -9 127 40 1
-2 -3 9 95 41 1
2 3 -8 161 34 1
2 3 -8 125 39 1
-2 -3 8 52 28 1
-2 -3 8 113 25 1
2 3 -7 1128 81 1
2 3 -7 977 121 1
-2 -3 7 804 50 1
2 3 -6 1591 91 1
2 3 -6 1404 128 1
2 3 -6 1261 58 1
-2 -3 6 1032 81 1
-2 -3 6 1265 53 1
2 3 -5 1522 91 1
2 3 -5 1427 83 1
2 3 -5 1324 54 1
-2 -3 5 1363 61 1
-2 -3 5 1664 99 1
-2 -3 5 1543 90 1
-2 -3 5 1246 66 1
2 3 -4 31 22 1
2 3 -4 61 20 1
2 3 -4 18 14 1
-2 -3 4 16 12 1
-2 -3 4 40 24 1
-2 -3 4 2 20 1
2 3 -3 3048 110 1
2 3 -3 3442 163 1
2 3 -3 3013 174 1
-2 -3 3 3282 157 1
-2 -3 3 3168 167 1
2 3 -2 5434 195 1
2 3 -2 5532 299 1
2 3 -2 5582 266 1
2 3 -2 5048 150 1
-2 -3 2 5339 231 1
-2 -3 2 6007 255 1
-2 -3 2 5443 201 1
2 3 -1 9306 334 1
2 3 -1 10060 448 1
2 3 -1 9381 419 1
2 3 -1 9698 416 1
-2 -3 1 9199 337 1
-2 -3 1 9393 389 1
-2 -3 1 9700 483 1
-2 -3 1 10198 409 1
2 3 0 7952 298 1
2 3 0 8822 347 1
2 3 0 8695 362 1
2 3 0 8473 340 1
-2 -3 0 8036 299 1
-2 -3 0 8437 333 1
-2 -3 0 8448 349 1
-2 -3 0 8387 320 1
2 3 1 12605 568 1
2 3 1 14468 720 1
2 3 1 13124 593 1
2 3 1 13963 633 1
-2 -3 -1 14554 680 1
-2 -3 -1 13554 656 1
-2 -3 -1 13795 669 1
-2 -3 -1 13984 638 1
2 3 2 112 22 1
2 3 2 137 27 1
2 3 2 99 26 1
2 3 2 94 13 1
-2 -3 -2 56 15 1
-2 -3 -2 112 26 1
-2 -3 -2 59 12 1
-2 -3 -2 80 22 1
2 3 3 1443 77 1
2 3 3 1586 93 1
2 3 3 1205 64 1
2 3 3 1367 60 1
-2 -3 -3 1371 90 1
-2 -3 -3 1389 59 1
-2 -3 -3 1314 52 1
-2 -3 -3 1338 63 1
2 3 4 2766 141 1
2 3 4 2895 126 1
2 3 4 2805 112 1
-2 -3 -4 2768 119 1
-2 -3 -4 3128 116 1
-2 -3 -4 2875 76 1
-2 -3 -4 2860 114 1
2 3 5 1094 78 1
2 3 5 987 57 1
-2 -3 -5 939 55 1
2 3 6 920 71 1
2 3 6 941 59 1
2 3 6 708 35 1
-2 -3 -6 662 60 1
-2 -3 -6 884 54 1
-2 -3 -6 804 32 1
2 3 7 2369 137 1
2 3 7 2116 121 1
-2 -3 -7 2101 122 1
-2 -3 -7 2455 118 1
-2 -3 -7 2169 84 1
2 3 8 2514 208 1
2 3 8 1972 180 1
2 3 9 990 87 1
2 3 9 776 121 1
2 3 10 430 59 1
2 3 10 403 96 1
2 3 11 855 79 1
2 3 11 747 90 1
2 3 12 827 77 1
2 3 12 670 92 1
2 3 13 499 87 1
2 3 13 397 107 1
2 3 14 619 77 1
2 3 15 379 57 1
-2 -3 -15 259 52 1
2 3 16 105 31 1
2 4 -13 77 27 1
2 4 -12 306 45 1
-2 -4 12 204 27 1
2 4 -11 472 53 1
2 4 -11 542 67 1
2 4 -10 542 92 1
2 4 -10 618 111 1
2 4 -9 831 118 1
2 4 -9 771 85 1
2 4 -8 53 33 1
2 4 -8 46 33 1
-2 -4 8 38 42 1
2 4 -7 2273 144 1
2 4 -7 1858 131 1
2 4 -6 1490 100 1
2 4 -6 1257 88 1
-2 -4 6 960 94 1
2 4 -5 2495 145 1
2 4 -5 2128 121 1
-2 -4 5 2162 102 1
2 4 -4 3018 234 1
2 4 -4 2451 123 1
-2 -4 4 2380 136 1
-2 -4 4 2626 174 1
2 4 -3 5267 258 1
2 4 -3 5612 360 1
2 4 -3 4680 214 1
-2 -4 3 5026 308 1
-2 -4 3 5008 272 1
2 4 -2 4289 171 1
2 4 -2 4351 208 1
2 4 -2 4032 174 1
-2 -4 2 4350 201 1
-2 -4 2 4323 213 1
2 4 -1 6156 250 1
2 4 -1 6446 290 1
2 4 -1 5565 231 1
-2 -4 1 5728 246 1
-2 -4 1 5727 257 1
-2 -4 1 5367 241 1
2 4 0 8725 333 1
2 4 0 9186 405 1
2 4 0 9617 504 1
2 4 0 8601 367 1
-2 -4 0 9402 416 1
-2 -4 0 9166 406 1
-2 -4 0 8365 354 1
2 4 1 6253 238 1
2 4 1 6447 277 1
2 4 1 6447 268 1
2 4 1 5817 225 1
-2 -4 -1 6609 283 1
-2 -4 -1 6482 316 1
-2 -4 -1 6714 270 1
-2 -4 -1 6261 219 1
2 4 2 875 66 1
2 4 2 874 78 1
2 4 2 843 47 1
2 4 2 789 31 1
-2 -4 -2 700 39 1
-2 -4 -2 687 49 1
-2 -4 -2 717 40 1
2 4 3 1363 76 1
2 4 3 1355 75 1
-2 -4 -3 1413 93 1
-2 -4 -3 1490 105 1
-2 -4 -3 1374 54 1
2 4 4 1728 140 1
2 4 4 1778 93 1
-2 -4 -4 1680 84 1
-2 -4 -4 1904 93 1
-2 -4 -4 1659 75 1
2 4 5 695 84 1
2 4 5 657 53 1
-2 -4 -5 502 50 1
-2 -4 -5 530 46 1
2 4 6 315 45 1
2 4 6 250 41 1
-2 -4 -6 258 42 1
-2 -4 -6 382 59 1
2 4 7 153 59 1
2 4 7 83 53 1
2 4 8 718 70 1
2 4 8 595 70 1
2 4 9 416 86 1
2 4 9 364 59 1
2 4 10 98 37 1
2 4 10 57 40 1
2 4 11 638 72 1
2 4 11 541 81 1
2 4 12 50 29 1
2 4 12 -6 35 1
2 4 13 97 35 1
2 4 13 111 66 1
2 4 14 429 63 1
-2 -4 -14 433 45 1
2 4 15 111 39 1
-2 -4 -15 147 27 1
2 4 16 90 26 1
2 5 -12 27 18 1
2 5 -11 110 41 1
2 5 -11 109 31 1
2 5 -10 179 35 1
2 5 -10 188 41 1
2 5 -9 155 61 1
2 5 -9 134 40 1
2 5 -8 345 55 1
2 5 -8 229 76 1
-2 -5 8 199 67 1
2 5 -7 374 53 1
2 5 -7 216 47 1
-2 -5 7 200 39 1
2 5 -6 2892 171 1
2 5 -6 2136 147 1
-2 -5 6 2137 166 1
2 5 -5 1370 111 1
2 5 -5 1090 128 1
-2 -5 5 1197 75 1
2 5 -4 275 79 1
2 5 -4 129 33 1
-2 -5 4 159 45 1
2 5 -3 200 32 1
2 5 -3 293 52 1
2 5 -3 203 33 1
2 5 -2 78 25 1
2 5 -2 119 35 1
2 5 -1 66 22 1
2 5 -1 31 32 1
2 5 0 335 40 1
2 5 0 439 50 1
2 5 1 796 58 1
2 5 1 887 67 1
-2 -5 -1 865 60 1
-2 -5 -1 870 55 1
2 5 2 206 25 1
2 5 2 265 54 1
2 5 2 229 36 1
-2 -5 -2 210 27 1
-2 -5 -2 206 28 1
2 5 3 149 25 1
2 5 3 188 34 1
2 5 3 118 30 1
-2 -5 -3 128 25 1
-2 -5 -3 143 34 1
2 5 4 295 33 1
2 5 4 242 39 1
2 5 4 149 32 1
2 5 5 173 33 1
2 5 5 196 39 1
2 5 6 106 33 1
2 5 6 167 58 1
2 5 7 119 37 1
2 5 7 143 40 1
2 5 8 230 47 1
2 5 8 214 80 1
2 5 9 102 38 1
2 5 9 70 41 1
2 5 10 95 36 1
2 5 10 43 40 1
2 5 11 306 78 1
2 5 11 209 58 1
2 5 12 32 30 1
2 5 12 36 34 1
2 5 13 59 38 1
-2 -5 -13 104 29 1
2 5 14 167 41 1
-2 -5 -14 178 33 1
2 5 15 60 27 1
-2 -5 -15 88 33 1
2 6 -10 125 41 1
2 6 -9 227 36 1
2 6 -9 49 45 1
2 6 -8 176 36 1
-2 -6 8 71 28 1
2 6 -7 89 58 1
-2 -6 7 61 46 1
2 6 -6 361 80 1
-2 -6 6 175 33 1
2 6 -5 87 55 1
-2 -6 5 17 38 1
2 6 -4 1330 113 1
-2 -6 4 1129 82 1
2 6 -3 583 83 1
-2 -6 3 531 51 1
2 6 -2 2389 136 1
2 6 -2 2396 243 1
2 6 -1 1550 97 1
2 6 -1 1546 121 1
2 6 0 92 45 1
2 6 0 48 62 1
2 6 1 542 58 1
2 6 1 522 67 1
2 6 2 1089 81 1
2 6 2 942 88 1
2 6 3 2529 148 1
2 6 3 1668 185 1
2 6 4 1216 76 1
2 6 4 1445 101 1
2 6 5 1475 133 1
2 6 5 1675 124 1
2 6 6 984 114 1
2 6 6 1059 98 1
2 6 7 1132 131 1
2 6 7 1140 103 1
2 6 8 864 76 1
2 6 8 770 91 1
2 6 9 186 43 1
2 6 9 139 78 1
2 6 10 393 102 1
2 6 11 101 64 1
-2 -6 -11 90 32 1
2 6 12 72 54 1
-2 -6 -12 68 47 1
2 6 13 75 33 1
-2 -6 -13 158 46 1
2 6 14 99 48 1
-2 -6 -14 137 41 1
2 7 -8 154 31 1
2 7 -7 310 58 1
-2 -7 7 131 27 1
2 7 -6 457 74 1
-2 -7 6 171 33 1
2 7 -5 977 120 1
-2 -7 5 646 54 1
2 7 -4 604 70 1
-2 -7 4 441 49 1
2 7 -3 305 58 1
-2 -7 3 254 40 1
2 7 -2 562 129 1
2 7 -1 176 39 1
2 7 -1 183 55 1
2 7 0 57 30 1
2 7 0 63 59 1
2 7 1 96 33 1
2 7 1 83 39 1
2 7 2 76 32 1
2 7 2 51 34 1
2 7 3 133 38 1
2 7 3 68 35 1
2 7 4 126 39 1
2 7 5 126 65 1
2 7 6 135 39 1
-2 -7 -6 68 27 1
2 7 7 119 59 1
-2 -7 -7 50 43 1
2 7 8 55 35 1
-2 -7 -8 66 43 1
2 7 9 30 26 1
-2 -7 -9 -5 21 1
2 7 10 13 26 1
-2 -7 -10 23 22 1
2 7 11 46 30 1
-2 -7 -11 80 26 1
2 7 12 7 21 1
-2 -7 -12 31 30 1
2 8 -6 90 25 1
2 8 -5 353 42 1
-2 -8 5 180 45 1
2 8 -4 201 35 1
-2 -8 4 99 22 1
2 8 -3 37 28 1
-2 -8 3 34 32 1
2 8 -2 9 26 1
-2 -8 2 22 19 1
2 8 -1 75 33 1
-2 -8 1 59 24 1
2 8 0 85 29 1
2 8 0 78 33 1
2 8 1 33 25 1
2 8 1 31 44 1
2 8 2 -3 21 1
2 8 2 20 33 1
2 8 3 13 24 1
2 8 4 215 68 1
2 8 5 459 58 1
2 8 6 791 76 1
2 8 7 548 62 1
2 8 8 212 51 1
-2 -8 -8 82 23 1
2 8 9 63 34 1
-2 -8 -9 9 16 1
2 8 10 91 37 1
-2 -8 -10 54 18 1
2 9 -1 91 36 1
2 9 0 82 23 1
-2 -9 0 156 32 1
2 9 1 9 18 1
-2 -9 -1 154 29 1
2 9 3 157 41 1
2 9 4 223 32 1
2 9 5 352 56 1
2 9 6 589 45 1
-3 8 6 12 17 1
-3 8 5 20 22 1
-3 8 4 50 28 1
-3 8 3 61 31 1
3 -8 -2 87 30 1
-3 8 2 204 39 1
3 -8 -1 43 16 1
-3 8 1 96 49 1
3 -8 0 22 22 1
-3 8 0 2 28 1
3 -8 1 15 13 1
-3 8 -1 -17 24 1
3 -8 2 30 15 1
-3 8 -2 6 44 1
3 -8 3 18 14 1
-3 8 -3 10 38 1
3 -8 4 55 18 1
-3 8 -4 60 23 1
3 -7 -9 47 24 1
3 -7 -8 65 40 1
3 -7 -8 17 15 1
-3 7 8 47 22 1
3 -7 -7 76 40 1
3 -7 -7 29 17 1
-3 7 7 6 25 1
3 -7 -6 62 43 1
3 -7 -6 32 30 1
-3 7 6 24 29 1
3 -7 -5 35 27 1
3 -7 -5 25 19 1
-3 7 5 47 30 1
3 -7 -4 32 27 1
3 -7 -4 43 21 1
-3 7 4 29 34 1
3 -7 -3 95 32 1
3 -7 -3 105 27 1
-3 7 3 137 42 1
3 -7 -2 207 51 1
-3 7 2 149 88 1
3 -7 -1 152 30 1
-3 7 1 264 56 1
3 -7 0 219 49 1
-3 7 0 147 53 1
3 -7 1 89 28 1
3 -7 1 117 28 1
-3 7 -1 109 68 1
3 -7 2 104 28 1
3 -7 2 127 27 1
-3 7 -2 107 44 1
3 -7 3 32 24 1
3 -7 3 118 36 1
-3 7 -3 19 36 1
3 -7 4 17 18 1
3 -7 4 -12 28 1
-3 7 -4 14 26 1
3 -7 5 6 23 1
3 -7 5 77 21 1
-3 7 -5 41 47 1
3 -7 6 140 29 1
3 -7 6 110 24 1
-3 7 -6 44 28 1
3 -7 7 85 26 1
3 -7 7 83 29 1
3 -7 8 74 21 1
3 -6 -11 176 49 1
3 -6 -11 118 31 1
3 -6 -10 184 38 1
3 -6 -10 184 26 1
-3 6 10 44 40 1
3 -6 -9 312 49 1
3 -6 -9 365 37 1
-3 6 9 176 71 1
3 -6 -8 640 69 1
3 -6 -8 685 53 1
-3 6 8 361 63 1
3 -6 -7 575 68 1
3 -6 -7 626 54 1
-3 6 7 435 105 1
3 -6 -6 169 43 1
3 -6 -6 217 55 1
-3 6 6 121 71 1
3 -6 -5 262 48 1
3 -6 -5 288 40 1
-3 6 5 245 85 1
3 -6 -4 681 115 1
3 -6 -4 919 101 1
-3 6 4 802 139 1
3 -6 -3 1667 131 1
3 -6 -3 1988 112 1
-3 6 3 1617 147 1
3 -6 -2 3318 297 1
3 -6 -2 4257 214 1
-3 6 2 3719 357 1
3 -6 -1 4990 251 1
-3 6 1 4413 234 1
-3 6 1 4964 333 1
3 -6 0 1457 90 1
-3 6 0 1284 86 1
-3 6 0 1397 190 1
3 -6 1 303 38 1
3 -6 1 321 42 1
-3 6 -1 262 61 1
3 -6 2 275 39 1
3 -6 2 270 40 1
-3 6 -2 239 63 1
3 -6 3 166 51 1
3 -6 3 165 36 1
-3 6 -3 121 47 1
3 -6 4 298 63 1
3 -6 4 268 41 1
-3 6 -4 173 86 1
3 -6 5 348 67 1
3 -6 5 450 69 1
-3 6 -5 218 54 1
3 -6 6 263 64 1
3 -6 6 300 41 1
-3 6 -6 105 48 1
3 -6 7 74 33 1
3 -6 7 84 28 1
3 -6 8 31 28 1
3 -6 8 47 25 1
3 -6 9 90 29 1
3 -6 9 92 25 1
3 -6 10 84 35 1
3 -6 10 37 18 1
3 -5 -12 15 20 1
3 -5 -12 17 17 1
3 -5 -11 68 25 1
3 -5 -11 13 22 1
3 -5 -10 54 31 1
3 -5 -10 65 41 1
-3 5 10 51 41 1
3 -5 -9 108 34 1
3 -5 -9 50 43 1
-3 5 9 12 29 1
3 -5 -8 152 40 1
3 -5 -8 57 49 1
-3 5 8 39 53 1
3 -5 -7 103 42 1
3 -5 -7 147 34 1
-3 5 7 106 37 1
3 -5 -6 72 33 1
3 -5 -6 44 26 1
-3 5 6 9 30 1
3 -5 -5 147 39 1
3 -5 -5 121 48 1
-3 5 5 52 37 1
3 -5 -4 206 44 1
3 -5 -4 166 35 1
-3 5 4 182 43 1
3 -5 -3 57 32 1
3 -5 -3 101 28 1
-3 5 3 77 38 1
3 -5 -2 1111 125 1
3 -5 -2 1263 79 1
-3 5 2 1084 101 1
3 -5 -1 616 63 1
3 -5 -1 770 58 1
-3 5 1 588 48 1
-3 5 1 568 73 1
3 -5 0 285 45 1
3 -5 0 375 44 1
-3 5 0 358 39 1
-3 5 0 482 90 1
3 -5 1 194 54 1
3 -5 1 235 36 1
-3 5 -1 179 32 1
-3 5 -1 206 72 1
3 -5 2 159 29 1
3 -5 2 202 34 1
-3 5 -2 232 75 1
3 -5 3 65 25 1
3 -5 3 62 42 1
-3 5 -3 106 60 1
3 -5 4 12 22 1
3 -5 4 19 25 1
-3 5 -4 61 30 1
3 -5 5 152 33 1
3 -5 5 198 35 1
-3 5 -5 86 42 1
3 -5 6 118 31 1
3 -5 6 167 34 1
-3 5 -6 47 37 1
3 -5 7 70 31 1
3 -5 7 95 50 1
3 -5 8 67 34 1
3 -5 8 78 32 1
3 -5 9 219 47 1
3 -5 9 250 46 1
3 -5 10 148 60 1
3 -5 10 189 59 1
3 -5 11 84 27 1
3 -5 11 129 25 1
-3 5 -11 23 21 1
3 -5 12 22 20 1
3 -5 12 41 26 1
3 -4 -13 70 27 1
3 -4 -13 295 29 1
3 -4 -12 146 37 1
3 -4 -12 228 34 1
3 -4 -11 208 44 1
3 -4 -11 326 43 1
3 -4 -10 151 39 1
-3 4 10 94 33 1
3 -4 -9 258 50 1
3 -4 -9 290 64 1
-3 4 9 137 67 1
3 -4 -8 110 40 1
-3 4 8 112 36 1
3 -4 -7 85 35 1
3 -4 -7 78 30 1
-3 4 7 86 34 1
3 -4 -6 145 42 1
3 -4 -6 172 35 1
-3 4 6 214 62 1
3 -4 -5 244 41 1
3 -4 -5 175 56 1
-3 4 5 160 41 1
3 -4 -4 1038 116 1
3 -4 -4 1004 68 1
-3 4 4 861 78 1
3 -4 -3 1622 103 1
3 -4 -3 1606 90 1
-3 4 3 1658 107 1
3 -4 -2 308 60 1
3 -4 -2 258 30 1
3 -4 -2 289 36 1
-3 4 2 338 45 1
3 -4 -1 497 71 1
3 -4 -1 502 38 1
3 -4 -1 570 45 1
-3 4 1 433 32 1
-3 4 1 413 79 1
3 -4 0 299 56 1
3 -4 0 257 31 1
3 -4 0 259 34 1
-3 4 0 260 40 1
-3 4 0 217 62 1
3 -4 1 1971 104 1
3 -4 1 1913 100 1
3 -4 1 2165 107 1
-3 4 -1 2036 118 1
-3 4 -1 2062 168 1
3 -4 2 1796 100 1
3 -4 2 1838 101 1
3 -4 2 2092 102 1
-3 4 -2 1758 163 1
3 -4 3 917 72 1
3 -4 3 1156 63 1
3 -4 3 1339 76 1
-3 4 -3 1180 89 1
3 -4 4 1042 63 1
3 -4 4 1265 107 1
-3 4 -4 1023 82 1
3 -4 5 1488 80 1
-3 4 -5 1102 91 1
-3 4 -5 1166 79 1
3 -4 6 1328 78 1
-3 4 -6 901 129 1
-3 4 -6 1019 73 1
3 -4 7 754 66 1
3 -4 7 934 107 1
-3 4 -7 460 87 1
3 -4 8 897 88 1
3 -4 8 1068 84 1
-3 4 -8 655 75 1
3 -4 9 776 80 1
3 -4 9 914 76 1
-3 4 -9 510 66 1
3 -4 10 139 41 1
3 -4 10 251 64 1
-3 4 -10 98 36 1
3 -4 11 261 74 1
3 -4 11 291 44 1
-3 4 -11 171 42 1
3 -4 12 110 55 1
3 -4 12 179 32 1
-3 4 -12 55 30 1
3 -4 13 95 27 1
3 -4 13 115 38 1
-3 4 -13 42 37 1
3 -3 -14 111 24 1
3 -3 -13 259 37 1
3 -3 -12 133 37 1
3 -3 -12 387 61 1
3 -3 -11 283 44 1
-3 3 11 231 61 1
3 -3 -10 559 65 1
3 -3 -10 697 64 1
-3 3 10 385 89 1
3 -3 -9 815 108 1
3 -3 -9 805 69 1
-3 3 9 529 66 1
3 -3 -8 84 32 1
3 -3 -8 65 30 1
-3 3 8 11 44 1
3 -3 -7 364 49 1
3 -3 -7 368 46 1
-3 3 7 311 45 1
3 -3 -6 158 37 1
3 -3 -6 233 33 1
-3 3 6 142 34 1
3 -3 -5 709 63 1
3 -3 -5 775 56 1
-3 3 5 754 61 1
3 -3 -4 921 71 1
3 -3 -4 1137 85 1
3 -3 -4 1076 90 1
3 -3 -4 1101 66 1
-3 3 4 930 102 1
-3 3 4 934 72 1
3 -3 -3 1336 115 1
3 -3 -3 1279 83 1
3 -3 -3 1295 69 1
3 -3 -3 1262 71 1
-3 3 3 1193 77 1
-3 3 3 1224 80 1
3 -3 -2 1347 80 1
3 -3 -2 1405 81 1
3 -3 -2 1287 71 1
3 -3 -2 1393 103 1
3 -3 -2 1423 74 1
-3 3 2 1360 115 1
-3 3 2 1307 79 1
3 -3 -1 20 16 1
3 -3 -1 -11 17 1
3 -3 -1 -3 10 1
3 -3 -1 33 23 1
3 -3 -1 -3 16 1
-3 3 1 10 8 1
-3 3 1 -5 17 1
-3 3 1 8 17 1
3 -3 0 9 17 1
3 -3 0 29 17 1
3 -3 0 20 19 1
3 -3 0 4 16 1
-3 3 0 25 16 1
-3 3 0 9 18 1
-3 3 0 16 17 1
-3 3 0 17 10 1
-3 3 0 4 16 1
3 -3 1 993 83 1
3 -3 1 851 75 1
3 -3 1 907 65 1
3 -3 1 898 49 1
3 -3 1 923 75 1
-3 3 -1 906 39 1
-3 3 -1 914 57 1
-3 3 -1 779 35 1
-3 3 -1 686 59 1
-3 3 -1 928 77 1
3 -3 2 197 28 1
3 -3 2 225 24 1
3 -3 2 171 19 1
3 -3 2 198 37 1
3 -3 2 146 24 1
3 -3 2 210 28 1
-3 3 -2 185 45 1
-3 3 -2 143 18 1
-3 3 -2 251 27 1
3 -3 3 148 35 1
3 -3 3 73 17 1
3 -3 3 64 21 1
3 -3 3 109 18 1
3 -3 3 125 36 1
-3 3 -3 57 22 1
-3 3 -3 85 17 1
-3 3 -3 50 19 1
-3 3 -3 80 22 1
3 -3 4 91 33 1
3 -3 4 72 18 1
3 -3 4 102 23 1
3 -3 4 85 18 1
3 -3 4 73 23 1
-3 3 -4 64 24 1
-3 3 -4 72 23 1
-3 3 -4 82 35 1
-3 3 -4 85 23 1
3 -3 5 87 31 1
3 -3 5 63 31 1
3 -3 5 64 23 1
3 -3 5 33 17 1
3 -3 5 51 23 1
-3 3 -5 68 14 1
-3 3 -5 54 23 1
-3 3 -5 72 24 1
-3 3 -5 31 23 1
3 -3 6 340 58 1
3 -3 6 453 45 1
-3 3 -6 414 48 1
3 -3 7 313 65 1
3 -3 7 395 46 1
-3 3 -7 312 45 1
3 -3 8 246 72 1
3 -3 8 320 68 1
-3 3 -8 227 45 1
3 -3 9 37 49 1
3 -3 9 39 29 1
-3 3 -9 30 27 1
3 -3 10 887 137 1
3 -3 10 1179 96 1
-3 3 -10 955 94 1
3 -3 11 415 96 1
3 -3 11 543 65 1
-3 3 -11 432 61 1
3 -3 12 219 52 1
3 -3 12 335 76 1
-3 3 -12 257 47 1
3 -3 13 68 32 1
3 -3 13 100 28 1
-3 3 -13 63 31 1
3 -3 14 24 26 1
3 -3 14 79 35 1
-3 3 -14 80 39 1
3 -2 -14 134 42 1
3 -2 -13 59 27 1
3 -2 -12 76 30 1
3 -2 -11 123 46 1
-3 2 11 33 26 1
3 -2 -10 138 32 1
3 -2 -10 216 38 1
-3 2 10 82 34 1
3 -2 -9 264 42 1
3 -2 -9 304 44 1
-3 2 9 154 64 1
3 -2 -8 96 44 1
3 -2 -8 80 29 1
-3 2 8 57 28 1
3 -2 -7 549 47 1
3 -2 -7 441 47 1
-3 2 7 394 48 1
3 -2 -6 372 42 1
3 -2 -6 428 59 1
-3 2 6 255 66 1
-3 2 6 353 48 1
3 -2 -5 -14 20 1
3 -2 -5 -6 24 1
3 -2 -5 49 22 1
3 -2 -5 34 17 1
3 -2 -5 19 20 1
-3 2 5 15 31 1
-3 2 5 34 36 1
-3 2 5 29 20 1
3 -2 -4 121 36 1
3 -2 -4 108 40 1
3 -2 -4 66 24 1
3 -2 -4 104 21 1
3 -2 -4 63 20 1
-3 2 4 47 22 1
-3 2 4 19 26 1
-3 2 4 42 20 1
3 -2 -3 709 50 1
3 -2 -3 756 52 1
3 -2 -3 659 33 1
3 -2 -3 699 42 1
3 -2 -3 724 45 1
-3 2 3 662 49 1
-3 2 3 620 51 1
-3 2 3 600 44 1
3 -2 -2 197 43 1
3 -2 -2 150 26 1
3 -2 -2 137 9 1
3 -2 -2 168 25 1
3 -2 -2 151 23 1
3 -2 -2 176 24 1
-3 2 2 145 39 1
-3 2 2 168 26 1
-3 2 2 113 16 1
3 -2 -1 182 27 1
3 -2 -1 213 27 1
3 -2 -1 175 17 1
3 -2 -1 177 17 1
3 -2 -1 145 24 1
3 -2 -1 193 24 1
-3 2 1 242 39 1
-3 2 1 203 25 1
-3 2 1 182 18 1
3 -2 0 156 44 1
3 -2 0 187 20 1
3 -2 0 195 27 1
3 -2 0 172 23 1
-3 2 0 190 22 1
-3 2 0 177 36 1
-3 2 0 152 18 1
-3 2 0 196 35 1
3 -2 1 42 19 1
3 -2 1 61 8 1
3 -2 1 46 10 1
3 -2 1 39 14 1
3 -2 1 109 28 1
-3 2 -1 44 17 1
-3 2 -1 55 17 1
-3 2 -1 76 25 1
-3 2 -1 41 17 1
3 -2 2 236 28 1
3 -2 2 202 24 1
3 -2 2 227 29 1
3 -2 2 238 21 1
3 -2 2 259 26 1
-3 2 -2 209 25 1
-3 2 -2 265 37 1
-3 2 -2 206 24 1
-3 2 -2 290 39 1
3 -2 3 170 26 1
3 -2 3 142 24 1
3 -2 3 116 18 1
3 -2 3 133 17 1
3 -2 3 127 19 1
3 -2 3 163 23 1
-3 2 -3 198 32 1
-3 2 -3 145 29 1
-3 2 -3 184 24 1
-3 2 -3 143 23 1
3 -2 4 284 29 1
3 -2 4 255 32 1
3 -2 4 252 41 1
3 -2 4 243 19 1
3 -2 4 340 46 1
-3 2 -4 250 24 1
-3 2 -4 227 36 1
-3 2 -4 348 42 1
-3 2 -4 255 31 1
-3 2 -4 251 29 1
3 -2 5 910 78 1
3 -2 5 826 66 1
3 -2 5 738 49 1
3 -2 5 899 53 1
-3 2 -5 878 61 1
-3 2 -5 994 54 1
-3 2 -5 815 57 1
-3 2 -5 864 52 1
3 -2 6 1736 117 1
3 -2 6 1774 129 1
3 -2 6 1615 89 1
3 -2 6 1864 127 1
-3 2 -6 1699 96 1
-3 2 -6 2190 103 1
-3 2 -6 1711 99 1
-3 2 -6 1788 125 1
3 -2 7 817 99 1
3 -2 7 982 65 1
-3 2 -7 897 77 1
3 -2 8 1517 145 1
3 -2 8 1591 141 1
-3 2 -8 1607 111 1
3 -2 9 495 61 1
3 -2 9 581 61 1
-3 2 -9 623 63 1
3 -2 10 284 56 1
3 -2 10 443 56 1
-3 2 -10 371 58 1
3 -2 11 97 39 1
3 -2 11 128 39 1
-3 2 -11 109 38 1
3 -2 12 30 31 1
3 -2 12 11 46 1
-3 2 -12 20 49 1
3 -2 13 109 40 1
3 -2 13 148 36 1
-3 2 -13 122 62 1
3 -2 14 373 84 1
3 -2 14 457 46 1
-3 2 -14 276 52 1
3 -2 15 159 35 1
3 -2 15 243 30 1
-3 2 -15 195 35 1
3 -1 -14 95 40 1
3 -1 -13 316 41 1
3 -1 -12 141 32 1
-3 1 12 56 27 1
3 -1 -11 1004 109 1
-3 1 11 674 67 1
3 -1 -10 2159 212 1
3 -1 -10 2941 154 1
-3 1 10 2361 150 1
3 -1 -9 660 64 1
3 -1 -9 781 63 1
-3 1 9 725 63 1
3 -1 -8 564 72 1
3 -1 -8 626 58 1
3 -1 -8 684 55 1
-3 1 8 641 57 1
3 -1 -7 4448 198 1
3 -1 -7 4705 324 1
3 -1 -7 4165 205 1
3 -1 -7 4465 201 1
-3 1 7 4533 219 1
-3 1 7 4456 208 1
3 -1 -6 2481 114 1
3 -1 -6 2864 139 1
3 -1 -6 2507 160 1
3 -1 -6 2590 117 1
3 -1 -6 2925 132 1
-3 1 6 2390 127 1
-3 1 6 2662 155 1
-3 1 6 2471 108 1
3 -1 -5 2453 111 1
3 -1 -5 2817 126 1
3 -1 -5 2602 116 1
3 -1 -5 2713 151 1
3 -1 -5 2950 126 1
-3 1 5 2521 124 1
-3 1 5 2625 138 1
-3 1 5 2808 145 1
3 -1 -4 10699 501 1
3 -1 -4 11800 607 1
3 -1 -4 10022 481 1
3 -1 -4 11319 513 1
3 -1 -4 11821 536 1
-3 1 4 11535 548 1
-3 1 4 11096 553 1
-3 1 4 12264 535 1
3 -1 -3 4793 192 1
3 -1 -3 5118 200 1
3 -1 -3 4837 189 1
3 -1 -3 4960 185 1
3 -1 -3 5131 193 1
-3 1 3 4742 199 1
-3 1 3 4527 206 1
-3 1 3 4801 181 1
3 -1 -2 3768 193 1
3 -1 -2 3970 152 1
3 -1 -2 3979 182 1
3 -1 -2 3943 146 1
-3 1 2 4109 199 1
-3 1 2 3856 174 1
3 -1 -1 2346 103 1
3 -1 -1 2312 90 1
3 -1 -1 2267 86 1
3 -1 -1 2320 88 1
-3 1 1 2762 102 1
-3 1 1 2539 96 1
-3 1 1 2559 95 1
3 -1 0 1249 23 1
3 -1 0 1394 77 1
3 -1 0 1431 52 1
-3 1 0 1295 60 1
-3 1 0 1218 53 1
-3 1 0 1217 54 1
-3 1 0 1220 50 1
3 -1 1 6878 286 1
3 -1 1 6238 206 1
3 -1 1 6818 265 1
3 -1 1 6807 254 1
-3 1 -1 6709 315 1
-3 1 -1 6639 244 1
-3 1 -1 6547 266 1
-3 1 -1 6624 248 1
3 -1 2 388 35 1
3 -1 2 399 18 1
3 -1 2 435 31 1
3 -1 2 425 27 1
-3 1 -2 372 30 1
-3 1 -2 384 23 1
-3 1 -2 384 33 1
-3 1 -2 396 26 1
3 -1 3 5877 240 1
3 -1 3 4799 194 1
3 -1 3 5046 177 1
3 -1 3 5725 216 1
3 -1 3 5554 206 1
-3 1 -3 5741 265 1
-3 1 -3 5293 180 1
-3 1 -3 5336 222 1
-3 1 -3 5467 235 1
3 -1 4 10820 542 1
3 -1 4 9156 380 1
3 -1 4 9223 423 1
3 -1 4 10272 427 1
3 -1 4 10329 432 1
-3 1 -4 9625 420 1
-3 1 -4 8612 367 1
-3 1 -4 9715 437 1
-3 1 -4 9739 409 1
3 -1 5 16640 860 1
3 -1 5 14183 720 1
3 -1 5 14577 739 1
3 -1 5 15814 842 1
-3 1 -5 15936 803 1
-3 1 -5 17833 837 1
-3 1 -5 15903 810 1
-3 1 -5 15918 788 1
3 -1 6 6071 261 1
3 -1 6 5409 284 1
3 -1 6 5150 226 1
3 -1 6 6101 247 1
-3 1 -6 5589 234 1
-3 1 -6 6417 254 1
-3 1 -6 5886 260 1
-3 1 -6 5677 280 1
3 -1 7 1863 90 1
3 -1 7 1506 87 1
3 -1 7 1570 84 1
3 -1 7 1824 121 1
-3 1 -7 1712 78 1
-3 1 -7 2404 160 1
-3 1 -7 1595 133 1
-3 1 -7 1765 81 1
3 -1 8 3567 167 1
3 -1 8 3360 178 1
3 -1 8 3999 178 1
-3 1 -8 3380 150 1
-3 1 -8 3879 201 1
3 -1 9 489 82 1
3 -1 9 518 53 1
-3 1 -9 577 66 1
3 -1 10 565 98 1
3 -1 10 713 103 1
-3 1 -10 657 72 1
3 -1 11 1388 127 1
3 -1 11 1702 115 1
-3 1 -11 1768 126 1
3 -1 12 468 70 1
3 -1 12 572 64 1
-3 1 -12 531 101 1
3 -1 13 140 49 1
3 -1 13 203 40 1
-3 1 -13 223 72 1
3 -1 14 139 43 1
3 -1 14 189 54 1
-3 1 -14 153 40 1
3 -1 15 59 32 1
3 -1 15 98 25 1
-3 1 -15 103 30 1
3 0 -14 58 26 1
3 0 -14 211 25 1
3 0 -13 176 67 1
3 0 -13 300 38 1
3 0 -12 85 56 1
3 0 -12 105 48 1
-3 0 12 96 43 1
3 0 -11 734 79 1
3 0 -11 922 67 1
-3 0 11 557 62 1
3 0 -10 414 88 1
3 0 -10 447 49 1
-3 0 10 329 50 1
3 0 -9 122 38 1
3 0 -9 158 31 1
-3 0 9 123 33 1
3 0 -8 501 56 1
3 0 -8 525 47 1
-3 0 8 485 77 1
3 0 -7 474 50 1
3 0 -7 492 40 1
-3 0 7 429 45 1
3 0 -6 195 25 1
3 0 -6 227 31 1
3 0 -6 241 34 1
3 0 -6 242 27 1
3 0 -6 276 30 1
-3 0 6 317 70 1
-3 0 6 275 33 1
3 0 -5 383 31 1
3 0 -5 429 32 1
3 0 -5 423 39 1
3 0 -5 410 62 1
3 0 -5 435 31 1
3 0 -5 496 36 1
-3 0 5 469 80 1
-3 0 5 419 36 1
3 0 -4 1233 58 1
3 0 -4 1313 57 1
3 0 -4 1296 69 1
3 0 -4 1360 71 1
3 0 -4 1249 54 1
3 0 -4 1362 60 1
-3 0 4 1273 78 1
-3 0 4 1394 68 1
3 0 -3 926 46 1
3 0 -3 942 43 1
3 0 -3 958 53 1
3 0 -3 922 55 1
3 0 -3 930 41 1
3 0 -3 930 62 1
-3 0 3 925 65 1
-3 0 3 899 50 1
3 0 -2 32 15 1
3 0 -2 48 16 1
3 0 -2 40 18 1
3 0 -2 31 11 1
3 0 -2 27 11 1
-3 0 2 19 13 1
-3 0 2 30 16 1
3 0 -1 1245 57 1
3 0 -1 1314 93 1
3 0 -1 1227 42 1
3 0 -1 1292 61 1
-3 0 1 1138 51 1
-3 0 1 1281 62 1
3 0 0 3138 127 1
3 0 0 3276 130 1
3 0 0 3220 123 1
3 0 0 3212 102 1
-3 0 0 3506 157 1
-3 0 0 3479 141 1
-3 0 0 3598 176 1
3 0 1 2494 101 1
3 0 1 2212 90 1
3 0 1 2428 72 1
-3 0 -1 2171 88 1
-3 0 -1 2112 69 1
-3 0 -1 2121 126 1
-3 0 -1 2104 66 1
3 0 2 3255 135 1
3 0 2 2902 83 1
3 0 2 3218 125 1
3 0 2 3192 119 1
-3 0 -2 3101 123 1
-3 0 -2 3129 92 1
-3 0 -2 3239 130 1
-3 0 -2 3072 114 1
3 0 3 294 52 1
3 0 3 228 23 1
3 0 3 276 29 1
3 0 3 239 19 1
-3 0 -3 306 28 1
-3 0 -3 283 13 1
-3 0 -3 330 32 1
-3 0 -3 304 18 1
3 0 4 1630 81 1
3 0 4 1691 105 1
3 0 4 1482 54 1
-3 0 -4 1589 74 1
-3 0 -4 1600 80 1
-3 0 -4 1512 73 1
3 0 5 2429 146 1
3 0 5 2001 76 1
3 0 5 2376 98 1
3 0 5 2213 79 1
-3 0 -5 2192 135 1
-3 0 -5 2243 105 1
-3 0 -5 2193 101 1
3 0 6 1327 77 1
3 0 6 1212 55 1
-3 0 -6 1256 68 1
-3 0 -6 1461 70 1
-3 0 -6 1200 74 1
-3 0 -6 1258 74 1
3 0 7 858 58 1
3 0 7 633 72 1
3 0 7 662 68 1
3 0 7 819 47 1
-3 0 -7 772 52 1
-3 0 -7 890 54 1
-3 0 -7 733 61 1
-3 0 -7 720 42 1
3 0 8 12 21 1
3 0 8 60 20 1
3 0 8 3 17 1
3 0 8 14 17 1
-3 0 -8 -11 18 1
-3 0 -8 81 24 1
-3 0 -8 1 16 1
3 0 9 179 40 1
3 0 9 147 35 1
3 0 9 142 32 1
-3 0 -9 161 42 1
3 0 10 551 101 1
3 0 10 442 59 1
3 0 10 510 81 1
-3 0 -10 565 66 1
3 0 11 752 130 1
3 0 11 944 109 1
3 0 12 849 92 1
3 0 12 905 73 1
-3 0 -12 884 83 1
3 0 13 139 52 1
3 0 13 211 38 1
-3 0 -13 232 47 1
3 0 14 88 33 1
3 0 14 29 26 1
-3 0 -14 45 30 1
3 0 15 46 30 1
3 0 15 74 36 1
-3 0 -15 43 27 1
3 0 16 42 42 1
3 0 16 80 19 1
-3 0 -16 56 36 1
-3 0 -16 29 35 1
3 1 -14 26 21 1
3 1 -14 37 15 1
3 1 -13 77 32 1
3 1 -13 66 23 1
3 1 -12 210 43 1
3 1 -12 175 31 1
-3 -1 12 90 30 1
3 1 -11 97 61 1
3 1 -11 101 44 1
-3 -1 11 76 30 1
3 1 -10 17 34 1
3 1 -10 57 24 1
-3 -1 10 45 42 1
3 1 -9 96 39 1
3 1 -9 108 42 1
3 1 -8 868 66 1
3 1 -8 789 112 1
3 1 -8 673 52 1
3 1 -7 2289 185 1
3 1 -7 2283 100 1
3 1 -6 720 84 1
3 1 -6 642 89 1
3 1 -6 615 38 1
3 1 -6 746 62 1
-3 -1 6 680 57 1
3 1 -5 1270 71 1
3 1 -5 1469 80 1
3 1 -5 1329 83 1
3 1 -5 1287 76 1
3 1 -5 1434 86 1
-3 -1 5 1363 91 1
-3 -1 5 1657 81 1
3 1 -4 1677 85 1
3 1 -4 1844 64 1
3 1 -4 1961 127 1
3 1 -4 1949 97 1
3 1 -4 1839 65 1
3 1 -4 1836 68 1
-3 -1 4 1764 147 1
-3 -1 4 2134 95 1
3 1 -3 4421 184 1
3 1 -3 4433 195 1
3 1 -3 4175 137 1
3 1 -3 4339 148 1
-3 -1 3 4102 137 1
-3 -1 3 4367 204 1
-3 -1 3 4606 226 1
3 1 -2 8599 383 1
3 1 -2 8489 361 1
3 1 -2 8590 386 1
3 1 -2 8119 316 1
3 1 -2 8285 329 1
-3 -1 2 8554 330 1
-3 -1 2 8019 375 1
-3 -1 2 8739 374 1
3 1 -1 22223 1275 1
3 1 -1 22002 1262 1
3 1 -1 23216 1308 1
3 1 -1 21587 1078 1
3 1 -1 21725 1107 1
-3 -1 1 22772 1263 1
-3 -1 1 22941 1278 1
3 1 0 8145 327 1
3 1 0 7183 277 1
3 1 0 8415 352 1
3 1 0 7660 252 1
3 1 0 7689 253 1
-3 -1 0 7827 350 1
-3 -1 0 8064 339 1
3 1 1 5306 250 1
3 1 1 5309 179 1
3 1 1 5578 221 1
3 1 1 5209 163 1
3 1 1 5237 166 1
-3 -1 -1 5608 204 1
-3 -1 -1 4925 120 1
-3 -1 -1 5764 223 1
3 1 2 3264 175 1
3 1 2 2879 78 1
3 1 2 3016 86 1
3 1 2 3158 82 1
-3 -1 -2 3443 167 1
-3 -1 -2 2956 115 1
-3 -1 -2 3129 128 1
-3 -1 -2 3036 90 1
3 1 3 1806 82 1
3 1 3 1458 47 1
3 1 3 1830 105 1
3 1 3 1527 51 1
-3 -1 -3 1850 106 1
-3 -1 -3 1494 44 1
-3 -1 -3 1515 74 1
-3 -1 -3 1487 41 1
3 1 4 2765 127 1
3 1 4 2573 111 1
3 1 4 2908 155 1
3 1 4 2667 94 1
-3 -1 -4 2826 119 1
-3 -1 -4 2591 78 1
-3 -1 -4 2940 160 1
-3 -1 -4 2833 79 1
3 1 5 1258 73 1
3 1 5 1008 69 1
3 1 5 1242 60 1
3 1 5 1085 38 1
-3 -1 -5 1051 63 1
-3 -1 -5 1061 57 1
-3 -1 -5 1036 36 1
3 1 6 4608 263 1
3 1 6 3935 166 1
3 1 6 4367 168 1
3 1 6 4211 146 1
-3 -1 -6 3923 178 1
-3 -1 -6 4281 153 1
-3 -1 -6 3999 134 1
3 1 7 1327 81 1
3 1 7 1047 66 1
3 1 7 1155 55 1
-3 -1 -7 1167 73 1
-3 -1 -7 1291 55 1
-3 -1 -7 1359 96 1
-3 -1 -7 1189 69 1
3 1 8 2741 148 1
3 1 8 2319 128 1
3 1 8 2591 110 1
-3 -1 -8 2603 132 1
-3 -1 -8 2722 112 1
-3 -1 -8 3074 128 1
-3 -1 -8 2242 93 1
3 1 9 1607 166 1
3 1 9 1256 132 1
3 1 9 1366 74 1
-3 -1 -9 1428 140 1
3 1 10 346 53 1
3 1 10 231 50 1
3 1 10 301 37 1
-3 -1 -10 329 49 1
3 1 11 1285 101 1
3 1 11 929 98 1
3 1 11 1119 73 1
-3 -1 -11 1151 90 1
3 1 12 1035 82 1
3 1 12 864 96 1
3 1 12 1009 71 1
-3 -1 -12 992 129 1
3 1 13 664 126 1
3 1 13 723 60 1
-3 -1 -13 621 73 1
3 1 14 424 66 1
3 1 14 575 73 1
-3 -1 -14 384 55 1
3 1 15 193 45 1
3 1 15 274 31 1
-3 -1 -15 107 37 1
3 1 16 239 45 1
-3 -1 -16 23 20 1
3 2 -14 56 36 1
3 2 -13 250 42 1
3 2 -13 190 35 1
-3 -2 13 159 24 1
3 2 -12 529 63 1
3 2 -12 360 58 1
-3 -2 12 355 44 1
3 2 -11 997 143 1
3 2 -11 778 89 1
-3 -2 11 877 105 1
3 2 -10 516 70 1
3 2 -10 409 44 1
3 2 -9 410 55 1
3 2 -9 428 62 1
3 2 -9 300 38 1
3 2 -8 1059 122 1
3 2 -8 1278 139 1
3 2 -8 845 56 1
3 2 -7 2329 164 1
3 2 -7 1831 177 1
3 2 -7 1596 77 1
3 2 -6 2003 108 1
3 2 -6 1697 158 1
3 2 -6 1603 71 1
3 2 -5 3239 155 1
3 2 -5 2911 152 1
3 2 -5 3003 111 1
-3 -2 5 3078 168 1
3 2 -4 4550 205 1
3 2 -4 4622 212 1
3 2 -4 4050 160 1
3 2 -4 4051 162 1
-3 -2 4 4546 287 1
-3 -2 4 4757 197 1
3 2 -3 2913 94 1
3 2 -3 3463 145 1
3 2 -3 3315 149 1
3 2 -3 2943 88 1
3 2 -3 2787 85 1
-3 -2 3 3079 149 1
3 2 -2 6717 253 1
3 2 -2 7611 323 1
3 2 -2 7743 337 1
3 2 -2 6863 225 1
3 2 -2 6793 239 1
-3 -2 2 7391 264 1
-3 -2 2 7247 325 1
-3 -2 2 7892 326 1
3 2 -1 13981 686 1
3 2 -1 14287 580 1
3 2 -1 14334 680 1
3 2 -1 15527 766 1
3 2 -1 13889 565 1
3 2 -1 12725 491 1
-3 -2 1 14834 695 1
-3 -2 1 14075 573 1
-3 -2 1 14843 725 1
-3 -2 1 16006 831 1
3 2 0 4667 171 1
3 2 0 4509 139 1
3 2 0 4430 167 1
3 2 0 4919 199 1
-3 -2 0 4523 159 1
-3 -2 0 4501 138 1
-3 -2 0 4545 212 1
-3 -2 0 4845 190 1
3 2 1 3640 139 1
3 2 1 3720 125 1
3 2 1 3464 124 1
3 2 1 3848 155 1
-3 -2 -1 3974 179 1
-3 -2 -1 3612 115 1
-3 -2 -1 3732 129 1
-3 -2 -1 3912 152 1
3 2 2 1406 97 1
3 2 2 1173 40 1
3 2 2 1163 40 1
3 2 2 1223 58 1
-3 -2 -2 1272 58 1
-3 -2 -2 1194 36 1
-3 -2 -2 1359 65 1
-3 -2 -2 1311 85 1
3 2 3 308 49 1
3 2 3 214 18 1
3 2 3 220 17 1
3 2 3 241 25 1
3 2 3 195 7 1
-3 -2 -3 152 27 1
-3 -2 -3 159 23 1
-3 -2 -3 167 24 1
3 2 4 3644 216 1
3 2 4 3361 129 1
3 2 4 3770 148 1
-3 -2 -4 3778 159 1
-3 -2 -4 3923 158 1
-3 -2 -4 3693 186 1
3 2 5 185 32 1
3 2 5 149 21 1
3 2 5 158 23 1
3 2 5 138 16 1
-3 -2 -5 144 29 1
-3 -2 -5 134 28 1
3 2 6 309 40 1
3 2 6 240 29 1
3 2 6 240 40 1
3 2 6 252 16 1
-3 -2 -6 295 56 1
-3 -2 -6 243 36 1
3 2 7 473 56 1
3 2 7 337 41 1
3 2 7 379 37 1
-3 -2 -7 376 79 1
-3 -2 -7 482 34 1
-3 -2 -7 496 35 1
3 2 8 718 76 1
3 2 8 527 53 1
3 2 8 592 34 1
-3 -2 -8 642 44 1
-3 -2 -8 686 47 1
3 2 9 287 74 1
3 2 9 115 34 1
3 2 9 110 21 1
-3 -2 -9 169 50 1
3 2 10 92 65 1
3 2 10 79 36 1
3 2 10 88 34 1
-3 -2 -10 97 32 1
3 2 11 133 42 1
3 2 11 116 41 1
3 2 11 131 42 1
-3 -2 -11 108 52 1
3 2 12 313 50 1
3 2 12 196 83 1
3 2 12 288 52 1
-3 -2 -12 155 39 1
3 2 13 113 50 1
3 2 13 84 40 1
3 2 13 73 41 1
-3 -2 -13 63 31 1
3 2 14 230 33 1
3 2 14 257 49 1
-3 -2 -14 99 35 1
3 2 15 306 51 1
3 2 16 -2 20 1
3 3 -13 27 24 1
3 3 -12 16 31 1
-3 -3 12 57 30 1
3 3 -11 293 53 1
-3 -3 11 245 38 1
3 3 -10 61 40 1
3 3 -10 -14 34 1
3 3 -9 229 70 1
3 3 -9 218 53 1
3 3 -8 1379 159 1
3 3 -8 1330 115 1
3 3 -7 3101 242 1
3 3 -7 2509 166 1
3 3 -6 2025 127 1
3 3 -6 1760 125 1
3 3 -5 1047 82 1
3 3 -5 858 78 1
3 3 -4 861 107 1
3 3 -4 868 106 1
3 3 -3 225 38 1
3 3 -3 258 38 1
-3 -3 3 293 40 1
-3 -3 3 272 32 1
3 3 -2 546 25 1
3 3 -2 617 72 1
3 3 -2 598 48 1
-3 -3 2 508 49 1
-3 -3 2 598 44 1
3 3 -1 479 27 1
3 3 -1 496 23 1
3 3 -1 477 41 1
3 3 -1 561 44 1
-3 -3 1 566 24 1
-3 -3 1 529 37 1
-3 -3 1 597 44 1
-3 -3 1 572 59 1
3 3 0 968 67 1
3 3 0 1059 40 1
3 3 0 951 53 1
3 3 0 1114 86 1
-3 -3 0 1038 55 1
-3 -3 0 1057 41 1
-3 -3 0 1241 61 1
-3 -3 0 1162 55 1
3 3 1 418 44 1
3 3 1 366 33 1
3 3 1 335 27 1
3 3 1 403 31 1
-3 -3 -1 343 38 1
-3 -3 -1 319 21 1
-3 -3 -1 315 25 1
-3 -3 -1 294 29 1
3 3 2 960 55 1
3 3 2 907 42 1
3 3 2 975 48 1
-3 -3 -2 1054 50 1
-3 -3 -2 1000 41 1
-3 -3 -2 942 41 1
-3 -3 -2 1099 52 1
3 3 3 510 66 1
3 3 3 458 33 1
3 3 3 444 23 1
3 3 3 499 33 1
-3 -3 -3 509 38 1
-3 -3 -3 524 43 1
-3 -3 -3 475 22 1
-3 -3 -3 537 32 1
3 3 4 863 64 1
3 3 4 752 47 1
3 3 4 892 45 1
-3 -3 -4 892 87 1
-3 -3 -4 888 43 1
-3 -3 -4 854 44 1
3 3 5 33 46 1
3 3 5 30 19 1
3 3 5 43 15 1
-3 -3 -5 25 23 1
-3 -3 -5 35 17 1
3 3 6 1642 110 1
3 3 6 1317 76 1
3 3 6 1331 61 1
-3 -3 -6 1341 88 1
3 3 7 554 66 1
3 3 7 319 66 1
-3 -3 -7 420 57 1
-3 -3 -7 373 30 1
3 3 8 259 54 1
3 3 8 190 40 1
-3 -3 -8 212 42 1
3 3 9 187 50 1
3 3 9 127 38 1
-3 -3 -9 140 32 1
3 3 10 168 49 1
3 3 10 164 44 1
3 3 11 440 63 1
3 3 11 341 64 1
3 3 12 346 54 1
3 3 12 271 90 1
3 3 13 70 33 1
3 3 13 79 38 1
3 3 14 659 89 1
3 3 14 639 118 1
3 3 15 148 37 1
-3 -3 -15 108 23 1
3 3 16 27 22 1
3 4 -12 89 30 1
-3 -4 12 105 30 1
3 4 -11 309 49 1
3 4 -10 573 61 1
3 4 -10 498 68 1
3 4 -9 549 64 1
3 4 -9 532 75 1
3 4 -8 55 34 1
3 4 -8 62 38 1
3 4 -7 53 32 1
3 4 -7 8 33 1
3 4 -6 34 34 1
3 4 -6 55 33 1
3 4 -5 112 60 1
3 4 -5 81 35 1
3 4 -4 5051 274 1
3 4 -4 4807 328 1
3 4 -3 3909 203 1
3 4 -3 3839 195 1
3 4 -2 2817 139 1
3 4 -2 2858 146 1
3 4 -2 2828 143 1
-3 -4 2 2898 133 1
3 4 -1 1767 97 1
3 4 -1 1854 101 1
3 4 -1 1856 92 1
-3 -4 1 1614 102 1
-3 -4 1 1965 101 1
-3 -4 1 1765 80 1
3 4 0 687 57 1
3 4 0 621 52 1
3 4 0 708 48 1
-3 -4 0 618 40 1
-3 -4 0 748 50 1
-3 -4 0 725 43 1
3 4 1 1217 67 1
3 4 1 1227 83 1
3 4 1 1349 66 1
-3 -4 -1 1422 82 1
-3 -4 -1 1432 64 1
-3 -4 -1 1389 91 1
-3 -4 -1 1407 82 1
3 4 2 5204 286 1
3 4 2 4696 203 1
3 4 2 4860 233 1
-3 -4 -2 4904 201 1
-3 -4 -2 5004 200 1
-3 -4 -2 4851 193 1
-3 -4 -2 4829 222 1
3 4 3 5005 309 1
3 4 3 4632 208 1
3 4 3 4537 221 1
-3 -4 -3 5136 214 1
-3 -4 -3 5365 262 1
-3 -4 -3 4846 188 1
3 4 4 2712 204 1
3 4 4 2668 130 1
3 4 4 2554 108 1
-3 -4 -4 2849 134 1
-3 -4 -4 2865 124 1
3 4 5 3131 170 1
3 4 5 2640 140 1
-3 -4 -5 2906 133 1
3 4 6 3190 252 1
3 4 6 2678 148 1
3 4 7 1704 122 1
3 4 7 1240 97 1
3 4 8 1822 184 1
3 4 8 1381 106 1
3 4 9 313 63 1
3 4 9 306 82 1
3 4 10 225 52 1
3 4 10 165 50 1
3 4 11 518 72 1
3 4 11 505 111 1
3 4 12 70 38 1
3 4 12 95 61 1
3 4 13 129 37 1
3 4 13 134 42 1
3 4 14 603 55 1
3 4 14 415 100 1
3 4 15 57 30 1
-3 -4 -15 95 33 1
3 5 -11 236 35 1
-3 -5 11 273 27 1
3 5 -10 140 50 1
3 5 -10 126 52 1
3 5 -9 95 33 1
3 5 -9 108 35 1
3 5 -8 375 56 1
3 5 -8 269 85 1
3 5 -7 965 92 1
3 5 -7 756 127 1
3 5 -6 720 85 1
3 5 -6 631 112 1
3 5 -5 899 89 1
3 5 -5 682 117 1
3 5 -4 2165 197 1
3 5 -4 1693 118 1
3 5 -3 127 41 1
3 5 -3 153 53 1
3 5 -2 241 31 1
3 5 -2 237 58 1
3 5 -1 649 48 1
3 5 -1 747 67 1
3 5 -1 643 81 1
3 5 0 118 37 1
3 5 0 117 33 1
3 5 1 41 21 1
3 5 1 92 39 1
3 5 2 78 37 1
3 5 2 30 37 1
3 5 3 316 54 1
3 5 3 235 36 1
3 5 4 330 67 1
3 5 4 265 43 1
3 5 5 143 57 1
3 5 5 111 33 1
3 5 6 376 54 1
3 5 6 364 51 1
3 5 7 154 42 1
3 5 7 119 62 1
3 5 8 178 65 1
3 5 8 80 38 1
3 5 9 154 43 1
3 5 9 97 43 1
3 5 10 96 61 1
3 5 10 69 62 1
3 5 11 31 35 1
3 5 11 89 55 1
3 5 12 183 42 1
3 5 12 147 45 1
3 5 13 57 31 1
3 5 13 119 35 1
3 5 14 124 44 1
-3 -5 -14 32 22 1
-3 -5 -15 10 23 1
3 6 -9 44 23 1
3 6 -9 30 25 1
3 6 -8 56 41 1
3 6 -8 23 21 1
3 6 -7 127 63 1
3 6 -7 139 50 1
3 6 -6 534 112 1
3 6 -5 1059 102 1
3 6 -4 340 60 1
3 6 -3 38 33 1
3 6 -2 173 45 1
3 6 -1 266 39 1
3 6 -1 415 82 1
3 6 0 57 26 1
3 6 0 99 33 1
3 6 1 23 36 1
3 6 1 22 26 1
3 6 2 272 40 1
3 6 2 179 39 1
3 6 3 380 48 1
3 6 4 513 59 1
3 6 5 2414 137 1
3 6 5 2447 158 1
3 6 6 2615 157 1
3 6 6 2771 244 1
3 6 7 678 69 1
3 6 7 593 77 1
3 6 8 632 95 1
3 6 8 489 68 1
3 6 9 262 46 1
3 6 9 224 49 1
3 6 10 370 78 1
3 6 10 262 53 1
3 6 11 181 38 1
3 6 11 134 42 1
3 6 12 206 40 1
3 6 13 332 71 1
-3 -6 -13 446 65 1
3 7 -7 279 60 1
3 7 -6 462 83 1
3 7 -5 651 102 1
3 7 -4 503 65 1
3 7 -3 441 61 1
3 7 -2 772 123 1
3 7 -1 448 58 1
-3 -7 1 385 41 1
3 7 0 287 40 1
3 7 0 262 48 1
3 7 1 380 45 1
3 7 1 278 48 1
3 7 2 366 43 1
3 7 2 196 43 1
3 7 3 165 37 1
3 7 4 937 82 1
3 7 5 1897 127 1
3 7 6 1594 160 1
3 7 7 756 78 1
3 7 8 258 45 1
-3 -7 -8 195 34 1
3 7 9 48 52 1
-3 -7 -9 100 26 1
3 7 10 82 30 1
-3 -7 -10 51 38 1
3 7 11 136 51 1
-3 -7 -11 154 29 1
3 7 12 187 52 1
-3 -7 -12 274 32 1
3 8 -4 51 22 1
3 8 -3 22 34 1
3 8 -2 18 23 1
3 8 -1 136 51 1
3 8 0 63 27 1
3 8 1 61 22 1
3 8 1 31 24 1
3 8 2 -3 18 1
3 8 3 18 20 1
3 8 4 38 22 1
3 8 5 45 37 1
3 8 6 41 24 1
3 8 7 47 37 1
3 8 8 22 20 1
3 8 9 42 20 1
-4 8 1 373 50 1
4 -7 -7 -6 17 1
4 -7 -7 10 17 1
-4 7 7 -10 18 1
4 -7 -6 29 22 1
4 -7 -6 29 25 1
-4 7 6 31 24 1
4 -7 -5 3 20 1
4 -7 -5 18 25 1
-4 7 5 12 24 1
4 -7 -4 74 34 1
4 -7 -4 0 17 1
-4 7 4 17 27 1
4 -7 -3 29 26 1
4 -7 -3 66 34 1
-4 7 3 126 53 1
4 -7 -2 31 29 1
4 -7 -2 157 26 1
-4 7 2 152 44 1
4 -7 -1 87 25 1
-4 7 1 109 41 1
4 -7 0 78 37 1
-4 7 0 29 34 1
4 -7 1 48 36 1
-4 7 -1 57 51 1
4 -7 2 14 18 1
-4 7 -2 51 43 1
4 -7 3 45 32 1
-4 7 -3 17 46 1
4 -7 4 25 28 1
-4 7 -4 0 36 1
4 -7 5 54 30 1
-4 7 -5 39 21 1
4 -7 6 -7 14 1
4 -6 -9 25 22 1
4 -6 -9 20 25 1
-4 6 9 16 20 1
4 -6 -8 55 42 1
4 -6 -8 24 19 1
-4 6 8 29 23 1
4 -6 -7 31 23 1
4 -6 -7 -40 27 1
-4 6 7 -7 22 1
4 -6 -6 -7 30 1
4 -6 -6 71 37 1
-4 6 6 54 48 1
4 -6 -5 298 51 1
4 -6 -5 261 41 1
-4 6 5 207 84 1
4 -6 -4 263 81 1
4 -6 -4 320 67 1
-4 6 4 270 56 1
4 -6 -3 64 36 1
4 -6 -3 108 33 1
-4 6 3 107 42 1
4 -6 -2 81 61 1
4 -6 -2 145 54 1
-4 6 2 153 46 1
4 -6 -1 174 65 1
-4 6 1 196 55 1
4 -6 0 108 61 1
-4 6 0 304 83 1
4 -6 1 428 49 1
-4 6 -1 322 66 1
4 -6 2 520 52 1
-4 6 -2 299 72 1
4 -6 3 334 45 1
-4 6 -3 182 53 1
4 -6 4 379 45 1
-4 6 -4 109 82 1
4 -6 5 198 34 1
-4 6 -5 99 38 1
4 -6 6 148 34 1
4 -6 6 303 58 1
4 -6 7 139 30 1
4 -6 7 249 34 1
4 -6 8 78 25 1
4 -6 8 213 30 1
4 -6 9 250 47 1
4 -5 -11 73 25 1
4 -5 -11 112 22 1
4 -5 -10 117 32 1
4 -5 -10 122 25 1
-4 5 10 49 26 1
4 -5 -9 57 33 1
4 -5 -9 77 26 1
-4 5 9 46 28 1
4 -5 -8 81 51 1
4 -5 -8 28 25 1
-4 5 8 50 47 1
4 -5 -7 70 32 1
4 -5 -7 15 26 1
-4 5 7 19 29 1
4 -5 -6 101 41 1
4 -5 -6 107 49 1
-4 5 6 77 38 1
4 -5 -5 251 55 1
4 -5 -5 282 44 1
-4 5 5 204 51 1
4 -5 -4 22 61 1
4 -5 -4 83 31 1
-4 5 4 93 59 1
4 -5 -3 199 50 1
4 -5 -3 250 41 1
-4 5 3 192 52 1
4 -5 -2 248 75 1
4 -5 -2 207 41 1
-4 5 2 160 50 1
4 -5 -1 85 34 1
-4 5 1 73 38 1
4 -5 0 67 33 1
-4 5 0 101 58 1
4 -5 1 148 43 1
-4 5 -1 301 50 1
4 -5 2 64 44 1
4 -5 2 -1 43 1
-4 5 -2 32 34 1
4 -5 3 133 54 1
-4 5 -3 110 40 1
4 -5 4 69 32 1
-4 5 -4 59 54 1
4 -5 5 61 24 1
4 -5 5 38 29 1
-4 5 -5 40 31 1
4 -5 6 64 31 1
4 -5 6 125 34 1
4 -5 7 45 26 1
4 -5 7 35 28 1
4 -5 8 41 26 1
4 -5 8 64 45 1
4 -5 9 52 29 1
4 -5 9 164 34 1
4 -5 10 246 57 1
4 -5 10 449 45 1
4 -5 11 61 22 1
4 -5 11 223 26 1
4 -4 -12 14 15 1
4 -4 -12 23 17 1
4 -4 -11 77 26 1
4 -4 -11 93 40 1
-4 4 11 40 35 1
4 -4 -10 60 31 1
4 -4 -10 83 29 1
-4 4 10 29 44 1
4 -4 -9 72 33 1
4 -4 -9 34 29 1
-4 4 9 55 30 1
4 -4 -8 56 35 1
4 -4 -8 34 30 1
-4 4 8 78 33 1
4 -4 -7 112 43 1
4 -4 -7 152 35 1
-4 4 7 72 40 1
4 -4 -6 293 75 1
4 -4 -6 146 62 1
-4 4 6 156 46 1
4 -4 -5 53 33 1
4 -4 -5 41 26 1
-4 4 5 17 32 1
4 -4 -4 96 38 1
4 -4 -4 110 48 1
-4 4 4 44 36 1
4 -4 -3 346 56 1
4 -4 -3 354 46 1
-4 4 3 283 87 1
4 -4 -2 102 40 1
4 -4 -2 128 33 1
-4 4 2 114 37 1
4 -4 -1 148 54 1
4 -4 -1 53 29 1
-4 4 1 120 53 1
4 -4 0 276 49 1
4 -4 0 430 45 1
-4 4 0 299 49 1
4 -4 1 279 46 1
4 -4 1 364 45 1
-4 4 -1 277 49 1
4 -4 2 234 61 1
4 -4 2 193 36 1
-4 4 -2 101 38 1
4 -4 3 139 39 1
4 -4 3 259 59 1
-4 4 -3 233 67 1
4 -4 4 546 75 1
-4 4 -4 274 50 1
4 -4 5 82 27 1
4 -4 5 156 36 1
4 -4 6 567 66 1
4 -4 6 969 71 1
4 -4 7 338 46 1
-4 4 -7 225 40 1
4 -4 8 158 38 1
4 -4 8 311 68 1
-4 4 -8 124 59 1
4 -4 9 37 26 1
4 -4 9 4 28 1
-4 4 -9 29 39 1
4 -4 10 119 34 1
4 -4 10 210 41 1
-4 4 -10 109 50 1
4 -4 11 36 23 1
4 -4 11 4 40 1
-4 4 -11 2 33 1
4 -4 12 9 17 1
-4 4 -12 7 16 1
4 -3 -13 102 22 1
4 -3 -12 312 51 1
-4 3 12 81 40 1
4 -3 -11 307 45 1
-4 3 11 401 46 1
4 -3 -10 398 59 1
4 -3 -10 631 57 1
-4 3 10 415 54 1
4 -3 -9 641 70 1
4 -3 -9 730 99 1
-4 3 9 502 103 1
4 -3 -8 524 63 1
4 -3 -8 533 87 1
-4 3 8 399 62 1
4 -3 -7 1436 143 1
4 -3 -7 1065 84 1
-4 3 7 936 92 1
4 -3 -6 1836 176 1
4 -3 -6 1959 119 1
-4 3 6 1757 184 1
4 -3 -5 1272 144 1
4 -3 -5 1051 121 1
-4 3 5 1098 136 1
4 -3 -4 2297 146 1
4 -3 -4 2358 126 1
-4 3 4 2116 141 1
4 -3 -3 1692 120 1
4 -3 -3 1759 100 1
-4 3 3 1759 114 1
4 -3 -2 323 72 1
4 -3 -2 266 37 1
-4 3 2 304 65 1
4 -3 -1 640 61 1
4 -3 -1 603 52 1
-4 3 1 517 54 1
4 -3 0 1788 110 1
4 -3 0 1839 98 1
-4 3 0 1720 103 1
4 -3 1 278 41 1
4 -3 1 283 36 1
-4 3 -1 264 38 1
-4 3 -2 1028 66 1
-4 3 -2 947 75 1
4 -3 3 3236 218 1
4 -3 3 3206 200 1
-4 3 -3 2438 134 1
-4 3 -3 2732 155 1
4 -3 4 3085 169 1
4 -3 4 3464 169 1
-4 3 -4 3047 188 1
4 -3 5 2258 136 1
4 -3 5 2493 130 1
-4 3 -5 2122 130 1
4 -3 6 1388 138 1
4 -3 6 2034 160 1
-4 3 -6 1733 117 1
4 -3 7 384 80 1
4 -3 7 588 59 1
-4 3 -7 483 63 1
4 -3 8 393 54 1
4 -3 8 658 61 1
-4 3 -8 498 61 1
4 -3 9 277 51 1
4 -3 9 442 85 1
-4 3 -9 356 54 1
4 -3 10 126 37 1
4 -3 10 246 46 1
-4 3 -10 157 38 1
4 -3 11 310 55 1
4 -3 11 518 58 1
-4 3 -11 399 56 1
4 -3 12 94 36 1
4 -3 12 251 38 1
-4 3 -12 169 56 1
4 -3 13 23 36 1
4 -3 13 50 22 1
-4 3 -13 31 23 1
4 -2 -13 91 23 1
4 -2 -12 182 45 1
-4 2 12 78 25 1
4 -2 -11 116 30 1
-4 2 11 71 30 1
4 -2 -10 361 64 1
-4 2 10 174 41 1
4 -2 -9 53 29 1
4 -2 -9 107 46 1
-4 2 9 27 31 1
4 -2 -8 190 51 1
4 -2 -8 62 32 1
-4 2 8 71 34 1
4 -2 -7 133 38 1
4 -2 -7 169 55 1
-4 2 7 118 62 1
4 -2 -6 112 35 1
4 -2 -6 125 30 1
-4 2 6 103 36 1
4 -2 -5 65 29 1
4 -2 -5 31 24 1
-4 2 5 81 29 1
4 -2 -4 748 66 1
4 -2 -4 799 55 1
-4 2 4 730 98 1
-4 2 4 723 64 1
4 -2 -3 717 90 1
4 -2 -3 611 60 1
4 -2 -3 749 74 1
-4 2 3 570 55 1
-4 2 3 561 57 1
4 -2 -2 634 59 1
4 -2 -2 601 55 1
4 -2 -2 579 60 1
4 -2 -2 635 71 1
4 -2 -2 674 48 1
-4 2 2 619 53 1
-4 2 2 660 59 1
4 -2 -1 367 65 1
4 -2 -1 354 38 1
4 -2 -1 296 42 1
4 -2 -1 367 50 1
4 -2 -1 386 54 1
-4 2 1 221 34 1
-4 2 1 219 44 1
4 -2 0 405 71 1
4 -2 0 418 33 1
4 -2 0 467 37 1
4 -2 0 487 38 1
-4 2 0 372 38 1
-4 2 0 338 34 1
4 -2 1 851 64 1
4 -2 1 835 48 1
4 -2 1 819 51 1
-4 2 -1 921 79 1
-4 2 -1 814 52 1
-4 2 -1 810 52 1
-4 2 -1 949 53 1
4 -2 2 6 40 1
4 -2 2 30 42 1
4 -2 2 68 30 1
4 -2 2 82 34 1
-4 2 -2 57 21 1
-4 2 -2 62 19 1
-4 2 -2 59 34 1
-4 2 -2 69 33 1
4 -2 3 346 42 1
4 -2 3 298 46 1
4 -2 3 337 34 1
-4 2 -3 258 34 1
-4 2 -3 267 37 1
-4 2 -3 312 52 1
4 -2 4 1096 76 1
4 -2 4 1153 99 1
-4 2 -4 1204 67 1
-4 2 -4 1253 67 1
-4 2 -4 1098 77 1
4 -2 5 853 66 1
4 -2 5 782 57 1
-4 2 -5 819 57 1
4 -2 6 766 65 1
4 -2 6 853 92 1
-4 2 -6 674 60 1
4 -2 7 162 38 1
4 -2 7 115 49 1
4 -2 7 239 37 1
-4 2 -7 235 44 1
4 -2 8 22 26 1
4 -2 8 79 28 1
-4 2 -8 92 36 1
4 -2 9 13 21 1
4 -2 9 -50 24 1
-4 2 -9 58 45 1
4 -2 10 221 49 1
4 -2 10 391 80 1
4 -2 11 716 125 1
4 -2 11 1144 89 1
-4 2 -11 925 130 1
4 -2 12 151 65 1
4 -2 12 202 41 1
-4 2 -12 196 46 1
4 -2 13 -13 38 1
4 -2 13 70 35 1
-4 2 -13 1 25 1
4 -2 14 62 25 1
4 -2 14 80 23 1
-4 2 -14 95 44 1
4 -1 -13 116 37 1
4 -1 -12 98 37 1
-4 1 12 42 22 1
4 -1 -11 63 28 1
-4 1 11 67 28 1
4 -1 -10 153 51 1
-4 1 10 92 35 1
4 -1 -9 53 32 1
4 -1 -9 115 46 1
-4 1 9 89 34 1
4 -1 -8 1168 127 1
4 -1 -8 1244 96 1
4 -1 -8 1428 87 1
-4 1 8 1507 105 1
4 -1 -7 1829 110 1
4 -1 -7 1727 109 1
4 -1 -7 1854 144 1
-4 1 7 1858 169 1
4 -1 -6 510 52 1
4 -1 -6 526 51 1
4 -1 -6 547 48 1
-4 1 6 506 54 1
4 -1 -5 492 48 1
4 -1 -5 522 74 1
4 -1 -5 550 44 1
-4 1 5 403 51 1
4 -1 -4 3343 168 1
4 -1 -4 3609 221 1
4 -1 -4 3544 168 1
4 -1 -4 3496 150 1
4 -1 -4 3768 166 1
-4 1 4 3409 170 1
-4 1 4 3771 162 1
4 -1 -3 3477 167 1
4 -1 -3 3652 165 1
4 -1 -3 3615 160 1
4 -1 -3 3619 188 1
4 -1 -3 3601 193 1
-4 1 3 3385 160 1
-4 1 3 3622 152 1
4 -1 -2 5913 283 1
4 -1 -2 6171 276 1
4 -1 -2 6282 274 1
4 -1 -2 6104 298 1
4 -1 -2 6294 261 1
-4 1 2 5881 323 1
-4 1 2 6053 264 1
4 -1 -1 11939 643 1
4 -1 -1 9969 478 1
4 -1 -1 10228 465 1
4 -1 -1 10727 491 1
-4 1 1 10665 496 1
-4 1 1 10514 498 1
-4 1 1 11362 545 1
4 -1 0 4953 228 1
4 -1 0 4926 209 1
4 -1 0 4853 189 1
4 -1 0 5098 237 1
-4 1 0 5179 266 1
-4 1 0 4635 196 1
-4 1 0 4835 261 1
4 -1 1 2012 106 1
4 -1 1 1969 87 1
4 -1 1 2090 80 1
-4 1 -1 2132 130 1
-4 1 -1 1756 77 1
-4 1 -1 1890 94 1
-4 1 -1 1950 79 1
4 -1 2 2772 143 1
4 -1 2 2794 125 1
4 -1 2 2822 143 1
-4 1 -2 3063 171 1
-4 1 -2 2717 106 1
-4 1 -2 3023 183 1
-4 1 -2 3023 146 1
4 -1 3 1190 106 1
4 -1 3 1168 92 1
4 -1 3 1112 53 1
-4 1 -3 906 60 1
-4 1 -3 923 65 1
-4 1 -3 972 51 1
4 -1 4 2924 147 1
4 -1 4 2755 124 1
4 -1 4 2857 116 1
-4 1 -4 2703 123 1
-4 1 -4 2755 142 1
-4 1 -4 2730 112 1
4 -1 5 1280 84 1
4 -1 5 1176 69 1
4 -1 5 1193 62 1
-4 1 -5 1174 68 1
-4 1 -5 1297 82 1
-4 1 -5 1303 64 1
4 -1 6 1702 105 1
4 -1 6 1693 84 1
-4 1 -6 1880 136 1
4 -1 7 2004 125 1
4 -1 7 1907 103 1
-4 1 -7 2136 117 1
4 -1 8 1207 89 1
4 -1 8 878 116 1
4 -1 8 1329 119 1
-4 1 -8 1443 104 1
4 -1 9 194 64 1
4 -1 9 125 38 1
4 -1 9 215 37 1
-4 1 -9 194 51 1
4 -1 10 605 73 1
4 -1 10 962 76 1
-4 1 -10 907 91 1
4 -1 11 512 113 1
4 -1 11 874 108 1
-4 1 -11 734 124 1
4 -1 12 415 65 1
4 -1 12 669 91 1
-4 1 -12 533 99 1
4 -1 13 266 56 1
4 -1 13 518 49 1
-4 1 -13 432 61 1
4 -1 14 209 44 1
4 -1 14 402 58 1
-4 1 -14 333 46 1
4 -1 15 72 44 1
4 -1 15 159 22 1
-4 1 -15 110 30 1
4 0 -13 82 22 1
-4 0 13 124 29 1
4 0 -12 318 76 1
4 0 -12 511 43 1
-4 0 12 357 67 1
4 0 -11 309 49 1
4 0 -11 351 62 1
-4 0 11 284 70 1
4 0 -10 191 44 1
4 0 -10 175 35 1
-4 0 10 176 61 1
4 0 -9 295 55 1
4 0 -9 356 43 1
-4 0 9 404 78 1
4 0 -8 1207 100 1
4 0 -8 1191 113 1
-4 0 8 1341 101 1
4 0 -7 1332 102 1
4 0 -7 1389 112 1
-4 0 7 1587 145 1
4 0 -6 937 63 1
4 0 -6 1046 80 1
4 0 -6 992 59 1
-4 0 6 1073 77 1
4 0 -5 1511 116 1
4 0 -5 1627 86 1
4 0 -5 1618 100 1
4 0 -5 1533 75 1
-4 0 5 1628 96 1
4 0 -4 3427 162 1
4 0 -4 3838 165 1
4 0 -4 3597 179 1
4 0 -4 3785 150 1
4 0 -4 3989 203 1
-4 0 4 3517 173 1
-4 0 4 4088 235 1
4 0 -3 1061 63 1
4 0 -3 1058 57 1
4 0 -3 1086 104 1
4 0 -3 1072 49 1
4 0 -3 1163 55 1
-4 0 3 944 63 1
-4 0 3 1108 65 1
4 0 -2 6860 364 1
4 0 -2 6993 328 1
4 0 -2 6718 264 1
4 0 -2 6730 308 1
-4 0 2 6978 287 1
-4 0 2 6449 287 1
-4 0 2 7433 385 1
4 0 -1 6671 307 1
4 0 -1 7166 385 1
4 0 -1 6789 296 1
4 0 -1 6732 263 1
-4 0 1 7545 313 1
-4 0 1 6275 320 1
-4 0 1 7054 370 1
4 0 0 2682 127 1
4 0 0 2579 156 1
4 0 0 2534 87 1
4 0 0 2637 92 1
-4 0 0 2593 113 1
-4 0 0 2428 100 1
-4 0 0 2614 123 1
4 0 1 324 36 1
4 0 1 254 33 1
4 0 1 237 19 1
4 0 1 241 20 1
-4 0 -1 238 31 1
-4 0 -1 236 21 1
-4 0 -1 316 52 1
4 0 2 752 61 1
4 0 2 878 58 1
4 0 2 827 37 1
-4 0 -2 892 52 1
-4 0 -2 850 37 1
-4 0 -2 909 60 1
-4 0 -2 887 52 1
4 0 3 1391 83 1
4 0 3 1380 74 1
4 0 3 1289 50 1
-4 0 -3 1250 72 1
-4 0 -3 1231 79 1
-4 0 -3 1206 67 1
4 0 4 801 62 1
4 0 4 759 55 1
4 0 4 705 51 1
-4 0 -4 781 55 1
-4 0 -4 710 59 1
-4 0 -4 698 35 1
4 0 5 1060 76 1
4 0 5 1025 63 1
4 0 5 941 48 1
-4 0 -5 972 99 1
-4 0 -5 1014 73 1
-4 0 -5 974 47 1
4 0 6 518 86 1
4 0 6 411 44 1
4 0 6 495 33 1
-4 0 -6 434 43 1
-4 0 -6 415 31 1
4 0 7 301 46 1
4 0 7 215 45 1
4 0 7 316 30 1
-4 0 -7 305 63 1
-4 0 -7 275 29 1
4 0 8 45 28 1
4 0 8 31 35 1
4 0 8 47 32 1
-4 0 -8 19 27 1
4 0 9 112 37 1
4 0 9 68 31 1
4 0 9 82 28 1
-4 0 -9 176 40 1
4 0 10 261 54 1
4 0 10 120 43 1
4 0 10 269 39 1
-4 0 -10 270 87 1
4 0 11 42 35 1
4 0 11 45 33 1
4 0 11 59 43 1
-4 0 -11 125 55 1
4 0 12 89 62 1
4 0 12 102 49 1
-4 0 -12 146 41 1
4 0 13 150 40 1
4 0 13 154 32 1
-4 0 -13 161 39 1
4 0 14 221 45 1
4 0 14 291 35 1
-4 0 -14 301 69 1
4 0 15 32 22 1
4 0 15 28 16 1
-4 0 -15 8 22 1
4 1 -13 5 17 1
4 1 -12 79 31 1
4 1 -12 84 21 1
-4 -1 12 86 39 1
4 1 -11 65 37 1
4 1 -11 124 38 1
-4 -1 11 85 30 1
4 1 -10 73 54 1
4 1 -10 29 22 1
-4 -1 10 54 28 1
4 1 -9 356 57 1
4 1 -9 308 59 1
-4 -1 9 288 49 1
4 1 -8 1142 96 1
4 1 -8 829 62 1
-4 -1 8 1157 123 1
4 1 -7 2818 185 1
-4 -1 7 3343 181 1
4 1 -6 1174 80 1
4 1 -6 1004 87 1
4 1 -6 817 80 1
4 1 -5 85 31 1
4 1 -5 148 55 1
4 1 -5 86 19 1
4 1 -5 111 32 1
4 1 -4 440 56 1
4 1 -4 422 33 1
4 1 -4 483 47 1
4 1 -4 523 54 1
4 1 -4 439 45 1
4 1 -4 437 47 1
4 1 -3 27 29 1
4 1 -3 23 15 1
4 1 -3 111 34 1
4 1 -3 87 40 1
4 1 -3 48 12 1
4 1 -3 24 14 1
-4 -1 3 62 36 1
4 1 -2 68 21 1
4 1 -2 96 35 1
4 1 -2 134 26 1
4 1 -2 42 22 1
-4 -1 2 53 17 1
-4 -1 2 109 25 1
4 1 -1 396 55 1
4 1 -1 371 32 1
4 1 -1 403 44 1
4 1 -1 357 19 1
4 1 -1 343 21 1
-4 -1 1 384 30 1
-4 -1 1 342 62 1
4 1 0 245 31 1
4 1 0 225 57 1
4 1 0 239 15 1
4 1 0 237 15 1
-4 -1 0 322 43 1
-4 -1 0 354 37 1
4 1 1 1769 89 1
4 1 1 1770 88 1
4 1 1 1677 64 1
4 1 1 1629 49 1
-4 -1 -1 1737 82 1
-4 -1 -1 1534 79 1
-4 -1 -1 1835 131 1
4 1 2 403 42 1
4 1 2 417 39 1
4 1 2 371 17 1
4 1 2 360 26 1
-4 -1 -2 363 37 1
-4 -1 -2 351 21 1
-4 -1 -2 374 41 1
4 1 3 951 104 1
4 1 3 960 59 1
-4 -1 -3 948 57 1
-4 -1 -3 1018 64 1
-4 -1 -3 863 41 1
4 1 4 1128 111 1
4 1 4 1119 68 1
4 1 4 1003 36 1
-4 -1 -4 1283 105 1
-4 -1 -4 1083 71 1
-4 -1 -4 964 49 1
4 1 5 213 38 1
4 1 5 130 19 1
4 1 5 211 31 1
4 1 5 183 26 1
-4 -1 -5 174 34 1
-4 -1 -5 208 35 1
-4 -1 -5 161 24 1
4 1 6 1744 105 1
4 1 6 1695 91 1
4 1 6 1607 64 1
-4 -1 -6 1697 139 1
-4 -1 -6 1436 76 1
4 1 7 351 50 1
4 1 7 261 41 1
-4 -1 -7 340 39 1
-4 -1 -7 277 38 1
4 1 8 38 30 1
4 1 8 22 20 1
4 1 8 20 27 1
-4 -1 -8 22 23 1
4 1 9 674 118 1
4 1 9 581 47 1
-4 -1 -9 780 112 1
4 1 10 461 68 1
4 1 10 224 47 1
4 1 10 330 39 1
-4 -1 -10 385 61 1
4 1 11 116 45 1
4 1 11 106 57 1
4 1 11 99 27 1
-4 -1 -11 116 42 1
4 1 12 532 94 1
4 1 12 356 60 1
4 1 12 407 43 1
-4 -1 -12 463 94 1
4 1 13 334 69 1
4 1 13 249 80 1
4 1 13 273 55 1
-4 -1 -13 269 45 1
4 1 14 315 72 1
4 1 14 268 32 1
-4 -1 -14 244 69 1
4 1 15 112 45 1
4 1 15 61 24 1
-4 -1 -15 63 24 1
4 2 -12 400 49 1
-4 -2 12 307 56 1
4 2 -11 367 56 1
-4 -2 11 314 45 1
4 2 -10 846 120 1
-4 -2 10 568 63 1
4 2 -9 441 66 1
-4 -2 9 364 53 1
4 2 -8 36 33 1
4 2 -8 118 39 1
4 2 -7 465 88 1
4 2 -7 368 66 1
4 2 -6 642 68 1
4 2 -6 499 72 1
4 2 -5 1311 139 1
4 2 -5 1353 108 1
4 2 -4 7159 335 1
4 2 -4 5819 322 1
4 2 -3 4862 229 1
4 2 -3 5199 266 1
4 2 -2 2474 134 1
4 2 -2 2245 109 1
4 2 -2 2509 134 1
-4 -2 2 2267 113 1
-4 -2 2 2600 126 1
4 2 -1 2278 139 1
4 2 -1 2241 103 1
4 2 -1 2700 139 1
-4 -2 1 2651 128 1
-4 -2 1 2843 131 1
4 2 0 871 51 1
4 2 0 795 44 1
4 2 0 862 61 1
-4 -2 0 692 40 1
-4 -2 0 687 55 1
4 2 1 4444 248 1
4 2 1 4021 197 1
4 2 1 4499 211 1
-4 -2 -1 4607 191 1
-4 -2 -1 4993 227 1
4 2 2 8169 376 1
4 2 2 7570 330 1
4 2 2 8516 450 1
-4 -2 -2 7743 346 1
-4 -2 -2 7363 311 1
-4 -2 -2 8296 385 1
4 2 3 3945 196 1
4 2 3 3918 181 1
-4 -2 -3 4091 186 1
-4 -2 -3 3933 234 1
4 2 4 5650 276 1
4 2 4 5782 259 1
-4 -2 -4 5653 265 1
-4 -2 -4 5378 317 1
4 2 5 1691 151 1
4 2 5 1517 83 1
-4 -2 -5 1429 92 1
4 2 6 5218 334 1
4 2 6 4691 210 1
-4 -2 -6 4185 166 1
4 2 7 1110 132 1
4 2 7 687 87 1
4 2 7 968 61 1
-4 -2 -7 898 68 1
4 2 8 656 121 1
-4 -2 -8 622 54 1
4 2 9 834 140 1
4 2 9 502 58 1
-4 -2 -9 677 88 1
4 2 10 194 88 1
4 2 10 121 40 1
-4 -2 -10 258 45 1
4 2 11 196 50 1
4 2 11 158 64 1
-4 -2 -11 91 41 1
4 2 12 423 61 1
4 2 12 275 55 1
-4 -2 -12 293 76 1
4 2 13 137 49 1
4 2 13 48 35 1
-4 -2 -13 77 28 1
4 2 14 224 35 1
4 2 14 203 42 1
4 2 15 147 29 1
-4 -2 -15 31 20 1
4 3 -12 458 64 1
-4 -3 12 266 28 1
4 3 -11 166 57 1
-4 -3 11 92 45 1
4 3 -10 132 41 1
-4 -3 10 82 31 1
4 3 -9 361 53 1
4 3 -9 319 99 1
4 3 -8 402 97 1
4 3 -8 402 106 1
4 3 -7 362 91 1
4 3 -7 293 63 1
4 3 -6 2256 142 1
4 3 -6 2005 151 1
4 3 -5 329 86 1
4 3 -5 406 91 1
4 3 -4 1100 88 1
4 3 -4 1111 94 1
4 3 -3 491 82 1
4 3 -3 497 92 1
4 3 -2 102 29 1
4 3 -2 111 33 1
4 3 -1 231 32 1
4 3 -1 218 39 1
-4 -3 1 210 34 1
4 3 0 94 32 1
4 3 0 42 21 1
4 3 0 95 27 1
-4 -3 0 68 28 1
-4 -3 0 77 35 1
-4 -3 0 83 25 1
4 3 1 83 26 1
4 3 1 107 34 1
4 3 1 120 30 1
-4 -3 -1 145 35 1
-4 -3 -1 138 24 1
-4 -3 -1 153 27 1
4 3 2 398 41 1
4 3 2 381 28 1
4 3 2 452 62 1
-4 -3 -2 403 37 1
-4 -3 -2 331 30 1
-4 -3 -2 443 39 1
4 3 3 126 49 1
4 3 3 151 28 1
-4 -3 -3 102 28 1
-4 -3 -3 125 45 1
4 3 4 98 32 1
4 3 4 79 25 1
-4 -3 -4 148 45 1
-4 -3 -4 112 40 1
4 3 5 146 54 1
4 3 5 59 20 1
4 3 5 79 23 1
4 3 6 265 50 1
4 3 6 156 31 1
4 3 6 280 31 1
-4 -3 -6 231 25 1
4 3 7 200 49 1
4 3 7 96 30 1
4 3 8 52 40 1
4 3 8 15 39 1
-4 -3 -8 26 20 1
4 3 9 -25 33 1
4 3 9 13 35 1
-4 -3 -9 19 22 1
4 3 10 193 51 1
4 3 10 78 35 1
-4 -3 -10 86 36 1
4 3 11 209 51 1
4 3 11 60 63 1
4 3 12 32 33 1
4 3 12 34 49 1
4 3 13 -11 23 1
4 3 13 6 24 1
4 3 14 211 52 1
4 3 14 129 60 1
4 3 15 48 38 1
4 4 -11 29 24 1
-4 -4 11 51 29 1
4 4 -10 37 25 1
-4 -4 10 1 20 1
4 4 -9 -5 25 1
4 4 -9 121 46 1
4 4 -8 48 34 1
4 4 -8 79 36 1
4 4 -7 870 86 1
4 4 -7 825 89 1
4 4 -6 1947 192 1
4 4 -6 1556 132 1
4 4 -5 222 49 1
4 4 -5 216 50 1
4 4 -4 1003 88 1
4 4 -4 973 135 1
4 4 -3 39 30 1
4 4 -3 61 31 1
4 4 -2 314 70 1
4 4 -2 236 45 1
4 4 -1 820 69 1
4 4 -1 925 105 1
4 4 0 43 26 1
4 4 0 90 27 1
4 4 1 362 38 1
4 4 1 366 40 1
4 4 2 1362 94 1
4 4 2 1413 82 1
4 4 3 624 98 1
4 4 3 551 45 1
4 4 4 5082 358 1
4 4 4 4545 218 1
4 4 5 4945 275 1
4 4 5 3553 243 1
4 4 5 4204 201 1
4 4 6 4181 322 1
4 4 6 2646 203 1
4 4 7 1845 141 1
4 4 7 1203 138 1
4 4 8 958 134 1
4 4 8 527 63 1
4 4 9 978 96 1
4 4 9 513 70 1
4 4 10 392 66 1
4 4 10 216 81 1
4 4 11 774 83 1
4 4 11 431 109 1
4 4 12 467 60 1
4 4 12 280 54 1
4 4 13 539 56 1
4 4 13 285 54 1
4 4 14 364 62 1
4 4 14 197 63 1
4 4 15 41 30 1
-4 -4 -15 27 14 1
4 5 -10 114 25 1
-4 -5 10 174 37 1
4 5 -9 201 32 1
4 5 -9 130 35 1
4 5 -8 403 53 1
4 5 -8 316 50 1
4 5 -7 564 65 1
4 5 -7 487 98 1
4 5 -6 1117 95 1
4 5 -6 725 131 1
4 5 -5 1020 139 1
4 5 -5 838 129 1
4 5 -4 1333 106 1
4 5 -4 1166 100 1
4 5 -3 865 124 1
4 5 -3 863 121 1
4 5 -2 1328 97 1
4 5 -2 1099 87 1
4 5 -1 747 69 1
4 5 -1 661 64 1
4 5 0 505 58 1
4 5 0 578 52 1
4 5 1 440 48 1
4 5 4 3504 273 1
4 5 5 3418 241 1
4 5 5 2374 191 1
4 5 6 4254 233 1
4 5 6 2982 257 1
4 5 7 801 76 1
4 5 7 416 59 1
4 5 8 20 57 1
4 5 8 59 31 1
4 5 9 244 49 1
4 5 9 109 41 1
4 5 10 162 45 1
4 5 10 147 40 1
4 5 11 301 72 1
4 5 11 133 41 1
4 5 12 486 82 1
4 5 12 255 48 1
4 5 13 406 60 1
4 5 13 142 37 1
4 5 14 16 17 1
4 6 -8 43 21 1
4 6 -7 41 36 1
4 6 -7 11 17 1
4 6 -6 241 40 1
4 6 -6 139 51 1
4 6 -5 33 28 1
4 6 -5 27 23 1
4 6 -4 57 33 1
4 6 -3 -11 26 1
4 6 -2 163 68 1
4 6 -1 207 44 1
4 6 0 239 44 1
4 6 1 66 30 1
4 6 5 55 43 1
4 6 5 53 26 1
4 6 6 23 38 1
4 6 6 13 23 1
4 6 7 193 58 1
4 6 7 106 35 1
4 6 8 -10 24 1
4 6 8 33 34 1
4 6 9 25 29 1
4 6 9 38 27 1
4 6 10 16 22 1
4 6 10 0 23 1
4 6 11 125 46 1
4 6 11 44 28 1
4 6 12 237 34 1
4 6 12 125 33 1
4 6 13 40 19 1
-4 -6 -13 113 21 1
4 7 -6 530 47 1
4 7 -5 357 41 1
4 7 -4 522 55 1
4 7 -3 533 85 1
4 7 -2 194 38 1
4 7 -1 24 23 1
4 7 0 38 25 1
4 7 5 72 26 1
4 7 6 16 20 1
4 7 7 3 29 1
4 7 8 105 27 1
4 7 9 166 30 1
4 7 10 78 23 1
-4 -7 -10 147 23 1
4 7 11 55 19 1
-4 -7 -11 159 21 1
4 8 -2 17 14 1
4 8 -1 36 25 1
4 8 0 48 25 1
4 8 5 5 12 1
4 8 6 0 11 1
5 -7 -3 29 15 1
-5 7 3 26 25 1
5 -7 -2 21 15 1
-5 7 2 33 39 1
-5 7 1 10 21 1
-5 7 0 60 41 1
5 -7 1 31 17 1
-5 7 -1 50 36 1
5 -7 2 25 16 1
-5 7 -2 25 32 1
5 -7 3 23 15 1
5 -6 -7 39 23 1
5 -6 -7 36 17 1
-5 6 7 10 24 1
5 -6 -6 15 22 1
5 -6 -6 6 17 1
-5 6 6 1 34 1
5 -6 -5 13 26 1
5 -6 -5 69 34 1
-5 6 5 29 27 1
5 -6 -4 54 31 1
5 -6 -4 66 25 1
-5 6 4 72 32 1
5 -6 -3 17 26 1
5 -6 -3 33 22 1
-5 6 3 -17 49 1
5 -6 -2 -7 27 1
5 -6 -2 52 23 1
-5 6 2 4 31 1
5 -6 -1 79 43 1
-5 6 1 -32 53 1
5 -6 0 52 46 1
-5 6 0 95 36 1
5 -6 1 19 24 1
-5 6 -1 64 32 1
5 -6 2 72 28 1
-5 6 -2 55 31 1
5 -6 3 50 23 1
-5 6 -3 13 25 1
5 -6 4 69 27 1
-5 6 -4 56 42 1
5 -6 5 156 31 1
5 -6 6 163 31 1
5 -6 7 99 23 1
5 -5 -9 196 48 1
5 -5 -9 166 25 1
-5 5 9 100 28 1
5 -5 -8 167 38 1
5 -5 -8 206 31 1
-5 5 8 175 57 1
5 -5 -7 288 45 1
5 -5 -7 255 37 1
-5 5 7 176 44 1
5 -5 -6 474 97 1
5 -5 -6 501 49 1
-5 5 6 364 62 1
5 -5 -5 442 63 1
5 -5 -5 483 78 1
-5 5 5 378 62 1
5 -5 -4 174 48 1
5 -5 -4 219 40 1
-5 5 4 177 48 1
5 -5 -3 109 43 1
5 -5 -3 104 36 1
-5 5 3 162 43 1
5 -5 -2 244 77 1
5 -5 -2 194 42 1
-5 5 2 190 78 1
5 -5 -1 103 38 1
-5 5 1 76 38 1
5 -5 0 181 43 1
-5 5 0 104 43 1
5 -5 1 185 49 1
-5 5 -1 317 82 1
5 -5 2 220 47 1
5 -5 2 357 46 1
-5 5 -2 229 80 1
5 -5 3 467 52 1
-5 5 -3 222 59 1
5 -5 4 1130 92 1
5 -5 5 396 51 1
5 -5 6 138 57 1
5 -5 7 246 66 1
5 -5 8 105 30 1
5 -5 9 140 30 1
5 -4 -10 59 23 1
5 -4 -10 91 35 1
-5 4 10 43 36 1
5 -4 -9 32 25 1
5 -4 -9 48 22 1
-5 4 9 16 24 1
5 -4 -8 -3 45 1
5 -4 -8 19 24 1
-5 4 8 52 27 1
5 -4 -7 12 30 1
5 -4 -7 35 25 1
-5 4 7 32 30 1
5 -4 -6 57 36 1
5 -4 -6 105 48 1
-5 4 6 38 56 1
5 -4 -5 42 30 1
5 -4 -5 5 25 1
-5 4 5 -10 47 1
5 -4 -4 34 37 1
5 -4 -4 60 31 1
-5 4 4 60 36 1
5 -4 -3 50 58 1
5 -4 -3 71 29 1
-5 4 3 17 36 1
5 -4 -2 131 44 1
5 -4 -2 159 55 1
-5 4 2 77 65 1
5 -4 -1 245 78 1
5 -4 -1 216 41 1
-5 4 1 105 44 1
5 -4 0 41 34 1
5 -4 0 64 30 1
-5 4 0 34 32 1
5 -4 1 26 39 1
5 -4 1 113 33 1
-5 4 -1 89 54 1
5 -4 2 93 37 1
5 -4 2 66 33 1
-5 4 -2 67 33 1
5 -4 3 178 47 1
5 -4 3 305 43 1
-5 4 -3 166 46 1
5 -4 4 376 101 1
5 -4 4 643 63 1
5 -4 5 73 34 1
5 -4 6 111 55 1
5 -4 7 100 55 1
5 -4 8 15 26 1
5 -4 9 201 31 1
-5 4 -9 16 24 1
5 -4 10 378 50 1
-5 4 -10 37 23 1
5 -4 11 261 35 1
5 -3 -11 25 27 1
-5 3 11 13 27 1
5 -3 -10 43 24 1
5 -3 -10 109 25 1
-5 3 10 72 28 1
5 -3 -9 317 50 1
5 -3 -9 470 47 1
-5 3 9 401 79 1
5 -3 -8 709 107 1
5 -3 -8 702 61 1
-5 3 8 536 71 1
5 -3 -7 678 70 1
5 -3 -7 623 61 1
-5 3 7 550 72 1
5 -3 -6 336 57 1
5 -3 -6 347 48 1
-5 3 6 322 90 1
5 -3 -5 385 62 1
5 -3 -5 438 82 1
-5 3 5 437 95 1
5 -3 -4 1363 116 1
5 -3 -4 1535 100 1
-5 3 4 1409 167 1
5 -3 -3 1523 170 1
5 -3 -3 1520 140 1
-5 3 3 1321 108 1
5 -3 -2 2378 161 1
5 -3 -2 2462 138 1
-5 3 2 2112 146 1
5 -3 -1 2602 167 1
5 -3 -1 2594 139 1
-5 3 1 2280 151 1
5 -3 0 1546 120 1
5 -3 0 1610 102 1
-5 3 0 1388 154 1
5 -3 1 593 72 1
5 -3 1 612 58 1
-5 3 -1 398 85 1
5 -3 2 542 68 1
5 -3 2 624 55 1
-5 3 -2 393 55 1
5 -3 3 1145 93 1
5 -3 3 1156 82 1
-5 3 -3 747 97 1
5 -3 4 451 61 1
5 -3 4 559 81 1
-5 3 -4 365 46 1
5 -3 5 558 100 1
5 -3 5 663 92 1
-5 3 -5 396 59 1
5 -3 6 818 86 1
5 -3 6 1103 81 1
-5 3 -6 869 88 1
5 -3 7 471 55 1
-5 3 -7 370 59 1
5 -3 8 239 41 1
-5 3 -8 118 40 1
5 -3 9 290 65 1
-5 3 -9 148 41 1
5 -3 10 351 48 1
-5 3 -10 206 41 1
5 -3 11 459 47 1
-5 3 -11 259 46 1
5 -3 12 185 30 1
-5 3 -12 125 46 1
5 -2 -12 172 34 1
5 -2 -11 57 35 1
-5 2 11 87 24 1
5 -2 -10 100 27 1
-5 2 10 69 30 1
5 -2 -9 104 35 1
5 -2 -9 199 35 1
-5 2 9 257 63 1
5 -2 -8 656 70 1
5 -2 -8 794 65 1
-5 2 8 650 73 1
5 -2 -7 540 63 1
5 -2 -7 518 56 1
-5 2 7 538 101 1
5 -2 -6 312 78 1
5 -2 -6 284 44 1
-5 2 6 335 82 1
5 -2 -5 829 111 1
5 -2 -5 712 92 1
-5 2 5 612 74 1
5 -2 -4 552 99 1
5 -2 -4 511 50 1
-5 2 4 470 93 1
5 -2 -3 885 85 1
5 -2 -3 919 98 1
-5 2 3 832 75 1
5 -2 -2 2288 143 1
5 -2 -2 1907 102 1
5 -2 -2 2277 114 1
-5 2 2 1971 122 1
5 -2 -1 1263 149 1
5 -2 -1 1097 71 1
5 -2 -1 1261 77 1
-5 2 1 1127 83 1
5 -2 0 235 47 1
5 -2 0 200 31 1
5 -2 0 230 33 1
-5 2 0 230 56 1
5 -2 1 160 41 1
5 -2 1 135 28 1
5 -2 1 139 44 1
-5 2 -1 81 45 1
5 -2 2 191 44 1
5 -2 2 179 29 1
5 -2 2 170 49 1
-5 2 -2 140 30 1
5 -2 3 17 25 1
5 -2 3 -18 18 1
5 -2 3 31 19 1
5 -2 4 23 30 1
5 -2 4 25 22 1
-5 2 -4 43 23 1
5 -2 5 110 40 1
5 -2 5 129 46 1
-5 2 -5 113 31 1
5 -2 6 90 54 1
5 -2 6 66 27 1
-5 2 -6 66 31 1
5 -2 7 60 31 1
5 -2 7 27 26 1
-5 2 -7 5 33 1
5 -2 8 16 28 1
5 -2 8 33 26 1
-5 2 -8 46 34 1
5 -2 9 76 46 1
-5 2 -9 31 36 1
5 -2 10 43 27 1
-5 2 -10 7 29 1
5 -2 11 92 31 1
-5 2 -11 65 55 1
5 -2 12 49 22 1
5 -2 12 72 41 1
-5 2 -12 75 30 1
5 -2 13 179 26 1
-5 2 -13 122 31 1
5 -1 -12 76 16 1
-5 1 12 56 18 1
5 -1 -11 60 20 1
-5 1 11 41 37 1
5 -1 -10 79 37 1
-5 1 10 17 45 1
5 -1 -9 381 43 1
-5 1 9 332 53 1
5 -1 -8 818 67 1
-5 1 8 970 88 1
5 -1 -7 1300 104 1
5 -1 -7 1442 103 1
5 -1 -7 1457 90 1
-5 1 7 1728 119 1
5 -1 -6 140 56 1
5 -1 -6 107 34 1
5 -1 -6 111 30 1
-5 1 6 119 61 1
5 -1 -5 113 54 1
5 -1 -5 114 33 1
5 -1 -5 79 45 1
-5 1 5 125 58 1
5 -1 -4 194 58 1
5 -1 -4 134 51 1
5 -1 -4 144 29 1
-5 1 4 98 58 1
5 -1 -3 96 49 1
5 -1 -3 72 26 1
5 -1 -3 47 23 1
-5 1 3 103 46 1
5 -1 -2 193 38 1
5 -1 -2 175 32 1
5 -1 -2 149 27 1
-5 1 2 85 34 1
5 -1 -1 103 54 1
5 -1 -1 81 45 1
5 -1 -1 92 23 1
-5 1 1 127 43 1
5 -1 0 55 30 1
5 -1 0 42 36 1
5 -1 0 38 19 1
-5 1 0 45 21 1
5 -1 1 115 34 1
5 -1 1 88 41 1
5 -1 1 64 21 1
-5 1 -1 75 21 1
5 -1 2 435 82 1
5 -1 2 438 45 1
5 -1 2 433 54 1
-5 1 -2 273 52 1
5 -1 3 584 99 1
5 -1 3 540 52 1
5 -1 3 510 41 1
5 -1 4 497 92 1
5 -1 4 425 46 1
5 -1 4 389 38 1
5 -1 5 315 54 1
5 -1 5 275 42 1
5 -1 5 342 37 1
5 -1 6 621 67 1
5 -1 6 559 48 1
-5 1 -6 587 60 1
5 -1 7 145 42 1
5 -1 7 84 46 1
-5 1 -7 106 55 1
5 -1 8 192 46 1
5 -1 8 190 38 1
-5 1 -8 209 82 1
5 -1 9 398 59 1
5 -1 9 383 47 1
-5 1 -9 353 70 1
5 -1 10 277 58 1
5 -1 10 257 45 1
-5 1 -10 278 58 1
5 -1 11 272 59 1
-5 1 -11 139 48 1
5 -1 12 113 55 1
5 -1 12 233 36 1
-5 1 -12 272 73 1
5 -1 13 206 54 1
5 -1 13 322 50 1
-5 1 -13 288 46 1
5 -1 14 123 19 1
-5 1 -14 121 29 1
-5 0 12 246 44 1
5 0 -11 143 31 1
5 0 -11 182 24 1
-5 0 11 192 33 1
5 0 -10 351 48 1
5 0 -10 361 37 1
-5 0 10 425 52 1
5 0 -9 118 41 1
5 0 -9 192 31 1
-5 0 9 246 42 1
5 0 -8 34 57 1
5 0 -8 97 40 1
-5 0 8 109 56 1
5 0 -7 437 81 1
5 0 -7 233 56 1
-5 0 7 233 48 1
5 0 -6 998 136 1
5 0 -6 826 63 1
-5 0 6 1192 86 1
5 0 -5 2007 127 1
5 0 -5 2216 136 1
5 0 -5 2046 102 1
-5 0 5 2149 188 1
5 0 -4 3589 198 1
5 0 -4 3827 210 1
5 0 -4 3699 163 1
-5 0 4 3684 266 1
5 0 -3 2269 136 1
5 0 -3 2484 199 1
5 0 -3 2326 135 1
-5 0 3 2479 179 1
5 0 -2 1463 139 1
5 0 -2 1509 97 1
5 0 -2 1340 89 1
-5 0 2 1271 82 1
5 0 -1 1033 80 1
5 0 -1 1045 74 1
5 0 -1 988 51 1
5 0 -1 1003 75 1
-5 0 1 956 62 1
5 0 0 1655 103 1
5 0 0 1568 95 1
5 0 0 1451 62 1
5 0 0 1498 66 1
-5 0 0 1366 77 1
5 0 1 2266 134 1
5 0 1 2422 129 1
5 0 1 2260 119 1
5 0 1 2307 121 1
-5 0 -1 2054 98 1
5 0 2 5553 292 1
5 0 2 5410 263 1
5 0 2 5082 206 1
5 0 2 5247 211 1
5 0 3 1806 174 1
5 0 3 1780 106 1
5 0 3 1575 70 1
5 0 4 1790 173 1
5 0 4 1759 146 1
5 0 4 1501 67 1
-5 0 -4 1462 92 1
5 0 5 2195 192 1
5 0 5 2088 115 1
5 0 5 1797 82 1
5 0 6 999 93 1
5 0 6 909 71 1
5 0 6 868 53 1
5 0 7 1107 97 1
5 0 7 943 93 1
-5 0 -7 1064 85 1
5 0 8 163 46 1
5 0 8 139 29 1
-5 0 -8 235 66 1
5 0 9 95 70 1
5 0 9 132 32 1
-5 0 -9 161 49 1
5 0 10 269 60 1
5 0 10 186 59 1
-5 0 -10 217 57 1
5 0 11 91 54 1
5 0 11 0 21 1
-5 0 -11 38 32 1
5 0 12 107 38 1
5 0 12 105 51 1
5 0 12 117 27 1
-5 0 -12 220 63 1
5 0 13 137 52 1
5 0 13 201 43 1
-5 0 -13 228 38 1
5 0 14 77 33 1
5 0 14 52 23 1
-5 0 -14 124 44 1
-5 -1 12 144 32 1
5 1 -11 22 23 1
-5 -1 11 46 22 1
5 1 -10 161 59 1
-5 -1 10 111 34 1
5 1 -9 202 47 1
-5 -1 9 169 40 1
5 1 -8 147 46 1
-5 -1 8 154 41 1
5 1 -7 216 79 1
-5 -1 7 195 45 1
5 1 -6 1115 102 1
-5 -1 6 1143 93 1
5 1 -5 393 62 1
-5 -1 5 382 51 1
5 1 -4 226 47 1
-5 -1 4 176 38 1
5 1 -3 519 75 1
5 1 -3 672 65 1
-5 -1 3 461 51 1
5 1 -2 187 54 1
5 1 -2 263 67 1
-5 -1 2 198 33 1
5 1 -1 158 33 1
5 1 -1 137 38 1
-5 -1 1 145 27 1
5 1 0 218 40 1
5 1 0 252 40 1
-5 -1 0 211 28 1
5 1 1 32 28 1
5 1 1 64 27 1
-5 -1 -1 22 25 1
5 1 2 319 47 1
5 1 2 285 46 1
5 1 3 245 50 1
5 1 3 341 66 1
5 1 4 348 54 1
5 1 4 304 71 1
5 1 5 185 52 1
5 1 5 209 39 1
5 1 6 1 30 1
5 1 6 25 24 1
5 1 7 59 38 1
5 1 8 375 66 1
-5 -1 -8 381 51 1
5 1 9 143 54 1
-5 -1 -9 210 43 1
5 1 10 217 66 1
-5 -1 -10 287 87 1
5 1 11 306 58 1
-5 -1 -11 170 53 1
5 1 12 157 40 1
5 1 12 53 31 1
-5 -1 -12 99 36 1
5 1 13 64 24 1
5 1 13 8 23 1
-5 -1 -13 74 40 1
5 1 14 32 29 1
-5 -1 -14 16 21 1
-5 -1 -15 51 18 1
5 2 -11 16 22 1
-5 -2 11 34 19 1
5 2 -10 2 24 1
-5 -2 10 9 20 1
5 2 -9 -33 35 1
-5 -2 9 101 29 1
5 2 -8 352 85 1
-5 -2 8 218 46 1
5 2 -7 732 132 1
-5 -2 7 808 116 1
5 2 -6 1573 193 1
-5 -2 6 1692 120 1
5 2 -5 421 99 1
-5 -2 5 364 52 1
5 2 -4 362 52 1
5 2 -4 382 65 1
5 2 -3 608 62 1
5 2 -3 788 117 1
5 2 -2 443 49 1
5 2 -2 524 64 1
5 2 -1 829 95 1
5 2 -1 888 80 1
5 2 0 326 66 1
5 2 0 289 46 1
-5 -2 0 345 33 1
5 2 1 1221 81 1
5 2 1 1322 130 1
-5 -2 -1 993 80 1
5 2 2 2211 182 1
5 2 2 2235 132 1
5 2 3 2515 158 1
5 2 3 2437 137 1
5 2 4 6418 350 1
5 2 4 6637 344 1
5 2 5 6147 441 1
5 2 5 6009 392 1
5 2 6 2778 180 1
5 2 6 2473 143 1
5 2 7 1626 132 1
5 2 7 1449 99 1
5 2 8 676 89 1
-5 -2 -8 646 96 1
5 2 9 1045 122 1
-5 -2 -9 939 83 1
5 2 10 428 88 1
-5 -2 -10 458 64 1
5 2 11 702 127 1
-5 -2 -11 459 66 1
5 2 12 1044 124 1
-5 -2 -12 554 65 1
5 2 13 282 38 1
5 2 13 78 33 1
-5 -2 -13 149 31 1
5 2 14 119 22 1
5 2 14 28 21 1
-5 -2 -14 48 33 1
5 3 -10 259 42 1
-5 -3 10 280 57 1
5 3 -9 224 51 1
-5 -3 9 315 62 1
5 3 -8 556 71 1
-5 -3 8 482 90 1
5 3 -7 653 84 1
-5 -3 7 734 70 1
5 3 -6 2001 132 1
5 3 -6 1620 143 1
5 3 -5 698 73 1
5 3 -5 753 89 1
5 3 -4 1233 100 1
5 3 -4 1252 112 1
5 3 -3 1496 108 1
5 3 -3 1518 175 1
5 3 -2 641 65 1
5 3 -2 717 76 1
5 3 -1 902 71 1
5 3 -1 1075 89 1
5 3 0 196 33 1
5 3 0 226 41 1
5 3 1 790 64 1
5 3 1 683 50 1
5 3 1 950 107 1
5 3 2 449 54 1
5 3 2 515 57 1
5 3 3 1543 161 1
5 3 3 1688 102 1
5 3 4 5998 335 1
5 3 4 6416 334 1
5 3 5 4287 343 1
5 3 5 4261 293 1
5 3 6 1778 139 1
5 3 6 1582 102 1
5 3 7 525 84 1
5 3 7 373 47 1
5 3 8 132 76 1
-5 -3 -8 40 25 1
5 3 9 178 58 1
-5 -3 -9 87 32 1
5 3 10 273 66 1
-5 -3 -10 192 47 1
5 3 11 608 110 1
-5 -3 -11 272 49 1
5 3 12 471 81 1
5 3 12 162 58 1
-5 -3 -12 160 35 1
5 3 13 64 27 1
5 3 13 34 23 1
5 3 14 36 29 1
5 3 14 4 14 1
5 4 -9 41 23 1
-5 -4 9 14 20 1
5 4 -8 53 28 1
-5 -4 8 18 24 1
5 4 -7 119 64 1
5 4 -6 80 32 1
5 4 -6 9 59 1
5 4 -5 34 32 1
5 4 -5 71 55 1
5 4 -4 141 44 1
5 4 -4 185 47 1
5 4 -3 89 48 1
5 4 -3 45 35 1
5 4 -2 220 44 1
5 4 -2 299 52 1
5 4 -1 388 49 1
5 4 -1 569 94 1
5 4 0 149 49 1
5 4 0 165 38 1
5 4 1 53 29 1
5 4 2 108 40 1
5 4 2 120 34 1
5 4 3 35 37 1
5 4 3 95 43 1
5 4 4 399 63 1
5 4 4 297 45 1
5 4 5 196 74 1
5 4 5 74 29 1
5 4 6 56 44 1
5 4 6 46 36 1
5 4 7 88 42 1
-5 -4 -7 35 23 1
5 4 8 203 60 1
5 4 9 179 57 1
5 4 10 160 52 1
5 4 11 283 56 1
5 4 12 294 41 1
5 4 12 77 31 1
5 4 13 191 30 1
5 4 13 35 22 1
5 4 14 43 19 1
5 5 -8 348 39 1
-5 -5 8 340 57 1
5 5 -7 542 56 1
5 5 -6 962 75 1
5 5 -6 799 74 1
5 5 -5 1030 83 1
5 5 -5 778 79 1
5 5 -4 1101 128 1
5 5 -4 879 84 1
5 5 -3 949 76 1
5 5 -3 857 82 1
5 5 -2 82 33 1
5 5 -2 108 33 1
5 5 -1 104 31 1
5 5 0 518 54 1
5 5 0 695 62 1
5 5 1 1055 82 1
5 5 2 1186 118 1
5 5 4 571 69 1
5 5 5 90 40 1
5 5 6 140 74 1
5 5 7 299 59 1
5 5 8 272 58 1
5 5 9 940 91 1
5 5 10 392 87 1
5 5 11 252 45 1
5 5 12 338 39 1
5 5 12 90 39 1
5 5 13 225 51 1
5 6 -6 96 25 1
5 6 -5 95 35 1
5 6 -5 21 18 1
5 6 -4 145 30 1
5 6 -4 63 24 1
5 6 -3 174 58 1
5 6 -2 31 23 1
5 6 -1 34 23 1
5 6 6 91 47 1
5 6 7 100 49 1
5 6 8 -12 22 1
5 6 9 36 25 1
5 6 10 29 22 1
5 6 11 34 33 1
5 7 -4 7 13 1
5 7 -3 75 19 1
5 7 -2 51 32 1
5 7 -1 72 21 1
6 -6 -3 9 21 1
6 -6 -3 61 18 1
-6 6 3 55 23 1
6 -6 -2 80 34 1
6 -6 -2 23 29 1
-6 6 2 24 23 1
6 -6 -1 17 20 1
6 -6 -1 51 18 1
-6 6 1 10 23 1
6 -6 0 6 15 1
-6 6 0 10 30 1
-6 6 -1 -1 23 1
6 -6 2 59 20 1
6 -6 3 99 23 1
6 -5 -6 183 58 1
6 -5 -6 228 29 1
-6 5 6 152 34 1
6 -5 -5 236 63 1
6 -5 -5 222 49 1
-6 5 5 149 36 1
6 -5 -4 328 75 1
6 -5 -4 307 37 1
-6 5 4 175 44 1
6 -5 -3 550 69 1
6 -5 -3 657 54 1
-6 5 3 401 96 1
6 -5 -2 696 71 1
6 -5 -2 698 89 1
-6 5 2 511 65 1
6 -5 -1 521 90 1
6 -5 -1 524 50 1
-6 5 1 317 56 1
6 -5 0 129 41 1
6 -5 0 226 36 1
-6 5 0 153 41 1
6 -5 1 170 36 1
-6 5 -1 61 34 1
6 -5 2 145 40 1
6 -5 2 315 56 1
6 -5 3 38 26 1
6 -5 3 76 28 1
6 -5 4 130 31 1
6 -5 5 217 54 1
6 -5 6 153 47 1
6 -5 7 80 23 1
6 -4 -8 100 26 1
6 -4 -8 123 22 1
-6 4 8 62 27 1
6 -4 -7 181 37 1
6 -4 -7 177 45 1
-6 4 7 120 34 1
6 -4 -6 32 34 1
6 -4 -6 117 41 1
-6 4 6 88 31 1
6 -4 -5 18 26 1
6 -4 -5 27 19 1
-6 4 5 -35 23 1
6 -4 -4 187 49 1
6 -4 -4 213 36 1
-6 4 4 123 41 1
6 -4 -3 289 59 1
6 -4 -3 407 71 1
-6 4 3 248 50 1
6 -4 -2 226 57 1
6 -4 -2 300 44 1
-6 4 2 234 77 1
6 -4 -1 132 48 1
6 -4 -1 152 37 1
-6 4 1 130 40 1
6 -4 0 93 37 1
-6 4 0 38 32 1
6 -4 1 21 30 1
-6 4 -1 27 27 1
6 -4 2 40 33 1
6 -4 2 63 27 1
-6 4 -2 -3 29 1
6 -4 3 44 34 1
6 -4 3 62 27 1
6 -4 4 9 27 1
6 -4 4 26 24 1
6 -4 5 28 44 1
6 -4 5 55 46 1
6 -4 5 56 26 1
6 -4 6 23 37 1
6 -4 7 -7 33 1
6 -4 8 17 20 1
6 -4 9 4 17 1
6 -3 -9 304 27 1
-6 3 9 204 36 1
6 -3 -8 306 46 1
6 -3 -8 501 59 1
-6 3 8 426 76 1
6 -3 -7 125 37 1
6 -3 -7 183 46 1
-6 3 7 124 37 1
6 -3 -6 80 39 1
6 -3 -6 130 46 1
-6 3 6 110 38 1
6 -3 -5 47 33 1
6 -3 -5 85 38 1
-6 3 5 -5 31 1
6 -3 -4 130 44 1
6 -3 -4 105 31 1
-6 3 4 109 39 1
6 -3 -3 39 39 1
6 -3 -3 118 44 1
-6 3 3 54 35 1
6 -3 -2 24 33 1
6 -3 -2 4 24 1
-6 3 2 61 44 1
6 -3 -1 52 61 1
6 -3 -1 47 27 1
-6 3 1 30 30 1
6 -3 0 11 36 1
-6 3 0 36 26 1
6 -3 1 121 43 1
-6 3 -1 104 54 1
6 -3 2 378 97 1
6 -3 3 206 82 1
6 -3 3 230 64 1
6 -3 4 342 90 1
6 -3 4 270 71 1
6 -3 5 173 71 1
6 -3 5 188 58 1
-6 3 -5 150 41 1
6 -3 6 108 39 1
6 -3 6 123 33 1
-6 3 -6 65 55 1
6 -3 7 177 63 1
6 -3 7 190 38 1
-6 3 -7 173 56 1
6 -3 8 93 29 1
-6 3 -8 63 44 1
6 -3 9 204 50 1
-6 3 -9 119 45 1
6 -3 10 260 31 1
-6 3 -10 73 29 1
6 -3 11 111 29 1
-6 3 -11 27 16 1
-6 2 10 88 23 1
6 -2 -9 42 18 1
-6 2 9 39 23 1
6 -2 -8 53 33 1
6 -2 -8 59 31 1
-6 2 8 -31 42 1
6 -2 -7 79 31 1
6 -2 -7 81 39 1
-6 2 7 70 33 1
6 -2 -6 351 53 1
6 -2 -6 320 65 1
-6 2 6 283 53 1
6 -2 -5 1856 131 1
6 -2 -5 1757 103 1
-6 2 5 1521 127 1
6 -2 -4 870 92 1
6 -2 -4 849 68 1
-6 2 4 878 84 1
6 -2 -3 452 65 1
6 -2 -3 377 45 1
-6 2 3 358 57 1
6 -2 -2 1055 161 1
6 -2 -2 1064 107 1
-6 2 2 949 130 1
6 -2 -1 264 55 1
6 -2 -1 211 36 1
-6 2 1 161 41 1
6 -2 0 621 78 1
6 -2 0 481 53 1
6 -2 0 593 53 1
-6 2 0 406 57 1
6 -2 1 1936 145 1
6 -2 1 1552 103 1
6 -2 1 1968 108 1
6 -2 2 782 133 1
6 -2 2 587 57 1
6 -2 2 749 60 1
6 -2 3 556 113 1
6 -2 3 442 49 1
6 -2 4 590 77 1
6 -2 4 543 52 1
-6 2 -4 470 86 1
6 -2 5 363 65 1
6 -2 5 390 71 1
-6 2 -5 352 74 1
6 -2 6 387 95 1
6 -2 6 300 66 1
-6 2 -6 240 75 1
6 -2 7 171 46 1
6 -2 7 197 36 1
-6 2 -7 139 75 1
6 -2 8 34 41 1
6 -2 8 2 21 1
-6 2 -8 20 47 1
6 -2 9 184 52 1
-6 2 -9 110 60 1
6 -2 10 -9 19 1
-6 2 -10 63 35 1
6 -2 11 24 18 1
-6 2 -11 19 21 1
6 -2 12 76 16 1
-6 2 -12 73 24 1
-6 1 10 0 24 1
6 -1 -9 59 28 1
-6 1 9 70 43 1
6 -1 -8 134 24 1
-6 1 8 95 35 1
6 -1 -7 48 22 1
-6 1 7 98 50 1
6 -1 -6 129 66 1
6 -1 -6 233 58 1
6 -1 -6 190 31 1
-6 1 6 206 44 1
6 -1 -5 272 50 1
6 -1 -5 293 68 1
6 -1 -5 256 56 1
-6 1 5 269 49 1
6 -1 -4 55 34 1
6 -1 -4 54 29 1
6 -1 -4 37 24 1
-6 1 4 64 31 1
6 -1 -3 -28 30 1
6 -1 -3 11 25 1
6 -1 -3 77 31 1
-6 1 3 9 26 1
6 -1 -2 157 45 1
6 -1 -2 131 33 1
6 -1 -2 125 28 1
-6 1 2 123 55 1
6 -1 -1 503 101 1
6 -1 -1 405 76 1
6 -1 -1 366 40 1
-6 1 1 336 46 1
6 -1 0 52 32 1
6 -1 0 60 26 1
6 -1 0 23 20 1
-6 1 0 -2 24 1
6 -1 1 37 52 1
6 -1 1 36 26 1
6 -1 1 32 20 1
-6 1 -1 16 22 1
6 -1 2 205 51 1
6 -1 2 114 40 1
6 -1 2 195 30 1
6 -1 3 89 44 1
6 -1 3 81 31 1
6 -1 3 84 39 1
6 -1 4 508 73 1
6 -1 4 444 53 1
6 -1 4 434 69 1
6 -1 5 79 57 1
6 -1 5 32 21 1
-6 1 -5 29 28 1
6 -1 6 12 37 1
6 -1 6 28 22 1
-6 1 -6 50 28 1
6 -1 7 13 35 1
6 -1 7 65 37 1
-6 1 -7 37 31 1
6 -1 8 71 36 1
6 -1 8 33 25 1
-6 1 -8 100 39 1
6 -1 9 -31 53 1
6 -1 9 30 24 1
-6 1 -9 92 37 1
6 -1 10 151 46 1
6 -1 10 196 48 1
-6 1 -10 117 46 1
6 -1 11 54 21 1
-6 1 -11 111 48 1
6 -1 12 75 26 1
-6 1 -12 88 27 1
-6 1 -13 17 19 1
-6 0 10 18 18 1
6 0 -9 101 24 1
-6 0 9 102 30 1
6 0 -8 329 67 1
-6 0 8 375 80 1
6 0 -7 546 60 1
-6 0 7 654 71 1
6 0 -6 789 74 1
-6 0 6 922 125 1
6 0 -5 289 49 1
-6 0 5 316 79 1
6 0 -4 132 61 1
6 0 -4 173 63 1
-6 0 4 149 61 1
6 0 -3 770 79 1
6 0 -3 932 80 1
-6 0 3 874 114 1
6 0 -2 474 93 1
6 0 -2 507 62 1
-6 0 2 453 56 1
6 0 -1 678 113 1
6 0 -1 680 70 1
-6 0 1 517 56 1
6 0 0 603 68 1
6 0 0 537 90 1
-6 0 0 397 47 1
6 0 1 1359 164 1
6 0 1 1157 139 1
6 0 2 1557 130 1
6 0 2 1596 169 1
6 0 3 2934 208 1
6 0 3 2980 178 1
6 0 4 3565 327 1
6 0 4 3471 282 1
6 0 5 3966 253 1
6 0 5 3902 299 1
6 0 6 1114 175 1
6 0 7 866 154 1
-6 0 -7 917 84 1
6 0 8 673 132 1
-6 0 -8 710 75 1
6 0 9 457 75 1
-6 0 -9 529 74 1
6 0 10 357 66 1
-6 0 -10 289 63 1
6 0 11 494 97 1
-6 0 -11 437 101 1
6 0 12 472 72 1
-6 0 -12 434 55 1
-6 0 -13 84 25 1
-6 -1 10 154 27 1
6 1 -9 203 33 1
-6 -1 9 214 38 1
6 1 -8 319 70 1
-6 -1 8 347 48 1
6 1 -7 676 72 1
-6 -1 7 675 71 1
6 1 -6 807 82 1
-6 -1 6 796 76 1
6 1 -5 469 64 1
-6 -1 5 365 55 1
6 1 -4 314 75 1
-6 -1 4 188 41 1
6 1 -3 1776 125 1
-6 -1 3 1677 111 1
6 1 -2 167 40 1
6 1 -2 145 68 1
-6 -1 2 146 35 1
6 1 -1 392 56 1
6 1 -1 397 60 1
-6 -1 1 340 68 1
6 1 0 715 115 1
6 1 0 760 78 1
-6 -1 0 614 54 1
6 1 1 113 39 1
6 1 1 51 58 1
6 1 2 892 135 1
6 1 2 852 123 1
6 1 3 2358 164 1
6 1 3 2341 224 1
6 1 4 3636 243 1
6 1 4 3479 287 1
6 1 5 3678 333 1
6 1 5 3052 262 1
6 1 6 156 49 1
6 1 6 118 38 1
6 1 7 44 38 1
-6 -1 -7 38 31 1
6 1 8 93 40 1
-6 -1 -8 12 31 1
6 1 9 68 42 1
-6 -1 -9 46 33 1
6 1 10 136 90 1
-6 -1 -10 208 79 1
6 1 11 434 64 1
-6 -1 -11 300 59 1
6 1 12 250 63 1
-6 -1 -12 125 35 1
6 1 13 27 18 1
-6 -1 -13 22 20 1
6 2 -9 29 21 1
-6 -2 9 25 21 1
6 2 -8 93 31 1
-6 -2 8 29 43 1
6 2 -7 127 35 1
-6 -2 7 41 31 1
6 2 -6 169 44 1
-6 -2 6 129 39 1
6 2 -5 27 33 1
-6 -2 5 24 27 1
6 2 -4 72 39 1
-6 -2 4 53 31 1
6 2 -3 116 56 1
-6 -2 3 41 29 1
6 2 -2 1001 91 1
-6 -2 2 873 73 1
6 2 -1 49 31 1
6 2 -1 141 56 1
-6 -2 1 35 25 1
6 2 0 212 48 1
6 2 0 259 51 1
6 2 1 87 39 1
6 2 1 114 41 1
6 2 2 236 51 1
6 2 2 209 47 1
6 2 3 256 53 1
6 2 3 232 50 1
6 2 4 675 82 1
6 2 4 664 73 1
6 2 5 115 50 1
6 2 5 183 42 1
6 2 6 413 71 1
6 2 6 399 56 1
6 2 7 247 96 1
6 2 8 0 39 1
-6 -2 -8 33 26 1
6 2 9 78 52 1
-6 -2 -9 97 35 1
6 2 10 408 82 1
-6 -2 -10 424 97 1
6 2 11 826 127 1
-6 -2 -11 523 66 1
6 2 12 139 38 1
-6 -2 -12 118 48 1
6 2 13 81 34 1
-6 -2 -13 21 18 1
6 3 -8 755 90 1
-6 -3 8 625 54 1
6 3 -7 1181 88 1
-6 -3 7 969 79 1
6 3 -6 899 86 1
-6 -3 6 842 76 1
6 3 -5 1267 107 1
-6 -3 5 1191 90 1
6 3 -4 1055 146 1
-6 -3 4 893 75 1
6 3 -3 336 56 1
-6 -3 3 318 45 1
6 3 -2 279 49 1
-6 -3 2 158 36 1
6 3 -1 507 93 1
-6 -3 1 329 43 1
6 3 0 737 81 1
6 3 1 2224 218 1
6 3 1 2909 178 1
6 3 2 1468 171 1
6 3 2 1691 117 1
6 3 3 815 84 1
6 3 3 846 81 1
6 3 4 570 74 1
6 3 4 526 64 1
6 3 5 86 41 1
6 3 5 42 32 1
6 3 6 64 42 1
6 3 6 79 49 1
6 3 7 1330 139 1
-6 -3 -7 1219 91 1
6 3 8 514 88 1
-6 -3 -8 420 51 1
6 3 9 406 113 1
-6 -3 -9 285 71 1
6 3 10 766 139 1
-6 -3 -10 572 66 1
6 3 11 346 85 1
-6 -3 -11 228 64 1
6 3 12 91 32 1
-6 -3 -12 68 21 1
6 3 13 245 33 1
6 4 -7 58 23 1
-6 -4 7 21 21 1
6 4 -6 49 26 1
-6 -4 6 39 37 1
6 4 -5 128 35 1
-6 -4 5 96 29 1
6 4 -4 17 27 1
-6 -4 4 16 35 1
6 4 -3 68 32 1
-6 -4 3 55 26 1
6 4 -2 46 42 1
-6 -4 2 2 20 1
6 4 -1 52 32 1
-6 -4 1 48 36 1
6 4 0 9 27 1
6 4 1 71 51 1
6 4 2 71 50 1
6 4 3 160 73 1
6 4 3 106 58 1
6 4 4 77 57 1
6 4 4 6 41 1
6 4 5 315 63 1
6 4 5 219 40 1
6 4 6 203 59 1
6 4 6 158 33 1
6 4 7 85 48 1
-6 -4 -7 112 44 1
6 4 8 78 66 1
-6 -4 -8 46 24 1
6 4 9 52 40 1
6 4 10 101 40 1
6 4 11 -3 23 1
6 4 12 111 29 1
6 5 -6 63 20 1
-6 -5 6 55 20 1
6 5 -5 78 25 1
-6 -5 5 78 22 1
6 5 -4 106 29 1
-6 -5 4 111 39 1
6 5 -3 143 54 1
-6 -5 3 154 43 1
6 5 -2 201 39 1
6 5 -1 680 65 1
6 5 0 501 52 1
6 5 1 433 51 1
6 5 2 294 43 1
6 5 3 519 53 1
6 5 5 240 45 1
6 5 6 370 54 1
6 5 7 305 51 1
6 5 8 85 52 1
6 5 9 244 44 1
6 5 10 466 50 1
6 5 11 368 41 1
6 6 -2 120 19 1
6 6 7 38 19 1
6 6 8 58 32 1
6 6 9 76 20 1
7 -4 -4 229 38 1
7 -4 -4 251 26 1
-7 4 4 199 33 1
7 -4 -3 92 33 1
7 -4 -3 118 22 1
-7 4 3 81 27 1
7 -4 -2 55 32 1
7 -4 -2 81 34 1
-7 4 2 79 39 1
7 -4 -1 104 34 1
7 -4 -1 97 23 1
-7 4 1 41 26 1
7 -4 0 236 39 1
-7 4 0 97 30 1
7 -4 1 294 48 1
7 -4 2 38 29 1
7 -4 2 67 23 1
7 -4 3 73 25 1
7 -4 3 23 21 1
7 -4 4 95 29 1
7 -4 4 105 24 1
7 -4 5 94 22 1
7 -4 6 24 16 1
7 -3 -6 -7 18 1
7 -3 -6 39 13 1
-7 3 6 -4 19 1
7 -3 -5 45 38 1
7 -3 -5 39 26 1
-7 3 5 26 22 1
7 -3 -4 14 36 1
7 -3 -4 2 16 1
-7 3 4 19 20 1
7 -3 -3 87 50 1
7 -3 -3 69 22 1
-7 3 3 46 27 1
7 -3 -2 112 56 1
7 -3 -2 96 36 1
-7 3 2 41 27 1
7 -3 -1 39 28 1
7 -3 -1 2 18 1
-7 3 1 -4 21 1
7 -3 0 17 34 1
7 -3 0 86 22 1
-7 3 0 3 24 1
7 -3 1 26 32 1
7 -3 2 230 80 1
7 -3 3 91 36 1
7 -3 3 57 26 1
7 -3 4 81 34 1
7 -3 4 75 24 1
7 -3 5 25 26 1
7 -3 5 14 31 1
7 -3 6 82 35 1
7 -3 6 -3 28 1
-7 3 -6 7 15 1
7 -3 7 6 16 1
7 -3 7 1 15 1
-7 3 -7 8 13 1
7 -3 8 34 17 1
-7 2 7 341 60 1
7 -2 -6 118 42 1
7 -2 -6 98 18 1
-7 2 6 104 30 1
7 -2 -5 208 37 1
7 -2 -5 147 25 1
-7 2 5 216 36 1
7 -2 -4 217 40 1
7 -2 -4 168 27 1
-7 2 4 134 37 1
7 -2 -3 201 73 1
7 -2 -3 236 46 1
-7 2 3 176 40 1
7 -2 -2 269 52 1
7 -2 -2 250 33 1
-7 2 2 167 64 1
7 -2 -1 348 57 1
7 -2 -1 274 34 1
-7 2 1 178 41 1
7 -2 0 284 64 1
7 -2 0 400 62 1
7 -2 1 834 89 1
7 -2 1 638 53 1
7 -2 2 876 132 1
7 -2 2 671 50 1
-7 2 -2 518 54 1
7 -2 3 1237 107 1
7 -2 3 1045 68 1
-7 2 -3 777 69 1
7 -2 4 1325 109 1
7 -2 4 1169 71 1
-7 2 -4 1020 82 1
7 -2 5 1025 98 1
7 -2 5 891 60 1
-7 2 -5 906 122 1
7 -2 6 467 61 1
7 -2 6 425 61 1
-7 2 -6 355 85 1
7 -2 7 264 45 1
7 -2 7 263 32 1
-7 2 -7 253 72 1
7 -2 8 155 37 1
7 -2 8 160 25 1
-7 2 -8 149 49 1
7 -2 9 110 41 1
7 -2 9 89 26 1
-7 2 -9 85 39 1
-7 2 -10 107 20 1
-7 1 7 159 31 1
-7 1 6 79 44 1
7 -1 -5 81 29 1
-7 1 5 93 31 1
7 -1 -4 136 56 1
7 -1 -4 111 42 1
-7 1 4 87 33 1
7 -1 -3 199 68 1
7 -1 -3 182 34 1
-7 1 3 136 58 1
7 -1 -2 166 63 1
7 -1 -2 88 30 1
-7 1 2 82 30 1
7 -1 -1 53 57 1
7 -1 -1 83 42 1
-7 1 1 24 24 1
7 -1 0 17 29 1
7 -1 0 -18 22 1
7 -1 1 53 41 1
7 -1 1 72 44 1
7 -1 2 348 64 1
7 -1 2 277 46 1
7 -1 3 1256 168 1
7 -1 3 953 78 1
7 -1 4 1504 127 1
-7 1 -4 1345 98 1
7 -1 5 404 70 1
-7 1 -5 352 51 1
7 -1 6 65 37 1
-7 1 -6 50 30 1
7 -1 7 12 26 1
-7 1 -7 -11 26 1
7 -1 8 44 31 1
-7 1 -8 41 32 1
7 -1 9 85 63 1
-7 1 -9 130 35 1
7 -1 10 53 49 1
-7 1 -10 129 29 1
-7 1 -11 56 35 1
7 0 -7 31 26 1
-7 0 7 50 34 1
7 0 -6 56 20 1
-7 0 6 -1 23 1
7 0 -5 47 24 1
-7 0 5 57 26 1
7 0 -4 3 24 1
7 0 -4 48 23 1
-7 0 4 11 23 1
7 0 -3 92 34 1
7 0 -3 119 32 1
-7 0 3 52 29 1
7 0 -2 35 55 1
7 0 -2 116 49 1
-7 0 2 54 27 1
7 0 -1 130 71 1
7 0 -1 169 39 1
-7 0 1 105 51 1
7 0 0 12 32 1
7 0 0 38 44 1
7 0 1 59 43 1
7 0 1 113 36 1
7 0 2 -14 51 1
7 0 2 20 26 1
7 0 3 180 53 1
7 0 3 190 43 1
7 0 4 233 61 1
7 0 4 214 67 1
7 0 5 73 68 1
7 0 6 108 63 1
-7 0 -6 28 50 1
7 0 7 69 67 1
-7 0 -7 98 56 1
7 0 8 106 67 1
-7 0 -8 135 69 1
7 0 9 222 78 1
-7 0 -9 144 46 1
7 0 10 284 51 1
-7 0 -10 269 46 1
7 0 11 256 34 1
-7 0 -11 213 36 1
7 1 -7 763 78 1
-7 -1 7 592 80 1
7 1 -6 719 57 1
-7 -1 6 548 56 1
7 1 -5 733 67 1
-7 -1 5 647 91 1
7 1 -4 440 55 1
-7 -1 4 394 77 1
7 1 -3 303 52 1
-7 -1 3 283 65 1
7 1 -2 98 52 1
7 1 -2 235 56 1
-7 -1 2 51 28 1
7 1 -1 243 50 1
7 1 -1 318 50 1
7 1 0 1222 110 1
7 1 0 1693 165 1
7 1 1 722 143 1
7 1 1 909 86 1
7 1 2 992 106 1
7 1 2 1039 94 1
7 1 3 411 117 1
7 1 3 474 64 1
7 1 4 47 34 1
7 1 4 5 28 1
7 1 5 204 83 1
7 1 5 178 42 1
7 1 6 114 47 1
-7 -1 -6 126 38 1
7 1 7 648 83 1
-7 -1 -7 550 64 1
7 1 8 396 70 1
-7 -1 -8 428 55 1
7 1 9 271 61 1
-7 -1 -9 235 51 1
7 1 10 182 52 1
-7 -1 -10 218 69 1
7 1 11 240 39 1
-7 -1 -11 135 33 1
7 2 -7 49 22 1
-7 -2 7 58 20 1
7 2 -6 14 21 1
-7 -2 6 12 19 1
7 2 -5 113 48 1
-7 -2 5 55 25 1
7 2 -4 34 50 1
-7 -2 4 65 40 1
7 2 -3 27 32 1
-7 -2 3 61 38 1
7 2 -2 161 39 1
-7 -2 2 74 28 1
7 2 -1 69 54 1
7 2 0 31 45 1
7 2 0 45 32 1
7 2 1 26 47 1
7 2 1 39 32 1
7 2 2 100 40 1
7 2 2 105 61 1
7 2 3 121 44 1
7 2 3 154 65 1
7 2 4 317 96 1
7 2 4 336 55 1
7 2 5 206 51 1
7 2 5 158 42 1
7 2 6 149 80 1
7 2 7 -13 32 1
-7 -2 -7 39 37 1
7 2 8 54 44 1
-7 -2 -8 46 29 1
7 2 9 19 39 1
-7 -2 -9 39 29 1
7 2 10 58 33 1
-7 -2 -10 22 28 1
7 2 11 45 29 1
-7 -2 -11 49 21 1
7 3 -6 33 22 1
-7 -3 6 48 18 1
7 3 -5 140 32 1
-7 -3 5 93 25 1
7 3 -4 65 30 1
-7 -3 4 64 23 1
7 3 -3 318 45 1
-7 -3 3 164 32 1
7 3 -2 391 51 1
-7 -3 2 216 34 1
7 3 -1 1015 85 1
7 3 0 526 62 1
7 3 1 551 68 1
7 3 2 651 76 1
7 3 2 912 115 1
7 3 3 541 73 1
7 3 3 746 106 1
7 3 4 420 65 1
7 3 4 437 88 1
7 3 5 522 78 1
7 3 5 435 86 1
7 3 6 395 74 1
7 3 7 280 64 1
-7 -3 -7 218 39 1
7 3 8 379 87 1
-7 -3 -8 188 37 1
7 3 9 272 55 1
-7 -3 -9 211 40 1
7 3 10 845 72 1
-7 -3 -10 459 49 1
7 3 11 307 66 1
7 4 -4 350 56 1
-7 -4 4 198 26 1
7 4 -3 186 50 1
-7 -4 3 129 22 1
7 4 -2 303 42 1
7 4 -1 582 58 1
7 4 0 544 59 1
7 4 1 426 80 1
7 4 2 527 57 1
7 4 3 101 32 1
7 4 4 54 35 1
7 4 4 116 28 1
7 4 5 110 34 1
7 4 5 38 23 1
7 4 6 19 32 1
-7 -4 -6 42 21 1
7 4 7 82 35 1
-7 -4 -7 49 36 1
7 4 8 37 33 1
-7 -4 -8 68 23 1
7 4 9 222 41 1
7 4 10 356 42 1
7 5 -2 8 15 1
7 5 -1 37 30 1
7 5 0 8 16 1
7 5 1 20 18 1
7 5 2 94 35 1
7 5 3 54 30 1
7 5 6 5 15 1
7 5 7 28 30 1
7 5 8 28 17 1
8 -2 -2 41 23 1
8 -2 -1 28 23 1
8 -2 0 18 24 1
8 -2 1 4 22 1
8 -2 2 113 37 1
8 -2 3 171 64 1
8 -2 4 66 28 1
8 -2 5 52 25 1
8 -2 6 26 20 1
8 -1 -3 11 17 1
8 -1 -2 62 25 1
8 -1 -1 217 39 1
8 -1 0 324 49 1
8 -1 1 347 74 1
-8 1 -1 192 30 1
8 -1 2 285 52 1
-8 1 -2 228 49 1
8 -1 3 82 50 1
-8 1 -3 42 21 1
8 -1 4 48 32 1
-8 1 -4 61 23 1
8 -1 5 23 28 1
-8 1 -5 46 38 1
8 -1 6 73 31 1
-8 1 -6 81 44 1
8 -1 7 65 29 1
-8 1 -7 113 38 1
8 0 -3 91 21 1
8 0 -2 27 34 1
8 0 -2 47 20 1
8 0 -1 4 40 1
8 0 -1 39 31 1
8 0 0 6 25 1
8 0 0 22 19 1
8 0 1 57 47 1
8 0 1 19 35 1
8 0 2 61 30 1
8 0 2 27 23 1
8 0 3 160 42 1
8 0 4 219 47 1
-8 0 -4 209 56 1
8 0 5 74 53 1
-8 0 -5 59 25 1
8 0 6 -24 26 1
-8 0 -6 50 21 1
8 0 7 24 27 1
-8 0 -7 31 24 1
8 0 8 23 28 1
-8 0 -8 32 24 1
8 1 -4 154 24 1
8 1 -3 186 29 1
8 1 -2 525 48 1
8 1 -1 259 38 1
8 1 -1 558 67 1
8 1 0 316 48 1
8 1 0 515 49 1
8 1 1 399 54 1
8 1 1 584 80 1
8 1 2 440 58 1
8 1 2 473 51 1
8 1 3 328 52 1
8 1 3 313 42 1
8 1 4 506 63 1
8 1 5 253 48 1
-8 -1 -5 280 61 1
8 1 6 274 51 1
-8 -1 -6 241 38 1
8 1 7 233 52 1
-8 -1 -7 238 36 1
8 1 8 174 71 1
-8 -1 -8 176 56 1
8 2 -3 163 28 1
8 2 -2 306 39 1
8 2 -1 216 37 1
8 2 0 369 73 1
8 2 1 99 30 1
8 2 1 124 32 1
8 2 2 80 30 1
8 2 2 72 45 1
8 2 3 14 24 1
8 2 3 6 21 1
8 2 4 32 26 1
8 2 4 14 22 1
8 2 5 61 59 1
-8 -2 -5 76 26 1
8 2 6 32 33 1
-8 -2 -6 41 22 1
8 2 7 36 32 1
-8 -2 -7 35 21 1
8 2 8 -6 25 1
-8 -2 -8 38 21 1
8 3 -2 79 23 1
8 3 -1 65 24 1
8 3 0 43 36 1
8 3 1 47 24 1
8 3 2 44 22 1
8 3 3 15 20 1
8 3 3 9 31 1
8 3 4 31 25 1
8 3 4 16 19 1
8 3 5 16 42 1
8 3 5 17 38 1
-8 -3 -5 29 19 1
8 3 6 67 29 1
-8 -3 -6 69 22 1
8 3 7 56 43 1
-8 -3 -7 54 31 1
8 4 1 346 32 1
8 4 2 606 59 1

_iucr_refine_fcf_details         
;
data_hqclprocu_3H2O
_computing_structure_refinement   'olex2.refine 1.5 (Bourhis et al., 2015)'
_shelx_refln_list_code            4
loop_
  _space_group_symop_id
  _space_group_symop_operation_xyz
  1  x,y,z

_space_group_crystal_system       triclinic
_space_group_IT_number            1
_space_group_name_H-M_alt         'P 1'
_space_group_name_Hall            ' P 1'
_symmetry_space_group_name_H-M    'P 1'
_symmetry_space_group_name_Hall   ' P 1'
_symmetry_Int_Tables_number       1
_cell_length_a                    7.1968(6)
_cell_length_b                    7.8181(6)
_cell_length_c                    14.0457(11)
_cell_angle_alpha                 82.400(6)
_cell_angle_beta                  81.792(6)
_cell_angle_gamma                 85.773(6)
_cell_volume                      774.11(11)
loop_
  _refln_index_h
  _refln_index_k
  _refln_index_l
  _refln_F_squared_calc
  _refln_F_squared_meas
  _refln_F_squared_sigma
  _refln_F_squared_weight
  _refln_observed_status
-8 -3 -7 2.206 10.068 5.780 153.370 o
-8 -3 -6 6.486 12.865 4.102 245.293 o
-8 -3 -5 3.161 5.407 3.543 368.692 o
-8 -2 -8 0.944 7.085 3.915 323.861 o
-8 -2 -7 6.612 6.526 3.915 281.866 o
-8 -2 -6 4.372 7.644 4.102 272.651 o
-8 -2 -5 0.770 14.170 4.848 207.485 o
-8 -1 -8 20.589 32.815 10.441 44.247 o
-8 -1 -7 35.682 44.375 6.712 74.807 o
-8 -1 -6 45.865 44.934 7.085 65.007 o
-8 -1 -5 39.563 52.205 11.373 34.359 o
-8 0 -8 1.490 5.966 4.475 255.296 o
-8 0 -7 1.770 5.780 4.475 254.269 o
-8 0 -6 5.072 9.322 3.915 282.841 o
-8 0 -5 9.451 11.000 4.661 195.213 o
-8 0 -4 32.811 38.968 10.441 41.470 o
-8 1 -7 17.342 21.069 7.085 88.257 o
-8 1 -6 6.442 15.102 8.204 76.321 o
-8 1 -5 0.643 8.577 7.085 107.584 o
-8 1 -4 9.994 11.373 4.288 217.555 o
-8 1 -3 3.208 7.831 3.915 301.975 o
-8 1 -2 40.339 42.510 9.136 48.653 o
-8 1 -1 50.548 35.798 5.593 82.994 o
-7 -4 -8 5.112 12.678 4.288 236.646 o
-7 -4 -7 3.100 9.136 6.712 116.045 o
-7 -4 -6 2.644 7.831 3.915 306.417 o
-7 -4 3 30.676 24.052 4.102 146.161 o
-7 -4 4 51.999 36.917 4.848 91.843 o
-7 -3 -10 111.862 85.580 9.136 31.354 o
-7 -3 -9 40.835 39.340 7.458 64.464 o
-7 -3 -8 31.448 35.052 6.899 77.467 o
-7 -3 -7 46.065 40.646 7.271 63.905 o
-7 -3 2 68.852 40.273 6.339 62.858 o
-7 -3 3 35.831 30.578 5.966 90.884 o
-7 -3 4 10.975 11.933 4.288 212.390 o
-7 -3 5 23.857 17.340 4.661 148.622 o
-7 -3 6 0.983 8.950 3.356 408.124 o
-7 -2 -11 5.365 9.136 3.915 281.468 o
-7 -2 -10 4.864 4.102 5.221 185.061 o
-7 -2 -9 9.765 7.271 5.407 158.352 o
-7 -2 -8 3.524 8.577 5.407 171.500 o
-7 -2 -7 4.405 7.271 6.899 109.910 o
-7 -2 2 28.813 13.797 5.221 124.853 o
-7 -2 3 6.463 11.373 7.085 100.859 o
-7 -2 4 2.168 12.119 7.458 94.919 o
-7 -2 5 11.150 10.255 4.661 190.842 o
-7 -2 6 0.203 2.237 3.543 429.123 o
-7 -2 7 6.302 10.814 3.729 289.473 o
-7 -1 -11 27.900 25.171 6.153 96.651 o
-7 -1 -10 28.080 40.646 12.865 29.659 o
-7 -1 -9 35.585 43.815 9.509 46.825 o
-7 -1 -8 60.252 79.800 10.255 34.830 o
-7 -1 -7 88.757 102.546 11.933 24.795 o
-7 -1 -6 7.517 23.492 7.085 94.839 o
-7 -1 2 14.142 9.509 5.221 155.004 o
-7 -1 3 48.153 52.765 12.119 30.154 o
-7 -1 4 73.227 73.460 14.357 20.939 o
-7 -1 5 135.455 120.632 16.967 13.501 o
-7 -1 6 122.612 102.173 10.441 25.561 o
-7 -1 7 122.588 110.377 14.916 16.723 o
-7 0 -11 36.278 39.713 6.712 75.823 o
-7 0 -10 48.554 50.154 8.577 49.773 o
-7 0 -9 15.476 26.849 8.577 64.270 o
-7 0 -8 7.661 25.171 12.865 32.221 o
-7 0 -7 16.383 18.272 10.441 46.467 o
-7 0 -6 9.921 5.221 9.322 60.813 o
-7 0 1 23.697 19.577 9.509 52.704 o
-7 0 2 15.387 10.068 5.034 159.997 o
-7 0 3 13.243 9.695 5.407 148.590 o
-7 0 4 5.820 2.051 4.288 261.153 o
-7 0 5 3.124 10.627 4.848 205.357 o
-7 0 6 4.840 -0.186 4.288 273.304 o
-7 0 7 4.807 9.322 6.339 126.409 o
-7 1 -11 12.835 10.441 6.526 110.024 o
-7 1 -10 21.044 24.052 5.407 123.328 o
-7 1 -9 4.242 24.238 6.526 111.881 o
-7 1 -8 1.090 7.644 5.966 149.034 o
-7 1 -7 2.791 -2.051 4.848 227.755 o
-7 1 -6 10.937 9.322 5.593 145.533 o
-7 1 -5 72.383 65.630 9.509 37.442 o
-7 1 -4 281.015 250.772 18.272 8.159 o
-7 1 1 3.627 4.475 4.475 247.844 o
-7 1 2 13.018 15.289 5.593 136.541 o
-7 1 3 37.699 25.357 10.814 39.492 o
-7 1 4 17.018 16.221 6.153 112.447 o
-7 1 5 27.454 17.340 5.780 109.438 o
-7 1 6 16.343 14.729 8.204 71.567 o
-7 1 7 35.753 29.645 5.780 94.693 o
-7 2 -10 22.955 19.950 3.729 185.785 o
-7 2 -9 20.583 15.848 7.271 84.297 o
-7 2 -8 30.517 27.781 9.136 53.187 o
-7 2 -7 53.821 47.171 13.424 25.394 o
-7 2 -6 84.180 66.189 15.848 17.656 o
-7 2 -5 163.897 168.922 22.747 8.113 o
-7 2 -4 229.768 190.177 15.289 11.451 o
-7 2 -3 189.039 144.870 12.865 15.801 o
-7 2 -2 136.070 96.580 10.068 25.419 o
-7 2 1 47.141 33.188 7.644 61.160 o
-7 2 2 52.619 31.137 11.933 31.565 o
-7 2 3 35.464 32.815 7.458 68.388 o
-7 2 4 30.064 24.984 6.899 81.492 o
-7 2 5 30.451 40.273 6.712 79.225 o
-7 2 6 22.931 19.391 5.593 118.632 o
-7 2 7 76.648 63.579 11.187 30.079 o
-7 3 -7 0.339 1.492 2.424 885.322 o
-7 3 -6 2.582 1.305 2.797 604.696 o
-7 3 0 0.422 0.559 4.475 277.680 o
-7 3 1 1.250 -0.746 3.915 355.051 o
-7 3 2 12.815 7.644 5.034 169.160 o
-7 3 3 11.655 8.577 5.034 170.939 o
-7 3 4 1.680 3.543 3.729 363.852 o
-7 3 5 0.949 4.848 4.102 306.893 o
-7 3 6 3.657 -0.746 3.543 395.923 o
-7 4 0 30.635 18.085 5.593 109.827 o
-7 4 1 12.110 7.644 4.848 181.059 o
-7 4 2 7.527 14.729 7.271 94.084 o
-7 4 3 19.594 15.102 5.034 145.675 o
-7 4 4 42.885 37.103 6.153 80.213 o
-6 -5 3 20.050 28.713 8.017 69.272 o
-6 -5 4 8.098 20.696 7.271 91.370 o
-6 -5 5 10.078 14.543 4.102 223.820 o
-6 -5 6 8.864 10.255 3.729 273.662 o
-6 -4 -8 6.308 8.577 4.475 225.195 o
-6 -4 -7 18.335 20.882 8.204 69.249 o
-6 -4 1 2.952 8.950 6.712 116.323 o
-6 -4 2 8.262 0.373 3.729 315.177 o
-6 -4 3 6.268 10.255 4.848 195.121 o
-6 -4 4 5.787 2.983 6.526 122.739 o
-6 -4 5 26.619 17.899 5.407 119.813 o
-6 -4 6 5.265 7.271 6.899 109.025 o
-6 -4 7 3.356 3.915 3.915 316.690 o
-6 -3 -12 15.326 12.678 3.915 217.816 o
-6 -3 -11 38.893 42.510 11.933 32.438 o
-6 -3 -10 101.066 106.648 12.306 22.788 o
-6 -3 -9 50.320 53.138 13.238 26.013 o
-6 -3 -8 69.589 78.308 9.509 36.848 o
-6 -3 -7 216.447 227.280 16.967 10.209 o
-6 -3 1 59.227 61.341 8.017 49.319 o
-6 -3 2 33.027 29.459 6.712 81.053 o
-6 -3 3 62.891 59.290 8.390 46.159 o
-6 -3 4 177.250 166.498 13.984 14.614 o
-6 -3 5 242.369 222.059 16.780 9.838 o
-6 -3 6 157.780 156.989 14.170 15.343 o
-6 -3 7 169.755 180.668 14.729 13.861 o
-6 -3 8 118.231 116.530 10.068 26.193 o
-6 -2 -13 9.657 3.915 3.356 335.700 o
-6 -2 -12 19.285 22.001 8.950 59.364 o
-6 -2 -11 103.935 97.512 12.306 22.910 o
-6 -2 -10 46.336 79.054 18.085 15.079 o
-6 -2 -9 6.640 18.085 6.526 112.638 o
-6 -2 -8 3.236 6.153 4.848 213.311 o
-6 -2 1 12.376 6.526 4.661 192.924 o
-6 -2 2 193.108 162.769 13.611 14.468 o
-6 -2 3 7.797 7.644 5.407 162.351 o
-6 -2 4 10.745 9.882 5.780 137.850 o
-6 -2 5 4.925 4.475 5.034 196.602 o
-6 -2 6 30.204 24.052 7.271 75.906 o
-6 -2 7 11.540 7.644 5.780 138.395 o
-6 -2 8 4.458 5.407 8.017 83.502 o
-6 -2 9 1.071 4.661 3.915 333.735 o
-6 -1 -13 1.953 4.102 3.729 357.798 o
-6 -1 -12 31.356 23.306 6.526 87.489 o
-6 -1 -11 68.506 55.934 11.000 32.174 o
-6 -1 -10 20.901 38.781 14.729 23.799 o
-6 -1 -9 6.377 8.577 6.153 131.541 o
-6 -1 -8 12.867 2.237 5.780 140.756 o
-6 -1 -7 1.196 7.085 5.780 158.538 o
-6 -1 0 126.686 114.479 10.068 25.460 o
-6 -1 1 68.426 63.392 12.678 25.945 o
-6 -1 2 37.039 27.221 6.526 82.022 o
-6 -1 3 302.095 312.673 20.696 6.591 o
-6 -1 4 37.594 35.052 7.644 64.715 o
-6 -1 5 69.549 68.053 10.255 34.340 o
-6 -1 6 161.973 148.413 14.170 15.346 o
-6 -1 7 113.253 125.852 13.238 19.530 o
-6 -1 8 43.640 64.697 8.950 46.497 o
-6 -1 9 33.854 39.900 7.085 72.152 o
-6 -1 10 19.726 28.713 5.034 133.056 o
-6 0 -13 14.467 15.662 4.661 173.001 o
-6 0 -12 85.320 80.918 10.255 31.369 o
-6 0 -11 58.312 81.478 18.831 13.751 o
-6 0 -10 48.371 53.883 11.746 31.572 o
-6 0 -9 71.520 98.631 13.797 21.586 o
-6 0 -8 107.882 132.378 13.984 18.353 o
-6 0 -7 154.237 170.973 15.662 13.581 o
-6 0 0 109.224 74.020 8.763 33.831 o
-6 0 1 116.893 96.394 10.441 26.397 o
-6 0 2 84.434 84.461 10.441 30.604 o
-6 0 3 156.736 162.955 21.255 9.098 o
-6 0 4 30.444 27.781 11.373 37.155 o
-6 0 5 55.256 58.917 14.729 21.413 o
-6 0 6 169.719 171.905 23.306 7.746 o
-6 0 7 116.185 121.937 13.238 19.476 o
-6 0 8 67.261 69.918 14.916 20.113 o
-6 0 9 15.915 19.018 5.593 128.906 o
-6 0 10 1.419 3.356 3.356 444.223 o
-6 1 -13 2.698 3.170 3.543 387.830 o
-6 1 -12 13.315 16.407 5.034 157.497 o
-6 1 -11 15.550 20.696 8.950 60.836 o
-6 1 -10 38.222 21.814 8.577 57.080 o
-6 1 -9 3.375 17.153 6.899 105.974 o
-6 1 -8 9.323 18.645 7.271 91.221 o
-6 1 -7 3.885 6.899 5.780 153.181 o
-6 1 -6 1.987 9.322 5.221 185.842 o
-6 1 -5 0.767 5.407 5.221 195.615 o
-6 1 -1 9.030 2.983 4.102 258.515 o
-6 1 0 4.840 -0.373 4.475 253.295 o
-6 1 1 67.309 62.647 8.577 43.593 o
-6 1 2 27.423 22.933 10.255 45.248 o
-6 1 3 4.723 1.678 4.848 216.250 o
-6 1 4 6.625 11.933 5.780 143.218 o
-6 1 5 48.897 50.154 9.136 45.700 o
-6 1 6 43.643 38.408 8.204 56.100 o
-6 1 7 5.220 18.272 9.322 60.227 o
-6 1 8 23.407 17.713 6.526 96.207 o
-6 1 9 5.781 13.051 8.017 80.516 o
-6 1 10 0.938 0.000 4.475 276.175 o
-6 2 -12 12.072 13.611 4.475 193.414 o
-6 2 -11 4.411 3.543 3.915 309.463 o
-6 2 -10 0.507 11.746 6.526 123.904 o
-6 2 -9 19.089 20.509 11.187 40.438 o
-6 2 -8 1.646 3.729 8.763 72.042 o
-6 2 -7 31.708 25.916 13.984 25.867 o
-6 2 -6 52.684 44.748 13.984 23.905 o
-6 2 -5 67.709 65.630 13.797 22.814 o
-6 2 -4 98.752 87.630 16.035 16.401 o
-6 2 0 96.740 75.698 10.627 29.069 o
-6 2 1 39.025 30.018 7.644 65.185 o
-6 2 2 168.235 176.939 24.238 7.293 o
-6 2 3 78.280 66.748 10.627 31.765 o
-6 2 4 161.781 163.701 15.662 13.459 o
-6 2 5 324.833 283.587 23.679 5.644 o
-6 2 6 52.140 52.765 9.882 40.171 o
-6 2 7 3.161 13.051 6.153 133.022 o
-6 2 8 5.987 -5.780 7.831 88.083 o
-6 2 9 2.880 7.271 4.288 263.085 o
-6 2 10 15.468 16.407 4.288 188.151 o
-6 3 -11 11.444 5.034 2.983 361.568 o
-6 3 -10 38.885 13.611 5.407 107.148 o
-6 3 -9 34.331 22.187 8.390 60.279 o
-6 3 -8 14.903 11.746 8.204 72.957 o
-6 3 -7 28.119 32.255 10.441 42.906 o
-6 3 -6 15.455 12.119 10.255 48.847 o
-6 3 -5 28.023 27.967 7.644 70.739 o
-6 3 -1 10.499 19.391 10.068 50.807 o
-6 3 0 7.746 6.712 4.848 196.093 o
-6 3 1 6.171 5.593 5.593 158.907 o
-6 3 2 1.050 11.373 8.204 80.162 o
-6 3 3 4.207 10.068 6.526 120.254 o
-6 3 4 20.327 20.323 7.271 83.002 o
-6 3 5 2.894 -0.932 5.780 162.537 o
-6 3 6 14.565 20.509 7.085 90.511 o
-6 3 7 28.176 23.119 6.899 83.362 o
-6 3 8 78.564 79.427 14.170 20.899 o
-6 3 9 54.883 38.035 6.712 66.327 o
-6 4 -2 4.615 -0.559 5.407 179.886 o
-6 4 -1 2.591 5.034 5.034 203.590 o
-6 4 0 2.576 7.085 5.966 146.797 o
-6 4 1 24.925 24.238 7.458 76.007 o
-6 4 2 47.954 43.629 14.357 23.188 o
-6 4 3 53.140 46.239 9.322 43.971 o
-6 4 4 28.773 22.933 7.644 71.613 o
-6 4 5 2.905 -4.288 4.288 286.043 o
-6 4 6 13.830 16.407 5.780 127.827 o
-6 4 7 22.360 22.374 6.339 99.095 o
-6 4 8 21.032 11.560 5.034 146.333 o
-6 5 -1 29.966 11.373 6.339 97.163 o
-6 5 0 30.061 28.526 7.644 69.615 o
-6 5 1 83.226 59.104 10.441 32.336 o
-6 5 2 108.056 95.275 12.119 23.117 o
-6 5 3 103.333 74.766 17.899 13.905 o
-6 5 4 53.303 32.628 8.204 53.914 o
-6 5 5 28.856 27.781 6.712 84.453 o
-6 5 6 29.841 28.340 6.339 90.055 o
-6 6 -1 0.895 -0.186 4.288 300.461 o
-6 6 0 3.305 1.864 5.593 169.776 o
-6 6 1 4.137 1.864 4.288 271.864 o
-6 6 2 4.706 4.475 4.288 260.587 o
-6 6 3 7.318 10.255 4.288 231.899 o
-5 -5 8 65.837 63.392 10.627 33.581 o
-5 -4 -7 5.715 6.526 4.288 249.266 o
-5 -4 8 6.495 3.356 4.475 236.307 o
-5 -4 9 0.283 2.610 3.729 385.741 o
-5 -3 -12 75.467 29.832 6.526 60.629 o
-5 -3 -11 85.771 50.714 9.136 38.167 o
-5 -3 -10 37.770 35.798 8.763 53.315 o
-5 -3 -9 15.797 16.221 5.966 119.313 o
-5 -3 -8 1.117 7.458 4.661 235.300 o
-5 -3 7 109.863 136.853 13.051 19.745 o
-5 -3 8 79.287 89.868 16.780 15.899 o
-5 -3 9 33.288 58.731 11.560 33.851 o
-5 -3 10 37.347 52.205 10.627 38.513 o
-5 -2 -14 22.544 8.950 6.153 110.285 o
-5 -2 -13 43.709 27.781 5.780 88.659 o
-5 -2 -12 142.123 103.292 12.119 20.485 o
-5 -2 -11 95.281 85.580 12.306 23.998 o
-5 -2 -10 53.236 85.393 11.933 28.735 o
-5 -2 -9 163.574 175.075 15.475 13.412 o
-5 -2 -8 117.509 120.445 17.899 12.968 o
-5 -2 -1 224.611 185.143 14.916 11.932 o
-5 -2 0 60.908 64.325 6.153 62.622 o
-5 -2 5 70.949 67.867 9.695 36.625 o
-5 -2 6 321.827 315.470 22.374 5.888 o
-5 -2 7 137.994 150.650 21.628 9.204 o
-5 -2 8 44.520 40.646 8.577 52.236 o
-5 -2 9 0.553 18.831 5.407 166.213 o
-5 -2 10 1.278 1.678 3.729 379.278 o
-5 -2 11 1.856 6.339 3.543 378.619 o
-5 -1 -15 13.211 9.509 3.356 282.602 o
-5 -1 -14 5.952 2.983 3.915 299.502 o
-5 -1 -13 5.315 13.797 7.458 91.912 o
-5 -1 -12 16.894 18.458 6.712 97.486 o
-5 -1 -11 41.332 31.696 9.882 44.241 o
-5 -1 -10 53.875 53.511 16.221 18.380 o
-5 -1 -9 26.349 39.154 8.017 64.281 o
-5 -1 -8 61.245 71.037 9.509 38.908 o
-5 -1 -1 4.864 4.102 4.661 225.956 o
-5 -1 0 36.450 39.340 5.221 99.626 o
-5 -1 1 26.493 27.035 5.034 123.673 o
-5 -1 2 32.926 36.917 6.153 87.492 o
-5 -1 3 117.113 85.953 9.509 29.513 o
-5 -1 4 31.412 32.815 7.085 75.447 o
-5 -1 5 83.599 71.223 9.509 35.166 o
-5 -1 6 202.478 213.110 17.340 10.412 o
-5 -1 7 26.170 36.357 8.390 60.669 o
-5 -1 8 21.865 28.713 7.644 73.660 o
-5 -1 9 32.674 31.510 7.458 70.053 o
-5 -1 10 18.330 20.696 6.339 103.804 o
-5 -1 11 2.965 8.577 4.102 278.772 o
-5 -1 12 43.799 26.849 5.966 86.001 o
-5 0 -14 16.252 23.119 8.204 69.682 o
-5 0 -13 36.599 42.510 7.085 70.045 o
-5 0 -12 16.722 41.019 11.746 36.040 o
-5 0 -11 0.357 7.085 5.966 150.957 o
-5 0 -10 37.185 40.459 10.627 39.472 o
-5 0 -9 24.417 30.018 9.136 54.603 o
-5 0 -8 31.551 43.815 12.306 31.509 o
-5 0 -7 174.014 198.381 15.848 12.415 o
-5 0 -4 289.744 272.587 17.153 8.324 o
-5 0 -1 418.026 382.964 18.272 5.660 o
-5 0 0 277.034 254.688 14.357 10.050 o
-5 0 1 208.460 178.244 11.560 15.556 o
-5 0 2 254.386 236.975 15.289 10.272 o
-5 0 3 481.294 462.204 33.374 2.875 o
-5 0 4 733.833 686.874 49.595 1.362 o
-5 0 5 429.319 400.677 35.052 2.931 o
-5 0 6 194.690 222.246 16.035 11.401 o
-5 0 7 43.013 43.442 8.950 49.288 o
-5 0 8 12.842 20.323 10.441 46.970 o
-5 0 9 34.748 45.866 7.831 61.625 o
-5 0 10 57.038 79.240 9.695 37.989 o
-5 0 11 41.171 35.798 6.153 81.837 o
-5 0 12 67.321 45.866 8.204 47.956 o
-5 1 -14 21.214 22.560 5.407 124.162 o
-5 1 -13 51.107 53.697 8.577 48.620 o
-5 1 -12 39.104 50.714 13.611 25.729 o
-5 1 -11 32.215 25.916 8.950 54.702 o
-5 1 -10 53.156 51.833 10.814 35.250 o
-5 1 -9 74.067 65.816 13.051 24.352 o
-5 1 -8 37.426 38.968 15.289 21.433 o
-5 1 -7 14.490 19.764 10.255 48.234 o
-5 1 -6 96.270 109.445 11.187 25.797 o
-5 1 -2 78.493 50.900 9.695 36.778 o
-5 1 -1 15.261 13.984 3.915 215.315 o
-5 1 0 5.434 8.390 3.915 283.562 o
-5 1 1 9.571 23.679 8.017 75.592 o
-5 1 2 32.740 15.848 6.339 92.799 o
-5 1 3 14.397 19.204 8.577 66.195 o
-5 1 4 24.637 18.272 10.814 42.203 o
-5 1 5 17.792 23.306 10.814 42.943 o
-5 1 6 16.006 22.187 11.373 39.581 o
-5 1 7 291.785 322.182 22.187 6.186 o
-5 1 8 173.172 180.854 16.407 12.193 o
-5 1 9 70.927 61.901 9.882 36.247 o
-5 1 10 19.408 3.170 8.390 70.059 o
-5 1 11 9.578 7.644 6.899 104.572 o
-5 1 12 14.034 10.441 3.356 273.673 o
-5 2 -13 26.868 22.747 5.780 107.051 o
-5 2 -12 5.450 13.984 5.593 151.652 o
-5 2 -11 5.581 12.119 10.255 51.032 o
-5 2 -10 6.325 1.305 5.407 173.623 o
-5 2 -9 14.512 5.780 6.712 105.627 o
-5 2 -8 5.884 8.577 6.339 125.445 o
-5 2 -7 5.172 0.932 6.153 139.447 o
-5 2 -6 7.147 12.306 5.780 141.959 o
-5 2 -5 15.293 21.069 5.780 122.399 o
-5 2 -4 6.444 8.017 4.288 241.599 o
-5 2 -2 32.710 26.103 5.593 103.062 o
-5 2 -1 21.768 15.102 8.390 66.495 o
-5 2 0 41.327 42.883 10.441 39.685 o
-5 2 1 202.829 210.127 15.475 11.765 o
-5 2 2 392.109 367.489 22.747 5.021 o
-5 2 3 159.145 155.125 13.984 15.547 o
-5 2 4 92.427 87.630 17.340 14.742 o
-5 2 5 124.190 114.106 13.797 18.307 o
-5 2 6 46.056 62.460 15.289 20.476 o
-5 2 7 92.060 100.309 18.831 12.791 o
-5 2 8 131.518 121.191 13.611 18.066 o
-5 2 9 35.034 47.917 11.746 33.415 o
-5 2 10 13.382 12.865 5.593 137.982 o
-5 2 11 10.308 16.221 4.475 194.964 o
-5 3 -12 30.572 23.306 8.577 59.405 o
-5 3 -11 62.469 48.290 8.577 46.421 o
-5 3 -10 56.606 38.408 7.644 56.642 o
-5 3 -9 47.711 27.594 7.644 62.051 o
-5 3 -8 32.252 22.001 7.458 72.671 o
-5 3 -7 69.429 68.986 11.000 31.282 o
-5 3 -6 203.272 162.023 16.407 11.659 o
-5 3 -5 90.581 73.833 11.000 28.649 o
-5 3 -4 82.583 68.053 8.577 39.798 o
-5 3 -3 195.264 139.277 18.085 10.812 o
-5 3 -2 91.148 73.274 10.255 31.117 o
-5 3 -1 91.713 74.206 15.848 17.210 o
-5 3 0 256.751 258.790 28.713 4.883 o
-5 3 1 434.866 425.101 28.154 3.709 o
-5 3 2 403.525 393.778 27.221 4.065 o
-5 3 3 275.550 246.298 20.136 7.492 o
-5 3 4 270.884 262.705 31.137 4.272 o
-5 3 5 72.556 81.478 17.713 14.878 o
-5 3 6 58.592 60.036 16.780 17.071 o
-5 3 7 107.178 102.546 13.424 20.185 o
-5 3 8 113.568 99.936 13.238 20.251 o
-5 3 9 69.192 74.766 14.729 20.298 o
-5 3 10 13.445 13.424 5.221 152.330 o
-5 3 11 1.672 2.424 5.034 211.665 o
-5 4 -9 25.762 2.983 4.475 168.535 o
-5 4 -3 44.176 30.950 8.577 53.772 o
-5 4 -2 15.294 12.492 6.153 116.744 o
-5 4 -1 8.922 16.594 10.068 51.504 o
-5 4 0 6.671 6.339 5.966 140.233 o
-5 4 1 36.055 19.577 8.204 62.175 o
-5 4 2 21.838 14.357 12.119 35.035 o
-5 4 3 9.397 3.170 6.712 112.323 o
-5 4 4 7.511 11.187 6.712 110.037 o
-5 4 5 1.524 -1.864 8.763 72.915 o
-5 4 6 3.441 7.085 10.441 50.309 o
-5 4 7 9.136 5.966 5.593 152.302 o
-5 4 8 1.706 9.695 5.034 198.628 o
-5 4 9 4.463 2.983 4.475 247.374 o
-5 4 10 3.904 8.017 6.712 115.762 o
-5 5 -3 74.480 41.391 11.000 32.333 o
-5 5 -2 54.028 42.697 14.916 21.443 o
-5 5 -1 50.812 59.104 15.289 20.333 o
-5 5 0 18.209 19.391 8.017 72.336 o
-5 5 1 13.203 14.170 7.085 94.017 o
-5 5 2 23.836 35.425 14.543 24.286 o
-5 5 3 18.203 30.205 8.017 69.778 o
-5 5 4 26.744 33.001 8.950 55.278 o
-5 5 5 67.161 70.477 11.560 29.397 o
-5 5 6 78.805 67.867 11.560 28.349 o
-5 5 7 42.482 32.815 8.204 57.436 o
-5 5 8 32.020 32.628 10.627 40.969 o
-5 5 9 25.023 18.645 5.221 126.920 o
-5 6 -4 13.206 10.441 7.831 80.402 o
-5 6 -3 4.040 2.424 4.661 233.410 o
-5 6 -2 8.851 10.255 5.780 140.770 o
-5 6 -1 4.722 11.933 5.966 138.806 o
-5 6 0 6.837 17.713 6.712 107.346 o
-5 6 1 9.408 -5.966 9.882 55.329 o
-5 6 2 5.054 0.746 5.780 157.087 o
-5 6 3 2.546 -3.170 9.136 66.751 o
-5 6 4 6.928 13.424 5.966 134.018 o
-5 6 5 4.000 5.407 5.034 198.126 o
-5 6 6 1.961 0.186 6.339 137.332 o
-5 6 7 3.270 1.864 4.475 256.795 o
-5 7 -2 0.094 4.661 5.966 153.832 o
-5 7 -1 0.426 9.322 6.712 119.079 o
-5 7 0 0.791 11.187 7.644 91.945 o
-5 7 1 1.669 1.864 3.915 341.384 o
-5 7 2 1.932 6.153 7.271 102.300 o
-5 7 3 1.751 4.848 4.661 238.476 o
-4 -7 -11 24.585 29.645 3.915 159.854 o
-4 -7 -10 25.557 27.408 4.288 147.433 o
-4 -6 -13 13.953 21.069 3.915 206.263 o
-4 -5 10 20.868 32.442 6.899 85.179 o
-4 -4 -15 3.847 5.034 2.610 574.786 o
-4 -4 10 2.110 0.186 3.729 378.246 o
-4 -4 11 5.256 9.509 5.407 166.112 o
-4 -3 -10 41.692 16.035 6.712 79.785 o
-4 -3 -9 1.952 3.543 4.102 304.141 o
-4 -3 -8 0.082 4.848 3.729 374.666 o
-4 -3 -6 44.792 43.069 4.661 98.714 o
-4 -3 -4 12.575 24.195 5.574 130.712 o
-4 -3 -3 20.333 20.471 4.433 161.917 o
-4 -3 -2 80.490 72.238 5.606 56.590 o
-4 -3 -1 24.370 27.036 2.976 201.473 o
-4 -3 0 9.505 14.261 3.069 323.277 o
-4 -3 1 35.056 39.154 6.339 82.149 o
-4 -3 10 18.870 15.289 5.780 121.457 o
-4 -3 11 22.433 17.153 8.390 65.802 o
-4 -3 12 72.802 49.595 5.221 68.382 o
-4 -2 -15 29.675 5.780 3.729 186.987 o
-4 -2 -13 17.153 14.357 5.221 144.013 o
-4 -2 -12 49.837 54.629 14.170 23.260 o
-4 -2 -11 22.200 16.967 7.644 76.626 o
-4 -2 -10 21.853 48.104 8.390 60.106 o
-4 -2 -9 130.155 126.225 16.407 14.208 o
-4 -2 -8 130.931 115.971 10.068 24.984 o
-4 -2 -7 184.870 167.430 12.678 15.695 o
-4 -2 -6 926.928 780.285 30.950 1.689 o
-4 -2 -5 263.981 266.434 17.153 8.814 o
-4 -2 -4 983.322 1033.510 37.908 1.274 o
-4 -2 -3 721.121 751.626 27.148 2.280 o
-4 -2 -2 1497.670 1445.580 41.454 0.725 o
-4 -2 -1 824.466 890.212 35.984 1.599 o
-4 -2 0 149.005 128.701 6.031 30.935 o
-4 -2 1 491.978 512.384 17.899 4.550 o
-4 -2 2 457.788 452.469 31.044 3.208 o
-4 -2 9 64.290 67.867 9.882 36.827 o
-4 -2 10 99.468 105.902 11.746 24.254 o
-4 -2 11 65.894 58.545 8.390 45.514 o
-4 -2 12 59.398 57.239 10.441 35.744 o
-4 -1 -15 17.829 11.746 4.475 178.356 o
-4 -1 -14 56.957 45.493 12.865 27.003 o
-4 -1 -13 50.438 50.154 8.390 50.663 o
-4 -1 -12 89.984 86.325 17.526 14.582 o
-4 -1 -11 21.789 21.628 7.831 72.770 o
-4 -1 -10 70.593 71.782 11.373 29.627 o
-4 -1 -9 122.324 145.429 20.882 9.982 o
-4 -1 -8 4.644 4.102 4.288 262.034 o
-4 -1 -7 52.944 57.968 5.873 70.928 o
-4 -1 -6 300.509 280.443 24.331 5.671 o
-4 -1 -5 38.115 33.107 3.189 145.652 o
-4 -1 -4 195.147 195.688 15.489 12.163 o
-4 -1 -3 172.453 172.110 7.906 22.453 o
-4 -1 -2 76.340 66.649 3.111 77.137 o
-4 -1 -1 302.833 311.833 16.063 8.219 o
-4 -1 0 49.188 63.602 5.229 78.564 o
-4 -1 1 69.478 70.245 5.035 66.127 o
-4 -1 2 5.755 14.971 5.221 168.057 o
-4 -1 3 3.763 11.560 6.712 113.915 o
-4 -1 7 593.395 623.295 33.747 2.356 o
-4 -1 8 211.038 215.720 22.933 7.255 o
-4 -1 9 60.848 53.697 9.136 42.701 o
-4 -1 10 3.328 10.068 5.221 180.917 o
-4 -1 11 14.716 15.848 5.593 133.281 o
-4 -1 12 18.029 16.035 7.271 85.948 o
-4 0 -15 5.345 1.492 4.102 286.687 o
-4 0 -14 57.819 56.121 12.865 26.505 o
-4 0 -13 31.278 30.018 7.271 73.664 o
-4 0 -12 24.232 27.221 7.644 72.824 o
-4 0 -11 7.403 23.306 10.255 49.381 o
-4 0 -10 41.802 50.341 16.221 18.899 o
-4 0 -9 18.984 32.815 7.458 76.934 o
-4 0 -8 1.834 3.543 5.034 208.986 o
-4 0 -7 54.215 52.337 4.912 82.707 o
-4 0 -6 86.492 78.623 4.689 58.260 o
-4 0 -5 170.389 183.493 6.843 23.582 o
-4 0 -4 154.028 134.455 4.923 31.794 o
-4 0 -3 225.571 228.954 7.769 16.742 o
-4 0 -2 159.867 163.459 4.460 29.353 o
-4 0 -1 47.407 46.042 3.909 106.043 o
-4 0 0 478.780 472.479 11.926 5.658 o
-4 0 1 1170.900 1305.460 58.109 0.741 o
-4 0 2 1147.140 1284.760 47.078 0.894 o
-4 0 3 207.581 192.042 15.289 12.026 o
-4 0 4 703.966 696.882 53.231 1.268 o
-4 0 5 294.721 303.537 17.899 7.711 o
-4 0 6 203.791 200.059 14.357 12.771 o
-4 0 7 271.625 295.893 27.035 5.105 o
-4 0 8 246.006 250.027 18.831 8.450 o
-4 0 9 62.054 75.325 14.543 21.063 o
-4 0 10 22.973 32.815 11.373 37.837 o
-4 0 11 64.385 52.951 13.051 25.540 o
-4 0 12 75.312 66.562 12.492 25.817 o
-4 0 13 35.348 23.119 5.407 105.775 o
-4 1 -15 19.711 20.509 5.593 122.264 o
-4 1 -14 56.463 62.087 8.577 46.202 o
-4 1 -13 67.725 80.546 11.373 29.466 o
-4 1 -12 99.060 99.377 18.458 13.055 o
-4 1 -11 139.527 136.853 23.119 8.360 o
-4 1 -10 151.143 169.108 16.967 12.424 o
-4 1 -9 30.537 36.171 9.509 48.895 o
-4 1 -8 230.603 269.044 19.391 8.275 o
-4 1 -7 347.163 398.253 21.814 5.454 o
-4 1 -6 319.981 350.522 25.357 5.023 o
-4 1 -5 236.875 234.676 7.554 16.104 o
-4 1 -4 522.950 508.510 13.338 4.878 o
-4 1 -3 201.365 175.192 6.219 21.808 o
-4 1 -2 511.230 541.140 15.804 4.558 o
-4 1 -1 371.706 354.271 11.733 8.049 o
-4 1 0 885.103 902.214 25.176 1.833 o
-4 1 1 1865.480 2018.930 55.068 0.441 o
-4 1 2 1118.950 1115.950 38.112 1.106 o
-4 1 3 626.990 655.097 22.094 3.030 o
-4 1 4 674.172 672.667 33.747 2.129 o
-4 1 5 93.121 75.138 9.509 33.439 o
-4 1 6 100.287 94.343 10.068 29.348 o
-4 1 7 346.219 346.420 31.510 3.739 o
-4 1 8 243.776 280.977 19.577 7.917 o
-4 1 9 16.712 16.594 6.339 107.594 o
-4 1 10 14.409 17.153 6.526 104.892 o
-4 1 11 7.979 12.492 5.221 165.653 o
-4 1 12 6.635 7.831 4.102 258.350 o
-4 2 -14 10.452 17.713 8.204 73.667 o
-4 2 -13 3.659 0.186 4.661 240.518 o
-4 2 -12 45.053 36.544 8.577 52.679 o
-4 2 -11 188.369 172.464 24.238 7.127 o
-4 2 -9 0.941 10.814 8.390 76.988 o
-4 2 -8 11.209 17.153 6.712 103.299 o
-4 2 -7 28.853 43.815 8.204 60.326 o
-4 2 -6 137.417 125.666 11.187 21.754 o
-4 2 -5 143.693 152.701 10.627 21.299 o
-4 2 -4 194.410 222.968 7.523 19.139 o
-4 2 -3 64.002 50.894 4.206 83.467 o
-4 2 -2 9.661 11.430 2.258 450.970 o
-4 2 -1 145.313 162.104 6.620 27.968 o
-4 2 0 79.049 65.989 4.724 64.544 o
-4 2 1 52.847 41.066 5.016 86.955 o
-4 2 2 129.995 118.947 7.351 31.511 o
-4 2 3 125.857 105.473 7.379 33.129 o
-4 2 4 138.244 135.195 9.991 23.607 o
-4 2 5 5.384 15.102 5.407 159.383 o
-4 2 6 19.356 19.204 6.712 95.049 o
-4 2 7 27.184 22.001 11.560 36.941 o
-4 2 8 12.577 13.238 6.339 114.071 o
-4 2 9 10.839 5.034 5.780 141.859 o
-4 2 10 40.572 32.442 7.644 64.001 o
-4 2 11 14.417 13.238 5.593 135.915 o
-4 2 12 26.085 14.543 4.661 146.907 o
-4 3 -13 2.306 5.780 4.288 271.075 o
-4 3 -12 36.052 31.510 10.441 41.556 o
-4 3 -11 79.993 74.393 10.441 31.773 o
-4 3 -10 37.907 29.272 7.085 72.828 o
-4 3 -9 70.092 66.376 10.068 35.193 o
-4 3 -8 124.438 92.851 11.373 23.635 o
-4 3 -7 94.810 90.054 11.746 25.301 o
-4 3 -6 348.569 323.114 21.814 5.765 o
-4 3 -5 435.040 395.642 24.238 4.372 o
-4 3 -4 545.093 568.107 35.052 2.437 o
-4 3 -3 588.536 479.544 27.408 3.072 o
-4 3 -2 221.281 185.380 9.238 16.976 o
-4 3 -1 56.399 49.222 7.085 59.614 o
-4 3 0 319.653 320.690 19.204 6.820 o
-4 3 1 115.733 96.394 10.068 27.500 o
-4 3 2 51.622 56.680 12.119 29.617 o
-4 3 3 302.403 327.962 21.255 6.335 o
-4 3 4 397.045 394.524 26.289 4.250 o
-4 3 5 203.356 204.720 25.357 6.411 o
-4 3 6 353.443 327.589 34.306 3.340 o
-4 3 7 209.106 174.515 17.153 10.814 o
-4 3 8 76.692 74.393 11.560 28.235 o
-4 3 9 112.934 93.597 19.204 12.035 o
-4 3 10 86.377 77.376 10.068 32.137 o
-4 3 11 95.208 74.766 8.577 36.806 o
-4 3 12 41.466 15.102 7.458 69.764 o
-4 4 -12 5.706 1.305 2.983 474.285 o
-4 4 -11 8.708 0.373 6.153 134.240 o
-4 4 -10 34.763 20.323 9.322 51.383 o
-4 4 -9 8.208 5.407 7.271 97.269 o
-4 4 -8 46.950 23.119 11.000 37.210 o
-4 4 -7 89.581 41.951 7.458 47.163 o
-4 4 -4 98.320 51.087 9.322 35.206 o
-4 4 -3 37.535 43.442 12.492 30.163 o
-4 4 -2 29.051 18.831 7.085 81.075 o
-4 4 -1 59.028 51.646 9.136 43.300 o
-4 4 0 59.219 55.748 9.136 42.827 o
-4 4 1 13.081 22.374 9.882 51.562 o
-4 4 2 19.396 21.255 6.899 90.339 o
-4 4 3 60.997 52.765 16.221 18.125 o
-4 4 4 12.191 8.204 6.712 106.737 o
-4 4 5 1.094 3.170 5.966 153.328 o
-4 4 6 37.739 29.086 8.577 56.060 o
-4 4 7 16.907 13.424 7.458 84.047 o
-4 4 8 6.186 14.543 6.153 127.462 o
-4 4 9 8.795 10.255 5.593 148.728 o
-4 4 10 4.549 5.407 8.204 79.881 o
-4 4 11 4.988 7.458 6.526 120.911 o
-4 5 -5 2.365 7.458 5.780 155.703 o
-4 5 -4 9.626 11.000 10.068 52.001 o
-4 5 -3 21.303 20.509 7.458 79.149 o
-4 5 -2 2.881 5.966 6.339 131.536 o
-4 5 -1 59.181 56.121 9.322 41.709 o
-4 5 0 11.600 18.831 10.814 44.420 o
-4 5 1 9.135 13.611 7.085 97.581 o
-4 5 2 37.558 29.832 9.322 49.457 o
-4 5 3 33.585 35.798 9.695 46.786 o
-4 5 4 8.177 17.340 11.000 43.748 o
-4 5 5 44.471 38.035 9.509 45.489 o
-4 5 6 8.109 14.357 7.085 98.134 o
-4 5 7 2.390 3.543 5.407 181.134 o
-4 5 8 5.333 9.322 8.763 69.283 o
-4 5 9 9.039 8.577 5.221 167.843 o
-4 5 10 13.210 9.136 4.848 175.838 o
-4 6 -5 59.236 18.458 7.085 64.947 o
-4 6 -4 58.552 20.323 15.289 20.876 o
-4 6 -3 42.169 33.934 9.882 43.848 o
-4 6 -2 82.149 55.748 13.424 23.157 o
-4 6 -1 63.679 60.036 12.306 27.672 o
-4 6 0 32.178 56.680 15.475 20.813 o
-4 6 1 23.123 36.544 10.255 44.755 o
-4 6 2 15.418 28.526 8.577 63.970 o
-4 6 3 16.701 19.950 7.831 75.828 o
-4 6 4 47.372 50.341 10.441 38.100 o
-4 6 5 39.554 38.595 15.662 20.450 o
-4 6 6 3.167 10.068 8.950 67.279 o
-4 6 7 0.478 -1.305 4.102 331.476 o
-4 6 8 3.524 5.407 4.288 264.791 o
-4 6 9 0.743 2.983 3.729 377.877 o
-4 7 -5 9.694 7.271 3.915 259.855 o
-4 7 -4 3.550 0.000 6.712 120.947 o
-4 7 -3 0.279 3.170 8.577 75.925 o
-4 7 -2 1.699 9.509 8.017 83.925 o
-4 7 -1 2.502 10.627 9.509 60.033 o
-4 7 0 0.649 5.407 6.339 135.312 o
-4 7 1 21.425 20.323 7.644 76.130 o
-4 7 2 32.417 28.340 8.204 61.890 o
-4 7 3 13.162 23.492 9.882 51.406 o
-4 7 4 4.438 3.170 5.034 200.424 o
-4 7 5 2.061 2.237 4.475 262.592 o
-4 7 6 3.712 5.780 4.475 244.049 o
-4 7 7 0.341 -1.864 3.356 494.749 o
-4 8 1 99.015 69.545 9.322 33.683 o
-3 -7 -12 46.649 51.087 5.966 75.660 o
-3 -7 -11 24.568 28.713 5.407 115.349 o
-3 -7 -10 6.119 9.509 7.085 102.001 o
-3 -7 -9 8.080 18.645 4.848 176.878 o
-3 -7 -8 41.088 36.357 6.339 79.039 o
-3 -7 1 73.367 71.782 7.644 46.420 o
-3 -6 -13 57.663 83.156 12.119 27.790 o
-3 -5 -15 0.155 1.864 4.288 299.026 o
-3 -5 -14 6.725 5.966 4.102 263.305 o
-3 -5 11 56.561 50.900 5.034 80.071 o
-3 -4 -15 8.490 17.713 6.153 122.114 o
-3 -4 -5 541.295 541.818 24.798 3.387 o
-3 -4 -4 531.166 532.801 16.969 4.312 o
-3 -4 -3 947.914 945.146 25.743 1.668 o
-3 -4 -2 907.632 913.657 18.942 1.950 o
-3 -4 -1 269.909 264.100 7.245 13.935 o
-3 -4 0 149.743 129.214 7.118 28.561 o
-3 -4 1 363.074 333.596 16.489 7.007 o
-3 -4 2 515.221 540.326 24.798 3.505 o
-3 -4 12 25.932 19.577 5.593 114.629 o
-3 -3 -15 30.413 20.136 4.288 144.900 o
-3 -3 -9 30.315 26.103 5.966 97.763 o
-3 -3 -8 43.788 39.527 7.831 59.376 o
-3 -3 -7 85.646 71.629 4.950 58.630 o
-3 -3 -6 296.736 250.027 16.407 8.719 o
-3 -3 -5 5.478 5.733 2.549 539.664 o
-3 -3 -4 154.294 162.960 5.406 28.789 o
-3 -3 -3 99.827 93.645 2.851 57.256 o
-3 -3 -2 173.022 189.315 5.678 24.501 o
-3 -3 -1 59.850 58.958 2.459 100.938 o
-3 -3 0 178.806 207.579 8.289 20.007 o
-3 -3 1 84.355 105.150 3.260 60.223 o
-3 -3 2 96.142 104.674 8.390 34.804 o
-3 -3 3 41.831 52.312 4.659 97.047 o
-3 -3 11 45.662 45.680 7.085 64.930 o
-3 -3 12 5.640 10.627 5.593 154.689 o
-3 -2 -14 49.203 18.458 6.526 76.985 o
-3 -2 -13 7.466 11.746 5.780 141.889 o
-3 -2 -12 56.958 28.899 7.271 61.770 o
-3 -2 -11 20.665 20.136 9.695 51.685 o
-3 -2 -10 22.067 18.085 5.966 110.508 o
-3 -2 -9 26.249 31.510 9.322 52.154 o
-3 -2 -8 125.748 123.667 5.989 35.418 o
-3 -2 -7 83.790 89.716 5.309 53.680 o
-3 -2 -6 41.634 48.546 5.646 84.162 o
-3 -2 -5 19.768 25.917 3.756 185.230 o
-3 -2 -4 697.709 710.586 17.898 2.905 o
-3 -2 -3 36.336 29.846 2.637 168.097 o
-3 -2 -2 263.058 233.355 6.589 15.343 o
-3 -2 -1 717.547 702.359 14.586 3.007 o
-3 -2 0 878.386 854.836 15.646 2.176 o
-3 -2 1 2569.230 2758.130 64.077 0.258 o
-3 -2 2 1299.610 1398.500 33.169 0.924 o
-3 -2 3 623.299 574.073 27.781 2.765 o
-3 -2 4 863.071 874.719 30.283 1.737 o
-3 -2 5 550.308 573.887 31.323 2.706 o
-3 -2 11 159.046 163.515 19.577 10.180 o
-3 -2 12 79.790 66.189 8.204 42.451 o
-3 -2 13 45.599 29.645 4.475 108.638 o
-3 -1 -15 45.154 19.950 6.899 73.887 o
-3 -1 -14 87.168 71.596 10.255 31.726 o
-3 -1 -13 128.650 115.784 13.611 18.345 o
-3 -1 -12 166.396 184.956 24.052 7.358 o
-3 -1 -11 215.389 214.602 16.780 10.487 o
-3 -1 -10 60.660 61.341 9.136 41.951 o
-3 -1 -9 253.635 266.248 26.103 5.567 o
-3 -1 -8 510.650 490.050 25.593 3.550 o
-3 -1 -7 250.034 233.089 7.912 15.219 o
-3 -1 -6 886.724 760.454 19.233 2.172 o
-3 -1 -5 214.397 194.787 5.110 20.833 o
-3 -1 -4 591.405 513.817 13.358 4.313 o
-3 -1 -3 305.755 283.729 10.698 10.693 o
-3 -1 -2 599.808 576.295 15.609 3.859 o
-3 -1 -1 1052.710 977.802 52.851 0.951 o
-3 -1 0 1379.460 1482.460 45.401 0.739 o
-3 -1 1 4030.510 4261.420 167.492 0.081 o
-3 -1 2 1453.600 1577.040 38.508 0.737 o
-3 -1 3 757.067 797.828 26.012 2.189 o
-3 -1 4 372.773 380.176 34.493 3.181 o
-3 -1 5 264.333 287.316 27.408 5.082 o
-3 -1 6 134.636 126.785 10.627 23.007 o
-3 -1 10 12.002 8.390 7.831 81.706 o
-3 -1 11 13.852 14.170 5.593 136.081 o
-3 -1 12 23.671 16.780 5.593 119.389 o
-3 0 -16 13.993 7.889 4.679 184.610 o
-3 0 -15 2.832 8.017 5.034 197.667 o
-3 0 -14 6.011 8.390 5.593 156.254 o
-3 0 -13 35.255 43.256 8.763 52.961 o
-3 0 -12 156.809 164.820 15.475 13.789 o
-3 0 -10 93.568 105.343 12.306 23.383 o
-3 0 -9 23.437 30.018 7.831 69.927 o
-3 0 -8 0.503 3.672 4.865 228.207 o
-3 0 -7 137.472 145.046 5.944 31.639 o
-3 0 -6 233.661 243.204 9.576 14.611 o
-3 0 -5 391.370 412.359 11.946 7.181 o
-3 0 -4 256.228 291.944 8.126 13.475 o
-3 0 -3 55.054 55.222 1.757 115.944 o
-3 0 -2 546.114 583.743 10.417 4.641 o
-3 0 -1 460.737 395.708 7.418 7.010 o
-3 0 0 674.945 656.251 16.801 3.176 o
-3 0 1 247.453 223.705 13.331 11.831 o
-3 0 2 4.517 4.462 1.881 838.202 o
-3 0 3 169.199 169.451 7.389 23.621 o
-3 0 4 243.055 250.665 11.280 12.897 o
-3 0 5 75.575 79.844 6.121 53.759 o
-3 0 6 43.480 52.870 5.565 82.292 o
-3 0 7 88.579 79.986 8.390 38.333 o
-3 0 8 92.609 90.427 14.357 19.488 o
-3 0 9 22.021 22.933 6.153 103.375 o
-3 0 10 78.084 61.341 9.322 37.709 o
-3 0 11 137.161 103.851 11.560 21.853 o
-3 0 12 10.786 17.899 8.017 76.465 o
-3 1 -15 13.613 19.204 5.593 132.357 o
-3 1 -14 22.119 28.526 7.458 76.377 o
-3 1 -13 34.614 41.578 13.424 27.006 o
-3 1 -12 101.032 99.004 18.831 12.609 o
-3 1 -11 292.290 329.640 23.492 5.772 o
-3 1 -10 123.506 122.496 13.424 18.744 o
-3 1 -9 94.195 107.580 12.306 23.254 o
-3 1 -8 698.015 666.471 46.519 1.514 o
-3 1 -7 316.868 336.636 25.379 5.084 o
-3 1 -6 1064.790 1101.240 29.005 1.326 o
-3 1 -5 2743.750 3058.880 77.724 0.212 o
-3 1 -4 1805.590 1750.690 45.416 0.530 o
-3 1 -3 1052.430 1010.980 20.404 1.559 o
-3 1 -2 75.724 71.782 2.537 79.173 o
-3 1 -1 1270.840 1235.180 24.638 1.101 o
-3 1 0 243.429 230.195 5.025 17.428 o
-3 1 1 482.720 488.061 12.379 5.473 o
-3 1 2 800.806 740.120 24.423 2.221 o
-3 1 3 873.526 876.993 20.932 2.011 o
-3 1 4 2092.990 2174.960 58.686 0.370 o
-3 1 5 512.901 492.590 14.510 4.896 o
-3 1 6 489.697 464.340 13.549 5.364 o
-3 1 7 849.744 837.682 28.119 1.866 o
-3 1 8 122.165 119.513 10.627 24.375 o
-3 1 9 141.985 135.175 11.746 20.120 o
-3 1 10 470.091 440.204 27.967 3.551 o
-3 1 11 153.447 125.666 12.492 18.529 o
-3 1 12 14.092 10.441 5.034 162.592 o
-3 2 -15 30.174 36.357 6.526 83.608 o
-3 2 -14 59.329 51.460 9.695 40.029 o
-3 2 -13 19.459 22.747 11.560 37.923 o
-3 2 -12 1.172 3.729 9.136 66.569 o
-3 2 -11 23.101 20.323 7.085 84.489 o
-3 2 -10 61.360 69.172 10.814 33.004 o
-3 2 -9 93.589 116.157 11.746 24.315 o
-3 2 -8 261.152 299.622 20.696 7.126 o
-3 2 -7 173.617 167.244 14.357 14.342 o
-3 2 -6 317.159 347.942 19.493 6.601 o
-3 2 -5 161.730 166.832 6.098 26.501 o
-3 2 -4 52.426 48.916 2.835 112.925 o
-3 2 -3 25.544 31.360 2.530 206.093 o
-3 2 -2 42.481 43.335 3.768 116.742 o
-3 2 -1 14.955 9.734 1.703 449.371 o
-3 2 0 32.060 32.424 2.271 187.623 o
-3 2 1 40.349 36.852 2.872 143.902 o
-3 2 2 26.028 25.038 2.888 202.632 o
-3 2 3 132.695 116.815 5.137 36.915 o
-3 2 4 9.775 6.916 2.398 466.292 o
-3 2 5 1.256 4.877 2.839 576.450 o
-3 2 6 71.092 60.765 9.136 39.951 o
-3 2 7 81.712 73.460 8.950 37.718 o
-3 2 8 10.255 10.627 5.221 162.463 o
-3 2 9 42.773 28.713 11.933 32.771 o
-3 2 10 28.725 15.289 6.339 96.519 o
-3 2 11 19.722 6.153 4.848 162.880 o
-3 3 -14 8.060 14.916 7.271 93.596 o
-3 3 -13 9.416 11.746 5.780 138.519 o
-3 3 -12 55.522 47.917 8.763 46.928 o
-3 3 -11 91.578 80.546 11.373 27.067 o
-3 3 -10 178.067 178.058 17.526 11.191 o
-3 3 -9 4.234 5.593 5.034 197.038 o
-3 3 -8 45.240 42.324 8.390 53.333 o
-3 3 -7 59.657 58.172 8.390 47.112 o
-3 3 -6 69.705 77.189 8.950 39.592 o
-3 3 -5 8.632 11.113 1.809 558.592 o
-3 3 -4 17.085 14.139 2.343 325.063 o
-3 3 -3 13.894 13.332 1.832 421.573 o
-3 3 -2 36.695 35.383 4.956 106.574 o
-3 3 -1 166.232 157.092 8.212 23.242 o
-3 3 0 1.416 2.721 1.195 2067.170 o
-3 3 1 0.181 1.096 1.242 3000.260 o
-3 3 2 252.780 246.942 12.141 12.075 o
-3 3 3 222.420 225.249 10.344 14.935 o
-3 3 4 177.685 173.895 10.967 17.906 o
-3 3 5 154.792 140.582 11.373 19.733 o
-3 3 6 25.268 26.476 6.339 94.640 o
-3 3 7 52.913 57.985 8.390 48.902 o
-3 3 8 8.406 2.051 8.204 78.705 o
-3 3 9 131.874 98.631 12.306 20.952 o
-3 3 10 98.598 71.782 16.594 15.841 o
-3 3 11 74.528 43.069 11.373 30.761 o
-3 4 -13 13.558 7.831 6.899 100.779 o
-3 4 -12 18.436 10.255 5.593 131.803 o
-3 4 -11 36.335 31.883 7.831 63.807 o
-3 4 -10 36.616 18.272 6.712 82.387 o
-3 4 -9 137.357 95.088 12.306 20.712 o
-3 4 -8 176.028 122.123 13.984 15.531 o
-3 4 -7 144.623 85.766 16.221 14.612 o
-3 4 -6 276.374 185.136 11.845 12.505 o
-3 4 -5 287.546 212.434 11.123 12.120 o
-3 4 -4 226.472 190.736 15.289 11.531 o
-3 4 -3 229.576 220.009 16.594 10.238 o
-3 4 -2 334.353 327.775 30.391 4.007 o
-3 4 -1 387.383 381.223 18.004 6.039 o
-3 4 0 44.623 46.409 6.267 74.650 o
-3 4 1 90.897 80.227 5.530 51.657 o
-3 4 2 56.874 63.019 8.390 47.204 o
-3 4 3 295.094 309.131 19.950 6.935 o
-3 4 4 166.575 160.532 14.543 14.520 o
-3 4 5 34.275 29.832 7.644 67.341 o
-3 4 6 34.428 39.900 11.560 34.866 o
-3 4 7 19.987 16.035 6.339 104.484 o
-3 4 8 25.428 20.882 6.712 89.494 o
-3 4 9 35.762 25.543 12.492 31.195 o
-3 4 10 26.721 17.526 6.153 101.381 o
-3 5 -11 20.738 4.288 3.915 212.696 o
-3 5 -6 22.508 8.763 6.899 92.784 o
-3 5 -5 26.292 16.035 7.831 71.923 o
-3 5 -4 3.951 11.373 5.593 157.461 o
-3 5 -3 10.659 19.764 11.187 41.804 o
-3 5 -2 31.912 43.256 13.984 25.284 o
-3 5 -1 34.656 34.343 5.452 99.643 o
-3 5 0 67.995 71.414 11.560 29.262 o
-3 5 1 132.008 108.533 7.478 31.660 o
-3 5 2 227.881 202.110 18.831 9.130 o
-3 5 3 8.297 14.357 7.085 97.974 o
-3 5 4 28.945 33.934 8.017 64.287 o
-3 5 5 15.129 9.695 6.899 98.553 o
-3 5 6 2.587 1.678 5.593 171.767 o
-3 5 7 28.259 19.764 6.899 84.450 o
-3 5 8 8.942 7.271 9.882 54.500 o
-3 5 9 5.621 2.237 5.407 174.236 o
-3 5 10 2.883 9.509 7.644 91.049 o
-3 6 -6 45.089 19.577 8.950 51.922 o
-3 6 -5 74.943 40.646 10.068 36.412 o
-3 6 -4 43.823 32.255 16.035 19.567 o
-3 6 -3 19.013 22.560 8.763 61.494 o
-3 6 -2 43.250 44.561 11.746 32.664 o
-3 6 -1 49.294 48.849 11.373 33.363 o
-3 6 0 260.936 243.239 14.608 10.430 o
-3 6 1 854.633 859.480 51.366 1.148 o
-3 6 2 729.601 693.400 66.562 0.924 o
-3 6 3 330.312 301.486 27.408 4.661 o
-3 6 4 146.936 149.531 25.916 6.845 o
-3 6 5 43.366 45.680 15.848 19.718 o
-3 6 6 32.168 22.560 13.238 28.615 o
-3 6 7 104.712 81.105 19.577 11.954 o
-3 6 8 111.709 67.308 11.746 24.834 o
-3 6 9 57.175 32.815 13.238 26.262 o
-3 6 10 28.753 8.204 7.458 78.389 o
-3 7 -6 18.692 8.204 5.221 146.986 o
-3 7 -5 3.920 7.644 8.763 70.226 o
-3 7 -4 0.476 2.610 4.848 232.220 o
-3 7 -3 8.944 3.543 6.712 112.615 o
-3 7 -2 20.835 19.950 8.204 68.349 o
-3 7 -1 13.575 20.323 12.678 32.776 o
-3 7 0 35.258 27.408 9.882 45.945 o
-3 7 1 31.258 49.222 10.441 40.851 o
-3 7 2 20.309 27.781 16.407 19.733 o
-3 7 3 21.052 25.543 7.831 72.163 o
-3 7 4 9.697 5.407 6.339 122.471 o
-3 7 5 4.279 8.763 5.593 159.575 o
-3 7 6 0.803 4.475 5.407 184.278 o
-3 7 7 4.078 1.119 4.661 236.277 o
-3 7 8 8.238 8.763 4.102 246.873 o
-3 8 -4 22.133 11.187 4.288 175.803 o
-3 8 -3 5.681 1.864 7.085 105.957 o
-3 8 -2 0.414 1.119 8.204 83.406 o
-3 8 -1 0.079 -3.170 4.475 281.720 o
-3 8 0 0.999 0.373 5.221 203.213 o
-3 8 1 10.502 17.899 9.136 60.799 o
-3 8 2 39.885 38.035 7.271 67.298 o
-3 8 3 14.864 11.373 5.780 130.058 o
-3 8 4 0.027 9.322 5.221 191.769 o
-3 8 5 2.105 3.729 4.102 302.240 o
-3 8 6 2.894 2.237 3.170 473.306 o
-2 -9 -1 17.978 28.713 5.407 124.395 o
-2 -9 0 23.565 29.086 5.966 102.923 o
-2 -8 -10 11.222 10.068 3.356 295.291 o
-2 -8 -9 7.852 1.678 2.983 433.302 o
-2 -8 -8 38.787 15.289 4.288 133.558 o
-2 -8 1 3.786 11.000 4.475 231.084 o
-2 -8 2 0.583 4.102 3.543 409.853 o
-2 -8 3 12.441 6.339 5.966 130.972 o
-2 -8 4 24.482 18.458 4.102 167.410 o
-2 -8 5 57.035 33.561 8.390 51.147 o
-2 -7 -12 3.694 5.780 5.593 164.232 o
-2 -7 -11 7.615 14.916 4.848 183.585 o
-2 -7 -10 4.311 4.288 4.102 284.162 o
-2 -7 -9 1.033 -0.932 3.915 357.342 o
-2 -7 -8 1.604 12.306 8.017 83.149 o
-2 -7 -7 14.248 9.322 8.017 76.901 o
-2 -7 -6 20.311 12.678 5.034 146.653 o
-2 -7 3 43.805 47.358 7.458 61.533 o
-2 -7 4 93.239 82.224 9.136 34.302 o
-2 -7 5 169.227 120.445 10.068 21.530 o
-2 -7 6 64.309 31.883 6.153 68.937 o
-2 -7 7 43.743 24.425 5.034 103.282 o
-2 -6 -14 13.394 25.543 7.644 79.176 o
-2 -6 -13 19.860 29.459 8.577 62.129 o
-2 -6 -12 2.520 12.678 8.763 69.756 o
-2 -6 -11 12.107 16.780 5.966 123.891 o
-2 -6 3 90.160 99.004 9.509 32.169 o
-2 -6 4 214.827 210.500 15.289 11.578 o
-2 -6 5 2.022 3.170 7.085 108.893 o
-2 -6 6 63.023 32.628 6.153 69.425 o
-2 -6 7 10.876 11.373 8.577 69.268 o
-2 -6 8 19.985 13.238 5.221 139.804 o
-2 -5 -15 10.056 16.407 6.153 120.911 o
-2 -5 -14 27.396 33.188 6.153 93.545 o
-2 -5 -13 21.219 19.391 5.407 126.501 o
-2 -5 -3 31.398 24.919 3.755 154.471 o
-2 -5 -2 39.426 38.798 3.624 127.898 o
-2 -5 -1 140.548 161.785 7.559 26.806 o
-2 -5 4 33.258 29.645 8.390 59.332 o
-2 -5 5 237.453 223.178 13.984 11.694 o
-2 -5 6 505.437 398.439 30.950 3.149 o
-2 -5 7 56.019 37.290 7.271 60.443 o
-2 -5 8 55.869 37.103 12.492 28.757 o
-2 -4 -15 25.895 27.408 5.034 124.289 o
-2 -4 -14 69.394 80.732 8.390 42.159 o
-2 -4 -6 64.233 58.014 11.560 30.363 o
-2 -4 -5 122.988 96.494 6.312 37.702 o
-2 -4 -4 331.364 323.906 13.283 8.618 o
-2 -4 -3 242.682 261.520 7.956 14.855 o
-2 -4 -2 147.551 131.122 4.523 33.932 o
-2 -4 -1 1166.280 1210.070 24.681 1.217 o
-2 -4 0 1640.300 1666.090 55.682 0.538 o
-2 -4 1 1034.140 1045.200 26.668 1.444 o
-2 -4 2 808.732 808.685 27.256 2.009 o
-2 -4 3 952.496 935.205 38.013 1.356 o
-2 -4 4 503.688 462.214 22.933 3.977 o
-2 -4 5 424.989 403.100 19.018 5.353 o
-2 -4 6 240.618 178.990 17.526 9.864 o
-2 -4 8 1.265 7.085 7.831 88.866 o
-2 -4 12 54.352 38.035 5.034 86.724 o
-2 -3 -15 79.638 48.290 9.695 36.804 o
-2 -3 -7 421.586 416.587 18.428 5.437 o
-2 -3 -6 184.481 149.632 9.820 19.731 o
-2 -3 -5 208.726 175.075 10.255 16.951 o
-2 -3 -4 547.986 541.668 11.717 4.689 o
-2 -3 -3 282.410 251.380 5.802 14.319 o
-2 -3 -2 16.097 13.168 2.072 366.243 o
-2 -3 -1 2451.550 2605.210 61.545 0.283 o
-2 -3 0 1472.190 1549.920 30.175 0.794 o
-2 -3 1 1721.240 1786.320 36.794 0.591 o
-2 -3 2 992.899 1038.600 34.957 1.325 o
-2 -3 3 556.695 602.137 21.327 3.515 o
-2 -3 4 2.884 3.303 1.763 1076.050 o
-2 -3 5 290.150 263.689 16.093 8.854 o
-2 -3 6 254.001 224.611 21.721 7.243 o
-2 -3 7 162.854 149.904 9.322 22.083 o
-2 -3 8 17.812 16.837 5.687 124.720 o
-2 -3 9 15.500 17.713 7.644 80.233 o
-2 -3 10 7.168 5.034 4.288 245.537 o
-2 -3 11 24.296 21.442 5.221 125.898 o
-2 -3 12 24.013 20.696 5.034 132.589 o
-2 -2 -16 10.890 12.119 3.356 290.020 o
-2 -2 -15 10.544 8.204 3.915 252.279 o
-2 -2 -12 246.502 187.007 24.425 6.468 o
-2 -2 -11 122.631 93.410 9.695 27.907 o
-2 -2 -10 8.735 6.339 4.288 234.460 o
-2 -2 -9 21.354 20.998 3.351 207.994 o
-2 -2 -8 155.355 158.483 6.270 27.531 o
-2 -2 -7 133.075 144.066 7.018 30.033 o
-2 -2 -6 441.186 461.656 15.120 5.627 o
-2 -2 -5 544.345 584.487 27.504 3.034 o
-2 -2 -4 44.734 53.267 1.556 137.797 o
-2 -2 -3 174.658 177.126 3.537 27.378 o
-2 -2 -2 2015.120 2081.530 41.550 0.445 o
-2 -2 -1 1250.090 1177.830 20.875 1.190 o
-2 -2 0 828.365 907.358 15.104 2.255 o
-2 -2 1 10.555 8.660 1.028 685.216 o
-2 -2 2 1179.650 1136.230 17.281 1.334 o
-2 -2 3 202.084 184.828 4.962 22.517 o
-2 -2 4 40.518 31.837 1.978 168.358 o
-2 -2 5 171.708 164.449 12.525 16.547 o
-2 -2 6 33.496 30.088 4.171 132.926 o
-2 -2 7 57.285 55.184 9.975 38.558 o
-2 -2 8 201.908 209.940 17.899 10.089 o
-2 -2 9 88.182 81.291 8.577 37.481 o
-2 -2 10 75.661 87.258 9.136 36.743 o
-2 -2 11 141.557 146.175 18.085 11.909 o
-2 -1 -16 28.547 10.814 4.848 139.325 o
-2 -1 -15 21.561 8.017 5.780 122.756 o
-2 -1 -14 11.489 15.475 9.509 56.632 o
-2 -1 -13 161.213 131.446 13.797 16.187 o
-2 -1 -12 310.906 325.911 23.306 5.684 o
-2 -1 -11 184.600 165.193 13.797 14.555 o
-2 -1 -9 633.059 650.998 17.235 3.356 o
-2 -1 -8 266.997 266.930 8.684 13.249 o
-2 -1 -7 1877.280 1979.060 92.142 0.310 o
-2 -1 -6 2414.290 2554.700 93.840 0.231 o
-2 -1 -5 4667.190 4721.490 151.147 0.074 o
-2 -1 -4 2204.630 2186.600 52.455 0.367 o
-2 -1 -3 702.601 660.343 7.780 3.461 o
-2 -1 -2 781.993 699.548 9.261 2.938 o
-2 -1 -1 2198.980 2278.230 39.237 0.390 o
-2 -1 1 1355.060 1296.250 21.859 1.025 o
-2 -1 2 3314.960 3358.080 63.440 0.178 o
-2 -1 3 1115.240 1056.710 27.154 1.325 o
-2 -1 4 1841.080 1763.460 39.220 0.544 o
-2 -1 5 2390.400 2281.070 83.237 0.265 o
-2 -1 6 356.591 337.700 15.609 7.326 o
-2 -1 7 497.887 498.373 22.852 3.920 o
-2 -1 8 477.073 499.867 23.492 3.947 o
-2 -1 9 292.165 303.164 24.984 5.471 o
-2 -1 10 319.220 359.472 21.069 6.066 o
-2 -1 11 211.798 223.122 41.298 2.878 o
-2 0 -16 38.536 17.713 11.000 38.848 o
-2 0 -15 45.236 44.748 8.577 51.443 o
-2 0 -14 29.663 41.019 13.984 25.504 o
-2 0 -13 36.599 30.391 8.390 58.042 o
-2 0 -12 82.839 84.088 11.933 26.074 o
-2 0 -11 27.447 30.764 7.085 78.374 o
-2 0 -10 28.362 24.363 4.848 128.015 o
-2 0 -9 135.269 139.142 8.211 27.420 o
-2 0 -8 288.088 287.475 10.114 11.422 o
-2 0 -7 795.423 772.517 26.382 2.113 o
-2 0 -6 63.483 60.122 7.139 54.512 o
-2 0 -5 456.935 458.170 13.016 5.820 o
-2 0 -4 55.609 50.199 1.730 119.221 o
-2 0 -3 85.563 91.597 2.064 67.809 o
-2 0 -2 776.544 708.297 12.043 2.855 o
-2 0 -1 660.337 605.978 9.021 3.819 o
-2 0 0 423.533 377.319 8.072 7.696 o
-2 0 1 144.936 157.886 5.734 29.932 o
-2 0 2 517.676 529.328 12.290 4.948 o
-2 0 3 371.007 363.838 15.663 6.923 o
-2 0 4 161.903 159.393 6.297 26.620 o
-2 0 5 254.007 231.298 7.963 15.034 o
-2 0 6 149.888 146.052 7.368 26.998 o
-2 0 7 411.526 416.254 16.631 5.895 o
-2 0 8 5.955 10.149 2.207 556.587 o
-2 0 9 99.201 80.013 6.687 43.596 o
-2 0 10 41.886 38.808 6.712 72.862 o
-2 0 11 9.370 11.373 7.458 89.853 o
-2 1 -16 6.492 0.373 4.661 226.994 o
-2 1 -15 17.725 22.747 6.526 99.038 o
-2 1 -14 13.235 23.679 7.085 90.320 o
-2 1 -13 0.899 6.526 5.966 150.455 o
-2 1 -12 190.700 192.974 27.781 5.706 o
-2 1 -11 177.184 190.736 24.052 7.228 o
-2 1 -10 125.569 134.988 20.509 10.293 o
-2 1 -9 36.778 48.849 12.306 30.733 o
-2 1 -8 452.110 438.451 23.870 4.204 o
-2 1 -7 168.450 146.191 8.962 22.346 o
-2 1 -6 161.375 171.463 9.580 20.950 o
-2 1 -5 320.658 302.175 9.932 10.338 o
-2 1 -4 14.005 16.724 1.216 453.772 o
-2 1 -3 74.517 66.538 2.251 83.898 o
-2 1 -2 676.693 628.300 10.621 3.579 o
-2 1 -1 570.680 574.177 11.137 4.426 o
-2 1 0 273.961 299.728 5.486 13.722 o
-2 1 1 505.124 488.566 9.231 5.599 o
-2 1 2 857.423 845.364 15.083 2.261 o
-2 1 3 1631.460 1646.560 32.507 0.676 o
-2 1 4 278.429 292.115 5.447 13.707 o
-2 1 5 242.289 219.815 7.996 15.901 o
-2 1 6 75.225 57.857 4.002 74.531 o
-2 1 7 273.621 261.124 14.481 9.991 o
-2 1 8 74.526 67.687 7.121 49.835 o
-2 1 9 399.083 363.014 18.831 5.823 o
-2 1 10 427.729 366.930 30.018 3.603 o
-2 2 -15 38.557 35.425 7.644 64.224 o
-2 2 -14 19.308 12.119 7.271 86.413 o
-2 2 -13 103.314 99.190 20.323 11.115 o
-2 2 -12 6.361 20.882 11.000 43.755 o
-2 2 -11 138.494 138.344 24.238 7.755 o
-2 2 -10 217.220 230.263 26.476 5.831 o
-2 2 -9 334.756 374.947 32.442 3.587 o
-2 2 -8 630.774 721.740 47.544 1.516 o
-2 2 -7 333.801 308.345 25.630 5.008 o
-2 2 -6 1408.040 1280.390 31.664 0.905 o
-2 2 -5 623.603 621.291 13.509 3.740 o
-2 2 -4 165.871 160.069 4.429 28.771 o
-2 2 -3 2176.460 2214.430 45.853 0.386 o
-2 2 -2 486.296 450.581 7.389 6.247 o
-2 2 -1 973.228 953.183 15.082 1.851 o
-2 2 0 11.755 10.930 1.978 460.580 o
-2 2 1 20.084 11.678 1.265 392.056 o
-2 2 2 564.435 585.017 10.499 4.481 o
-2 2 3 1140.690 1137.470 21.056 1.337 o
-2 2 4 59.385 42.409 3.689 97.524 o
-2 2 5 282.442 287.820 12.595 10.393 o
-2 2 6 27.146 35.630 4.575 128.354 o
-2 2 7 189.234 198.589 8.079 19.810 o
-2 2 8 44.941 35.425 5.780 84.693 o
-2 2 9 161.138 127.903 11.000 20.324 o
-2 3 -15 18.628 16.221 4.848 153.823 o
-2 3 -14 7.439 11.000 5.221 168.805 o
-2 3 -13 13.516 16.967 6.712 101.208 o
-2 3 -12 17.760 14.729 7.085 90.282 o
-2 3 -11 77.633 74.952 11.000 29.997 o
-2 3 -10 66.763 68.986 10.255 34.671 o
-2 3 -9 53.073 55.934 9.322 42.967 o
-2 3 -8 7.863 13.238 5.034 174.795 o
-2 3 -7 51.765 73.274 10.627 34.824 o
-2 3 -6 46.477 46.237 3.394 115.277 o
-2 3 -5 75.689 82.083 4.002 66.846 o
-2 3 -4 10.200 8.084 1.568 605.749 o
-2 3 -3 103.122 106.015 3.741 50.487 o
-2 3 -2 393.257 393.807 12.210 7.237 o
-2 3 -1 339.500 325.715 7.726 10.229 o
-2 3 0 73.198 79.978 5.089 61.473 o
-2 3 1 691.476 732.785 21.475 2.692 o
-2 3 2 844.436 822.069 38.035 1.551 o
-2 3 3 171.772 194.481 6.775 23.005 o
-2 3 4 61.658 55.204 3.519 90.737 o
-2 3 5 8.779 12.837 3.215 319.647 o
-2 3 6 57.480 50.667 3.645 95.729 o
-2 3 7 17.315 11.012 3.096 271.769 o
-2 3 8 27.777 21.333 5.998 101.890 o
-2 3 9 23.317 26.849 5.593 113.357 o
-2 4 -14 8.429 6.339 3.915 270.475 o
-2 4 -13 23.885 25.916 6.526 92.331 o
-2 4 -12 5.810 5.593 4.661 218.798 o
-2 4 -11 43.252 44.375 12.865 28.187 o
-2 4 -10 32.426 23.865 7.831 67.211 o
-2 4 -9 55.999 44.375 8.950 45.978 o
-2 4 -8 69.019 57.612 8.577 43.776 o
-2 4 -7 133.488 102.392 10.534 24.337 o
-2 4 -6 241.782 212.918 13.024 12.382 o
-2 4 -5 482.355 447.361 20.019 4.557 o
-2 4 -4 77.883 92.665 10.068 32.249 o
-2 4 -3 201.498 194.628 7.047 20.137 o
-2 4 -2 169.987 164.105 7.373 23.830 o
-2 4 -1 688.615 730.092 18.425 2.874 o
-2 4 0 2638.450 2810.270 87.433 0.215 o
-2 4 1 4653.940 4981.080 232.964 0.051 o
-2 4 2 3249.700 3351.940 139.395 0.121 o
-2 4 3 696.876 708.622 19.237 2.839 o
-2 4 4 339.819 362.472 12.285 8.410 o
-2 4 5 121.511 105.532 6.795 35.605 o
-2 4 6 361.856 308.020 15.096 7.627 o
-2 4 7 388.869 330.014 14.696 7.168 o
-2 4 8 342.812 241.356 11.863 9.795 o
-2 5 -12 13.605 1.678 5.966 132.762 o
-2 5 -11 69.688 23.306 12.492 28.136 o
-2 5 -10 49.995 18.831 10.814 38.097 o
-2 5 -7 85.758 44.561 11.746 28.195 o
-2 5 -6 41.495 21.069 8.390 57.962 o
-2 5 -5 0.372 3.729 5.407 186.595 o
-2 5 -4 27.558 22.560 12.678 31.317 o
-2 5 -3 24.622 30.136 4.922 127.267 o
-2 5 -2 52.717 52.187 5.734 74.274 o
-2 5 -1 96.522 99.509 7.484 38.627 o
-2 5 0 79.553 85.254 6.304 50.391 o
-2 5 1 178.216 198.172 12.958 15.023 o
-2 5 2 198.060 205.399 10.437 16.524 o
-2 5 3 67.567 62.144 5.734 63.528 o
-2 5 4 6.206 5.850 3.447 347.965 o
-2 5 5 17.463 16.253 5.314 138.253 o
-2 5 6 9.996 7.215 4.220 231.963 o
-2 5 7 5.188 4.367 3.980 292.172 o
-2 5 8 61.011 29.674 5.537 78.468 o
-2 5 9 18.242 7.271 6.153 116.328 o
-2 6 -8 27.919 17.153 9.882 48.684 o
-2 6 -7 2.121 4.102 5.407 181.103 o
-2 6 -6 22.313 24.425 13.424 28.603 o
-2 6 -5 56.527 39.340 10.441 37.527 o
-2 6 -4 64.450 58.358 12.865 25.892 o
-2 6 -3 20.691 14.729 8.763 62.294 o
-2 6 -2 30.565 40.698 5.953 91.293 o
-2 6 -1 5.937 9.851 4.483 223.394 o
-2 6 0 14.766 17.577 10.441 46.859 o
-2 6 1 25.149 26.443 8.483 61.816 o
-2 6 2 120.968 133.750 9.844 25.591 o
-2 6 3 1.402 20.398 8.670 70.002 o
-2 6 4 66.819 61.799 7.028 53.892 o
-2 6 5 25.027 26.568 4.927 129.325 o
-2 6 6 9.823 8.631 4.030 245.087 o
-2 6 7 35.564 26.672 6.517 83.371 o
-2 6 8 24.888 19.411 5.444 120.123 o
-2 7 -8 28.490 5.221 6.153 105.841 o
-2 7 -7 33.598 14.916 9.695 49.173 o
-2 7 -6 47.175 16.594 7.831 62.504 o
-2 7 -5 25.837 21.814 8.763 59.263 o
-2 7 -4 23.412 21.069 15.102 23.054 o
-2 7 -3 75.126 84.275 20.509 11.544 o
-2 7 -2 36.731 61.341 18.831 14.461 o
-2 7 -1 69.610 81.079 10.441 32.678 o
-2 7 0 116.672 134.144 12.822 19.841 o
-2 7 1 32.790 36.233 9.437 48.923 o
-2 7 2 13.880 17.078 4.932 159.985 o
-2 7 3 49.261 56.434 6.826 63.519 o
-2 7 4 26.669 30.787 5.565 107.730 o
-2 7 5 32.399 30.974 5.193 109.278 o
-2 7 6 34.546 35.495 6.099 87.678 o
-2 7 7 11.318 15.434 4.216 208.938 o
-2 7 8 24.785 12.800 5.873 112.855 o
-2 8 -5 6.776 5.221 5.034 189.494 o
-2 8 -4 20.994 19.018 9.695 51.743 o
-2 8 -3 15.074 8.017 10.068 51.066 o
-2 8 -2 0.380 -2.237 5.221 206.012 o
-2 8 -1 3.539 3.543 4.848 217.253 o
-2 8 0 1.939 8.017 5.780 156.005 o
-2 8 1 0.580 5.221 6.153 143.583 o
-2 8 2 1.348 4.036 3.208 475.904 o
-2 8 3 1.892 1.982 4.848 227.355 o
-2 8 4 2.193 1.483 3.543 405.670 o
-2 8 5 2.952 7.333 3.796 321.982 o
-2 8 6 0.791 4.896 2.998 537.491 o
-2 8 7 2.266 4.061 2.000 937.108 o
-1 -9 -1 10.385 12.306 4.102 227.497 o
-1 -9 0 11.430 9.695 6.153 123.547 o
-1 -9 1 11.995 17.526 6.712 102.372 o
-1 -9 2 17.295 16.967 3.915 201.335 o
-1 -8 -10 9.655 10.814 3.543 285.021 o
-1 -8 -9 21.006 9.136 4.102 191.845 o
-1 -8 -8 48.056 21.814 5.221 96.786 o
-1 -8 -7 49.563 17.340 5.034 100.829 o
-1 -8 2 72.047 96.021 14.357 20.402 o
-1 -8 3 44.030 38.968 10.814 37.482 o
-1 -8 4 5.134 -0.373 3.729 345.989 o
-1 -8 5 5.123 0.000 3.170 453.189 o
-1 -8 6 9.292 4.288 3.543 313.389 o
-1 -7 -12 4.128 2.797 3.915 314.891 o
-1 -7 -11 1.032 5.780 4.475 258.358 o
-1 -7 -10 4.540 14.543 7.831 84.362 o
-1 -7 -9 0.676 4.475 4.475 264.142 o
-1 -7 -8 2.143 4.288 4.848 221.414 o
-1 -7 -7 24.890 23.306 6.153 100.349 o
-1 -7 -6 2.949 7.458 4.661 226.993 o
-1 -7 3 0.882 11.373 5.034 198.576 o
-1 -7 4 29.843 47.358 7.644 65.408 o
-1 -7 5 72.175 88.936 15.289 18.700 o
-1 -7 6 183.678 151.209 12.678 16.114 o
-1 -7 7 15.918 6.899 7.644 83.255 o
-1 -7 8 0.869 0.186 3.543 434.702 o
-1 -7 9 10.768 5.407 3.170 341.796 o
-1 -6 -14 7.595 14.729 3.915 250.531 o
-1 -6 -13 5.320 11.746 5.034 184.042 o
-1 -6 -12 4.689 5.221 4.848 209.551 o
-1 -6 -11 20.562 28.154 7.458 77.361 o
-1 -6 -10 29.582 43.629 12.492 30.917 o
-1 -6 -9 33.329 30.578 7.085 74.994 o
-1 -6 -8 54.868 49.036 8.017 52.399 o
-1 -6 -7 19.352 13.797 5.407 133.854 o
-1 -6 -5 121.515 100.495 9.136 29.137 o
-1 -6 -4 73.080 59.850 6.526 55.618 o
-1 -6 4 241.355 264.010 17.526 9.054 o
-1 -6 5 173.217 192.414 22.933 7.783 o
-1 -6 6 24.514 28.154 6.899 84.140 o
-1 -6 7 97.840 76.817 9.695 31.983 o
-1 -6 8 17.195 17.340 6.899 93.605 o
-1 -6 9 24.677 19.950 6.153 102.204 o
-1 -6 10 68.712 53.697 7.271 52.862 o
-1 -5 -15 46.465 44.188 5.780 80.409 o
-1 -5 -14 26.920 41.951 10.068 44.810 o
-1 -5 -13 49.992 81.851 14.170 22.447 o
-1 -5 -12 32.735 45.493 12.865 29.040 o
-1 -5 -11 35.661 41.578 8.390 56.480 o
-1 -5 -5 26.024 23.306 3.729 171.347 o
-1 -5 -4 52.057 57.239 5.221 78.879 o
-1 -5 -3 336.490 366.800 14.585 7.721 o
-1 -5 -2 12.098 20.050 3.268 262.499 o
-1 -5 -1 802.283 852.759 31.575 1.815 o
-1 -5 0 831.120 867.494 29.857 1.813 o
-1 -5 5 33.920 39.340 6.526 80.060 o
-1 -5 6 118.744 118.767 16.407 14.681 o
-1 -5 7 95.091 88.749 9.695 31.552 o
-1 -5 8 12.309 6.339 5.034 172.148 o
-1 -5 9 3.779 7.271 8.950 67.585 o
-1 -5 10 16.116 18.085 5.966 117.702 o
-1 -5 11 3.164 1.305 3.543 393.832 o
-1 -5 12 15.154 6.712 3.543 262.135 o
-1 -4 -15 5.143 4.848 3.356 380.264 o
-1 -4 -14 19.924 26.476 5.780 112.926 o
-1 -4 -13 128.154 175.261 20.136 10.201 o
-1 -4 -6 121.725 148.892 8.239 28.404 o
-1 -4 -5 127.944 145.161 6.095 32.852 o
-1 -4 -4 33.292 34.858 2.722 167.365 o
-1 -4 -3 42.424 45.229 3.020 128.821 o
-1 -4 -2 239.521 258.955 12.486 12.086 o
-1 -4 -1 280.068 296.826 7.313 12.802 o
-1 -4 0 16.285 14.497 1.449 413.279 o
-1 -4 1 31.120 31.282 2.303 192.129 o
-1 -4 2 644.753 667.891 17.911 3.217 o
-1 -4 3 284.843 279.825 9.240 12.066 o
-1 -4 4 27.624 22.569 3.070 193.725 o
-1 -4 5 65.374 57.617 5.208 70.424 o
-1 -4 6 258.017 245.179 20.136 7.726 o
-1 -4 7 67.154 68.426 7.831 47.395 o
-1 -4 8 64.172 47.731 7.831 51.178 o
-1 -4 9 128.489 117.462 19.950 10.839 o
-1 -4 10 114.126 95.834 11.746 23.488 o
-1 -4 11 43.167 37.305 6.992 69.163 o
-1 -4 12 64.370 43.776 5.893 68.348 o
-1 -4 13 42.560 21.069 4.661 114.294 o
-1 -3 -16 22.111 23.306 3.356 200.235 o
-1 -3 -15 11.375 10.447 6.619 108.980 o
-1 -3 -14 66.468 60.154 8.171 46.533 o
-1 -3 -13 163.551 165.379 10.278 19.985 o
-1 -3 -12 221.405 224.483 14.357 11.875 o
-1 -3 -9 297.514 304.842 19.391 7.124 o
-1 -3 -8 625.082 651.658 19.665 3.220 o
-1 -3 -7 1766.530 1905.400 84.927 0.352 o
-1 -3 -6 1570.900 1598.240 56.053 0.566 o
-1 -3 -5 3347.310 3267.470 57.139 0.183 o
-1 -3 -4 479.187 448.778 6.490 6.445 o
-1 -3 -3 450.302 425.301 12.994 6.091 o
-1 -3 -2 635.547 645.101 7.411 3.923 o
-1 -3 -1 941.515 817.702 11.121 2.159 o
-1 -3 0 755.989 735.113 11.109 2.916 o
-1 -3 1 410.727 386.586 11.461 7.185 o
-1 -3 2 3150.090 2980.110 67.826 0.196 o
-1 -3 3 742.410 731.477 14.853 2.835 o
-1 -3 4 1017.580 977.715 41.833 1.184 o
-1 -3 5 780.149 808.319 16.039 2.519 o
-1 -3 6 530.950 532.423 12.036 4.843 o
-1 -3 7 210.151 187.597 11.317 15.498 o
-1 -3 8 179.563 179.423 10.804 17.841 o
-1 -3 9 550.506 524.434 32.535 2.674 o
-1 -3 10 82.685 91.681 8.105 39.604 o
-1 -3 11 30.778 27.530 6.992 78.764 o
-1 -3 12 41.753 43.583 8.204 55.869 o
-1 -3 13 5.803 13.108 4.104 248.112 o
-1 -3 14 5.790 2.797 2.983 458.892 o
-1 -2 -16 31.360 41.764 8.204 59.784 o
-1 -2 -15 48.330 52.392 10.627 36.821 o
-1 -2 -13 37.871 30.391 5.966 89.279 o
-1 -2 -11 16.784 20.323 7.644 78.727 o
-1 -2 -10 45.406 40.086 6.153 77.573 o
-1 -2 -9 457.785 466.891 22.978 4.219 o
-1 -2 -8 211.703 230.841 5.816 19.082 o
-1 -2 -7 228.119 237.586 6.309 17.388 o
-1 -2 -6 352.547 353.220 10.765 8.702 o
-1 -2 -5 464.136 457.164 14.371 5.537 o
-1 -2 -4 197.199 186.937 7.395 20.405 o
-1 -2 -3 254.251 251.545 9.850 13.382 o
-1 -2 -2 266.078 262.160 4.417 15.423 o
-1 -2 -1 36.521 31.468 0.518 205.474 o
-1 -2 0 235.319 227.203 4.472 18.374 o
-1 -2 1 391.141 439.511 7.024 7.890 o
-1 -2 2 410.976 391.925 8.209 7.767 o
-1 -2 3 135.544 141.248 4.194 35.893 o
-1 -2 4 405.118 366.592 7.306 8.283 o
-1 -2 5 634.219 645.549 14.182 3.567 o
-1 -2 6 85.895 94.070 5.096 53.212 o
-1 -2 7 17.401 22.853 3.206 229.590 o
-1 -2 8 181.886 179.546 11.030 17.436 o
-1 -2 9 86.798 72.611 9.882 33.103 o
-1 -2 10 4.551 4.831 3.885 307.081 o
-1 -2 11 17.414 14.452 4.989 152.578 o
-1 -2 12 19.026 12.772 4.219 186.227 o
-1 -2 13 24.260 21.680 4.345 154.594 o
-1 -2 14 7.167 6.253 3.729 300.145 o
-1 -1 -16 15.887 17.212 9.229 58.112 o
-1 -1 -15 20.057 4.661 5.780 127.304 o
-1 -1 -14 8.407 9.509 5.407 158.881 o
-1 -1 -13 17.122 12.492 5.966 120.019 o
-1 -1 -12 283.164 270.349 20.509 7.108 o
-1 -1 -11 296.991 262.705 17.526 8.132 o
-1 -1 -10 6.188 5.632 2.891 446.550 o
-1 -1 -9 317.938 375.486 10.911 9.163 o
-1 -1 -8 372.374 367.106 10.959 8.122 o
-1 -1 -7 146.046 135.081 4.979 32.990 o
-1 -1 -6 988.924 932.615 18.450 1.775 o
-1 -1 -5 122.799 121.765 3.042 43.591 o
-1 -1 -4 235.759 227.694 10.405 14.247 o
-1 -1 -3 1893.510 1626.370 46.907 0.516 o
-1 -1 -2 1960.480 1913.080 45.879 0.465 o
-1 -1 -1 74.277 69.567 1.742 85.360 o
-1 -1 1 2663.080 2496.620 43.092 0.293 o
-1 -1 2 3428.680 3780.060 155.440 0.102 o
-1 -1 3 751.915 683.307 18.811 2.708 o
-1 -1 4 80.820 95.439 2.710 66.995 o
-1 -1 5 2465.890 2315.940 49.664 0.322 o
-1 -1 6 109.311 151.641 11.616 22.029 o
-1 -1 7 332.727 324.383 10.711 9.475 o
-1 -1 8 939.812 1063.190 23.845 1.629 o
-1 -1 9 288.127 291.407 16.082 8.644 o
-1 -1 10 618.204 591.838 56.028 1.279 o
-1 -1 11 154.943 166.125 21.255 9.101 o
-1 -1 12 162.749 200.991 16.221 12.365 o
-1 -1 13 23.662 21.487 12.212 33.953 o
-1 -1 14 28.180 29.095 10.814 40.717 o
-1 -1 15 9.748 7.085 6.712 109.840 o
-1 0 -16 25.073 12.119 5.407 126.173 o
-1 0 -15 48.267 37.849 14.916 21.860 o
-1 0 -14 49.003 41.764 9.322 45.360 o
-1 0 -13 53.680 57.239 9.882 39.501 o
-1 0 -12 66.343 85.766 10.627 32.068 o
-1 0 -11 101.629 102.546 10.814 26.613 o
-1 0 -10 524.613 599.617 31.323 2.742 o
-1 0 -9 685.126 690.986 17.143 3.037 o
-1 0 -8 529.730 539.443 14.573 4.561 o
-1 0 -7 1446.430 1478.000 33.620 0.804 o
-1 0 -6 2280.680 2175.020 60.712 0.335 o
-1 0 -5 439.904 436.475 16.594 5.510 o
-1 0 -4 436.849 426.722 10.131 6.739 o
-1 0 -3 7967.530 8643.220 255.360 0.025 o
-1 0 -2 11.339 10.841 0.771 647.924 o
-1 0 -1 137.674 131.203 1.996 39.999 o
-1 0 0 349.776 382.729 5.621 9.680 o
-1 0 1 36.556 29.472 1.722 190.602 o
-1 0 2 122.920 108.065 3.104 45.429 o
-1 0 3 1812.340 1817.490 34.339 0.564 o
-1 0 4 235.667 191.179 4.243 19.826 o
-1 0 5 55.650 83.917 3.023 87.569 o
-1 0 6 588.324 707.177 28.042 2.649 o
-1 0 7 237.147 293.120 13.059 11.293 o
-1 0 8 171.387 160.838 6.163 25.625 o
-1 0 9 84.998 77.119 7.630 42.938 o
-1 0 10 244.397 242.651 35.705 3.571 o
-1 0 11 128.217 141.664 18.458 11.915 o
-1 0 12 170.032 177.574 38.408 3.395 o
-1 0 13 33.176 6.339 9.136 55.504 o
-1 0 14 13.014 6.712 5.221 160.612 o
-1 0 15 7.287 5.221 4.102 262.177 o
-1 1 -16 15.563 17.340 5.407 137.260 o
-1 1 -15 40.975 45.680 8.577 52.535 o
-1 1 -14 4.183 3.356 5.593 165.907 o
-1 1 -13 25.821 16.407 7.644 74.816 o
-1 1 -12 34.507 35.612 8.763 54.309 o
-1 1 -11 88.638 93.224 10.627 28.996 o
-1 1 -10 285.630 299.249 20.882 6.783 o
-1 1 -9 20.496 24.425 5.780 113.476 o
-1 1 -8 80.350 92.460 4.424 59.390 o
-1 1 -7 359.676 346.498 13.056 7.961 o
-1 1 -6 53.018 56.852 4.271 89.534 o
-1 1 -5 66.205 70.556 5.328 65.418 o
-1 1 -4 843.510 897.675 25.928 1.895 o
-1 1 -3 88.150 101.066 4.064 55.929 o
-1 1 -2 2195.450 2283.710 35.934 0.397 o
-1 1 -1 2973.510 2990.400 57.568 0.219 o
-1 1 0 3177.000 3244.040 63.700 0.189 o
-1 1 1 10.154 7.207 1.465 643.886 o
-1 1 2 2550.870 2721.440 56.388 0.274 o
-1 1 3 508.553 590.805 9.355 5.029 o
-1 1 4 132.574 121.023 2.857 41.380 o
-1 1 5 21.976 27.479 1.951 259.036 o
-1 1 6 22.647 31.126 1.955 243.724 o
-1 1 7 8.415 11.339 1.538 617.119 o
-1 1 8 178.097 163.630 7.619 22.730 o
-1 1 9 56.012 50.791 4.216 90.240 o
-1 1 10 215.285 191.394 29.179 5.158 o
-1 1 11 50.911 60.888 8.577 47.739 o
-1 1 12 103.054 69.731 9.882 31.120 o
-1 1 13 60.166 33.561 8.017 53.153 o
-1 1 14 20.993 10.068 5.593 127.989 o
-1 1 15 25.021 18.458 8.950 58.073 o
-1 2 -15 27.290 37.663 11.933 34.016 o
-1 2 -14 13.472 30.205 7.085 87.755 o
-1 2 -13 53.218 57.612 10.441 36.635 o
-1 2 -12 11.224 9.882 6.899 101.973 o
-1 2 -11 121.208 132.005 13.797 18.013 o
-1 2 -10 203.224 202.296 17.340 10.511 o
-1 2 -9 121.546 125.852 12.306 20.740 o
-1 2 -8 223.693 251.145 20.509 7.975 o
-1 2 -7 953.199 893.428 27.611 1.653 o
-1 2 -6 1040.980 1051.280 46.826 1.040 o
-1 2 -5 725.451 734.309 21.427 2.581 o
-1 2 -4 652.064 633.100 13.452 3.549 o
-1 2 -3 556.017 535.412 11.326 4.684 o
-1 2 -2 727.865 696.358 11.144 3.122 o
-1 2 -1 5558.340 6028.040 152.169 0.055 o
-1 2 0 22160.900 25990.800 1337.780 0.002 o
-1 2 1 15019.100 18193.600 903.139 0.004 o
-1 2 2 10278.500 11005.600 478.506 0.012 o
-1 2 3 507.618 500.603 10.078 5.419 o
-1 2 4 423.978 386.112 6.586 7.839 o
-1 2 5 811.208 776.220 13.687 2.549 o
-1 2 6 1271.150 1254.320 21.925 1.119 o
-1 2 7 873.278 849.685 21.595 2.022 o
-1 2 8 787.395 759.689 39.004 1.634 o
-1 2 9 519.697 463.853 42.417 2.072 o
-1 2 10 93.088 77.562 9.882 31.910 o
-1 2 11 120.119 88.376 19.204 11.942 o
-1 2 12 190.293 142.073 16.035 12.583 o
-1 2 13 14.431 12.119 6.153 118.051 o
-1 2 14 19.689 21.814 7.085 86.323 o
-1 2 15 26.685 7.271 5.034 139.657 o
-1 3 -15 8.240 8.017 4.661 204.682 o
-1 3 -14 12.287 23.679 6.712 99.260 o
-1 3 -13 63.348 57.612 10.627 34.306 o
-1 3 -12 36.965 31.510 8.950 52.523 o
-1 3 -11 185.477 188.872 18.645 10.117 o
-1 3 -10 129.257 135.175 21.628 9.428 o
-1 3 -9 76.280 75.698 16.407 16.825 o
-1 3 -8 309.873 313.061 32.908 3.710 o
-1 3 -7 138.543 130.783 9.556 24.657 o
-1 3 -6 15.055 19.432 2.718 288.283 o
-1 3 -5 73.576 61.947 3.158 80.679 o
-1 3 -4 88.394 83.145 3.141 64.279 o
-1 3 -3 4.863 7.830 2.573 523.030 o
-1 3 -2 211.747 188.677 7.196 19.443 o
-1 3 -1 245.110 241.943 5.819 16.525 o
-1 3 0 1702.500 1618.870 49.228 0.563 o
-1 3 1 191.311 196.731 6.149 21.817 o
-1 3 2 1163.330 1208.770 39.641 1.011 o
-1 3 3 53.163 52.450 4.291 91.169 o
-1 3 4 21.034 21.710 2.177 273.061 o
-1 3 5 26.959 24.870 2.658 208.707 o
-1 3 6 81.476 78.589 6.614 49.080 o
-1 3 7 156.805 123.302 14.543 15.592 o
-1 3 8 84.847 57.725 6.135 54.318 o
-1 3 9 14.684 9.509 5.407 145.972 o
-1 3 10 27.971 23.492 11.560 36.740 o
-1 3 11 51.292 29.272 8.763 50.425 o
-1 3 12 51.611 44.002 9.509 43.342 o
-1 3 13 0.930 8.204 5.034 203.857 o
-1 3 14 8.048 4.475 4.848 198.854 o
-1 3 15 2.308 1.678 3.356 443.398 o
-1 4 -14 0.109 1.678 3.543 434.920 o
-1 4 -13 7.833 8.204 5.407 161.631 o
-1 4 -12 14.960 18.085 6.899 95.127 o
-1 4 -11 58.021 47.171 9.695 40.663 o
-1 4 -10 55.941 45.493 9.695 41.210 o
-1 4 -9 63.955 52.765 14.729 21.122 o
-1 4 -8 154.902 124.484 11.187 20.558 o
-1 4 -7 34.824 30.458 4.793 115.454 o
-1 4 -6 33.601 37.350 4.650 115.632 o
-1 4 -5 222.248 239.328 15.804 10.681 o
-1 4 -4 112.416 122.771 8.558 30.482 o
-1 4 -3 17.370 13.695 2.721 292.353 o
-1 4 -2 230.093 233.534 6.827 17.034 o
-1 4 -1 74.303 75.970 3.887 70.183 o
-1 4 0 186.799 220.710 6.211 21.105 o
-1 4 1 185.689 192.183 8.088 20.304 o
-1 4 2 98.221 118.096 9.136 31.000 o
-1 4 3 125.418 119.051 6.196 35.354 o
-1 4 4 438.077 451.489 18.458 5.131 o
-1 4 5 102.114 93.103 4.789 49.117 o
-1 4 6 138.938 114.848 21.721 9.371 o
-1 4 7 174.152 136.885 17.235 12.008 o
-1 4 8 244.025 192.723 26.755 5.689 o
-1 4 9 229.122 186.821 17.340 10.132 o
-1 4 10 158.002 131.446 15.475 14.297 o
-1 4 11 116.982 83.156 13.424 20.178 o
-1 4 12 22.354 19.391 11.373 38.869 o
-1 4 13 3.749 3.729 4.475 249.158 o
-1 5 -12 11.694 4.848 4.102 239.125 o
-1 5 -11 23.748 18.085 6.153 104.084 o
-1 5 -10 82.265 39.713 15.475 18.970 o
-1 5 -9 75.261 41.578 10.068 36.290 o
-1 5 -8 221.063 188.499 20.323 8.536 o
-1 5 -7 169.340 129.581 15.848 13.563 o
-1 5 -6 126.544 131.446 14.916 16.138 o
-1 5 -5 83.726 98.258 12.306 24.401 o
-1 5 -4 126.926 136.666 15.102 15.770 o
-1 5 -3 268.620 291.607 15.828 9.118 o
-1 5 -2 224.962 256.118 22.032 7.266 o
-1 5 -1 498.913 504.242 29.072 3.188 o
-1 5 0 336.291 369.785 20.968 5.881 o
-1 5 1 170.535 161.403 9.004 21.482 o
-1 5 2 61.288 71.990 8.483 44.447 o
-1 5 3 174.075 193.505 11.122 17.372 o
-1 5 4 224.913 223.511 23.399 6.885 o
-1 5 5 116.151 110.254 17.060 14.088 o
-1 5 6 101.215 88.062 23.119 9.057 o
-1 5 7 57.910 42.181 11.187 33.543 o
-1 5 8 149.390 157.548 15.289 14.356 o
-1 5 9 89.075 70.664 11.373 27.790 o
-1 5 10 86.318 78.681 12.492 24.468 o
-1 5 11 1.884 0.746 5.593 174.708 o
-1 5 12 47.719 31.883 11.933 32.053 o
-1 5 13 35.480 14.916 5.593 106.114 o
-1 5 14 8.789 9.322 5.221 167.540 o
-1 6 -9 3.770 1.305 3.356 423.248 o
-1 6 -8 23.555 20.509 6.526 94.870 o
-1 6 -7 13.588 19.204 11.933 36.748 o
-1 6 -6 15.887 17.340 8.577 65.972 o
-1 6 -5 61.590 59.477 12.492 27.262 o
-1 6 -4 24.068 22.747 8.390 64.032 o
-1 6 -3 22.095 33.658 5.993 101.512 o
-1 6 -2 8.085 5.283 4.077 259.782 o
-1 6 -1 3.591 5.696 3.896 309.920 o
-1 6 0 26.847 29.161 5.447 111.235 o
-1 6 1 5.044 8.639 4.836 202.860 o
-1 6 2 5.279 9.152 3.822 292.534 o
-1 6 3 7.108 6.448 4.576 218.330 o
-1 6 4 3.696 7.874 4.007 287.124 o
-1 6 5 45.413 45.856 7.275 63.023 o
-1 6 6 16.915 16.304 4.943 153.575 o
-1 6 7 20.018 11.158 9.416 55.789 o
-1 6 8 31.485 25.357 12.306 32.464 o
-1 6 9 21.599 25.730 8.204 66.771 o
-1 6 10 6.835 14.170 9.136 62.670 o
-1 6 11 6.709 8.390 8.204 77.925 o
-1 6 12 2.633 4.848 3.729 346.776 o
-1 7 -8 15.174 7.458 7.085 95.131 o
-1 7 -7 26.382 23.119 7.085 81.410 o
-1 7 -6 31.226 27.967 13.797 26.458 o
-1 7 -5 35.187 30.018 15.662 20.827 o
-1 7 -4 58.324 66.003 13.238 24.953 o
-1 7 -3 103.920 95.461 22.747 9.237 o
-1 7 -2 70.675 92.077 11.187 29.182 o
-1 7 -1 71.091 86.775 9.125 37.622 o
-1 7 0 87.692 104.945 9.509 32.099 o
-1 7 1 5.949 2.902 6.181 135.440 o
-1 7 2 65.661 87.648 12.585 25.474 o
-1 7 3 51.477 59.440 13.424 25.125 o
-1 7 4 12.866 15.974 5.598 136.045 o
-1 7 5 82.852 85.547 22.280 9.892 o
-1 7 6 183.696 166.227 34.120 4.150 o
-1 7 7 150.520 144.311 13.238 17.122 o
-1 7 8 136.706 121.191 12.119 20.260 o
-1 7 9 62.834 48.104 8.017 50.174 o
-1 7 10 22.463 13.984 4.848 148.073 o
-1 7 11 30.575 16.221 7.271 77.948 o
-1 8 -5 17.637 12.678 7.271 87.376 o
-1 8 -4 21.465 16.594 7.271 83.473 o
-1 8 -3 6.878 3.915 5.966 141.957 o
-1 8 -2 18.483 35.612 15.662 21.438 o
-1 8 -1 39.327 43.629 11.187 35.866 o
-1 8 0 22.980 28.780 5.329 119.470 o
-1 8 1 11.906 18.690 5.617 134.697 o
-1 8 2 8.718 13.313 6.153 124.779 o
-1 8 3 1.695 4.000 3.729 361.163 o
-1 8 4 1.193 5.254 3.628 377.591 o
-1 8 5 5.949 6.272 3.447 348.450 o
-1 8 6 12.042 10.657 5.780 135.064 o
-1 8 7 16.971 19.018 4.848 154.391 o
-1 8 8 10.979 5.966 3.915 256.162 o
-1 8 9 3.059 3.356 4.661 235.811 o
-1 9 -2 0.943 5.034 4.288 282.279 o
-1 9 -1 7.343 6.899 4.848 197.135 o
-1 9 0 16.681 30.205 8.950 58.872 o
-1 9 1 24.971 24.052 6.712 88.636 o
-1 9 2 28.438 23.679 6.339 93.124 o
-1 9 3 12.203 3.170 4.102 240.794 o
-1 9 4 1.388 3.356 2.230 880.910 o
-1 9 5 0.636 5.593 4.848 224.994 o
0 -9 -1 7.335 7.831 3.915 272.709 o
0 -9 0 2.990 9.695 7.085 104.796 o
0 -9 1 1.579 8.577 6.153 139.070 o
0 -9 2 2.916 8.577 5.034 196.462 o
0 -8 -10 8.195 18.831 6.339 115.945 o
0 -8 -9 6.070 7.458 3.915 282.385 o
0 -8 -8 6.884 4.848 3.729 308.005 o
0 -8 -7 2.535 4.661 3.543 380.561 o
0 -8 2 74.832 89.309 15.289 18.576 o
0 -8 3 62.465 82.969 14.357 21.264 o
0 -8 4 35.882 48.104 10.814 38.018 o
0 -8 5 30.753 41.951 5.966 90.377 o
0 -8 6 7.080 7.458 4.102 256.866 o
0 -7 -12 6.942 6.153 4.102 261.458 o
0 -7 -11 8.171 14.357 7.644 85.811 o
0 -7 -10 17.004 17.899 5.780 122.226 o
0 -7 -9 21.912 25.916 6.712 90.266 o
0 -7 -8 12.362 23.492 10.068 49.906 o
0 -7 -7 13.422 13.611 8.950 62.811 o
0 -7 -6 2.545 -0.559 6.899 115.836 o
0 -7 -5 19.910 16.221 5.407 130.981 o
0 -7 3 4.152 16.594 5.966 135.917 o
0 -7 4 10.884 17.340 6.526 108.424 o
0 -7 5 33.811 39.527 7.644 65.385 o
0 -7 6 24.979 33.374 11.560 36.485 o
0 -7 7 3.245 2.983 4.102 296.444 o
0 -7 8 0.971 -3.729 3.729 393.543 o
0 -7 9 1.320 -0.186 3.356 475.608 o
0 -6 -14 26.465 34.679 7.831 67.459 o
0 -6 -13 40.676 51.273 10.627 38.067 o
0 -6 -12 34.420 52.765 12.492 30.017 o
0 -6 -11 14.852 19.391 5.780 124.187 o
0 -6 -10 0.136 3.543 4.288 293.039 o
0 -6 -9 17.776 19.764 7.271 84.862 o
0 -6 -8 52.774 62.833 13.797 23.847 o
0 -6 -7 40.583 64.138 13.984 24.056 o
0 -6 -6 94.666 109.258 16.780 15.103 o
0 -6 -5 62.291 61.714 7.458 52.298 o
0 -6 -4 21.223 21.628 5.221 130.545 o
0 -6 -3 29.745 20.323 5.034 123.829 o
0 -6 4 58.072 62.460 8.763 44.599 o
0 -6 5 41.281 47.171 8.577 52.229 o
0 -6 6 70.534 70.104 16.035 17.778 o
0 -6 7 57.349 54.816 8.577 46.881 o
0 -6 8 47.455 42.883 8.204 54.142 o
0 -6 9 42.705 48.104 12.865 28.076 o
0 -6 10 51.236 41.205 6.899 65.356 o
0 -6 11 25.589 20.323 7.458 76.731 o
0 -5 -15 18.989 14.916 3.729 209.369 o
0 -5 -14 38.794 40.086 9.882 43.907 o
0 -5 -13 141.025 154.752 13.424 17.068 o
0 -5 -12 147.082 204.347 15.848 13.105 o
0 -5 -11 76.789 97.139 18.085 14.066 o
0 -5 -10 111.189 140.768 13.611 18.598 o
0 -5 -9 255.526 275.384 26.662 5.368 o
0 -5 -8 251.811 259.908 17.340 8.997 o
0 -5 -7 753.585 822.235 40.832 1.571 o
0 -5 -5 302.645 323.363 11.037 10.105 o
0 -5 -4 252.375 265.205 19.391 7.988 o
0 -5 -3 267.975 274.773 9.351 12.702 o
0 -5 -2 107.506 113.997 5.763 41.008 o
0 -5 -1 153.058 137.947 13.365 16.978 o
0 -5 0 510.984 550.559 19.934 4.046 o
0 -5 1 173.221 162.955 11.187 18.197 o
0 -5 5 169.508 193.719 21.255 8.710 o
0 -5 6 189.203 190.550 14.170 13.568 o
0 -5 7 112.669 110.564 11.187 24.304 o
0 -5 8 96.933 109.445 17.899 13.624 o
0 -5 9 95.595 95.275 11.933 24.534 o
0 -5 10 38.067 30.391 7.831 63.401 o
0 -5 11 5.422 10.814 5.593 154.949 o
0 -5 12 3.183 10.814 6.712 114.989 o
0 -4 -15 5.920 5.078 3.344 371.408 o
0 -4 -14 0.413 4.211 3.263 477.686 o
0 -4 -13 7.115 7.396 3.669 303.214 o
0 -4 -12 45.244 46.909 9.229 46.270 o
0 -4 -11 2.908 5.046 3.091 466.179 o
0 -4 -10 35.219 38.688 4.612 113.385 o
0 -4 -9 121.602 100.495 8.017 32.324 o
0 -4 -8 40.099 41.764 5.034 97.996 o
0 -4 -7 144.524 148.599 11.933 19.244 o
0 -4 -6 120.907 123.363 5.845 36.783 o
0 -4 -5 64.936 72.187 2.972 84.956 o
0 -4 -4 31.992 28.946 2.514 186.748 o
0 -4 -3 261.298 293.321 8.144 13.230 o
0 -4 -2 6.621 7.494 1.849 674.579 o
0 -4 -1 56.176 52.398 3.147 102.061 o
0 -4 0 49.800 41.982 2.772 123.069 o
0 -4 1 78.798 84.120 4.694 60.448 o
0 -4 2 147.327 163.030 5.217 30.099 o
0 -4 3 11.932 8.768 2.517 396.844 o
0 -4 4 21.092 20.609 3.492 202.641 o
0 -4 5 324.573 330.833 11.278 9.393 o
0 -4 6 34.119 28.950 5.500 102.014 o
0 -4 7 37.376 39.542 4.513 112.051 o
0 -4 8 36.601 42.305 5.850 87.415 o
0 -4 9 34.802 30.132 5.107 108.781 o
0 -4 10 34.190 32.371 6.761 78.632 o
0 -4 11 35.105 32.250 8.107 61.183 o
0 -4 12 1.020 3.070 2.643 690.280 o
0 -4 13 5.994 5.580 5.780 150.320 o
0 -4 14 2.637 7.644 5.407 174.965 o
0 -3 -16 11.301 18.645 5.034 159.530 o
0 -3 -15 10.769 18.458 4.475 189.719 o
0 -3 -14 0.964 7.238 3.444 402.940 o
0 -3 -13 107.702 101.154 13.238 20.560 o
0 -3 -12 123.685 131.799 10.534 23.908 o
0 -3 -11 17.489 22.811 4.685 155.595 o
0 -3 -10 100.323 106.275 8.763 32.735 o
0 -3 -9 219.103 228.212 12.492 13.287 o
0 -3 -8 381.275 391.065 16.196 6.481 o
0 -3 -7 344.958 338.436 17.571 6.898 o
0 -3 -6 131.642 145.341 6.265 31.843 o
0 -3 -5 100.567 100.180 4.367 50.128 o
0 -3 -4 718.599 704.456 13.784 3.035 o
0 -3 -3 229.639 237.977 6.545 17.121 o
0 -3 -2 1044.150 1023.700 21.344 1.546 o
0 -3 0 295.208 294.633 6.128 12.711 o
0 -3 1 2865.150 2891.670 55.411 0.235 o
0 -3 2 763.459 739.655 19.706 2.534 o
0 -3 3 608.622 556.634 18.876 3.589 o
0 -3 4 458.893 432.213 13.278 5.903 o
0 -3 5 315.903 305.862 11.757 9.709 o
0 -3 6 188.430 173.270 9.610 18.944 o
0 -3 7 211.347 209.285 10.129 16.036 o
0 -3 8 714.426 734.158 30.298 2.158 o
0 -3 9 336.264 369.613 19.670 6.224 o
0 -3 10 211.025 218.436 21.721 7.780 o
0 -3 11 78.741 73.143 7.391 46.265 o
0 -3 12 95.671 104.420 19.391 12.088 o
0 -3 13 5.075 10.092 5.996 138.539 o
0 -3 14 6.603 10.307 4.661 206.495 o
0 -3 15 20.164 17.713 3.915 189.849 o
0 -2 -16 28.266 33.934 8.204 62.410 o
0 -2 -15 44.905 66.189 7.458 57.476 o
0 -2 -14 34.058 51.460 10.814 38.040 o
0 -2 -12 133.848 128.836 10.814 22.619 o
0 -2 -11 54.044 61.341 6.899 59.769 o
0 -2 -9 430.404 437.867 27.402 3.805 o
0 -2 -8 1019.440 1045.560 27.396 1.449 o
0 -2 -7 517.580 535.196 13.979 4.740 o
0 -2 -6 482.948 461.437 15.292 5.195 o
0 -2 -5 989.306 978.916 23.663 1.622 o
0 -2 -4 149.026 136.281 4.005 34.084 o
0 -2 -3 2647.650 2617.720 50.224 0.278 o
0 -2 -2 143.076 152.091 3.156 34.991 o
0 -2 -1 683.136 719.001 18.660 2.904 o
0 -2 0 62.995 89.554 3.041 79.007 o
0 -2 1 14.737 13.469 0.729 511.578 o
0 -2 2 623.518 582.214 8.614 4.166 o
0 -2 3 410.525 390.965 9.052 7.632 o
0 -2 4 11.778 13.772 1.411 510.080 o
0 -2 5 502.356 542.362 13.218 4.924 o
0 -2 6 320.447 390.521 14.317 7.872 o
0 -2 7 173.085 188.761 6.907 22.982 o
0 -2 8 425.916 441.806 15.399 5.844 o
0 -2 9 30.920 32.221 3.963 141.394 o
0 -2 10 250.378 247.653 25.543 5.823 o
0 -2 11 87.667 83.666 12.212 24.912 o
0 -2 12 84.645 75.839 7.511 43.774 o
0 -2 13 14.883 13.645 7.365 87.112 o
0 -2 14 1.153 9.811 4.197 275.809 o
0 -2 15 5.582 10.079 6.246 128.158 o
0 -1 -16 16.014 18.458 4.475 173.973 o
0 -1 -15 4.276 7.394 3.096 422.336 o
0 -1 -14 10.149 8.950 8.577 70.100 o
0 -1 -13 19.939 19.577 9.695 51.938 o
0 -1 -12 40.687 30.764 7.458 66.438 o
0 -1 -11 45.539 38.781 6.899 68.691 o
0 -1 -10 147.754 132.234 9.043 24.728 o
0 -1 -9 39.904 43.799 3.448 126.414 o
0 -1 -8 31.695 44.645 2.679 159.504 o
0 -1 -7 482.146 515.475 9.842 5.639 o
0 -1 -6 387.119 387.448 7.377 8.426 o
0 -1 -5 86.866 94.592 3.751 59.351 o
0 -1 -4 2088.910 2069.630 40.320 0.433 o
0 -1 -3 267.321 264.097 4.475 15.284 o
0 -1 -2 2393.750 2278.460 46.252 0.342 o
0 -1 -1 395.213 386.785 6.833 8.361 o
0 -1 0 4338.980 4999.600 167.308 0.072 o
0 -1 1 2904.760 3144.210 82.645 0.192 o
0 -1 2 267.997 245.357 3.096 16.228 o
0 -1 3 170.683 178.600 3.799 27.555 o
0 -1 4 888.467 833.772 10.992 2.286 o
0 -1 5 487.239 479.942 13.537 5.314 o
0 -1 6 58.872 63.616 3.157 92.969 o
0 -1 7 41.806 44.483 3.754 117.140 o
0 -1 8 303.453 279.428 11.383 10.514 o
0 -1 9 109.110 122.948 9.028 29.583 o
0 -1 10 253.983 222.795 23.492 6.578 o
0 -1 11 105.786 121.197 10.875 25.186 o
0 -1 12 145.634 145.375 27.035 6.410 o
0 -1 13 56.688 62.888 13.238 25.184 o
0 -1 14 19.892 19.381 6.246 105.149 o
0 -1 15 29.432 40.965 11.653 34.952 o
0 -1 16 2.454 1.864 5.407 183.300 o
0 0 -16 7.024 6.135 6.153 132.406 o
0 0 -15 44.891 26.849 10.814 38.263 o
0 0 -14 42.841 44.934 9.509 45.093 o
0 0 -13 15.470 5.966 6.712 104.590 o
0 0 -12 121.623 127.344 13.611 18.408 o
0 0 -11 174.358 191.668 15.848 12.499 o
0 0 -10 209.633 191.296 13.984 13.035 o
0 0 -9 318.585 312.178 9.179 10.535 o
0 0 -8 633.967 607.843 15.925 3.553 o
0 0 -7 1717.370 1832.680 52.661 0.510 o
0 0 -6 2435.970 2526.980 48.068 0.314 o
0 0 -5 1173.350 1069.500 23.328 1.307 o
0 0 -3 5177.140 5081.350 109.482 0.074 o
0 0 -2 2997.430 3419.440 76.943 0.184 o
0 0 -1 4442.990 4178.680 136.907 0.086 o
0 0 1 4442.990 3932.600 114.095 0.097 o
0 0 2 2997.430 3311.030 56.897 0.205 o
0 0 3 5177.140 4928.160 107.970 0.075 o
0 0 4 510.952 373.136 7.956 6.375 o
0 0 5 1173.350 1140.480 17.397 1.338 o
0 0 6 2435.970 2453.860 49.022 0.317 o
0 0 7 1717.370 1752.730 48.602 0.541 o
0 0 8 633.967 633.252 11.549 3.765 o
0 0 9 318.585 295.958 10.532 10.247 o
0 0 10 209.633 214.491 15.529 11.488 o
0 0 11 174.358 201.052 23.306 7.546 o
0 0 12 121.623 122.255 11.094 23.288 o
0 0 13 15.470 23.265 5.221 138.910 o
0 0 14 42.841 44.516 6.153 77.799 o
0 0 15 44.891 33.374 11.373 34.878 o
0 0 16 7.024 10.814 3.915 265.271 o
0 1 -16 2.454 5.613 3.915 317.144 o
0 1 -15 29.432 34.866 12.306 32.184 o
0 1 -14 19.892 19.577 7.644 77.181 o
0 1 -13 56.688 66.189 10.814 33.804 o
0 1 -12 145.634 159.599 16.035 13.635 o
0 1 -11 105.786 118.581 13.424 19.811 o
0 1 -10 253.983 265.688 25.543 5.730 o
0 1 -9 109.110 133.497 11.187 23.645 o
0 1 -8 303.453 306.870 7.401 11.732 o
0 1 -7 41.806 48.593 3.210 123.686 o
0 1 -6 58.872 60.478 3.543 90.632 o
0 1 -5 487.239 491.761 11.491 5.519 o
0 1 -4 888.467 820.197 22.390 1.996 o
0 1 -3 170.683 182.263 5.436 25.451 o
0 1 -2 267.997 239.297 5.270 15.586 o
0 1 -1 2904.760 2987.230 92.075 0.187 o
0 1 0 4338.980 5072.150 110.362 0.089 o
0 1 1 395.213 384.581 6.783 8.393 o
0 1 2 2393.750 2241.160 48.738 0.340 o
0 1 3 267.321 279.299 4.102 15.015 o
0 1 4 2088.910 1980.090 34.413 0.459 o
0 1 5 86.866 79.855 4.081 61.169 o
0 1 6 387.119 377.768 9.357 8.121 o
0 1 7 482.146 434.787 12.944 5.682 o
0 1 8 31.695 36.047 3.192 157.094 o
0 1 9 39.904 42.493 3.222 132.009 o
0 1 10 147.754 157.694 12.865 17.445 o
0 1 11 45.539 38.611 6.726 70.760 o
0 1 12 40.687 45.562 10.068 41.808 o
0 1 13 19.939 18.755 5.780 117.736 o
0 1 14 10.149 9.678 4.139 231.886 o
0 1 15 4.276 4.661 5.221 185.963 o
0 1 16 16.014 10.441 4.661 175.935 o
0 2 -15 5.582 10.068 5.407 164.680 o
0 2 -14 1.153 4.475 5.966 151.939 o
0 2 -13 14.883 27.594 8.204 69.292 o
0 2 -12 84.645 84.461 12.306 24.871 o
0 2 -11 87.667 105.716 12.492 23.356 o
0 2 -10 250.378 267.366 19.950 7.759 o
0 2 -9 30.920 30.663 4.564 126.566 o
0 2 -8 425.916 457.579 13.553 6.091 o
0 2 -7 173.085 191.967 5.736 24.284 o
0 2 -6 320.447 393.840 14.927 7.655 o
0 2 -5 502.356 593.831 19.514 4.016 o
0 2 -4 11.778 14.536 1.728 460.769 o
0 2 -3 410.525 398.528 12.864 6.805 o
0 2 -2 623.518 599.536 9.955 4.032 o
0 2 -1 14.737 10.692 1.480 471.004 o
0 2 0 62.995 82.133 2.542 85.360 o
0 2 1 683.136 770.532 12.891 3.085 o
0 2 3 2647.650 2587.340 96.594 0.209 o
0 2 4 149.026 144.323 2.973 34.824 o
0 2 5 989.306 923.125 17.356 1.806 o
0 2 6 482.948 451.989 11.339 5.805 o
0 2 7 517.580 542.303 13.051 4.811 o
0 2 8 1019.440 1019.640 40.264 1.196 o
0 2 9 430.404 436.790 16.098 5.694 o
0 2 10 548.364 554.608 16.526 4.169 o
0 2 11 54.044 64.522 10.161 37.367 o
0 2 12 133.848 140.992 16.128 14.187 o
0 2 13 40.425 44.748 15.102 21.612 o
0 2 14 34.058 24.611 8.577 57.996 o
0 2 15 44.905 33.001 8.390 54.882 o
0 2 16 28.266 28.340 8.950 55.522 o
0 3 -15 20.164 27.781 5.407 121.922 o
0 3 -14 6.603 12.678 5.780 142.593 o
0 3 -13 5.075 17.526 6.712 109.264 o
0 3 -12 95.671 109.818 14.729 18.197 o
0 3 -11 78.741 90.054 11.746 26.718 o
0 3 -10 211.025 223.178 18.831 9.237 o
0 3 -9 336.264 323.958 27.501 4.547 o
0 3 -8 714.426 804.896 40.273 1.653 o
0 3 -7 211.347 193.973 7.327 19.155 o
0 3 -6 188.430 163.419 7.105 22.480 o
0 3 -5 315.903 335.093 9.297 10.251 o
0 3 -4 458.893 420.614 10.765 6.376 o
0 3 -3 608.622 608.383 23.440 3.092 o
0 3 -2 763.459 793.173 31.137 1.958 o
0 3 -1 2865.150 2872.470 66.167 0.223 o
0 3 0 295.208 318.598 11.216 10.286 o
0 3 1 33.829 34.557 2.579 170.071 o
0 3 2 1044.150 983.808 30.034 1.402 o
0 3 3 229.639 249.417 6.983 16.487 o
0 3 4 718.599 664.836 27.282 2.390 o
0 3 5 100.567 88.209 6.148 44.550 o
0 3 6 131.642 118.311 5.143 36.963 o
0 3 7 344.958 349.844 15.049 7.578 o
0 3 8 381.275 356.441 14.823 7.054 o
0 3 9 219.103 228.877 11.226 14.282 o
0 3 10 100.323 99.377 12.306 23.105 o
0 3 11 17.489 16.035 11.933 36.464 o
0 3 12 123.685 109.072 14.357 17.555 o
0 3 13 107.702 101.428 19.764 11.525 o
0 3 14 0.964 0.932 5.593 176.839 o
0 3 15 10.769 12.865 5.780 135.339 o
0 3 16 11.301 2.983 6.526 115.957 o
0 4 -14 2.637 4.288 6.153 140.872 o
0 4 -13 5.994 10.627 4.848 195.409 o
0 4 -12 1.020 -2.610 4.848 235.689 o
0 4 -11 35.105 44.934 14.543 23.370 o
0 4 -10 34.190 38.595 9.136 50.725 o
0 4 -9 34.802 30.961 6.242 86.848 o
0 4 -8 36.601 39.370 5.470 94.996 o
0 4 -7 37.376 42.446 5.462 93.013 o
0 4 -6 34.119 37.907 5.079 105.636 o
0 4 -5 324.573 297.799 15.124 8.321 o
0 4 -4 21.092 17.979 1.837 307.593 o
0 4 -3 11.932 11.768 1.631 499.241 o
0 4 -2 147.327 155.592 4.629 31.659 o
0 4 -1 78.798 78.605 6.351 51.454 o
0 4 0 49.800 35.131 5.070 91.361 o
0 4 1 56.176 69.323 4.536 79.044 o
0 4 2 6.621 16.239 4.139 233.069 o
0 4 3 261.298 263.693 8.446 13.680 o
0 4 4 31.992 33.383 4.041 136.092 o
0 4 5 64.936 64.933 6.756 56.007 o
0 4 6 120.907 110.581 14.103 18.054 o
0 4 7 144.524 151.173 8.674 24.819 o
0 4 8 40.099 40.798 8.483 54.335 o
0 4 9 121.602 94.343 18.645 12.402 o
0 4 10 35.219 38.968 14.357 24.073 o
0 4 11 2.908 3.915 5.780 158.269 o
0 4 12 45.244 36.357 9.695 44.228 o
0 4 13 7.115 19.018 9.695 55.374 o
0 4 14 0.413 0.373 4.661 256.792 o
0 4 15 5.920 8.950 4.288 241.894 o
0 5 -12 3.183 4.661 6.526 125.044 o
0 5 -11 5.422 10.627 8.017 81.412 o
0 5 -10 38.067 24.218 5.794 94.792 o
0 5 -9 95.595 69.172 7.448 42.274 o
0 5 -8 96.933 90.551 16.873 15.196 o
0 5 -7 112.669 95.171 27.128 6.751 o
0 5 -6 189.203 160.248 24.704 6.974 o
0 5 -5 169.508 201.550 28.526 5.569 o
0 5 -4 366.838 357.398 17.797 6.452 o
0 5 -3 490.272 573.708 23.196 3.722 o
0 5 -2 524.145 576.646 25.325 3.333 o
0 5 -1 173.221 166.264 9.238 20.747 o
0 5 0 510.984 585.422 24.357 3.469 o
0 5 1 153.058 154.874 10.546 20.678 o
0 5 2 107.506 143.251 10.627 24.622 o
0 5 3 267.975 279.539 29.738 4.539 o
0 5 4 252.375 254.813 15.009 10.270 o
0 5 5 302.645 319.622 43.629 2.417 o
0 5 7 753.585 834.541 48.290 1.320 o
0 5 8 251.811 250.959 21.255 7.305 o
0 5 9 255.526 237.908 22.001 7.043 o
0 5 10 111.189 110.750 14.916 17.191 o
0 5 11 76.789 81.105 12.492 25.116 o
0 5 12 147.082 142.819 16.780 13.065 o
0 5 13 141.025 131.259 21.814 9.172 o
0 5 14 38.794 33.561 10.814 38.682 o
0 5 15 18.989 13.238 5.966 117.134 o
0 6 -10 51.236 24.984 5.221 92.318 o
0 6 -9 42.705 29.645 11.373 35.399 o
0 6 -8 47.455 37.103 8.204 55.065 o
0 6 -7 57.349 58.545 16.221 18.154 o
0 6 -6 70.534 88.563 19.950 12.149 o
0 6 -5 41.281 52.205 11.746 32.454 o
0 6 -4 58.072 57.239 12.492 27.664 o
0 6 -3 25.706 27.294 5.510 112.247 o
0 6 -2 156.427 199.711 18.806 10.453 o
0 6 -1 87.337 97.633 8.461 36.644 o
0 6 0 117.669 119.805 9.371 27.827 o
0 6 1 19.180 22.712 5.064 138.226 o
0 6 2 1.800 2.237 3.288 463.769 o
0 6 3 29.745 35.729 5.470 103.674 o
0 6 4 21.223 24.195 7.644 75.192 o
0 6 5 62.291 44.709 14.170 22.815 o
0 6 6 94.666 110.004 13.797 19.951 o
0 6 7 40.583 58.917 17.526 16.384 o
0 6 8 52.774 38.595 9.695 42.484 o
0 6 9 17.776 28.340 8.017 70.409 o
0 6 10 0.136 -3.915 4.475 281.347 o
0 6 11 14.852 1.678 6.339 118.283 o
0 6 12 34.420 30.391 12.865 29.552 o
0 6 13 40.676 34.493 6.899 72.346 o
0 6 14 26.465 19.577 4.288 154.018 o
0 7 -9 1.320 3.915 2.797 603.394 o
0 7 -8 0.971 5.966 3.356 430.452 o
0 7 -7 3.245 1.864 4.475 256.935 o
0 7 -6 24.979 43.256 13.984 25.739 o
0 7 -5 33.811 40.459 16.035 19.804 o
0 7 -4 10.884 23.679 14.357 26.011 o
0 7 -3 4.152 12.306 14.170 27.471 o
0 7 -2 23.237 30.075 6.272 96.214 o
0 7 -1 77.934 87.810 13.331 22.616 o
0 7 0 113.429 123.268 16.038 15.257 o
0 7 1 154.254 147.324 11.421 19.480 o
0 7 2 118.601 144.227 16.594 14.068 o
0 7 3 19.577 18.243 7.458 80.863 o
0 7 4 5.023 8.950 4.351 240.854 o
0 7 5 19.910 20.515 4.943 143.172 o
0 7 6 2.545 6.526 5.593 166.031 o
0 7 7 13.422 18.645 7.271 88.243 o
0 7 8 12.362 14.543 11.373 40.677 o
0 7 9 21.912 32.255 11.933 34.958 o
0 7 10 17.004 12.865 9.695 53.555 o
0 7 11 8.171 9.882 5.034 178.546 o
0 7 12 6.942 8.204 3.915 274.048 o
0 8 -6 7.080 9.882 4.475 219.090 o
0 8 -5 30.753 31.883 8.017 63.966 o
0 8 -4 35.882 27.781 9.509 48.621 o
0 8 -3 62.465 71.596 12.119 27.880 o
0 8 -2 74.832 78.122 21.814 10.419 o
0 8 -1 80.872 96.649 9.184 34.922 o
0 8 0 104.884 115.231 16.967 14.459 o
0 8 1 140.591 165.873 23.492 7.988 o
0 8 2 102.176 107.619 25.637 7.485 o
0 8 3 47.392 51.942 13.331 25.979 o
0 8 4 40.334 27.786 18.365 15.456 o
0 8 5 25.564 24.650 5.932 103.931 o
0 8 6 11.459 24.611 11.000 42.586 o
0 8 7 2.535 -1.492 4.475 266.371 o
0 8 8 6.884 3.729 4.475 233.580 o
0 8 9 6.070 7.458 4.475 228.745 o
0 8 10 8.195 10.068 4.102 243.664 o
0 9 -2 2.916 -0.559 3.915 338.334 o
0 9 -1 1.579 11.373 5.221 184.040 o
0 9 0 2.990 19.018 9.136 63.163 o
0 9 1 7.335 5.966 4.661 211.957 o
0 9 2 4.429 9.040 6.899 108.976 o
0 9 3 2.926 4.195 3.303 425.312 o
0 9 4 0.440 2.900 2.329 894.997 o
0 9 5 1.995 -2.797 5.593 175.377 o
0 9 6 0.492 3.543 3.356 458.448 o
1 -9 -2 28.438 27.408 4.661 130.648 o
1 -9 -1 24.971 31.883 7.831 68.775 o
1 -9 0 16.681 16.407 4.475 174.977 o
1 -9 1 7.343 11.746 3.543 298.846 o
1 -9 2 0.943 4.475 3.170 489.522 o
1 -8 -9 3.059 7.644 3.356 388.928 o
1 -8 -8 10.979 8.017 3.729 267.248 o
1 -8 -7 16.971 8.204 4.288 196.898 o
1 -8 -6 12.042 5.034 3.729 269.972 o
1 -8 1 39.327 51.087 7.644 60.713 o
1 -8 2 18.483 34.679 6.899 86.070 o
1 -8 3 6.878 2.424 4.102 273.321 o
1 -8 4 21.465 27.221 5.780 110.652 o
1 -8 5 17.637 30.578 5.221 129.129 o
1 -8 6 16.729 17.713 4.661 164.451 o
1 -7 -12 39.002 46.612 6.339 77.098 o
1 -7 -11 30.575 47.544 9.882 44.820 o
1 -7 -10 22.463 16.780 5.780 115.774 o
1 -7 -9 62.834 74.766 13.051 24.843 o
1 -7 -8 136.706 129.954 12.306 19.669 o
1 -7 -7 150.520 124.361 12.492 18.728 o
1 -7 -6 183.696 160.532 20.136 9.417 o
1 -7 -5 82.852 48.477 8.763 40.773 o
1 -7 -4 12.866 11.560 5.221 155.546 o
1 -7 3 103.920 103.106 11.187 25.391 o
1 -7 4 58.324 63.765 9.695 39.106 o
1 -7 5 35.187 38.781 11.933 33.056 o
1 -7 6 31.226 32.069 10.627 41.150 o
1 -7 7 26.382 37.103 6.899 79.963 o
1 -7 8 15.174 17.899 5.780 124.788 o
1 -7 9 16.018 17.340 7.831 76.896 o
1 -6 -13 8.237 17.153 7.831 81.342 o
1 -6 -12 2.633 1.864 6.899 114.699 o
1 -6 -11 6.709 12.865 5.407 158.925 o
1 -6 -10 6.835 6.899 5.780 147.453 o
1 -6 -9 21.599 37.103 7.831 69.128 o
1 -6 -8 31.485 25.357 11.746 35.183 o
1 -6 -7 20.018 36.917 10.068 46.751 o
1 -6 -6 16.915 38.035 10.068 47.293 o
1 -6 -5 45.413 35.425 7.458 63.340 o
1 -6 -4 3.696 4.661 4.288 265.994 o
1 -6 -3 7.108 9.695 4.102 250.452 o
1 -6 -2 5.279 3.543 3.915 302.546 o
1 -6 4 24.068 24.052 6.712 89.322 o
1 -6 5 61.590 71.969 15.102 19.938 o
1 -6 6 15.887 22.747 6.712 96.497 o
1 -6 7 13.588 12.678 6.153 118.763 o
1 -6 8 23.555 21.628 6.712 90.656 o
1 -6 9 3.770 -5.407 6.899 114.473 o
1 -6 10 4.039 9.509 5.034 191.346 o
1 -6 11 6.294 13.611 5.034 178.583 o
1 -5 -14 8.789 9.461 3.584 291.986 o
1 -5 -13 35.480 33.469 4.612 116.555 o
1 -5 -12 47.719 47.736 4.922 89.770 o
1 -5 -11 1.884 12.915 5.173 183.886 o
1 -5 -10 86.318 112.250 15.009 18.077 o
1 -5 -9 89.075 93.120 9.999 31.014 o
1 -5 -8 149.390 168.702 15.662 13.769 o
1 -5 -7 57.910 55.587 4.922 78.681 o
1 -5 -6 101.215 92.372 7.406 38.708 o
1 -5 -5 116.151 132.003 7.936 31.036 o
1 -5 -4 224.913 225.063 12.050 13.476 o
1 -5 -3 174.075 171.696 8.375 21.674 o
1 -5 -2 61.288 52.626 2.918 98.566 o
1 -5 -1 170.535 157.930 7.644 23.671 o
1 -5 0 336.291 341.900 10.085 9.391 o
1 -5 1 498.913 513.850 25.730 3.534 o
1 -5 2 224.962 249.654 11.560 13.384 o
1 -5 3 268.620 284.520 19.391 7.630 o
1 -5 4 126.926 138.344 9.322 25.933 o
1 -5 5 83.726 96.906 9.695 32.539 o
1 -5 6 126.544 129.189 9.854 25.247 o
1 -5 7 169.340 182.819 13.424 15.207 o
1 -5 8 221.063 248.386 14.221 11.640 o
1 -5 9 75.261 84.204 7.160 47.003 o
1 -5 10 82.265 85.060 8.617 38.047 o
1 -5 11 23.748 30.085 6.899 84.004 o
1 -5 12 11.694 15.561 3.684 244.932 o
1 -5 13 5.186 3.356 5.407 173.915 o
1 -4 -15 10.492 7.271 4.661 198.013 o
1 -4 -14 23.995 28.959 6.339 94.666 o
1 -4 -13 3.749 1.900 2.759 574.663 o
1 -4 -12 22.354 22.953 4.327 158.225 o
1 -4 -11 116.982 142.261 8.411 28.997 o
1 -4 -10 158.002 178.779 9.577 20.934 o
1 -4 -9 229.122 243.017 21.442 7.542 o
1 -4 -8 244.025 252.173 19.950 7.948 o
1 -4 -7 174.152 175.042 7.525 22.699 o
1 -4 -6 138.938 141.990 5.563 32.447 o
1 -4 -5 102.114 108.455 8.160 34.313 o
1 -4 -4 438.077 457.939 10.832 6.394 o
1 -4 -3 125.418 121.101 3.840 41.231 o
1 -4 -2 98.221 109.407 3.813 51.390 o
1 -4 -1 185.689 198.677 4.687 23.717 o
1 -4 0 186.799 202.042 6.539 21.568 o
1 -4 1 74.303 66.688 3.301 77.320 o
1 -4 2 230.093 243.773 8.935 15.231 o
1 -4 3 17.370 13.741 2.245 332.816 o
1 -4 4 112.416 119.003 5.323 40.671 o
1 -4 5 222.248 264.748 10.813 13.742 o
1 -4 6 33.601 47.272 8.670 53.674 o
1 -4 7 34.824 36.235 4.592 116.008 o
1 -4 8 154.902 152.881 10.841 20.153 o
1 -4 9 63.955 66.525 9.043 41.279 o
1 -4 10 55.941 65.373 16.035 18.433 o
1 -4 11 58.021 60.995 6.540 61.301 o
1 -4 12 14.960 13.604 4.616 176.758 o
1 -4 13 7.833 12.449 5.407 156.921 o
1 -4 14 0.109 3.367 4.288 293.857 o
1 -3 -15 2.308 9.136 3.543 357.352 o
1 -3 -14 8.048 12.306 7.085 99.065 o
1 -3 -13 0.930 5.227 3.930 330.207 o
1 -3 -12 51.611 64.235 7.104 58.384 o
1 -3 -11 51.292 52.872 6.437 67.304 o
1 -3 -10 27.971 40.379 5.829 95.984 o
1 -3 -9 14.684 19.459 3.420 238.173 o
1 -3 -7 156.805 162.700 6.701 26.378 o
1 -3 -6 81.476 83.906 4.602 59.815 o
1 -3 -5 26.959 32.339 4.685 128.352 o
1 -3 -4 21.034 21.657 2.099 277.714 o
1 -3 -3 53.163 58.496 2.553 108.658 o
1 -3 -2 1163.330 1180.020 23.090 1.258 o
1 -3 -1 191.311 198.808 4.687 23.134 o
1 -3 0 1702.500 1730.330 34.179 0.621 o
1 -3 1 245.110 242.024 5.560 16.666 o
1 -3 2 211.747 201.892 5.309 20.600 o
1 -3 3 4.863 5.889 1.465 964.333 o
1 -3 4 88.394 88.690 4.294 57.353 o
1 -3 5 73.576 73.455 3.347 75.119 o
1 -3 6 15.055 14.072 2.772 305.201 o
1 -3 7 138.543 128.718 7.630 28.953 o
1 -3 8 309.873 333.242 15.662 8.072 o
1 -3 9 76.280 89.044 7.725 43.109 o
1 -3 10 129.257 144.681 10.273 23.414 o
1 -3 11 185.477 199.152 14.636 13.126 o
1 -3 12 36.965 40.904 7.001 71.319 o
1 -3 13 63.348 74.130 7.551 49.445 o
1 -3 14 12.287 13.996 4.301 202.557 o
1 -3 15 8.240 12.184 2.731 393.162 o
1 -2 -16 21.327 29.086 4.661 141.914 o
1 -2 -15 26.685 44.748 5.780 96.084 o
1 -2 -14 19.689 43.629 6.899 82.182 o
1 -2 -13 14.431 21.442 5.966 117.711 o
1 -2 -12 190.293 247.230 22.374 7.554 o
1 -2 -11 120.119 126.777 10.255 25.072 o
1 -2 -10 93.088 95.088 8.204 36.866 o
1 -2 -9 519.697 531.190 22.560 3.752 o
1 -2 -8 787.395 828.980 37.936 1.625 o
1 -2 -7 873.278 881.556 33.173 1.625 o
1 -2 -6 1271.150 1320.200 68.355 0.602 o
1 -2 -5 811.208 854.582 30.976 1.820 o
1 -2 -4 423.978 371.622 9.177 7.542 o
1 -2 -3 507.618 511.489 13.679 4.960 o
1 -2 -2 10278.500 11353.200 356.534 0.014 o
1 -2 -1 15019.100 18396.400 915.668 0.004 o
1 -2 0 22160.900 26672.000 1596.080 0.001 o
1 -2 1 5558.340 6284.510 189.349 0.048 o
1 -2 2 727.865 701.250 11.797 3.085 o
1 -2 3 556.017 511.252 8.830 4.999 o
1 -2 4 652.064 687.382 14.306 3.358 o
1 -2 5 725.451 689.429 13.598 3.046 o
1 -2 6 1040.980 1078.940 29.328 1.362 o
1 -2 7 953.199 948.136 27.705 1.607 o
1 -2 8 223.693 225.701 18.742 9.051 o
1 -2 9 121.546 129.067 8.629 28.706 o
1 -2 10 203.224 216.402 13.704 13.065 o
1 -2 11 121.208 127.342 9.901 25.755 o
1 -2 12 11.224 15.992 5.519 141.905 o
1 -2 13 53.218 54.226 14.636 21.872 o
1 -2 14 13.472 18.697 4.746 167.530 o
1 -2 15 27.290 31.374 7.085 78.284 o
1 -1 -16 2.936 10.255 3.915 294.815 o
1 -1 -15 25.021 41.019 9.509 49.645 o
1 -1 -14 20.993 17.930 12.399 33.507 o
1 -1 -13 60.166 35.425 7.644 55.918 o
1 -1 -12 103.054 62.460 9.882 31.591 o
1 -1 -11 50.911 40.459 8.577 50.454 o
1 -1 -10 215.285 191.520 12.137 14.430 o
1 -1 -9 56.012 63.864 2.918 98.190 o
1 -1 -8 178.097 179.771 4.464 25.847 o
1 -1 -7 8.415 12.448 1.702 567.160 o
1 -1 -6 22.647 26.666 1.612 272.304 o
1 -1 -5 21.976 25.168 1.678 279.704 o
1 -1 -4 132.574 128.761 7.320 30.491 o
1 -1 -3 508.553 589.219 10.124 4.970 o
1 -1 -2 2550.870 2687.210 45.697 0.291 o
1 -1 -1 10.154 8.115 0.753 761.407 o
1 -1 0 3177.000 3237.470 62.140 0.191 o
1 -1 1 2973.510 3025.620 58.107 0.217 o
1 -1 2 2195.450 2298.850 45.052 0.376 o
1 -1 3 88.150 80.984 1.998 69.704 o
1 -1 4 843.510 891.743 13.564 2.274 o
1 -1 5 66.205 61.391 2.475 92.572 o
1 -1 6 53.018 46.926 2.179 121.527 o
1 -1 7 359.676 359.622 9.043 8.950 o
1 -1 8 80.350 61.691 5.746 57.865 o
1 -1 9 20.496 25.862 4.939 137.255 o
1 -1 10 285.630 307.395 16.545 8.355 o
1 -1 11 88.638 71.728 7.369 44.021 o
1 -1 12 34.507 40.306 6.129 85.377 o
1 -1 13 25.821 23.549 6.017 102.301 o
1 -1 14 4.183 6.540 4.409 245.891 o
1 -1 15 40.975 40.094 5.386 92.099 o
1 -1 16 15.563 22.156 8.390 67.613 o
1 0 -16 1.491 6.712 3.356 416.921 o
1 0 -15 7.287 10.565 3.811 274.801 o
1 0 -14 13.014 10.961 3.742 245.679 o
1 0 -13 33.176 14.729 6.339 92.902 o
1 0 -12 170.032 163.515 26.103 6.542 o
1 0 -11 128.217 156.989 22.747 8.592 o
1 0 -10 244.397 262.705 17.340 9.106 o
1 0 -9 84.998 93.037 8.577 36.997 o
1 0 -8 171.387 161.734 6.816 24.629 o
1 0 -7 237.147 300.695 7.910 14.228 o
1 0 -6 588.324 653.524 10.942 4.028 o
1 0 -5 55.650 79.263 2.706 92.381 o
1 0 -4 235.667 198.843 5.100 18.999 o
1 0 -3 1812.340 1860.420 27.753 0.581 o
1 0 -2 122.920 101.459 3.210 46.193 o
1 0 -1 36.556 33.511 1.039 195.385 o
1 0 0 349.776 368.779 3.822 10.166 o
1 0 1 137.674 142.504 2.440 38.114 o
1 0 2 11.339 7.007 0.802 723.381 o
1 0 3 7967.530 8864.920 256.213 0.025 o
1 0 4 436.849 396.695 5.519 7.640 o
1 0 5 439.904 447.161 12.354 6.192 o
1 0 6 2280.680 2218.890 56.068 0.343 o
1 0 7 1446.430 1547.150 37.603 0.755 o
1 0 8 529.730 552.821 13.377 4.633 o
1 0 9 685.126 684.516 15.816 3.124 o
1 0 10 524.613 564.164 21.685 3.737 o
1 0 11 101.629 103.278 18.831 12.550 o
1 0 12 66.343 70.260 10.161 35.049 o
1 0 13 53.680 62.092 11.240 32.610 o
1 0 14 49.003 58.569 7.770 54.727 o
1 0 15 48.267 62.932 13.704 24.402 o
1 0 16 25.073 27.816 6.619 88.859 o
1 1 -15 9.748 26.787 7.644 80.954 o
1 1 -14 28.180 34.866 7.831 66.654 o
1 1 -13 23.662 21.628 7.644 74.576 o
1 1 -12 162.749 188.872 19.577 9.895 o
1 1 -11 154.943 208.262 27.408 6.006 o
1 1 -10 618.204 641.940 35.425 2.178 o
1 1 -9 288.127 339.526 15.941 8.281 o
1 1 -8 939.812 1083.330 28.668 1.504 o
1 1 -7 332.727 338.347 12.406 8.748 o
1 1 -6 109.311 144.060 5.340 38.462 o
1 1 -5 2465.890 2247.410 80.437 0.265 o
1 1 -4 80.820 80.722 4.141 63.611 o
1 1 -3 751.915 681.105 14.546 2.911 o
1 1 -2 3428.680 3795.520 78.216 0.150 o
1 1 -1 2663.080 2509.830 53.199 0.278 o
1 1 0 39.868 46.674 1.450 158.069 o
1 1 1 74.277 78.497 1.181 83.514 o
1 1 2 1960.480 1791.720 28.358 0.540 o
1 1 3 1893.510 1773.560 32.323 0.552 o
1 1 4 235.759 209.839 5.046 18.628 o
1 1 5 122.799 138.294 4.561 38.124 o
1 1 6 988.924 963.987 36.180 1.343 o
1 1 7 146.046 135.158 5.455 32.053 o
1 1 8 372.374 358.930 12.836 7.700 o
1 1 9 317.938 366.166 12.924 8.591 o
1 1 10 6.188 6.910 2.634 489.542 o
1 1 11 296.991 283.822 14.821 9.089 o
1 1 12 283.164 318.064 27.594 4.838 o
1 1 13 17.122 13.035 4.564 174.114 o
1 1 14 8.407 8.716 4.163 240.759 o
1 1 15 20.057 20.960 4.297 167.681 o
1 1 16 15.887 10.814 5.593 135.485 o
1 2 -15 3.548 1.396 2.814 569.539 o
1 2 -14 7.167 8.577 8.390 74.470 o
1 2 -13 24.260 22.001 12.492 32.513 o
1 2 -12 19.026 25.730 7.831 73.128 o
1 2 -11 17.414 19.950 8.017 72.587 o
1 2 -10 4.551 8.913 3.610 326.127 o
1 2 -9 86.798 95.472 8.011 38.813 o
1 2 -8 181.886 206.499 9.636 18.273 o
1 2 -7 17.401 21.320 2.654 269.429 o
1 2 -6 85.895 105.120 5.502 49.303 o
1 2 -5 634.219 606.206 17.080 3.472 o
1 2 -4 405.118 362.328 9.608 7.875 o
1 2 -3 135.544 121.056 3.986 38.475 o
1 2 -2 410.976 432.436 8.243 7.405 o
1 2 -1 391.141 393.720 6.553 8.421 o
1 2 0 235.319 249.334 4.853 17.425 o
1 2 1 36.521 36.946 2.893 151.962 o
1 2 2 266.078 234.065 5.113 15.907 o
1 2 3 254.251 266.188 3.864 16.175 o
1 2 4 197.199 193.955 4.817 22.677 o
1 2 5 464.136 438.372 10.281 6.263 o
1 2 6 352.547 354.181 14.046 7.725 o
1 2 7 228.119 226.794 11.365 13.850 o
1 2 8 211.703 225.633 12.224 13.824 o
1 2 9 457.785 468.402 28.136 3.522 o
1 2 10 45.406 55.703 4.668 91.830 o
1 2 11 16.784 20.226 4.110 187.052 o
1 2 12 19.108 28.267 4.478 153.859 o
1 2 13 37.871 53.189 7.592 61.397 o
1 2 14 3.662 10.018 7.271 99.133 o
1 2 15 48.330 53.324 15.289 20.582 o
1 2 16 31.360 30.391 11.746 34.892 o
1 3 -14 5.790 6.254 2.779 471.879 o
1 3 -13 5.803 21.255 10.441 48.311 o
1 3 -12 41.753 60.409 15.662 19.882 o
1 3 -11 30.778 31.323 8.763 56.110 o
1 3 -10 82.685 99.974 22.747 9.459 o
1 3 -9 550.506 623.611 32.815 2.523 o
1 3 -8 179.563 191.786 11.971 16.162 o
1 3 -7 210.151 209.168 7.289 18.741 o
1 3 -6 530.950 485.992 12.942 4.952 o
1 3 -5 780.149 756.634 33.362 1.868 o
1 3 -4 1017.580 910.986 55.197 0.949 o
1 3 -3 742.410 760.682 23.689 2.381 o
1 3 -2 3150.090 3032.520 74.347 0.189 o
1 3 -1 410.727 415.984 9.768 7.284 o
1 3 0 755.989 698.587 9.677 3.041 o
1 3 1 941.515 941.763 15.709 1.919 o
1 3 2 635.547 621.399 16.317 3.481 o
1 3 3 450.302 414.288 11.168 6.468 o
1 3 4 479.187 477.198 11.948 5.625 o
1 3 5 3347.310 3230.760 232.389 0.069 o
1 3 6 1570.900 1722.130 87.210 0.382 o
1 3 7 1766.530 1897.750 75.567 0.389 o
1 3 8 625.082 623.399 21.416 3.152 o
1 3 9 297.514 300.516 18.273 7.554 o
1 3 10 188.026 188.461 12.604 15.181 o
1 3 11 328.874 331.984 12.219 8.957 o
1 3 12 221.405 226.066 13.349 12.589 o
1 3 13 163.551 155.684 17.526 11.783 o
1 3 14 66.468 64.325 16.967 16.431 o
1 3 15 11.375 4.475 5.780 141.409 o
1 3 16 22.111 17.899 5.966 110.564 o
1 4 -13 42.560 28.632 13.331 27.219 o
1 4 -12 64.370 66.935 9.136 40.653 o
1 4 -11 43.167 37.632 11.746 33.069 o
1 4 -10 114.126 119.179 10.259 26.002 o
1 4 -9 128.489 127.406 9.877 25.095 o
1 4 -8 64.172 59.261 7.896 49.051 o
1 4 -7 67.154 84.913 11.338 29.418 o
1 4 -6 258.017 251.210 27.012 5.334 o
1 4 -5 65.374 55.667 7.270 53.651 o
1 4 -4 27.624 20.676 2.933 203.020 o
1 4 -3 284.843 295.816 17.465 8.088 o
1 4 -2 644.753 648.411 25.590 2.734 o
1 4 -1 31.120 27.685 2.245 200.845 o
1 4 0 16.285 11.986 1.145 461.673 o
1 4 1 280.068 300.089 9.075 11.960 o
1 4 2 239.521 260.962 7.793 15.125 o
1 4 3 42.424 47.993 3.059 125.769 o
1 4 4 33.292 30.643 3.074 163.301 o
1 4 5 127.944 133.220 8.563 27.840 o
1 4 6 121.725 134.468 8.013 29.889 o
1 4 7 340.148 372.035 22.338 5.498 o
1 4 8 20.055 18.663 4.668 155.180 o
1 4 9 15.130 11.462 5.381 144.337 o
1 4 10 3.869 8.594 4.195 263.010 o
1 4 11 14.130 16.001 5.013 157.045 o
1 4 12 82.910 85.953 13.424 22.137 o
1 4 13 128.154 129.768 16.221 14.436 o
1 4 14 19.924 18.645 7.644 77.424 o
1 4 15 5.143 2.610 4.848 212.787 o
1 4 16 6.021 6.526 3.915 285.971 o
1 5 -12 15.154 16.967 4.475 178.544 o
1 5 -11 3.164 3.435 2.549 641.829 o
1 5 -10 16.116 20.220 6.766 96.198 o
1 5 -9 3.779 8.931 4.019 281.407 o
1 5 -8 12.309 9.000 6.312 117.758 o
1 5 -7 95.091 106.907 12.940 21.781 o
1 5 -6 118.744 128.832 32.255 4.870 o
1 5 -5 33.920 39.465 9.043 51.464 o
1 5 -4 42.441 63.952 11.560 32.461 o
1 5 -3 123.486 128.890 9.752 25.795 o
1 5 -2 92.851 101.448 10.885 27.341 o
1 5 -1 455.736 497.943 18.653 4.770 o
1 5 0 831.120 927.534 31.938 1.693 o
1 5 1 802.283 870.245 33.654 1.725 o
1 5 2 12.098 16.602 2.481 350.494 o
1 5 3 336.490 348.593 19.804 6.296 o
1 5 4 52.057 59.476 7.778 53.517 o
1 5 5 26.024 30.371 5.234 116.737 o
1 5 6 119.999 116.170 8.107 31.149 o
1 5 7 30.182 23.132 4.880 125.244 o
1 5 8 130.378 132.432 15.073 15.757 o
1 5 9 99.697 104.906 9.371 30.944 o
1 5 10 73.880 67.327 7.936 45.171 o
1 5 11 35.661 43.069 10.255 41.782 o
1 5 12 32.735 38.222 15.662 20.755 o
1 5 13 49.992 59.850 11.000 34.267 o
1 5 14 26.920 32.815 12.492 31.707 o
1 5 15 46.465 46.612 6.899 66.328 o
1 6 -10 68.712 62.460 7.085 52.740 o
1 6 -9 24.677 22.001 9.509 52.130 o
1 6 -8 17.195 30.391 7.458 78.659 o
1 6 -7 97.840 122.496 12.678 21.651 o
1 6 -6 24.514 37.103 9.136 53.563 o
1 6 -5 173.217 218.331 22.933 7.642 o
1 6 -4 241.355 265.688 23.865 6.367 o
1 6 -3 222.326 248.506 14.223 11.602 o
1 6 -2 285.067 321.211 20.221 6.890 o
1 6 -1 508.925 534.454 25.976 3.419 o
1 6 0 460.679 515.575 25.730 3.705 o
1 6 1 416.915 492.125 24.636 4.137 o
1 6 2 338.964 337.273 23.026 5.482 o
1 6 3 131.770 143.185 22.280 8.917 o
1 6 4 73.080 85.684 19.297 12.834 o
1 6 5 121.515 138.717 14.357 16.991 o
1 6 6 30.935 27.221 13.797 26.504 o
1 6 7 19.352 18.272 7.458 80.992 o
1 6 8 54.868 56.307 10.255 37.417 o
1 6 9 33.329 31.696 13.984 25.570 o
1 6 10 29.582 25.730 15.475 21.638 o
1 6 11 20.562 38.035 13.238 28.928 o
1 6 12 4.689 4.661 5.407 173.515 o
1 6 13 5.320 10.441 5.593 155.550 o
1 6 14 7.595 2.983 4.661 216.843 o
1 7 -9 10.768 12.492 3.543 271.637 o
1 7 -8 0.869 -3.915 3.915 359.095 o
1 7 -7 15.918 15.289 5.966 119.764 o
1 7 -6 183.678 190.736 16.407 11.791 o
1 7 -5 72.175 88.003 13.238 23.221 o
1 7 -4 29.843 31.510 11.373 36.983 o
1 7 -3 0.882 3.356 7.085 109.944 o
1 7 -2 44.297 38.356 7.291 64.984 o
1 7 -1 5.296 12.407 11.094 43.951 o
1 7 0 22.259 27.648 7.391 77.593 o
1 7 1 16.077 20.614 6.808 95.129 o
1 7 2 40.337 46.351 15.102 21.577 o
1 7 3 14.757 15.811 4.932 159.406 o
1 7 4 16.350 12.608 6.432 107.646 o
1 7 5 9.507 6.526 5.966 135.402 o
1 7 6 2.949 6.899 6.153 138.202 o
1 7 7 24.890 22.933 7.831 70.925 o
1 7 8 2.143 7.831 5.780 155.776 o
1 7 9 0.676 0.373 5.034 219.501 o
1 7 10 4.540 5.221 5.780 153.551 o
1 7 11 1.032 4.661 4.848 225.292 o
1 7 12 4.128 7.271 4.102 275.422 o
1 8 -6 9.292 0.932 6.339 126.011 o
1 8 -5 5.123 7.271 4.288 250.439 o
1 8 -4 5.134 13.797 7.831 84.225 o
1 8 -3 44.030 54.070 14.543 22.614 o
1 8 -2 72.047 88.376 13.984 21.430 o
1 8 -1 33.734 45.273 7.248 68.790 o
1 8 0 34.767 54.483 6.743 72.082 o
1 8 1 11.430 30.893 9.077 59.050 o
1 8 2 14.205 16.991 5.895 123.136 o
1 8 3 63.809 73.609 24.331 8.702 o
1 8 4 77.193 79.536 36.824 3.967 o
1 8 5 62.410 79.054 17.153 16.031 o
1 8 6 34.624 36.357 8.204 59.581 o
1 8 7 49.563 54.816 7.644 56.234 o
1 8 8 48.056 62.274 10.814 35.234 o
1 8 9 21.006 28.713 8.204 66.391 o
1 8 10 9.655 7.644 6.899 104.498 o
1 9 -2 17.295 14.357 4.661 167.258 o
1 9 0 11.430 9.322 4.475 203.171 o
1 9 1 10.385 12.119 4.475 201.885 o
1 9 2 2.164 3.464 2.495 701.098 o
1 9 3 6.997 6.780 3.263 361.893 o
1 9 4 9.353 10.068 7.085 98.905 o
1 9 5 2.942 1.119 3.356 437.620 o
1 9 6 3.357 7.458 3.915 302.260 o
1 9 7 7.979 5.407 5.407 164.525 o
2 -8 -8 5.130 4.288 3.356 383.916 o
2 -8 -7 2.266 5.593 3.543 378.164 o
2 -8 -6 0.791 -0.932 3.356 485.771 o
2 -8 -5 2.952 5.221 5.966 147.821 o
2 -8 0 1.939 -0.186 3.543 419.856 o
2 -8 1 3.539 -0.932 3.356 437.018 o
2 -8 2 0.380 2.424 3.356 470.526 o
2 -8 3 15.074 11.373 4.475 187.279 o
2 -8 4 20.994 17.153 4.661 155.027 o
2 -8 5 6.776 11.373 3.915 265.078 o
2 -8 6 6.800 4.661 3.543 334.277 o
2 -7 -11 11.089 19.577 8.017 75.868 o
2 -7 -10 17.770 23.119 5.407 128.921 o
2 -7 -9 23.231 38.408 11.187 38.487 o
2 -7 -8 24.785 34.120 6.526 88.372 o
2 -7 -7 11.318 8.017 5.780 138.455 o
2 -7 -6 34.546 38.222 12.119 32.309 o
2 -7 -5 32.399 25.730 6.712 82.717 o
2 -7 -4 26.669 14.916 6.153 102.729 o
2 -7 2 36.731 49.222 7.831 60.209 o
2 -7 3 75.126 83.902 10.068 33.216 o
2 -7 4 23.412 33.001 6.712 86.475 o
2 -7 5 25.837 35.984 6.899 80.668 o
2 -7 6 47.175 58.917 10.068 39.460 o
2 -7 7 33.598 56.307 11.373 34.855 o
2 -7 8 28.490 46.239 6.153 87.317 o
2 -7 9 23.590 27.967 5.034 127.391 o
2 -6 -12 12.920 18.322 5.780 127.756 o
2 -6 -11 29.601 34.142 5.966 94.731 o
2 -6 -10 53.349 59.661 10.441 36.461 o
2 -6 -9 37.181 40.590 4.995 102.346 o
2 -6 -8 24.888 27.970 4.414 144.108 o
2 -6 -7 35.564 41.215 7.449 66.497 o
2 -6 -6 9.823 13.431 3.619 267.671 o
2 -6 -5 25.027 25.633 5.596 111.951 o
2 -6 -4 66.819 67.256 7.085 52.573 o
2 -6 -3 1.402 4.019 3.046 519.150 o
2 -6 -2 120.968 137.039 10.255 24.520 o
2 -6 -1 25.149 22.374 5.221 123.927 o
2 -6 0 14.766 16.221 4.661 171.442 o
2 -6 1 5.937 19.204 6.899 102.553 o
2 -6 2 30.565 32.069 9.882 46.449 o
2 -6 3 20.691 25.488 3.929 175.399 o
2 -6 4 64.450 68.402 6.079 60.740 o
2 -6 5 56.527 56.442 5.495 73.225 o
2 -6 6 22.313 26.245 6.712 89.828 o
2 -6 7 2.121 6.456 4.382 260.077 o
2 -6 8 27.919 32.120 5.407 109.128 o
2 -6 9 17.135 20.696 5.096 142.710 o
2 -6 10 12.568 16.905 5.500 139.409 o
2 -6 11 21.166 9.322 4.102 190.993 o
2 -5 -13 4.780 5.577 2.956 458.143 o
2 -5 -12 9.289 15.649 4.185 218.849 o
2 -5 -11 18.255 28.753 6.153 104.248 o
2 -5 -10 1.270 8.017 4.195 281.210 o
2 -5 -9 18.242 27.684 4.433 158.223 o
2 -5 -8 61.011 66.186 8.421 45.579 o
2 -5 -7 5.188 4.908 5.873 148.219 o
2 -5 -6 9.996 17.167 4.475 194.416 o
2 -5 -5 17.463 19.188 4.152 184.412 o
2 -5 -4 6.206 13.315 3.715 282.690 o
2 -5 -3 67.567 69.623 7.936 46.480 o
2 -5 -2 198.060 208.361 10.662 16.222 o
2 -5 -1 178.216 191.338 13.518 14.585 o
2 -5 0 79.553 80.482 14.077 21.020 o
2 -5 1 96.522 107.767 12.492 22.649 o
2 -5 2 52.717 53.511 6.339 67.425 o
2 -5 3 24.622 26.662 5.221 121.584 o
2 -5 4 27.558 35.309 6.720 82.626 o
2 -5 5 0.372 3.866 3.729 377.038 o
2 -5 6 41.495 42.329 5.137 94.647 o
2 -5 7 85.758 98.056 7.309 41.851 o
2 -5 8 64.776 71.483 8.588 43.105 o
2 -5 9 67.318 71.293 7.477 49.182 o
2 -5 10 49.995 54.398 6.708 64.816 o
2 -5 11 69.688 78.218 11.373 29.382 o
2 -5 12 13.605 15.654 2.996 290.196 o
2 -4 -14 10.285 18.037 6.432 111.273 o
2 -4 -13 20.682 21.456 5.221 131.560 o
2 -4 -12 51.734 53.078 7.365 58.192 o
2 -4 -11 75.803 82.964 7.184 46.886 o
2 -4 -10 48.190 49.726 6.831 65.489 o
2 -4 -9 254.306 282.032 13.607 10.669 o
2 -4 -7 388.869 437.366 17.899 5.757 o
2 -4 -6 361.856 335.438 18.179 6.536 o
2 -4 -5 121.511 129.595 6.858 33.314 o
2 -4 -4 339.819 356.823 9.286 9.373 o
2 -4 -3 696.876 727.499 16.504 2.947 o
2 -4 -2 3249.700 3380.640 84.246 0.165 o
2 -4 -1 4653.940 5127.910 144.964 0.073 o
2 -4 0 2638.450 2769.200 73.659 0.237 o
2 -4 1 688.615 731.951 15.802 3.008 o
2 -4 2 169.987 168.298 9.411 20.669 o
2 -4 3 201.498 210.313 7.024 19.565 o
2 -4 4 77.883 86.119 4.377 62.324 o
2 -4 5 482.355 515.828 19.383 4.409 o
2 -4 6 241.782 267.686 15.009 10.367 o
2 -4 7 133.488 129.629 13.611 17.761 o
2 -4 8 69.019 74.039 7.831 46.166 o
2 -4 9 55.999 64.020 7.194 56.046 o
2 -4 10 32.426 39.750 5.996 89.398 o
2 -4 11 43.252 42.304 9.822 43.192 o
2 -4 12 5.810 4.374 3.397 368.173 o
2 -4 13 23.885 33.447 11.094 39.313 o
2 -4 14 8.429 14.755 3.263 308.879 o
2 -3 -15 6.358 9.882 3.543 314.561 o
2 -3 -14 17.237 31.510 5.966 108.380 o
2 -3 -13 17.727 28.495 8.483 64.241 o
2 -3 -12 40.551 46.353 11.280 35.057 o
2 -3 -11 46.385 50.186 9.882 41.461 o
2 -3 -10 24.975 32.187 5.926 100.814 o
2 -3 -9 23.317 28.018 4.547 142.853 o
2 -3 -8 27.777 29.535 4.912 123.167 o
2 -3 -7 17.315 22.017 2.860 253.965 o
2 -3 -6 57.480 61.075 4.153 85.190 o
2 -3 -5 8.779 13.423 2.261 448.440 o
2 -3 -4 61.658 75.122 3.783 79.843 o
2 -3 -3 171.772 190.050 5.135 25.242 o
2 -3 -2 844.436 864.757 18.031 2.184 o
2 -3 -1 691.476 785.213 15.483 2.902 o
2 -3 0 73.198 83.395 3.554 70.759 o
2 -3 1 339.500 348.680 8.730 9.640 o
2 -3 2 393.257 397.758 8.529 7.984 o
2 -3 3 103.122 115.239 5.163 44.067 o
2 -3 4 10.200 7.248 1.453 644.179 o
2 -3 5 75.689 73.608 3.373 73.460 o
2 -3 6 46.477 52.694 4.939 88.472 o
2 -3 7 51.765 40.625 3.334 112.711 o
2 -3 8 7.863 13.499 5.221 164.723 o
2 -3 9 53.073 61.128 10.933 34.084 o
2 -3 10 66.763 74.473 13.051 24.567 o
2 -3 11 77.633 70.449 9.416 36.587 o
2 -3 12 17.760 18.682 4.811 154.525 o
2 -3 13 13.516 22.437 5.868 121.186 o
2 -3 14 7.439 12.056 4.152 238.203 o
2 -3 15 18.628 23.368 6.712 93.919 o
2 -2 -15 2.939 11.746 6.526 120.790 o
2 -2 -14 18.365 36.544 10.814 41.722 o
2 -2 -13 46.095 64.697 8.950 45.917 o
2 -2 -12 167.511 200.245 16.221 12.246 o
2 -2 -11 39.062 46.961 6.805 71.026 o
2 -2 -10 133.557 123.626 9.136 26.427 o
2 -2 -9 161.138 179.114 9.975 20.114 o
2 -2 -8 44.941 38.859 4.004 112.182 o
2 -2 -7 189.234 222.999 8.445 18.566 o
2 -2 -6 27.146 33.255 2.402 200.347 o
2 -2 -5 282.442 308.541 10.425 11.129 o
2 -2 -4 59.385 63.596 2.001 102.462 o
2 -2 -3 1140.690 1142.310 17.227 1.382 o
2 -2 -2 564.435 565.882 8.801 4.681 o
2 -2 -1 20.084 25.171 5.034 135.473 o
2 -2 0 11.755 4.283 1.183 697.840 o
2 -2 1 973.228 946.304 17.425 1.813 o
2 -2 2 486.296 498.983 8.871 5.791 o
2 -2 3 2176.460 2193.060 42.888 0.395 o
2 -2 4 165.871 149.308 3.229 31.045 o
2 -2 5 623.603 654.236 15.493 3.515 o
2 -2 6 1408.040 1350.150 44.942 0.761 o
2 -2 7 333.801 332.268 13.144 8.538 o
2 -2 8 630.774 706.601 25.395 2.698 o
2 -2 9 334.756 359.357 26.849 4.588 o
2 -2 10 217.220 248.510 18.552 9.071 o
2 -2 11 138.494 154.603 12.950 17.872 o
2 -2 12 6.361 17.674 6.067 127.995 o
2 -2 13 103.314 103.705 20.043 11.327 o
2 -2 14 19.308 27.692 4.941 137.685 o
2 -2 15 38.557 49.883 11.187 35.550 o
2 -1 -15 6.616 13.797 7.271 95.167 o
2 -1 -14 12.408 35.798 10.627 44.130 o
2 -1 -13 107.281 122.869 18.272 12.790 o
2 -1 -12 99.930 108.185 35.984 4.062 o
2 -1 -11 126.308 108.859 38.408 3.547 o
2 -1 -10 427.729 466.236 63.858 1.169 o
2 -1 -9 399.083 372.363 13.522 7.007 o
2 -1 -8 74.526 59.147 4.824 68.055 o
2 -1 -7 273.621 259.684 10.128 12.351 o
2 -1 -6 75.225 76.582 2.413 78.393 o
2 -1 -5 242.289 212.190 6.962 16.849 o
2 -1 -4 278.429 302.667 9.689 11.687 o
2 -1 -3 1631.460 1704.060 27.442 0.688 o
2 -1 -2 857.423 838.198 11.406 2.363 o
2 -1 -1 505.124 515.080 6.864 5.663 o
2 -1 0 273.961 264.373 4.611 14.882 o
2 -1 1 570.680 580.216 9.116 4.548 o
2 -1 2 676.693 620.477 13.188 3.466 o
2 -1 3 74.517 61.652 2.358 85.397 o
2 -1 4 14.005 13.792 1.492 453.920 o
2 -1 5 320.658 287.202 7.763 11.357 o
2 -1 6 161.375 166.219 4.453 28.943 o
2 -1 7 168.450 150.131 4.933 28.423 o
2 -1 8 452.110 442.728 14.317 5.747 o
2 -1 9 36.778 50.027 5.518 89.334 o
2 -1 10 125.569 144.247 10.898 22.500 o
2 -1 11 177.184 184.563 18.738 10.250 o
2 -1 12 190.700 218.822 19.433 9.264 o
2 -1 13 0.899 6.759 5.873 154.775 o
2 -1 14 13.235 19.764 5.503 135.700 o
2 -1 15 17.725 22.768 5.555 124.639 o
2 -1 16 6.492 10.174 2.865 410.708 o
2 0 -15 4.950 3.654 2.792 513.063 o
2 0 -14 2.397 1.342 2.700 646.862 o
2 0 -13 7.140 12.116 4.007 252.242 o
2 0 -12 103.929 94.389 12.306 23.024 o
2 0 -11 9.370 14.916 6.526 111.365 o
2 0 -10 41.886 47.171 8.204 55.238 o
2 0 -9 99.201 114.665 10.068 28.310 o
2 0 -8 5.955 3.170 4.475 239.375 o
2 0 -7 411.526 401.545 19.198 5.445 o
2 0 -6 149.888 157.133 6.093 28.643 o
2 0 -5 254.007 253.765 8.820 13.983 o
2 0 -4 161.903 152.887 3.354 31.261 o
2 0 -3 371.007 408.520 6.469 8.708 o
2 0 -2 517.676 529.134 7.991 5.358 o
2 0 -1 144.936 137.607 2.911 36.430 o
2 0 0 423.533 417.627 6.573 7.561 o
2 0 1 660.337 565.241 7.389 4.026 o
2 0 2 776.544 723.884 18.207 2.583 o
2 0 3 85.563 87.151 2.399 67.920 o
2 0 4 55.609 51.098 2.114 114.948 o
2 0 5 456.935 452.778 15.625 5.430 o
2 0 6 63.483 60.881 3.576 85.968 o
2 0 7 795.423 815.399 17.690 2.401 o
2 0 8 288.088 302.281 8.530 11.891 o
2 0 9 135.269 147.803 7.009 29.486 o
2 0 10 28.362 36.453 6.619 83.326 o
2 0 11 27.447 33.773 10.441 42.890 o
2 0 12 82.839 89.387 10.122 31.619 o
2 0 13 36.599 47.763 9.632 45.283 o
2 0 14 29.663 50.780 7.154 70.615 o
2 0 15 45.236 58.096 6.970 63.522 o
2 0 16 38.536 50.445 7.178 66.092 o
2 1 -15 6.696 7.610 2.464 509.375 o
2 1 -14 18.897 25.715 6.540 96.341 o
2 1 -13 24.359 30.127 12.306 32.961 o
2 1 -12 5.129 6.899 6.153 134.733 o
2 1 -11 211.798 243.128 20.323 8.281 o
2 1 -10 319.220 360.963 36.171 3.145 o
2 1 -9 292.165 325.883 14.202 9.025 o
2 1 -8 477.073 532.630 21.302 4.137 o
2 1 -7 497.887 494.687 15.855 4.842 o
2 1 -6 356.591 341.841 25.953 4.692 o
2 1 -5 2390.400 2360.160 54.321 0.320 o
2 1 -4 1841.080 1778.370 32.194 0.569 o
2 1 -3 1115.240 1121.620 23.721 1.341 o
2 1 -2 3314.960 3350.250 81.764 0.164 o
2 1 -1 1355.060 1228.450 16.589 1.096 o
2 1 0 506.661 483.252 5.749 5.918 o
2 1 1 2198.980 2114.940 36.429 0.413 o
2 1 2 781.993 697.063 9.442 2.938 o
2 1 3 702.601 723.485 11.613 3.158 o
2 1 4 2204.630 2207.050 48.696 0.374 o
2 1 5 4667.190 4866.540 134.224 0.078 o
2 1 6 2414.290 2593.980 70.041 0.273 o
2 1 7 1877.280 2003.300 91.695 0.310 o
2 1 8 266.997 292.028 19.436 7.584 o
2 1 9 633.059 675.344 22.463 2.942 o
2 1 10 256.642 263.291 9.711 13.145 o
2 1 11 184.600 189.970 8.345 20.163 o
2 1 12 310.906 317.972 15.679 8.177 o
2 1 13 161.213 160.299 13.424 16.026 o
2 1 14 11.489 15.330 4.514 190.202 o
2 1 15 21.561 26.851 4.414 152.308 o
2 1 16 28.547 30.018 6.339 90.421 o
2 2 -14 18.707 13.709 5.221 141.709 o
2 2 -13 43.192 49.880 6.984 66.184 o
2 2 -12 55.047 55.562 10.441 36.514 o
2 2 -11 141.557 147.549 18.085 11.893 o
2 2 -10 75.661 94.263 8.193 40.373 o
2 2 -9 88.182 89.522 7.481 41.489 o
2 2 -8 201.908 221.270 11.256 15.164 o
2 2 -7 57.285 66.192 4.086 83.942 o
2 2 -6 33.496 27.878 3.334 158.734 o
2 2 -5 171.708 175.558 8.947 20.914 o
2 2 -4 40.518 39.167 2.825 142.031 o
2 2 -3 202.084 182.005 3.741 23.662 o
2 2 -2 1179.650 1093.700 25.935 1.249 o
2 2 -1 10.555 9.505 2.959 349.770 o
2 2 0 828.365 905.546 16.003 2.232 o
2 2 1 1250.090 1184.080 27.073 1.117 o
2 2 2 2015.120 1954.900 41.250 0.461 o
2 2 3 174.658 188.805 8.098 21.294 o
2 2 4 44.734 43.367 2.617 133.205 o
2 2 5 544.345 574.312 16.885 4.094 o
2 2 6 441.186 441.009 23.026 4.391 o
2 2 7 133.075 150.567 6.880 29.877 o
2 2 8 155.355 143.947 14.021 15.887 o
2 2 9 21.354 18.927 3.572 200.787 o
2 2 10 8.735 12.351 2.848 368.984 o
2 2 11 122.631 120.422 9.355 27.275 o
2 2 12 246.502 255.530 10.574 13.144 o
2 2 13 83.425 83.108 6.976 45.912 o
2 2 14 4.129 11.858 6.205 130.470 o
2 2 15 10.544 18.831 6.526 107.997 o
2 2 16 10.890 18.272 5.593 137.620 o
2 3 -14 0.703 3.543 3.915 342.627 o
2 3 -13 10.564 8.017 10.814 45.584 o
2 3 -12 24.013 27.298 6.153 99.277 o
2 3 -11 24.296 27.825 7.365 76.779 o
2 3 -10 7.168 13.289 4.716 195.542 o
2 3 -9 15.500 19.516 4.911 154.463 o
2 3 -8 17.812 27.527 4.778 146.321 o
2 3 -7 162.854 202.441 14.077 14.383 o
2 3 -6 254.001 256.723 15.692 9.838 o
2 3 -5 290.150 259.595 10.226 11.746 o
2 3 -4 2.884 6.443 2.046 798.178 o
2 3 -3 556.695 586.730 23.198 3.376 o
2 3 -2 992.899 987.886 24.303 1.595 o
2 3 -1 1721.240 1784.010 36.980 0.591 o
2 3 0 1472.190 1575.860 31.141 0.780 o
2 3 1 2451.550 2509.210 72.715 0.268 o
2 3 2 16.097 19.683 1.791 352.528 o
2 3 3 282.410 256.737 12.299 10.957 o
2 3 4 547.986 526.744 13.421 4.587 o
2 3 5 208.726 191.442 9.975 16.790 o
2 3 6 184.481 150.396 15.221 13.390 o
2 3 7 421.586 416.515 23.586 4.499 o
2 3 8 400.240 417.032 50.527 1.757 o
2 3 9 172.487 173.078 19.950 9.616 o
2 3 10 72.817 78.856 9.372 36.886 o
2 3 11 132.558 151.311 11.070 21.388 o
2 3 12 118.025 143.594 14.636 16.630 o
2 3 13 68.154 86.483 12.586 25.321 o
2 3 14 107.286 115.411 14.357 18.166 o
2 3 15 79.638 70.664 10.627 31.356 o
2 3 16 22.728 19.577 5.780 113.711 o
2 4 -13 18.328 14.357 5.034 148.957 o
2 4 -12 54.352 57.053 8.390 48.642 o
2 4 -11 82.897 93.460 7.750 40.990 o
2 4 -10 82.180 107.279 13.207 22.007 o
2 4 -9 141.390 147.764 12.859 18.032 o
2 4 -8 1.265 9.229 4.351 260.259 o
2 4 -7 342.558 385.347 38.688 2.771 o
2 4 -6 240.618 255.157 21.721 7.222 o
2 4 -5 424.989 427.517 34.213 2.996 o
2 4 -4 503.688 483.820 52.858 1.523 o
2 4 -3 952.496 944.629 49.771 1.083 o
2 4 -2 808.732 785.957 19.616 2.333 o
2 4 -1 1034.140 1121.480 44.914 1.054 o
2 4 0 1640.300 1667.510 39.748 0.629 o
2 4 1 1166.280 1158.200 24.385 1.250 o
2 4 2 147.551 153.144 4.312 32.339 o
2 4 3 242.682 253.375 9.953 13.743 o
2 4 4 331.364 328.706 14.443 8.173 o
2 4 5 122.988 124.596 8.357 29.497 o
2 4 6 64.233 52.808 6.060 64.578 o
2 4 7 12.511 21.651 7.351 86.261 o
2 4 8 120.480 123.477 11.466 22.547 o
2 4 9 54.665 71.258 9.071 42.538 o
2 4 10 13.046 14.599 5.064 158.801 o
2 4 11 94.552 111.698 10.033 29.110 o
2 4 12 1.860 4.591 5.221 193.436 o
2 4 13 8.367 18.990 5.765 134.814 o
2 4 14 69.394 79.986 11.746 28.065 o
2 4 15 25.895 20.696 7.271 79.405 o
2 4 16 10.566 16.780 4.848 172.639 o
2 5 -12 4.632 5.034 3.356 385.493 o
2 5 -11 20.245 20.396 4.610 155.066 o
2 5 -10 36.098 34.102 4.963 107.884 o
2 5 -9 20.524 26.433 6.237 101.200 o
2 5 -8 55.869 58.745 10.814 34.408 o
2 5 -7 56.019 57.258 14.729 21.417 o
2 5 -6 505.437 468.749 70.477 0.962 o
2 5 -5 237.453 235.891 26.103 5.787 o
2 5 -4 33.258 31.432 13.611 26.833 o
2 5 -3 34.969 41.336 4.909 106.052 o
2 5 -2 21.670 17.889 3.822 189.077 o
2 5 -1 13.496 9.647 3.380 277.862 o
2 5 0 59.868 71.305 9.695 38.183 o
2 5 1 140.548 156.133 8.483 25.336 o
2 5 2 39.426 41.351 3.579 126.674 o
2 5 3 31.398 28.579 3.264 165.425 o
2 5 4 54.215 45.388 6.479 67.277 o
2 5 5 30.020 34.176 4.697 121.883 o
2 5 6 23.953 23.710 5.687 112.130 o
2 5 7 35.753 24.456 5.064 112.030 o
2 5 8 34.319 42.093 7.556 65.622 o
2 5 9 3.981 16.148 5.196 172.347 o
2 5 10 12.669 13.120 4.989 164.931 o
2 5 11 38.628 47.059 9.043 49.229 o
2 5 12 1.028 6.316 4.194 288.814 o
2 5 13 21.219 11.000 7.085 89.100 o
2 5 14 27.396 31.137 7.644 70.271 o
2 5 15 10.056 11.187 5.034 171.702 o
2 6 -10 25.719 23.306 7.644 73.065 o
2 6 -9 33.938 33.174 16.594 18.738 o
2 6 -8 19.985 32.815 6.712 89.094 o
2 6 -7 10.876 16.594 10.814 44.750 o
2 6 -6 63.023 67.308 14.916 20.383 o
2 6 -5 2.022 16.221 10.255 51.375 o
2 6 -4 214.827 247.976 21.069 7.853 o
2 6 -3 90.160 108.699 15.475 17.208 o
2 6 -2 404.554 445.736 22.127 4.768 o
2 6 -1 251.416 288.703 14.111 10.384 o
2 6 0 19.960 13.703 6.790 95.166 o
2 6 1 82.560 99.492 8.176 38.543 o
2 6 2 196.075 191.450 13.704 13.741 o
2 6 3 410.301 423.878 80.266 0.793 o
2 6 4 249.719 243.894 21.348 7.333 o
2 6 5 300.694 296.133 18.645 7.404 o
2 6 6 155.726 191.755 13.856 15.097 o
2 6 7 207.642 211.983 15.097 11.895 o
2 6 8 157.790 154.373 10.876 19.857 o
2 6 9 26.850 32.255 7.021 79.275 o
2 6 10 54.177 73.274 19.018 13.698 o
2 6 11 12.107 18.831 11.933 36.954 o
2 6 12 2.520 13.424 10.068 53.428 o
2 6 13 19.860 13.984 6.153 110.474 o
2 6 14 13.394 18.458 8.950 61.967 o
2 7 -8 30.769 28.713 5.780 99.850 o
2 7 -7 43.743 57.799 10.814 36.153 o
2 7 -6 64.309 85.207 13.797 22.421 o
2 7 -5 169.227 182.160 22.374 8.172 o
2 7 -4 93.239 112.615 13.051 21.476 o
2 7 -3 43.805 56.867 10.814 36.211 o
2 7 -2 86.223 104.784 24.052 8.524 o
2 7 -1 26.103 33.263 5.932 99.074 o
2 7 0 8.353 11.005 4.986 179.196 o
2 7 1 19.352 16.788 4.697 157.734 o
2 7 2 3.530 11.910 4.345 241.454 o
2 7 3 29.315 18.956 6.060 100.194 o
2 7 4 20.572 23.492 7.271 81.832 o
2 7 5 9.201 23.492 12.119 35.968 o
2 7 6 20.311 25.171 7.271 81.467 o
2 7 7 14.248 22.187 11.000 42.326 o
2 7 8 1.604 10.255 6.526 123.446 o
2 7 9 1.033 5.593 4.848 223.316 o
2 7 10 4.311 2.424 4.848 216.405 o
2 7 11 7.615 8.577 5.593 152.739 o
2 7 12 3.694 1.305 3.915 325.107 o
2 8 -6 21.734 16.780 4.661 153.792 o
2 8 -5 57.035 65.816 7.831 50.611 o
2 8 -4 24.482 37.476 6.526 87.330 o
2 8 -3 12.441 6.899 5.221 161.717 o
2 8 -2 0.583 1.678 4.848 233.846 o
2 8 -1 3.786 13.984 6.153 131.373 o
2 8 0 8.925 15.238 4.062 230.523 o
2 8 1 3.605 6.018 4.053 288.873 o
2 8 2 1.419 1.108 3.303 477.359 o
2 8 3 4.452 2.424 4.475 248.892 o
2 8 4 33.814 40.086 12.678 29.917 o
2 8 5 83.435 85.580 10.814 29.393 o
2 8 6 134.830 147.480 14.170 16.486 o
2 8 7 96.606 102.173 11.560 25.117 o
2 8 8 38.787 39.527 9.509 46.585 o
2 8 9 7.852 11.746 6.339 120.757 o
2 8 10 11.222 16.967 6.899 98.790 o
2 9 -1 23.486 16.967 6.712 92.565 o
2 9 0 23.565 15.289 4.288 166.288 o
2 9 1 17.978 1.678 3.356 276.644 o
2 9 3 16.311 29.272 7.644 76.480 o
2 9 4 38.811 41.578 5.966 84.213 o
2 9 5 66.932 65.630 10.441 34.077 o
2 9 6 118.530 109.818 8.390 31.007 o
3 -8 -2 39.885 16.221 5.593 100.749 o
3 -8 -1 10.502 8.017 2.983 355.370 o
3 -8 0 0.999 4.102 4.102 309.468 o
3 -8 1 0.079 2.797 2.424 860.413 o
3 -8 2 0.414 5.593 2.797 605.440 o
3 -8 3 5.681 3.356 2.610 548.048 o
3 -8 4 22.133 10.255 3.356 228.103 o
3 -7 -9 4.053 8.763 4.475 235.061 o
3 -7 -8 8.238 5.610 4.475 223.247 o
3 -7 -7 4.078 8.021 4.382 245.192 o
3 -7 -6 0.803 8.265 4.587 241.742 o
3 -7 -5 4.279 5.431 2.897 482.380 o
3 -7 -4 9.697 7.120 3.091 354.680 o
3 -7 -3 21.052 18.842 3.848 188.328 o
3 -7 -2 20.309 38.595 9.509 51.120 o
3 -7 -1 31.258 28.340 5.593 103.415 o
3 -7 0 35.258 40.832 9.136 50.155 o
3 -7 1 13.575 19.559 3.691 225.060 o
3 -7 2 20.835 21.825 3.624 194.781 o
3 -7 3 8.944 12.724 8.017 78.846 o
3 -7 4 0.476 1.054 2.823 669.601 o
3 -7 5 3.920 8.696 6.619 118.359 o
3 -7 6 18.692 23.114 3.447 209.542 o
3 -7 7 15.970 15.680 3.609 228.374 o
3 -7 8 14.165 13.797 3.915 220.431 o
3 -6 -11 18.086 26.043 5.407 126.210 o
3 -6 -10 28.753 34.306 4.001 142.583 o
3 -6 -9 57.175 64.815 5.505 70.277 o
3 -6 -8 111.709 124.735 7.837 32.516 o
3 -6 -7 104.712 113.229 7.885 34.413 o
3 -6 -6 32.168 35.445 6.316 85.919 o
3 -6 -5 43.366 51.820 5.729 80.576 o
3 -6 -4 146.936 155.207 22.187 8.710 o
3 -6 -3 330.312 347.915 29.925 4.062 o
3 -6 -2 729.601 743.273 87.537 0.600 o
3 -6 -1 854.633 930.375 46.798 1.232 o
3 -6 0 260.936 271.655 16.780 8.999 o
3 -6 1 49.294 58.052 5.254 80.151 o
3 -6 2 43.250 50.823 5.206 88.242 o
3 -6 3 19.013 30.826 5.484 119.262 o
3 -6 4 43.823 51.759 6.407 71.880 o
3 -6 5 74.943 75.332 9.509 36.215 o
3 -6 6 45.089 54.109 6.437 70.203 o
3 -6 7 15.935 14.806 3.981 206.853 o
3 -6 8 7.513 7.356 3.477 323.805 o
3 -6 9 14.835 16.996 3.530 236.100 o
3 -6 10 4.650 9.875 4.382 237.682 o
3 -5 -12 4.757 2.998 2.415 642.264 o
3 -5 -11 7.482 7.224 5.127 178.810 o
3 -5 -10 2.883 10.951 4.610 223.926 o
3 -5 -9 5.621 15.513 5.407 158.404 o
3 -5 -8 8.942 21.398 8.856 64.208 o
3 -5 -7 28.259 24.457 4.927 125.886 o
3 -5 -6 2.587 10.504 3.808 310.013 o
3 -5 -5 15.129 25.504 5.643 123.698 o
3 -5 -4 28.945 34.231 5.107 113.488 o
3 -5 -3 8.297 15.376 4.102 230.060 o
3 -5 -2 227.881 228.115 14.170 11.769 o
3 -5 -1 132.008 131.963 14.357 16.682 o
3 -5 0 67.995 62.856 8.390 44.497 o
3 -5 1 34.656 41.763 5.585 93.684 o
3 -5 2 31.912 33.496 4.114 134.214 o
3 -5 3 10.659 11.910 4.005 234.519 o
3 -5 4 3.951 2.848 3.079 469.903 o
3 -5 5 26.292 32.942 4.477 134.830 o
3 -5 6 22.508 26.939 4.568 144.831 o
3 -5 7 11.957 14.835 4.912 168.303 o
3 -5 8 5.871 13.549 4.345 226.459 o
3 -5 9 36.781 43.975 6.129 82.392 o
3 -5 10 31.901 31.574 7.844 65.596 o
3 -5 11 20.738 21.046 4.195 170.111 o
3 -5 12 2.840 5.642 2.956 494.996 o
3 -4 -13 35.983 44.910 20.975 12.004 o
3 -4 -12 39.608 37.145 7.644 63.418 o
3 -4 -11 36.593 52.452 11.000 36.595 o
3 -4 -10 26.721 28.154 7.271 76.721 o
3 -4 -9 35.762 50.531 7.346 65.468 o
3 -4 -8 25.428 20.509 7.458 76.769 o
3 -4 -7 19.987 15.145 4.247 178.249 o
3 -4 -6 34.428 30.210 5.013 111.223 o
3 -4 -5 34.275 41.921 6.432 80.350 o
3 -4 -4 166.575 188.855 10.938 18.153 o
3 -4 -3 295.094 300.734 12.636 9.902 o
3 -4 -2 56.874 51.609 4.011 91.517 o
3 -4 -1 90.897 98.375 5.010 51.059 o
3 -4 0 44.623 49.332 3.953 106.737 o
3 -4 1 387.383 375.969 13.073 7.262 o
3 -4 2 334.353 357.162 16.419 7.262 o
3 -4 3 229.576 215.573 18.555 9.140 o
3 -4 4 226.472 206.594 20.789 8.102 o
3 -4 5 287.546 277.435 14.916 9.303 o
3 -4 6 276.374 247.603 14.543 10.051 o
3 -4 7 144.623 151.332 16.780 13.015 o
3 -4 8 176.028 185.305 15.941 12.460 o
3 -4 9 137.357 159.251 12.865 17.935 o
3 -4 10 36.616 34.805 10.441 41.170 o
3 -4 11 36.335 52.910 7.051 67.987 o
3 -4 12 18.436 30.315 6.432 97.027 o
3 -4 13 13.558 19.127 4.104 200.378 o
3 -3 -14 17.904 20.696 4.475 165.944 o
3 -3 -13 35.005 48.290 6.899 71.685 o
3 -3 -12 49.593 49.283 23.679 9.403 o
3 -3 -11 74.528 52.765 8.204 45.243 o
3 -3 -10 98.598 118.699 12.865 21.336 o
3 -3 -9 131.874 150.636 10.841 21.878 o
3 -3 -8 8.406 13.833 4.081 234.887 o
3 -3 -7 52.913 68.266 6.253 64.541 o
3 -3 -6 25.268 38.542 6.992 78.766 o
3 -3 -5 154.792 139.334 7.804 25.999 o
3 -3 -4 177.685 197.432 7.405 21.555 o
3 -3 -3 222.420 239.816 7.433 16.865 o
3 -3 -2 252.780 255.130 6.659 15.273 o
3 -3 -1 0.181 0.883 1.393 2530.350 o
3 -3 0 1.416 2.834 1.599 1452.770 o
3 -3 1 166.232 169.675 5.489 26.662 o
3 -3 2 36.695 35.613 1.911 175.606 o
3 -3 3 13.894 18.487 2.719 301.146 o
3 -3 4 17.085 15.700 1.788 364.649 o
3 -3 5 8.632 10.444 1.931 543.064 o
3 -3 6 69.705 77.904 10.534 32.505 o
3 -3 7 59.657 69.303 7.644 50.621 o
3 -3 8 45.240 54.051 9.217 45.538 o
3 -3 9 4.234 7.133 4.653 222.820 o
3 -3 10 178.067 205.136 27.221 5.932 o
3 -3 11 91.578 95.049 11.933 24.871 o
3 -3 12 55.522 49.857 10.814 35.060 o
3 -3 13 9.416 16.117 3.929 236.231 o
3 -3 14 8.060 8.846 5.127 175.026 o
3 -2 -14 21.404 24.984 7.831 72.127 o
3 -2 -13 7.901 11.000 5.034 177.744 o
3 -2 -12 10.920 14.170 5.593 141.138 o
3 -2 -11 19.722 22.933 8.577 63.397 o
3 -2 -10 28.725 33.380 7.271 74.138 o
3 -2 -9 42.773 53.041 5.664 81.422 o
3 -2 -8 10.255 16.101 4.515 192.957 o
3 -2 -7 81.712 93.390 10.068 31.699 o
3 -2 -6 71.092 73.204 6.379 54.907 o
3 -2 -5 1.256 3.205 1.954 1094.310 o
3 -2 -4 9.775 16.860 2.118 423.662 o
3 -2 -3 132.695 130.667 3.556 38.883 o
3 -2 -2 26.028 27.714 1.535 249.622 o
3 -2 -1 40.349 33.626 1.627 172.687 o
3 -2 0 32.060 34.010 2.353 182.596 o
3 -2 1 14.955 10.604 1.862 422.896 o
3 -2 2 42.481 43.551 2.091 146.209 o
3 -2 3 25.544 25.983 1.553 257.397 o
3 -2 4 52.426 49.316 2.582 115.806 o
3 -2 5 161.730 155.719 6.593 26.385 o
3 -2 6 317.159 321.709 10.400 9.999 o
3 -2 7 173.617 174.971 15.382 13.192 o
3 -2 8 261.152 290.097 18.847 7.918 o
3 -2 9 93.589 100.950 8.042 36.871 o
3 -2 10 61.360 71.016 14.823 20.579 o
3 -2 11 23.101 21.105 5.142 130.402 o
3 -2 12 1.172 4.167 4.793 230.598 o
3 -2 13 19.459 24.712 4.989 138.484 o
3 -2 14 59.329 82.127 7.831 47.657 o
3 -2 15 30.174 40.222 7.831 64.639 o
3 -1 -14 5.516 17.713 7.458 90.341 o
3 -1 -13 37.661 58.917 7.644 59.842 o
3 -1 -12 14.092 26.289 5.966 115.106 o
3 -1 -11 153.447 187.194 20.323 9.564 o
3 -1 -10 470.091 507.634 72.901 0.913 o
3 -1 -9 141.985 135.459 11.280 20.910 o
3 -1 -8 122.165 118.996 6.508 35.091 o
3 -1 -7 849.744 821.896 20.394 2.150 o
3 -1 -6 489.697 498.845 16.529 4.802 o
3 -1 -5 512.901 503.545 13.504 4.969 o
3 -1 -4 2092.990 2067.460 58.364 0.380 o
3 -1 -3 873.526 926.272 15.977 2.089 o
3 -1 -2 800.806 732.346 15.366 2.601 o
3 -1 -1 482.720 430.418 8.492 6.306 o
3 -1 0 243.429 240.653 12.537 12.220 o
3 -1 1 1270.840 1236.220 27.026 1.075 o
3 -1 2 75.724 76.411 2.346 78.423 o
3 -1 3 1052.430 999.598 36.352 1.254 o
3 -1 4 1805.590 1843.370 58.828 0.458 o
3 -1 5 2743.750 2837.100 99.411 0.191 o
3 -1 6 1064.790 1061.810 43.408 1.080 o
3 -1 7 316.868 313.457 16.443 7.838 o
3 -1 8 698.015 681.922 32.056 2.160 o
3 -1 9 94.195 95.051 8.299 36.298 o
3 -1 10 123.506 120.057 13.797 18.193 o
3 -1 11 292.290 293.874 29.272 4.487 o
3 -1 12 101.032 98.773 9.695 30.144 o
3 -1 13 34.614 34.026 5.873 92.089 o
3 -1 14 22.119 30.233 6.272 97.151 o
3 -1 15 13.613 15.551 3.673 235.811 o
3 0 -14 26.486 32.074 14.263 25.097 o
3 0 -13 41.801 51.835 11.560 33.245 o
3 0 -12 10.786 17.856 6.795 101.294 o
3 0 -11 137.161 159.142 17.526 12.379 o
3 0 -10 78.084 81.970 7.982 42.207 o
3 0 -9 22.021 27.180 4.479 148.667 o
3 0 -8 92.609 96.086 6.712 43.120 o
3 0 -7 88.579 90.452 5.824 49.228 o
3 0 -6 43.480 44.053 2.409 138.398 o
3 0 -5 75.575 80.565 2.706 75.115 o
3 0 -4 243.055 242.154 4.612 17.280 o
3 0 -3 169.199 174.292 3.689 28.166 o
3 0 -2 4.517 6.424 1.115 1148.670 o
3 0 -1 247.453 233.815 5.255 16.937 o
3 0 0 674.945 598.812 11.076 3.651 o
3 0 1 460.737 444.592 14.303 5.648 o
3 0 2 546.114 576.057 15.709 4.194 o
3 0 3 55.054 46.192 2.772 111.946 o
3 0 4 256.228 290.416 12.365 11.184 o
3 0 5 391.370 411.117 16.335 6.210 o
3 0 6 233.661 233.660 10.721 13.976 o
3 0 7 137.472 145.327 10.280 22.688 o
3 0 8 0.503 3.959 1.977 1113.090 o
3 0 9 23.437 28.860 3.792 168.407 o
3 0 10 93.568 90.462 8.040 37.862 o
3 0 11 171.177 163.156 17.899 11.216 o
3 0 12 156.809 164.858 10.662 19.895 o
3 0 13 35.255 35.541 6.712 77.701 o
3 0 14 6.011 10.255 5.500 158.790 o
3 0 15 2.832 10.950 4.297 252.056 o
3 0 16 13.993 13.189 3.543 249.905 o
3 1 -14 4.611 6.044 2.276 641.478 o
3 1 -13 7.951 13.163 3.482 295.260 o
3 1 -12 23.671 35.135 4.689 131.390 o
3 1 -11 13.852 18.519 6.653 101.595 o
3 1 -10 12.002 7.542 3.729 262.387 o
3 1 -9 13.264 18.976 5.328 142.835 o
3 1 -8 122.342 142.317 9.699 25.362 o
3 1 -7 507.212 425.914 16.402 4.976 o
3 1 -6 134.636 123.564 5.624 34.686 o
3 1 -5 264.333 252.620 6.934 14.614 o
3 1 -4 372.773 342.987 5.885 9.549 o
3 1 -3 757.067 804.861 14.987 2.641 o
3 1 -2 1453.600 1564.390 29.314 0.806 o
3 1 -1 4030.510 4118.800 99.603 0.112 o
3 1 0 1379.460 1446.530 33.306 0.855 o
3 1 1 1052.710 989.151 15.668 1.655 o
3 1 2 599.808 565.947 14.182 4.008 o
3 1 3 305.755 293.541 17.519 7.765 o
3 1 4 591.405 503.372 11.653 4.499 o
3 1 5 214.397 211.799 10.953 15.087 o
3 1 6 886.724 788.841 22.310 2.038 o
3 1 7 250.034 217.344 12.776 12.221 o
3 1 8 510.650 475.436 20.349 4.230 o
3 1 9 253.635 257.694 16.134 9.601 o
3 1 10 60.660 55.725 5.147 74.447 o
3 1 11 215.389 209.726 15.902 11.137 o
3 1 12 166.396 184.133 8.735 21.290 o
3 1 13 128.650 132.906 10.100 24.342 o
3 1 14 87.168 93.855 14.077 20.237 o
3 1 15 45.154 47.303 7.551 60.092 o
3 1 16 39.156 44.561 8.390 54.872 o
3 2 -14 6.433 10.441 6.712 111.592 o
3 2 -13 45.599 40.766 5.593 84.852 o
3 2 -12 79.790 84.598 15.755 17.630 o
3 2 -11 159.046 158.602 20.416 9.638 o
3 2 -10 70.816 82.894 9.975 34.273 o
3 2 -9 62.993 67.893 7.640 49.868 o
3 2 -8 168.775 177.657 23.694 7.538 o
3 2 -7 377.283 332.323 34.349 3.256 o
3 2 -6 324.404 323.977 19.364 6.695 o
3 2 -5 550.308 567.377 16.176 4.149 o
3 2 -4 863.071 795.387 28.822 1.857 o
3 2 -3 623.299 558.125 21.040 3.331 o
3 2 -2 1299.610 1313.460 37.768 0.904 o
3 2 -1 2569.230 2602.230 50.046 0.288 o
3 2 0 878.386 858.233 17.412 2.124 o
3 2 1 717.547 681.589 12.502 3.148 o
3 2 2 263.058 223.025 7.885 14.844 o
3 2 3 36.336 38.369 3.181 144.003 o
3 2 4 697.709 664.791 21.421 2.791 o
3 2 5 19.768 28.229 1.961 270.793 o
3 2 6 41.634 47.654 2.373 139.086 o
3 2 7 83.790 72.373 6.380 50.672 o
3 2 8 125.748 111.162 8.579 29.433 o
3 2 9 26.249 25.050 8.629 60.034 o
3 2 10 22.067 15.923 4.308 168.566 o
3 2 11 20.665 23.633 4.484 155.330 o
3 2 12 56.958 53.561 6.164 67.014 o
3 2 13 7.466 16.499 4.633 194.440 o
3 2 14 49.203 44.576 5.103 87.333 o
3 2 15 58.324 57.053 9.509 40.729 o
3 2 16 1.664 -0.373 3.729 384.800 o
3 3 -13 2.519 5.034 4.475 252.230 o
3 3 -12 5.640 2.983 5.780 153.588 o
3 3 -11 45.662 54.629 9.882 41.182 o
3 3 -10 1.369 3.815 6.992 112.066 o
3 3 -9 30.779 41.416 7.878 63.596 o
3 3 -8 229.874 251.188 17.373 9.463 o
3 3 -7 519.335 508.384 55.189 1.406 o
3 3 -6 327.519 354.192 24.704 5.108 o
3 3 -5 169.511 178.464 17.619 11.306 o
3 3 -4 149.133 161.193 14.040 15.764 o
3 3 -3 41.831 45.237 5.010 94.992 o
3 3 -2 96.142 105.068 4.635 49.740 o
3 3 -1 84.355 92.674 2.819 65.306 o
3 3 0 178.806 190.913 6.836 22.439 o
3 3 1 59.850 69.868 3.229 88.373 o
3 3 2 173.022 175.884 5.110 25.953 o
3 3 3 99.827 86.727 2.964 58.432 o
3 3 4 154.294 156.202 7.261 26.091 o
3 3 5 5.478 6.825 2.127 644.967 o
3 3 6 296.736 258.245 16.659 8.537 o
3 3 7 85.646 87.282 21.908 10.137 o
3 3 8 43.788 40.930 6.432 74.701 o
3 3 9 30.315 28.820 5.641 103.153 o
3 3 10 25.415 30.915 6.104 97.293 o
3 3 11 70.786 74.121 9.229 38.311 o
3 3 12 59.568 61.435 8.633 45.175 o
3 3 13 13.612 13.831 4.646 178.753 o
3 3 14 108.547 121.544 13.248 19.899 o
3 3 15 30.413 27.594 6.899 80.424 o
3 3 16 4.474 5.034 4.102 280.522 o
3 4 -12 25.932 16.594 5.593 116.530 o
3 4 -11 42.772 57.612 9.136 46.252 o
3 4 -10 91.425 101.080 8.466 35.616 o
3 4 -9 94.935 101.049 9.077 32.847 o
3 4 -8 6.708 10.871 4.724 200.755 o
3 4 -7 3.892 5.751 4.283 262.133 o
3 4 -6 1.946 8.326 4.415 252.411 o
3 4 -5 9.520 17.232 5.637 139.218 o
3 4 -4 877.123 923.593 39.207 1.415 o
3 4 -3 740.335 722.096 26.220 2.315 o
3 4 -2 515.221 528.353 15.348 4.630 o
3 4 -1 363.074 340.640 10.383 8.722 o
3 4 0 149.743 125.921 5.592 31.930 o
3 4 1 269.909 237.388 7.832 14.222 o
3 4 2 907.632 908.369 25.161 1.786 o
3 4 3 947.914 871.552 25.358 1.741 o
3 4 4 531.166 488.123 14.345 4.780 o
3 4 5 541.295 533.032 45.773 1.800 o
3 4 6 520.109 527.107 47.731 1.727 o
3 4 7 280.036 271.412 43.256 2.521 o
3 4 8 293.748 282.523 41.112 2.708 o
3 4 9 49.458 57.881 9.315 43.567 o
3 4 10 25.338 37.002 6.720 83.564 o
3 4 11 76.127 95.875 11.262 28.172 o
3 4 12 4.167 14.841 6.014 135.454 o
3 4 13 13.568 24.468 5.176 142.905 o
3 4 14 83.062 106.388 17.526 14.495 o
3 4 15 8.490 10.627 5.593 148.958 o
3 5 -11 56.561 44.002 6.526 65.988 o
3 5 -10 28.127 24.823 6.720 85.885 o
3 5 -9 12.306 18.906 4.477 184.060 o
3 5 -8 51.631 65.225 9.882 39.161 o
3 5 -7 152.881 168.569 19.484 10.312 o
3 5 -6 105.680 128.676 12.624 21.053 o
3 5 -5 139.635 155.274 20.230 10.108 o
3 5 -4 361.032 343.334 44.002 2.283 o
3 5 -3 25.766 25.755 6.046 100.625 o
3 5 -2 45.394 44.770 5.097 90.587 o
3 5 -1 133.436 126.372 6.554 32.399 o
3 5 0 12.052 21.897 4.592 174.504 o
3 5 1 6.882 10.973 4.754 197.966 o
3 5 2 18.494 10.068 4.878 159.788 o
3 5 3 61.720 49.465 7.551 53.772 o
3 5 4 50.863 53.517 6.747 64.225 o
3 5 5 12.518 22.727 5.325 140.901 o
3 5 6 57.857 68.940 6.913 56.689 o
3 5 7 14.546 26.386 6.483 101.285 o
3 5 8 11.682 21.657 9.136 59.794 o
3 5 9 24.067 23.869 5.669 112.342 o
3 5 10 1.128 15.402 8.107 80.805 o
3 5 11 10.461 9.985 5.505 149.571 o
3 5 12 34.822 31.357 5.725 95.780 o
3 5 13 8.868 16.418 5.780 135.543 o
3 5 14 6.725 23.119 8.204 74.168 o
3 6 -9 0.649 6.953 3.156 474.624 o
3 6 -8 0.834 6.372 3.485 402.469 o
3 6 -7 17.727 24.926 7.302 82.651 o
3 6 -6 83.361 99.563 20.882 10.943 o
3 6 -5 161.631 197.448 19.018 10.225 o
3 6 -4 58.188 63.392 11.187 32.211 o
3 6 -3 3.009 7.085 6.153 137.954 o
3 6 -2 27.573 32.255 8.390 60.905 o
3 6 -1 52.325 56.842 13.890 23.808 o
3 6 0 8.154 14.078 3.915 249.241 o
3 6 1 2.668 4.180 3.930 319.408 o
3 6 2 43.559 43.621 8.670 51.323 o
3 6 3 70.355 70.850 8.950 40.078 o
3 6 4 112.341 95.648 11.000 25.441 o
3 6 5 496.802 452.746 19.299 4.540 o
3 6 6 500.437 496.431 24.617 3.697 o
3 6 7 125.778 119.873 9.581 26.420 o
3 6 8 93.864 101.795 13.331 21.178 o
3 6 9 35.800 45.805 6.253 80.639 o
3 6 10 48.839 56.797 10.068 39.356 o
3 6 11 26.781 30.440 5.254 115.207 o
3 6 12 40.566 38.408 7.458 64.785 o
3 6 13 57.663 61.901 13.238 25.149 o
3 7 -7 29.962 52.019 11.187 36.571 o
3 7 -6 69.210 86.139 15.475 18.536 o
3 7 -5 106.479 121.378 19.018 12.065 o
3 7 -4 86.122 93.783 12.119 24.877 o
3 7 -3 63.332 82.224 11.373 29.845 o
3 7 -2 138.181 143.938 22.933 8.443 o
3 7 -1 73.367 83.529 10.814 30.657 o
3 7 0 54.277 51.702 5.729 73.519 o
3 7 1 61.908 63.408 9.509 39.475 o
3 7 2 66.213 57.186 15.848 18.548 o
3 7 3 37.648 30.764 6.899 75.079 o
3 7 4 175.209 174.702 15.289 13.235 o
3 7 5 418.090 353.692 23.679 4.707 o
3 7 6 333.347 297.198 29.832 4.178 o
3 7 7 159.768 140.955 14.543 15.137 o
3 7 8 41.088 48.104 8.390 53.718 o
3 7 9 8.080 8.950 9.695 56.495 o
3 7 10 6.119 15.289 5.593 149.038 o
3 7 11 24.568 25.357 9.509 51.724 o
3 7 12 46.649 34.866 9.695 44.092 o
3 8 -4 3.042 9.509 4.102 275.212 o
3 8 -3 2.809 4.102 6.339 133.025 o
3 8 -2 0.424 3.356 4.288 291.646 o
3 8 -1 15.953 25.357 9.509 54.002 o
3 8 0 17.643 11.746 5.034 153.117 o
3 8 1 10.386 8.698 3.024 347.604 o
3 8 2 0.144 -0.559 3.356 498.782 o
3 8 3 2.140 3.356 3.729 359.819 o
3 8 4 3.586 7.085 4.102 279.603 o
3 8 5 7.236 8.390 6.899 106.486 o
3 8 6 5.515 7.644 4.475 230.848 o
3 8 7 8.519 8.763 6.899 105.052 o
3 8 8 1.038 4.102 3.729 367.922 o
3 8 9 1.868 7.831 3.729 339.519 o
4 -7 -7 0.341 0.373 2.241 1072.330 o
4 -7 -6 3.712 5.407 3.079 451.178 o
4 -7 -5 2.061 1.802 2.912 572.368 o
4 -7 -4 4.438 4.599 6.899 111.272 o
4 -7 -3 13.162 8.396 3.851 242.987 o
4 -7 -2 32.417 22.033 11.746 35.272 o
4 -7 -1 21.425 16.221 4.661 155.105 o
4 -7 0 0.649 14.543 6.899 110.035 o
4 -7 1 2.502 8.950 6.712 116.845 o
4 -7 2 1.699 2.610 3.356 445.773 o
4 -7 3 0.279 8.390 5.966 149.862 o
4 -7 4 3.550 4.661 5.221 188.126 o
4 -7 5 9.694 10.068 5.593 147.176 o
4 -7 6 1.241 -1.305 2.610 764.146 o
4 -6 -9 0.743 4.225 3.079 522.002 o
4 -6 -8 3.524 6.275 3.228 416.172 o
4 -6 -7 0.478 -0.310 6.619 128.342 o
4 -6 -6 3.167 5.207 7.271 101.629 o
4 -6 -5 39.554 51.592 5.958 80.239 o
4 -6 -4 47.372 55.838 9.626 42.279 o
4 -6 -3 16.701 16.390 4.536 172.025 o
4 -6 -2 15.418 21.432 7.539 81.016 o
4 -6 -1 23.123 32.442 12.119 33.869 o
4 -6 0 32.178 20.136 11.373 37.441 o
4 -6 1 63.679 79.800 9.136 39.553 o
4 -6 2 82.149 96.953 9.695 32.755 o
4 -6 3 42.169 62.274 8.390 51.293 o
4 -6 4 58.552 70.664 8.390 45.827 o
4 -6 5 59.236 36.917 6.339 68.336 o
4 -6 6 40.280 39.529 14.450 23.492 o
4 -6 7 35.220 37.861 10.255 42.337 o
4 -6 8 30.254 31.023 12.585 31.062 o
4 -6 9 27.285 46.612 8.763 54.828 o
4 -5 -11 19.221 18.399 3.636 206.708 o
4 -5 -10 13.210 22.402 3.673 221.440 o
4 -5 -9 9.039 12.713 3.808 257.535 o
4 -5 -8 5.333 8.471 4.941 194.994 o
4 -5 -7 2.390 7.394 5.127 193.708 o
4 -5 -6 8.109 19.341 5.863 131.388 o
4 -5 -5 44.471 50.481 6.406 71.888 o
4 -5 -4 8.177 11.643 5.687 144.584 o
4 -5 -3 33.585 43.297 5.911 88.444 o
4 -5 -2 37.558 40.610 6.708 74.871 o
4 -5 -1 9.135 15.848 6.339 116.610 o
4 -5 0 11.600 12.492 6.153 121.454 o
4 -5 1 59.181 27.594 8.017 54.414 o
4 -5 2 2.881 5.803 6.060 143.225 o
4 -5 3 21.303 24.798 10.068 47.773 o
4 -5 4 9.626 12.865 5.966 130.296 o
4 -5 5 2.365 9.431 3.447 370.637 o
4 -5 6 10.085 17.934 5.687 135.778 o
4 -5 7 8.451 7.492 3.552 305.852 o
4 -5 8 5.812 9.215 4.197 250.018 o
4 -5 9 23.557 21.772 10.441 44.731 o
4 -5 10 78.073 74.081 18.924 13.281 o
4 -5 11 34.177 32.744 15.102 22.220 o
4 -4 -12 3.373 3.397 2.097 831.470 o
4 -4 -11 4.988 15.532 4.064 249.479 o
4 -4 -10 4.549 13.402 3.949 269.321 o
4 -4 -9 8.795 9.653 4.062 245.089 o
4 -4 -8 6.186 8.232 4.247 246.097 o
4 -4 -7 16.907 25.656 5.061 139.785 o
4 -4 -6 37.739 41.430 13.704 25.849 o
4 -4 -5 1.094 8.630 3.808 331.265 o
4 -4 -4 12.191 19.052 5.555 136.178 o
4 -4 -3 60.997 65.410 6.627 58.426 o
4 -4 -2 19.396 21.977 4.746 149.969 o
4 -4 -1 13.081 16.070 8.856 63.664 o
4 -4 0 59.219 70.088 14.357 21.796 o
4 -4 1 59.028 61.161 7.924 50.050 o
4 -4 2 29.051 38.254 5.781 96.894 o
4 -4 3 37.535 35.957 11.187 36.634 o
4 -4 4 98.320 101.801 13.984 19.616 o
4 -4 5 22.215 22.421 6.899 87.796 o
4 -4 6 155.936 150.406 37.476 3.606 o
4 -4 7 89.581 63.019 8.577 38.925 o
4 -4 8 46.950 40.318 14.263 23.603 o
4 -4 9 8.208 3.936 3.552 323.204 o
4 -4 10 34.763 31.489 8.483 57.548 o
4 -4 11 8.708 4.534 3.718 296.225 o
4 -4 12 5.706 1.678 3.170 429.683 o
4 -3 -13 8.462 19.018 4.102 221.079 o
4 -3 -12 41.466 58.172 9.509 43.976 o
4 -3 -11 95.208 57.239 8.390 39.249 o
4 -3 -10 86.377 101.551 21.721 10.179 o
4 -3 -9 112.934 125.533 10.657 24.864 o
4 -3 -8 76.692 98.282 9.514 34.136 o
4 -3 -7 209.106 220.531 34.586 3.898 o
4 -3 -6 353.443 358.373 18.380 6.446 o
4 -3 -5 203.356 214.943 20.602 8.453 o
4 -3 -4 397.045 434.862 17.785 5.712 o
4 -3 -3 302.403 322.959 14.323 8.803 o
4 -3 -2 51.622 52.176 6.136 70.491 o
4 -3 -1 115.733 115.432 7.378 33.981 o
4 -3 0 319.653 338.736 13.643 8.574 o
4 -3 1 56.399 52.363 5.044 79.553 o
4 -3 3 588.536 600.321 27.478 2.858 o
4 -3 4 545.093 612.568 35.332 2.368 o
4 -3 5 435.040 444.974 21.908 4.598 o
4 -3 6 348.569 321.609 60.223 1.368 o
4 -3 7 94.810 99.662 19.018 12.539 o
4 -3 8 124.438 101.313 24.704 7.811 o
4 -3 9 70.092 62.870 15.382 19.181 o
4 -3 10 37.907 35.980 11.187 36.581 o
4 -3 11 79.993 81.084 19.391 12.636 o
4 -3 12 36.052 37.312 14.636 23.269 o
4 -3 13 2.306 7.413 3.500 374.262 o
4 -2 -13 9.219 16.967 4.288 209.374 o
4 -2 -12 26.085 33.934 8.390 61.143 o
4 -2 -11 14.417 21.628 5.593 129.201 o
4 -2 -10 40.572 67.308 11.933 30.925 o
4 -2 -9 10.839 13.775 5.034 166.430 o
4 -2 -8 12.577 22.012 11.933 36.700 o
4 -2 -7 27.184 27.332 5.829 103.139 o
4 -2 -6 19.356 22.344 4.247 169.864 o
4 -2 -5 5.384 8.650 3.447 342.040 o
4 -2 -4 138.244 145.226 7.878 27.418 o
4 -2 -3 125.857 127.258 7.716 30.571 o
4 -2 -2 129.995 117.514 4.770 38.329 o
4 -2 -1 52.847 65.414 3.940 89.665 o
4 -2 0 79.049 84.290 3.700 66.184 o
4 -2 1 145.313 155.323 5.720 30.091 o
4 -2 2 9.661 9.264 3.313 316.277 o
4 -2 3 64.002 61.727 4.272 78.681 o
4 -2 4 194.410 208.414 11.240 15.825 o
4 -2 5 143.693 151.741 8.043 26.085 o
4 -2 6 137.417 148.614 9.898 23.275 o
4 -2 7 28.853 35.865 6.784 80.573 o
4 -2 8 11.209 9.219 5.314 157.455 o
4 -2 9 0.941 -3.058 5.873 161.770 o
4 -2 10 51.984 53.850 15.848 19.194 o
4 -2 11 188.369 194.076 39.900 3.125 o
4 -2 12 45.053 35.024 6.466 75.279 o
4 -2 13 3.659 5.632 7.738 89.786 o
4 -2 14 10.452 13.431 3.156 308.946 o
4 -1 -13 11.299 21.628 6.899 96.712 o
4 -1 -12 6.635 18.272 6.899 102.338 o
4 -1 -11 7.979 11.746 5.221 166.557 o
4 -1 -10 14.409 28.526 9.509 53.991 o
4 -1 -9 16.712 14.624 5.780 124.930 o
4 -1 -8 243.776 245.692 14.667 10.787 o
4 -1 -7 346.219 334.930 12.714 8.416 o
4 -1 -6 100.287 98.656 5.409 46.280 o
4 -1 -5 93.121 97.813 5.539 48.005 o
4 -1 -4 674.172 662.045 14.214 3.316 o
4 -1 -3 626.990 669.906 14.437 3.524 o
4 -1 -2 1118.950 1149.170 23.148 1.327 o
4 -1 -1 1865.480 1975.430 66.444 0.402 o
4 -1 0 885.103 921.988 19.884 1.965 o
4 -1 1 371.706 378.611 9.598 8.360 o
4 -1 2 511.230 521.299 14.658 4.771 o
4 -1 3 201.365 211.990 7.857 18.712 o
4 -1 4 522.950 529.422 13.685 4.751 o
4 -1 5 236.875 225.356 7.537 16.374 o
4 -1 6 319.981 316.313 12.230 9.314 o
4 -1 7 347.163 363.087 14.821 7.510 o
4 -1 8 230.603 219.046 21.233 7.762 o
4 -1 9 30.537 34.457 4.566 124.127 o
4 -1 10 151.143 152.382 33.281 4.461 o
4 -1 11 139.527 139.428 33.747 4.410 o
4 -1 12 99.060 98.748 23.679 8.659 o
4 -1 13 67.725 83.321 23.492 9.185 o
4 -1 14 56.463 57.873 17.992 15.228 o
4 -1 15 19.711 26.857 8.110 68.580 o
4 0 -13 35.348 15.289 4.102 145.555 o
4 0 -12 75.312 89.297 17.992 14.324 o
4 0 -11 64.385 60.862 7.168 53.865 o
4 0 -10 22.973 33.847 5.107 121.870 o
4 0 -9 62.054 62.552 6.316 61.127 o
4 0 -8 246.006 223.742 13.963 11.459 o
4 0 -7 271.625 253.277 14.061 10.350 o
4 0 -6 203.791 183.824 7.070 20.356 o
4 0 -5 294.721 293.598 8.446 11.848 o
4 0 -4 703.966 694.029 16.139 3.006 o
4 0 -3 207.581 203.406 4.984 21.148 o
4 0 -2 1147.140 1269.670 28.862 1.151 o
4 0 -1 1170.900 1268.540 28.358 1.136 o
4 0 0 478.780 484.935 9.919 5.844 o
4 0 1 47.407 47.198 2.691 123.903 o
4 0 2 159.867 153.870 5.613 28.318 o
4 0 3 225.571 248.702 6.911 16.793 o
4 0 4 154.028 140.012 5.971 29.477 o
4 0 5 170.389 184.994 6.671 23.738 o
4 0 6 86.492 88.187 5.670 51.072 o
4 0 7 54.215 54.919 4.722 83.949 o
4 0 8 1.834 7.731 3.366 402.839 o
4 0 9 18.984 16.006 3.378 228.059 o
4 0 10 41.802 43.991 7.649 61.087 o
4 0 11 7.403 8.935 3.909 269.435 o
4 0 12 24.232 17.948 7.168 83.063 o
4 0 13 31.278 28.427 4.659 125.301 o
4 0 14 57.819 50.148 6.526 63.941 o
4 0 15 5.345 5.535 2.413 583.630 o
4 1 -13 6.045 0.932 3.170 430.216 o
4 1 -12 18.029 15.348 3.242 243.509 o
4 1 -11 14.716 17.777 5.500 134.991 o
4 1 -10 3.328 7.782 4.102 279.004 o
4 1 -9 60.848 62.377 7.643 51.316 o
4 1 -8 211.038 175.861 29.179 5.220 o
4 1 -7 593.395 525.410 34.493 2.416 o
4 1 -6 187.471 190.266 16.413 11.697 o
4 1 -5 23.483 18.279 2.606 244.205 o
4 1 -4 93.358 84.333 3.416 60.229 o
4 1 -3 3.763 8.340 2.390 595.563 o
4 1 -2 5.755 16.553 3.229 328.675 o
4 1 -1 69.478 67.231 2.251 88.091 o
4 1 0 49.188 44.443 1.843 134.518 o
4 1 1 302.833 313.792 6.270 12.018 o
4 1 2 76.340 70.303 2.395 80.056 o
4 1 3 172.453 178.584 9.568 19.901 o
4 1 4 195.147 193.660 9.023 18.524 o
4 1 5 38.115 32.529 3.446 140.099 o
4 1 6 300.509 309.419 8.735 11.282 o
4 1 7 52.944 56.631 8.390 49.076 o
4 1 8 4.644 4.813 2.641 547.311 o
4 1 9 122.324 111.021 8.670 29.640 o
4 1 10 70.593 62.559 10.658 32.884 o
4 1 11 21.789 19.556 3.999 177.822 o
4 1 12 89.984 77.105 8.022 39.977 o
4 1 13 50.438 54.030 7.063 61.264 o
4 1 14 56.957 51.619 5.452 74.909 o
4 1 15 17.829 14.681 4.754 161.345 o
4 2 -12 59.398 74.579 9.136 40.878 o
4 2 -11 65.894 68.426 10.441 34.027 o
4 2 -10 99.468 157.735 22.374 9.167 o
4 2 -9 64.290 82.224 12.306 26.647 o
4 2 -8 5.427 13.752 7.644 87.827 o
4 2 -7 73.860 76.127 9.844 34.870 o
4 2 -6 93.702 108.783 13.331 20.978 o
4 2 -5 231.844 249.374 15.901 10.285 o
4 2 -4 1319.550 1217.850 124.920 0.278 o
4 2 -3 911.137 934.290 32.358 1.556 o
4 2 -2 457.788 445.931 15.218 5.522 o
4 2 -1 491.978 445.070 24.966 3.821 o
4 2 0 149.005 156.044 5.451 29.970 o
4 2 1 824.466 802.808 27.079 1.989 o
4 2 2 1497.670 1493.320 48.591 0.661 o
4 2 3 721.121 732.829 24.793 2.424 o
4 2 4 983.322 1066.660 35.213 1.315 o
4 2 5 263.981 291.015 16.221 9.028 o
4 2 6 926.928 904.638 49.129 1.130 o
4 2 7 184.870 173.080 20.334 9.179 o
4 2 8 130.931 122.310 22.560 8.879 o
4 2 9 130.155 107.331 30.950 5.240 o
4 2 10 21.853 26.789 6.805 88.203 o
4 2 11 22.200 33.893 7.346 76.528 o
4 2 12 49.837 66.606 13.797 23.914 o
4 2 13 17.153 15.864 8.297 69.583 o
4 2 14 35.575 40.252 5.013 103.962 o
4 2 15 29.675 27.408 5.407 109.838 o
4 3 -12 72.802 85.393 11.933 26.905 o
4 3 -11 22.433 30.950 10.627 42.766 o
4 3 -10 18.870 24.611 7.644 76.355 o
4 3 -9 56.524 65.725 8.712 44.896 o
4 3 -8 40.245 74.952 13.342 25.625 o
4 3 -7 47.122 59.414 9.658 41.787 o
4 3 -6 360.366 400.032 23.399 4.999 o
4 3 -5 63.430 68.868 11.654 29.530 o
4 3 -4 183.040 206.056 11.978 15.660 o
4 3 -3 98.843 92.044 11.413 25.750 o
4 3 -2 14.221 19.784 4.062 199.194 o
4 3 -1 35.056 42.128 4.612 111.365 o
4 3 0 9.505 13.818 3.203 310.257 o
4 3 1 24.370 19.301 3.172 208.087 o
4 3 2 80.490 73.782 4.039 66.249 o
4 3 3 20.333 27.029 4.533 150.499 o
4 3 4 12.575 16.256 3.673 239.307 o
4 3 5 12.636 15.109 3.913 224.510 o
4 3 6 44.792 44.970 6.495 72.186 o
4 3 7 35.700 26.402 9.695 47.364 o
4 3 8 0.082 6.202 5.206 197.560 o
4 3 9 1.952 -1.223 4.477 269.651 o
4 3 10 41.692 24.492 10.721 39.481 o
4 3 11 32.910 28.630 13.890 26.006 o
4 3 12 2.701 6.116 5.103 196.417 o
4 3 13 0.580 -0.500 3.096 573.312 o
4 3 14 22.690 33.370 7.644 72.046 o
4 3 15 6.148 8.950 7.085 102.227 o
4 4 -11 5.256 5.407 4.475 237.332 o
4 4 -10 2.110 6.899 4.661 232.000 o
4 4 -9 0.082 7.340 11.746 40.441 o
4 4 -8 5.279 11.757 4.609 212.559 o
4 4 -7 143.570 158.270 11.531 19.636 o
4 4 -6 304.953 317.205 36.451 3.202 o
4 4 -5 35.144 40.851 6.525 78.790 o
4 4 -4 173.592 185.375 13.745 14.644 o
4 4 -3 12.507 9.289 4.019 230.853 o
4 4 -2 39.809 49.161 7.271 64.785 o
4 4 -1 162.526 159.300 10.751 19.569 o
4 4 0 8.904 12.547 4.382 212.990 o
4 4 1 72.332 67.850 5.137 64.493 o
4 4 2 256.185 259.427 11.521 12.144 o
4 4 3 126.963 105.356 7.625 32.268 o
4 4 4 906.060 876.751 50.061 1.135 o
4 4 5 889.824 791.364 62.950 0.904 o
4 4 6 668.125 603.743 143.099 0.258 o
4 4 7 324.018 295.517 59.850 1.402 o
4 4 8 140.315 121.292 40.179 3.230 o
4 4 9 115.783 139.290 43.349 2.824 o
4 4 10 54.832 63.520 16.407 17.807 o
4 4 11 122.974 128.702 31.976 4.932 o
4 4 12 65.459 72.241 17.433 15.613 o
4 4 13 76.549 83.328 23.679 8.967 o
4 4 14 54.005 57.159 15.568 19.624 o
4 4 15 3.847 7.644 5.593 161.771 o
4 5 -10 20.868 21.255 4.661 150.805 o
4 5 -9 21.618 32.831 6.619 89.589 o
4 5 -8 59.455 67.541 8.110 47.783 o
4 5 -7 88.605 101.204 10.100 30.234 o
4 5 -6 167.776 189.663 36.544 3.697 o
4 5 -5 187.658 173.611 17.630 10.949 o
4 5 -4 229.365 233.101 15.568 10.736 o
4 5 -3 137.774 161.087 16.147 13.733 o
4 5 -2 225.784 225.952 21.348 7.726 o
4 5 -1 134.993 131.147 8.749 26.726 o
4 5 0 116.957 102.152 7.219 35.418 o
4 5 1 96.347 82.037 8.950 34.537 o
4 5 4 638.687 653.314 50.900 1.415 o
4 5 5 650.593 535.063 97.326 0.525 o
4 5 6 763.297 706.454 118.581 0.356 o
4 5 7 114.797 116.119 35.891 4.038 o
4 5 8 7.604 8.439 5.078 179.663 o
4 5 9 27.848 34.957 12.585 31.104 o
4 5 10 27.749 28.710 5.574 107.483 o
4 5 11 42.102 38.055 15.662 20.351 o
4 5 12 76.286 64.559 21.535 10.732 o
4 5 13 57.451 52.116 24.611 8.669 o
4 5 14 1.575 2.983 3.170 491.820 o
4 6 -8 4.276 8.017 3.915 293.174 o
4 6 -7 0.652 3.845 2.866 599.569 o
4 6 -6 30.087 39.593 9.509 48.594 o
4 6 -5 4.298 5.539 3.314 394.160 o
4 6 -4 10.331 10.627 6.153 124.408 o
4 6 -3 5.673 -2.051 4.848 215.810 o
4 6 -2 21.414 30.391 12.678 31.530 o
4 6 -1 34.664 38.595 8.204 59.164 o
4 6 0 54.972 44.561 8.204 51.593 o
4 6 1 15.804 12.306 5.593 134.392 o
4 6 5 4.940 10.022 4.148 257.288 o
4 6 6 4.492 3.127 3.669 346.085 o
4 6 7 36.921 26.231 8.110 61.598 o
4 6 8 0.068 1.453 4.009 343.727 o
4 6 9 6.382 5.916 3.684 313.377 o
4 6 10 0.172 1.525 2.964 612.654 o
4 6 11 10.562 13.918 7.551 86.240 o
4 6 12 43.089 36.693 10.441 39.907 o
4 6 13 13.953 7.458 3.543 267.320 o
4 7 -6 82.202 98.817 8.763 36.214 o
4 7 -5 71.486 66.562 7.644 47.626 o
4 7 -4 88.720 97.326 10.255 29.948 o
4 7 -3 70.556 99.377 15.848 17.541 o
4 7 -2 35.192 36.171 7.085 72.433 o
4 7 -1 2.418 4.475 4.288 274.474 o
4 7 0 8.302 7.085 4.661 206.167 o
4 7 5 11.348 13.424 4.848 175.063 o
4 7 6 8.155 2.983 3.729 305.261 o
4 7 7 1.242 0.559 5.407 188.695 o
4 7 8 40.164 19.577 5.034 110.248 o
4 7 9 51.688 30.950 5.593 83.953 o
4 7 10 25.557 14.543 4.288 162.168 o
4 7 11 24.585 10.255 3.543 206.617 o
4 8 -2 5.399 3.170 2.610 557.853 o
4 8 -1 4.571 6.712 4.661 221.627 o
4 8 0 12.610 8.950 4.661 188.267 o
4 8 5 1.201 0.932 2.237 976.302 o
4 8 6 1.776 0.000 2.051 1121.250 o
5 -7 -3 1.751 5.407 2.797 569.350 o
5 -7 -2 1.932 3.915 2.797 585.221 o
5 -7 1 0.426 5.780 3.170 486.814 o
5 -7 2 0.094 4.661 2.983 562.913 o
5 -7 3 2.303 4.288 2.797 569.546 o
5 -6 -7 3.270 6.950 2.549 582.677 o
5 -6 -6 1.961 1.850 2.508 738.826 o
5 -6 -5 4.000 6.948 5.221 183.439 o
5 -6 -4 6.928 11.307 3.628 294.147 o
5 -6 -3 2.546 4.785 3.131 465.497 o
5 -6 -2 5.054 4.635 5.500 167.415 o
5 -6 -1 9.408 14.729 8.017 78.046 o
5 -6 0 6.837 9.695 8.577 71.388 o
5 -6 1 4.722 3.543 4.475 244.603 o
5 -6 2 8.851 13.424 5.221 162.478 o
5 -6 3 4.040 9.322 4.288 250.750 o
5 -6 4 13.206 12.865 5.034 161.820 o
5 -6 5 15.413 29.086 5.780 116.913 o
5 -6 6 24.637 30.391 5.780 105.312 o
5 -6 7 21.405 18.458 4.288 167.797 o
5 -5 -9 25.023 32.307 4.134 148.382 o
5 -5 -8 32.020 35.860 4.479 122.922 o
5 -5 -7 42.482 50.208 5.329 87.376 o
5 -5 -6 78.805 92.431 8.155 40.095 o
5 -5 -5 67.161 85.591 9.138 38.369 o
5 -5 -4 26.744 37.849 5.729 100.342 o
5 -5 -3 18.203 19.815 5.147 139.728 o
5 -5 -2 23.836 38.709 6.875 81.464 o
5 -5 -1 13.203 19.204 7.085 92.045 o
5 -5 0 18.209 33.747 8.017 68.964 o
5 -5 1 50.812 34.493 9.136 47.080 o
5 -5 2 54.028 57.081 12.772 27.078 o
5 -5 3 74.480 87.071 9.695 34.578 o
5 -5 4 169.875 210.686 17.153 11.295 o
5 -5 5 63.183 73.833 9.509 38.319 o
5 -5 6 32.188 25.730 10.627 41.525 o
5 -5 7 28.702 45.866 12.306 31.695 o
5 -5 8 11.735 19.577 5.593 135.105 o
5 -5 9 20.024 26.103 5.593 118.037 o
5 -4 -10 3.904 13.366 3.584 315.522 o
5 -4 -9 4.463 7.553 3.079 421.544 o
5 -4 -8 1.706 2.116 3.948 334.598 o
5 -4 -7 9.136 4.576 3.581 308.813 o
5 -4 -6 3.441 14.463 5.370 166.496 o
5 -4 -5 1.524 4.068 3.581 389.752 o
5 -4 -4 7.511 8.977 4.430 222.589 o
5 -4 -3 9.397 11.933 4.836 183.384 o
5 -4 -2 21.838 26.745 6.406 96.150 o
5 -4 -1 36.055 41.563 6.767 74.679 o
5 -4 0 6.671 9.923 4.194 243.896 o
5 -4 1 8.922 14.163 8.110 76.859 o
5 -4 2 15.294 14.679 4.592 175.525 o
5 -4 3 44.176 49.096 11.839 31.902 o
5 -4 4 102.944 110.659 24.891 7.858 o
5 -4 5 13.138 13.611 6.339 113.203 o
5 -4 6 15.034 20.696 10.255 48.019 o
5 -4 7 13.052 18.645 10.255 48.661 o
5 -4 8 1.662 2.797 4.848 226.591 o
5 -4 9 25.762 37.476 5.780 100.472 o
5 -4 10 51.635 70.477 9.322 41.782 o
5 -4 11 41.766 48.663 6.526 72.482 o
5 -3 -11 1.672 4.661 5.034 207.535 o
5 -3 -10 13.445 15.185 6.153 117.368 o
5 -3 -9 69.192 76.978 14.263 21.273 o
5 -3 -8 113.568 131.209 9.880 26.379 o
5 -3 -7 107.178 120.797 8.574 31.292 o
5 -3 -6 58.592 63.862 6.846 57.914 o
5 -3 -5 72.556 75.677 9.221 37.899 o
5 -3 -4 270.884 273.448 16.035 9.152 o
5 -3 -3 275.550 283.627 20.149 7.253 o
5 -3 -2 403.525 452.534 19.535 5.226 o
5 -3 -1 434.866 484.257 19.919 4.783 o
5 -3 0 256.751 295.293 14.490 9.981 o
5 -3 1 91.713 112.739 8.421 34.757 o
5 -3 2 91.148 110.804 7.973 36.681 o
5 -3 3 195.264 214.642 11.468 15.416 o
5 -3 4 82.583 92.400 10.068 31.650 o
5 -3 5 90.581 115.471 12.624 22.497 o
5 -3 6 203.272 184.566 26.569 6.055 o
5 -3 7 69.429 87.817 10.255 32.991 o
5 -3 8 32.252 44.561 7.644 64.969 o
5 -3 9 47.711 54.070 12.119 30.133 o
5 -3 10 56.606 65.443 8.950 43.461 o
5 -3 11 62.469 85.580 8.763 41.145 o
5 -3 12 30.572 34.493 5.593 100.930 o
5 -2 -12 18.477 32.069 6.339 98.202 o
5 -2 -11 10.308 10.627 6.526 112.707 o
5 -2 -10 13.382 18.645 5.034 154.872 o
5 -2 -9 35.034 30.985 8.856 53.987 o
5 -2 -8 131.518 137.336 12.865 18.832 o
5 -2 -7 92.060 98.433 7.804 38.346 o
5 -2 -6 46.056 54.303 7.145 62.255 o
5 -2 -5 124.190 142.445 13.207 18.539 o
5 -2 -4 92.427 96.926 8.321 36.359 o
5 -2 -3 159.145 167.787 11.972 17.807 o
5 -2 -2 392.109 398.148 22.965 4.868 o
5 -2 -1 202.829 221.496 10.504 15.809 o
5 -2 0 41.327 40.857 3.797 119.727 o
5 -2 1 21.768 26.636 3.816 175.312 o
5 -2 2 32.710 33.641 4.047 134.366 o
5 -2 3 3.354 1.650 2.511 682.480 o
5 -2 4 6.444 4.503 3.308 374.587 o
5 -2 5 15.293 22.157 5.628 126.372 o
5 -2 6 7.147 13.797 4.503 208.952 o
5 -2 7 5.172 7.841 3.714 311.652 o
5 -2 8 5.884 4.627 3.552 342.038 o
5 -2 9 14.512 14.170 8.577 67.168 o
5 -2 10 6.325 8.017 5.034 186.602 o
5 -2 11 5.581 17.153 5.780 140.458 o
5 -2 12 5.450 10.633 3.614 310.188 o
5 -2 13 26.868 33.374 4.848 123.355 o
5 -1 -12 14.034 14.170 2.983 293.801 o
5 -1 -11 9.578 11.187 3.729 266.099 o
5 -1 -10 19.408 14.729 6.899 92.877 o
5 -1 -9 70.927 71.037 8.017 44.978 o
5 -1 -8 173.172 152.514 12.492 16.805 o
5 -1 -7 291.785 262.713 10.587 11.465 o
5 -1 -6 16.006 21.515 3.892 198.996 o
5 -1 -5 17.792 19.292 4.451 169.138 o
5 -1 -4 24.637 28.336 4.311 147.654 o
5 -1 -3 14.397 12.336 3.030 293.806 o
5 -1 -2 32.740 31.563 3.381 154.674 o
5 -1 -1 9.571 17.076 3.570 262.192 o
5 -1 0 5.434 8.196 2.733 470.024 o
5 -1 1 15.261 15.940 3.054 272.412 o
5 -1 2 78.493 81.258 5.939 53.569 o
5 -1 3 94.318 98.535 5.709 46.775 o
5 -1 4 68.823 77.312 5.205 63.377 o
5 -1 5 57.259 58.916 4.604 81.381 o
5 -1 6 96.270 108.422 7.275 38.587 o
5 -1 7 14.490 22.003 5.783 122.770 o
5 -1 8 37.426 35.577 5.462 96.141 o
5 -1 9 74.067 72.521 6.854 50.901 o
5 -1 10 53.156 49.385 6.629 65.293 o
5 -1 11 32.215 50.714 11.000 37.345 o
5 -1 12 39.104 38.234 11.187 36.262 o
5 -1 13 51.107 52.376 10.814 35.497 o
5 -1 14 21.214 22.933 3.543 195.349 o
5 0 -11 41.171 31.605 3.636 130.853 o
5 0 -10 57.038 66.625 5.464 70.239 o
5 0 -9 34.748 32.099 6.899 76.379 o
5 0 -8 12.842 13.242 6.105 120.859 o
5 0 -7 43.013 61.422 19.018 14.068 o
5 0 -6 194.690 160.609 16.035 12.206 o
5 0 -5 429.319 388.033 12.800 6.631 o
5 0 -4 733.833 690.280 20.126 2.693 o
5 0 -3 481.294 435.416 16.095 5.208 o
5 0 -2 254.386 266.594 11.058 12.362 o
5 0 -1 208.460 188.473 6.211 20.643 o
5 0 0 277.034 282.654 7.374 13.178 o
5 0 1 418.026 431.422 11.683 6.703 o
5 0 2 990.337 984.615 21.941 1.652 o
5 0 3 318.125 309.641 15.393 8.230 o
5 0 4 289.744 294.946 20.482 6.898 o
5 0 5 386.459 361.837 23.964 4.836 o
5 0 6 177.551 168.780 7.203 23.113 o
5 0 7 174.014 191.691 15.289 13.010 o
5 0 8 31.551 27.339 4.574 127.960 o
5 0 9 24.417 22.890 5.426 118.888 o
5 0 10 37.185 43.702 7.844 60.963 o
5 0 11 0.357 4.751 8.483 77.148 o
5 0 12 16.722 20.880 3.768 204.336 o
5 0 13 36.599 33.339 6.178 85.636 o
5 0 14 16.252 11.610 3.518 243.668 o
5 1 -11 2.965 4.102 4.288 272.199 o
5 1 -10 18.330 30.018 11.000 41.029 o
5 1 -9 32.674 37.663 8.763 54.551 o
5 1 -8 21.865 27.408 8.577 61.770 o
5 1 -7 26.170 40.273 14.729 23.468 o
5 1 -6 202.478 207.889 19.018 9.404 o
5 1 -5 83.599 73.274 11.560 27.616 o
5 1 -4 31.412 42.137 8.763 54.258 o
5 1 -3 117.113 114.820 14.263 17.873 o
5 1 -2 32.926 41.631 7.839 63.114 o
5 1 -1 26.493 27.911 4.646 133.995 o
5 1 0 36.450 44.045 5.274 96.345 o
5 1 1 4.864 9.004 3.624 321.042 o
5 1 2 60.133 56.418 6.129 65.055 o
5 1 3 54.633 53.628 8.950 45.221 o
5 1 4 58.925 62.130 8.014 49.317 o
5 1 5 39.717 37.480 5.817 87.376 o
5 1 6 2.797 2.672 3.494 399.100 o
5 1 7 15.568 11.000 7.085 93.400 o
5 1 8 61.245 69.918 12.306 27.449 o
5 1 9 26.349 26.662 10.068 46.498 o
5 1 10 53.875 40.459 12.306 29.480 o
5 1 11 41.332 57.053 10.814 36.553 o
5 1 12 16.894 19.644 9.695 52.705 o
5 1 13 5.315 6.601 5.221 180.207 o
5 1 14 5.952 5.966 5.407 168.712 o
5 2 -11 1.856 2.983 4.102 307.094 o
5 2 -10 1.278 0.373 4.475 272.869 o
5 2 -9 0.553 -6.153 6.526 131.907 o
5 2 -8 44.520 65.630 15.848 19.258 o
5 2 -7 137.994 136.480 24.611 7.579 o
5 2 -6 321.827 293.283 35.984 3.251 o
5 2 -5 70.949 78.495 18.458 13.966 o
5 2 -4 71.928 68.997 7.571 47.620 o
5 2 -3 122.648 122.315 16.780 14.056 o
5 2 -2 88.636 88.780 7.551 41.152 o
5 2 -1 144.192 161.184 11.409 19.695 o
5 2 0 60.908 56.325 7.036 56.922 o
5 2 1 224.611 233.226 12.818 12.761 o
5 2 2 379.059 415.180 19.923 5.525 o
5 2 3 418.265 460.727 19.299 5.112 o
5 2 4 1156.980 1217.730 45.743 0.926 o
5 2 5 1045.460 1131.870 54.626 0.884 o
5 2 6 478.813 484.677 28.433 3.370 o
5 2 7 270.596 282.933 16.501 8.851 o
5 2 8 117.509 126.039 16.594 14.376 o
5 2 9 163.574 194.838 22.747 7.970 o
5 2 10 53.236 79.800 16.407 17.571 o
5 2 11 95.281 130.886 23.679 8.533 o
5 2 12 142.123 194.652 23.119 8.015 o
5 2 13 43.709 40.497 19.018 14.279 o
5 2 14 22.544 15.952 8.483 64.811 o
5 3 -10 37.347 48.290 7.831 60.151 o
5 3 -9 33.288 41.764 9.509 47.587 o
5 3 -8 79.287 103.665 13.238 22.237 o
5 3 -7 109.863 121.750 15.662 15.922 o
5 3 -6 335.433 344.083 35.518 3.207 o
5 3 -5 116.703 134.453 10.524 24.428 o
5 3 -4 216.878 231.475 13.908 12.232 o
5 3 -3 263.461 280.069 17.136 8.712 o
5 3 -2 143.150 125.890 9.210 25.159 o
5 3 -1 174.637 182.089 16.128 12.380 o
5 3 0 40.378 38.935 4.793 103.448 o
5 3 1 152.145 141.875 13.011 17.417 o
5 3 2 97.277 89.957 7.309 40.182 o
5 3 3 307.196 307.467 16.065 8.182 o
5 3 4 1220.440 1158.710 44.100 0.927 o
5 3 5 847.614 796.507 41.537 1.451 o
5 3 6 300.489 308.738 18.272 7.456 o
5 3 7 89.586 78.213 14.170 20.335 o
5 3 8 1.117 24.611 14.170 27.268 o
5 3 9 15.797 33.188 10.814 42.438 o
5 3 10 37.770 50.900 12.306 30.534 o
5 3 11 85.771 113.360 20.509 11.125 o
5 3 12 75.467 63.690 28.806 6.337 o
5 3 13 10.303 8.912 3.264 317.783 o
5 3 14 3.886 2.688 2.983 496.861 o
5 4 -9 0.283 7.644 4.288 278.018 o
5 4 -8 6.495 9.882 5.221 172.625 o
5 4 -7 12.534 22.187 11.933 36.694 o
5 4 -6 12.309 10.261 6.619 108.099 o
5 4 -5 0.939 8.877 5.157 193.938 o
5 4 -4 21.098 30.677 5.989 104.136 o
5 4 -3 9.482 11.850 5.273 160.311 o
5 4 -2 58.072 48.283 7.365 56.738 o
5 4 -1 117.148 81.958 16.873 14.708 o
5 4 0 29.021 29.714 5.599 104.966 o
5 4 1 3.763 9.882 5.407 169.279 o
5 4 2 17.729 21.435 4.830 150.845 o
5 4 3 12.197 11.700 5.593 141.065 o
5 4 4 77.359 63.109 9.509 36.820 o
5 4 5 16.214 20.201 11.373 39.695 o
5 4 6 2.824 9.416 5.195 184.874 o
5 4 7 5.715 16.407 7.831 83.070 o
5 4 8 18.326 37.849 11.187 39.248 o
5 4 9 10.294 33.374 10.627 44.742 o
5 4 10 24.390 29.832 9.695 49.589 o
5 4 11 47.592 52.765 10.441 37.874 o
5 4 12 40.346 40.403 20.230 12.806 o
5 4 13 27.619 24.233 14.543 24.391 o
5 4 14 5.242 8.017 3.543 333.128 o
5 5 -8 65.837 64.884 7.271 51.982 o
5 5 -7 96.467 101.055 10.441 28.277 o
5 5 -6 169.106 165.371 15.195 13.669 o
5 5 -5 169.411 170.679 23.492 7.664 o
5 5 -4 162.166 178.392 20.696 9.258 o
5 5 -3 162.992 169.446 10.393 19.721 o
5 5 -2 15.719 17.818 4.351 181.893 o
5 5 -1 17.591 19.391 5.780 120.413 o
5 5 0 106.788 113.226 16.501 15.031 o
5 5 1 225.480 196.703 15.289 11.478 o
5 5 2 267.552 221.127 22.001 7.003 o
5 5 4 114.115 106.462 12.865 20.747 o
5 5 5 14.581 16.780 7.458 84.467 o
5 5 6 7.095 26.103 13.797 28.229 o
5 5 7 39.398 55.748 11.000 35.972 o
5 5 8 47.150 50.714 10.814 36.173 o
5 5 9 151.279 175.261 16.967 12.341 o
5 5 10 49.129 73.088 16.221 18.189 o
5 5 11 33.471 46.985 8.390 56.312 o
5 5 12 36.880 51.129 23.119 9.955 o
5 5 13 31.227 41.951 9.509 48.046 o
5 6 -6 16.302 17.899 4.661 165.285 o
5 6 -5 12.250 8.601 6.899 101.619 o
5 6 -4 22.215 20.355 7.644 75.692 o
5 6 -3 26.278 32.442 10.814 40.754 o
5 6 -2 1.694 5.780 4.288 274.930 o
5 6 -1 4.797 6.339 4.288 254.777 o
5 6 6 11.205 16.967 8.763 65.411 o
5 6 7 14.499 18.645 9.136 59.369 o
5 6 8 1.474 -2.237 4.102 322.621 o
5 6 9 7.063 6.712 4.661 211.565 o
5 6 10 0.137 5.407 4.102 311.161 o
5 6 11 2.421 6.339 6.153 139.526 o
5 7 -4 0.133 1.305 2.424 905.203 o
5 7 -3 7.169 13.984 3.543 291.621 o
5 7 -2 7.890 9.509 5.966 135.603 o
5 7 -1 26.101 13.424 3.915 177.820 o
6 -6 -3 7.318 7.191 4.848 196.728 o
6 -6 -2 4.706 9.180 5.314 172.966 o
6 -6 -1 4.137 6.506 3.170 416.777 o
6 -6 0 3.305 1.119 2.797 585.958 o
6 -6 2 4.931 11.000 3.729 299.070 o
6 -6 3 14.278 18.458 4.288 188.682 o
6 -5 -6 29.841 41.108 4.836 114.032 o
6 -5 -5 28.856 42.413 7.211 72.466 o
6 -5 -4 53.303 58.047 6.187 67.508 o
6 -5 -3 103.333 115.734 9.975 28.053 o
6 -5 -2 108.056 129.913 10.348 25.852 o
6 -5 -1 83.226 97.567 8.149 38.717 o
6 -5 0 30.061 36.611 9.043 52.921 o
6 -5 1 29.966 31.696 6.712 82.345 o
6 -5 2 28.190 43.698 15.848 20.392 o
6 -5 3 13.119 10.496 3.552 262.167 o
6 -5 4 22.846 24.238 5.780 110.781 o
6 -5 5 30.922 40.459 10.068 44.161 o
6 -5 6 16.282 28.526 8.763 61.405 o
6 -5 7 8.767 14.916 4.288 215.296 o
6 -4 -8 21.032 21.355 3.131 220.181 o
6 -4 -7 22.360 33.450 5.329 117.150 o
6 -4 -6 13.830 13.151 7.924 77.669 o
6 -4 -5 2.905 4.326 2.860 534.275 o
6 -4 -4 28.773 38.155 5.409 104.686 o
6 -4 -3 53.140 64.730 11.000 33.543 o
6 -4 -2 47.954 51.660 6.899 64.462 o
6 -4 -1 24.925 26.997 5.464 114.547 o
6 -4 0 2.576 17.340 6.899 106.668 o
6 -4 1 2.591 3.915 5.593 169.021 o
6 -4 2 4.615 9.816 3.896 286.462 o
6 -4 3 9.713 10.074 3.942 249.351 o
6 -4 4 3.966 3.356 3.344 407.788 o
6 -4 5 8.808 8.961 3.753 275.942 o
6 -4 6 0.488 4.288 6.899 115.739 o
6 -4 7 2.005 -1.305 6.153 145.658 o
6 -4 8 1.115 3.170 3.729 372.399 o
6 -4 9 0.490 0.746 3.170 540.741 o
6 -3 -9 54.883 56.680 5.034 79.205 o
6 -3 -8 78.564 75.188 18.179 14.178 o
6 -3 -7 28.176 28.566 5.407 110.940 o
6 -3 -6 14.565 19.193 5.546 132.467 o
6 -3 -5 2.894 12.056 4.646 218.733 o
6 -3 -4 20.327 21.368 4.725 149.445 o
6 -3 -3 4.207 14.193 7.365 94.730 o
6 -3 -2 1.050 2.316 3.619 399.826 o
6 -3 -1 6.171 9.049 4.603 214.791 o
6 -3 0 7.746 2.051 6.712 114.783 o
6 -3 1 10.499 22.560 8.017 75.402 o
6 -3 2 57.163 70.477 18.085 14.910 o
6 -3 3 29.545 41.118 9.407 49.361 o
6 -3 4 34.693 56.258 10.393 39.957 o
6 -3 5 28.023 33.848 8.375 60.618 o
6 -3 6 15.455 21.800 4.697 161.005 o
6 -3 7 28.119 34.781 6.067 93.856 o
6 -3 8 14.903 17.340 5.407 138.406 o
6 -3 9 34.331 38.035 9.322 49.240 o
6 -3 10 38.885 48.477 5.780 84.338 o
6 -3 11 11.444 20.696 5.407 141.582 o
6 -2 -9 2.880 7.831 3.356 390.034 o
6 -2 -8 5.987 10.459 4.213 244.410 o
6 -2 -7 3.161 14.895 4.525 221.186 o
6 -2 -6 52.140 63.262 7.659 53.817 o
6 -2 -5 324.833 334.881 15.097 8.008 o
6 -2 -4 161.781 159.700 10.196 20.430 o
6 -2 -3 78.280 75.394 6.992 48.351 o
6 -2 -2 168.235 197.870 16.615 11.924 o
6 -2 -1 39.025 42.789 5.616 88.948 o
6 -2 0 96.740 104.282 7.633 37.537 o
6 -2 1 315.631 337.708 23.763 5.481 o
6 -2 2 144.438 127.673 11.392 20.813 o
6 -2 3 84.056 86.476 10.627 29.894 o
6 -2 4 98.752 104.145 8.035 35.689 o
6 -2 5 67.709 70.066 8.939 40.730 o
6 -2 6 52.684 62.159 10.106 38.060 o
6 -2 7 31.708 35.048 5.286 105.735 o
6 -2 8 1.646 2.394 3.485 419.163 o
6 -2 9 19.089 34.306 9.695 50.326 o
6 -2 10 0.507 -1.678 3.543 441.964 o
6 -2 11 4.411 4.475 3.356 391.945 o
6 -2 12 12.072 14.170 2.983 309.891 o
6 -1 -9 5.781 11.000 5.221 173.025 o
6 -1 -8 23.407 24.984 4.475 148.194 o
6 -1 -7 5.220 8.950 4.102 263.383 o
6 -1 -6 43.643 35.548 4.709 103.194 o
6 -1 -5 48.897 50.732 6.097 72.874 o
6 -1 -4 6.625 8.869 3.028 390.537 o
6 -1 -3 4.723 3.515 4.959 204.239 o
6 -1 -2 27.423 24.977 3.596 170.048 o
6 -1 -1 67.309 73.322 6.537 55.183 o
6 -1 0 4.840 7.916 2.648 504.161 o
6 -1 1 9.030 6.399 2.827 407.525 o
6 -1 2 25.547 33.697 4.626 131.208 o
6 -1 3 16.860 15.701 3.962 202.693 o
6 -1 4 74.631 85.591 6.791 49.081 o
6 -1 5 0.767 8.326 4.382 262.498 o
6 -1 6 1.987 4.108 3.526 394.160 o
6 -1 7 3.885 7.137 4.848 208.972 o
6 -1 8 9.323 9.056 3.829 264.898 o
6 -1 9 3.375 2.049 5.687 164.207 o
6 -1 10 38.222 32.716 6.192 84.449 o
6 -1 11 15.550 10.068 3.915 222.553 o
6 -1 12 13.315 13.984 4.848 169.096 o
6 0 -9 15.915 18.831 4.475 173.732 o
6 0 -8 67.261 61.341 12.492 26.700 o
6 0 -7 116.185 101.801 11.187 24.377 o
6 0 -6 169.719 147.107 13.797 15.499 o
6 0 -5 55.256 53.883 9.136 43.870 o
6 0 -4 30.444 28.372 8.171 63.020 o
6 0 -3 156.736 159.916 15.102 14.270 o
6 0 -2 84.434 92.723 9.618 33.015 o
6 0 -1 116.893 126.681 11.095 23.489 o
6 0 0 109.224 108.281 10.116 27.432 o
6 0 1 190.669 232.956 19.770 8.957 o
6 0 2 268.008 293.045 19.212 7.652 o
6 0 3 511.225 552.022 25.215 3.452 o
6 0 4 579.656 654.751 39.817 1.983 o
6 0 5 661.500 734.521 36.010 1.977 o
6 0 6 170.567 207.703 32.628 4.450 o
6 0 7 154.237 161.464 28.713 5.704 o
6 0 8 107.882 125.479 24.611 7.901 o
6 0 9 71.520 85.207 13.984 21.551 o
6 0 10 48.371 66.562 12.306 28.769 o
6 0 11 58.312 92.105 18.085 14.602 o
6 0 12 85.320 88.003 13.424 21.922 o
6 1 -9 33.854 37.849 6.153 86.421 o
6 1 -8 43.640 59.477 13.051 26.890 o
6 1 -7 113.253 126.039 13.424 19.195 o
6 1 -6 161.973 150.463 15.289 14.052 o
6 1 -5 69.549 87.444 11.933 27.107 o
6 1 -4 37.594 58.545 13.984 24.424 o
6 1 -3 302.095 331.132 23.306 5.736 o
6 1 -2 37.039 29.918 6.428 82.610 o
6 1 -1 68.426 73.525 7.633 47.580 o
6 1 0 126.686 139.166 12.036 20.474 o
6 1 1 3.336 16.421 6.034 134.719 o
6 1 2 137.202 162.321 16.952 12.896 o
6 1 3 415.803 438.543 24.672 4.289 o
6 1 4 621.730 666.015 34.578 2.196 o
6 1 5 590.825 618.908 58.358 1.214 o
6 1 6 18.172 25.139 5.599 121.032 o
6 1 7 1.196 8.204 7.085 107.227 o
6 1 8 12.867 17.340 7.458 85.407 o
6 1 9 6.377 12.678 7.831 83.803 o
6 1 10 20.901 25.357 16.780 18.936 o
6 1 11 68.506 80.918 11.933 27.502 o
6 1 12 31.356 46.612 11.746 33.922 o
6 1 13 1.953 5.034 3.356 422.532 o
6 2 -9 1.071 5.407 3.915 330.279 o
6 2 -8 4.458 17.340 5.780 142.263 o
6 2 -7 11.540 23.679 6.526 104.499 o
6 2 -6 30.204 31.510 8.204 62.130 o
6 2 -5 4.925 5.034 6.153 136.524 o
6 2 -4 10.745 13.424 7.271 92.113 o
6 2 -3 7.797 21.628 10.441 47.862 o
6 2 -2 193.108 186.634 16.967 11.176 o
6 2 -1 12.376 15.248 8.577 67.824 o
6 2 0 48.477 44.081 6.517 70.167 o
6 2 1 13.488 18.675 5.269 145.021 o
6 2 2 31.753 41.432 6.444 82.042 o
6 2 3 43.088 45.473 6.781 69.595 o
6 2 4 120.414 124.717 10.166 25.346 o
6 2 5 28.039 29.474 6.339 91.053 o
6 2 6 73.288 75.415 8.198 42.905 o
6 2 7 20.521 46.053 17.899 16.491 o
6 2 8 3.236 0.000 7.271 103.888 o
6 2 9 6.640 14.543 9.695 56.118 o
6 2 10 46.336 76.071 15.289 20.148 o
6 2 11 103.935 154.006 23.679 8.326 o
6 2 12 19.285 25.916 7.085 85.183 o
6 2 13 9.657 15.102 6.339 116.430 o
6 3 -8 118.231 140.768 16.780 13.914 o
6 3 -7 169.755 220.195 16.407 11.771 o
6 3 -6 157.780 167.617 16.035 13.151 o
6 3 -5 242.369 236.230 19.950 8.081 o
6 3 -4 177.250 196.703 27.221 5.964 o
6 3 -3 62.891 62.647 10.441 34.851 o
6 3 -2 33.027 52.019 9.136 49.295 o
6 3 -1 59.227 94.529 17.340 15.609 o
6 3 0 117.848 137.412 15.102 16.105 o
6 3 1 493.453 499.257 63.858 1.133 o
6 3 2 314.047 303.269 20.789 6.484 o
6 3 3 141.812 155.004 10.871 20.938 o
6 3 4 91.634 101.744 9.025 33.466 o
6 3 5 13.767 11.427 4.703 178.712 o
6 3 6 3.667 13.223 5.946 140.347 o
6 3 7 216.447 247.976 25.916 5.953 o
6 3 8 69.589 95.834 16.407 16.706 o
6 3 9 50.320 75.698 21.069 11.461 o
6 3 10 101.066 142.819 25.916 7.220 o
6 3 11 38.893 64.511 15.848 19.513 o
6 3 12 15.326 16.967 5.966 119.441 o
6 3 13 36.021 45.680 6.153 81.984 o
6 4 -7 3.356 10.814 4.288 250.420 o
6 4 -6 5.265 9.136 4.848 200.412 o
6 4 -5 26.619 23.865 6.526 90.948 o
6 4 -4 5.787 3.170 5.034 195.912 o
6 4 -3 6.268 12.678 5.966 135.662 o
6 4 -2 8.262 8.577 7.831 83.905 o
6 4 -1 2.952 9.695 5.966 143.770 o
6 4 0 7.312 1.678 5.034 193.386 o
6 4 1 13.191 13.238 9.509 56.465 o
6 4 2 15.360 13.238 9.322 57.854 o
6 4 3 24.374 24.221 8.467 62.712 o
6 4 4 4.272 6.657 6.619 119.165 o
6 4 5 63.093 47.401 8.950 44.016 o
6 4 6 45.343 31.864 5.370 92.136 o
6 4 7 18.335 15.848 8.950 60.713 o
6 4 8 6.308 14.543 12.306 35.775 o
6 4 9 4.020 9.695 7.458 94.426 o
6 4 10 6.708 18.831 7.458 89.097 o
6 4 11 0.059 -0.559 4.288 306.855 o
6 4 12 10.270 20.696 5.407 143.743 o
6 5 -6 8.864 11.746 3.729 268.835 o
6 5 -5 10.078 14.543 4.661 187.434 o
6 5 -4 8.098 19.764 5.407 148.808 o
6 5 -3 20.050 26.662 10.068 47.843 o
6 5 -2 23.975 37.476 7.271 75.633 o
6 5 -1 122.616 126.785 12.119 20.991 o
6 5 0 102.222 93.410 9.695 30.331 o
6 5 1 74.714 80.732 9.509 35.817 o
6 5 2 73.957 54.816 8.017 46.249 o
6 5 3 134.077 96.766 9.882 26.042 o
6 5 5 51.213 44.748 8.390 51.212 o
6 5 6 74.680 68.986 10.068 34.330 o
6 5 7 45.037 56.867 9.509 43.371 o
6 5 8 10.862 15.848 9.695 54.789 o
6 5 9 40.595 45.493 8.204 55.936 o
6 5 10 73.263 86.885 9.322 36.363 o
6 5 11 50.348 68.613 7.644 53.638 o
6 6 -2 41.669 22.374 3.543 140.823 o
6 6 7 7.826 7.085 3.543 313.962 o
6 6 8 1.346 10.814 5.966 145.643 o
6 6 9 17.359 14.170 3.729 217.769 o
7 -4 -4 42.885 45.571 4.001 110.520 o
7 -4 -3 19.594 20.684 3.413 212.705 o
7 -4 -2 7.527 12.605 4.345 221.262 o
7 -4 -1 12.110 18.515 3.552 244.867 o
7 -4 0 30.635 44.002 7.271 70.353 o
7 -4 1 41.866 54.816 8.950 48.136 o
7 -4 2 10.150 10.101 3.360 303.249 o
7 -4 3 7.244 8.544 4.661 207.390 o
7 -4 4 16.314 18.864 3.447 229.674 o
7 -4 5 12.339 17.526 4.102 208.133 o
7 -4 6 1.688 4.475 2.983 525.642 o
7 -3 -6 3.657 3.675 4.288 269.230 o
7 -3 -5 0.949 7.726 4.001 309.134 o
7 -3 -4 1.680 1.061 2.726 667.167 o
7 -3 -3 11.655 13.859 3.754 244.187 o
7 -3 -2 12.815 19.066 5.646 131.906 o
7 -3 -1 1.250 3.072 3.449 427.835 o
7 -3 0 0.422 11.766 6.432 127.379 o
7 -3 1 0.256 4.848 5.966 153.327 o
7 -3 2 18.563 42.883 14.916 23.273 o
7 -3 3 19.012 13.286 3.930 200.984 o
7 -3 4 11.868 14.435 3.656 249.340 o
7 -3 5 3.568 3.726 3.714 345.303 o
7 -3 6 2.582 6.484 7.924 86.215 o
7 -3 7 0.339 0.638 2.040 1264.060 o
7 -3 8 6.054 6.339 3.170 391.141 o
7 -2 -6 22.931 18.984 3.085 219.401 o
7 -2 -5 30.451 31.871 5.687 100.491 o
7 -2 -4 30.064 34.708 4.568 124.626 o
7 -2 -3 35.464 42.245 7.256 68.588 o
7 -2 -2 52.619 47.683 5.195 82.225 o
7 -2 -1 47.141 55.381 6.899 63.988 o
7 -2 0 48.278 65.931 10.814 34.951 o
7 -2 1 124.427 130.529 18.272 12.303 o
7 -2 2 136.070 131.137 19.111 11.278 o
7 -2 3 189.039 206.417 17.899 10.382 o
7 -2 4 229.768 227.403 14.543 11.471 o
7 -2 5 163.897 173.653 12.492 16.742 o
7 -2 6 84.180 83.340 8.042 40.445 o
7 -2 7 53.821 49.099 4.862 84.882 o
7 -2 8 30.517 29.546 3.862 147.942 o
7 -2 9 20.583 17.993 4.094 179.455 o
7 -1 -5 27.454 15.102 5.407 120.591 o
7 -1 -4 17.018 22.693 6.265 105.954 o
7 -1 -3 37.699 34.627 5.670 92.680 o
7 -1 -2 13.018 21.099 7.271 87.662 o
7 -1 -1 3.627 13.102 6.304 126.681 o
7 -1 0 1.214 -0.541 3.268 502.394 o
7 -1 1 10.120 11.591 5.593 144.971 o
7 -1 2 61.977 56.856 6.964 57.001 o
7 -1 3 212.076 190.184 28.247 5.445 o
7 -1 4 281.015 280.418 23.679 6.019 o
7 -1 5 72.383 75.325 13.051 24.131 o
7 -1 6 10.937 12.119 6.899 101.212 o
7 -1 7 2.791 2.237 4.848 222.983 o
7 -1 8 1.090 8.204 5.780 157.579 o
7 -1 9 4.242 15.848 11.746 39.296 o
7 -1 10 21.044 9.882 9.136 58.678 o
7 0 -7 4.807 5.780 4.848 208.070 o
7 0 -6 4.840 10.441 3.729 301.964 o
7 0 -5 3.124 8.763 4.475 239.545 o
7 0 -4 5.820 4.844 4.195 262.561 o
7 0 -3 13.243 20.015 4.345 186.478 o
7 0 -2 15.387 14.512 7.551 82.942 o
7 0 -1 23.697 29.506 6.373 94.006 o
7 0 0 0.216 4.278 4.825 231.710 o
7 0 1 13.125 16.593 5.147 152.831 o
7 0 2 1.112 1.588 4.319 289.108 o
7 0 3 34.968 34.709 6.226 85.579 o
7 0 4 34.443 41.911 8.410 56.639 o
7 0 5 3.186 13.611 12.678 34.143 o
7 0 6 9.921 20.136 11.746 38.254 o
7 0 7 16.383 12.865 12.492 33.789 o
7 0 8 7.661 19.764 12.492 34.340 o
7 0 9 15.476 41.391 14.543 24.597 o
7 0 10 48.554 52.951 9.509 43.052 o
7 0 11 36.278 47.731 6.339 78.472 o
7 1 -7 122.588 142.260 14.543 16.599 o
7 1 -6 122.612 134.056 10.627 23.706 o
7 1 -5 135.455 136.666 12.492 19.235 o
7 1 -4 73.227 82.037 10.255 32.869 o
7 1 -3 48.153 56.494 9.695 41.645 o
7 1 -2 14.142 32.704 12.772 31.690 o
7 1 -1 44.908 53.233 6.992 64.534 o
7 1 0 264.351 261.306 43.908 2.487 o
7 1 1 147.282 161.700 17.433 12.185 o
7 1 2 174.362 189.961 13.113 15.190 o
7 1 3 78.204 85.957 10.469 31.173 o
7 1 4 5.805 4.469 4.030 281.622 o
7 1 5 20.510 34.466 6.987 83.190 o
7 1 6 7.517 21.255 8.763 66.008 o
7 1 7 88.757 120.818 15.475 17.023 o
7 1 8 60.252 73.833 13.051 25.068 o
7 1 9 35.585 50.527 11.373 34.971 o
7 1 10 28.080 33.934 9.695 48.242 o
7 1 11 27.900 44.748 7.271 71.558 o
7 2 -7 6.302 9.136 4.102 256.517 o
7 2 -6 0.203 2.610 3.915 352.366 o
7 2 -5 11.150 21.069 8.950 62.295 o
7 2 -4 2.168 6.339 9.322 63.191 o
7 2 -3 6.463 5.034 5.966 141.706 o
7 2 -2 28.813 30.018 7.271 75.014 o
7 2 -1 4.300 12.865 10.068 53.061 o
7 2 0 1.208 7.305 4.862 217.862 o
7 2 1 0.235 6.290 4.932 218.073 o
7 2 2 20.375 19.014 6.237 105.068 o
7 2 3 14.514 25.044 6.794 94.905 o
7 2 4 56.419 61.809 8.898 44.216 o
7 2 5 32.795 33.659 6.045 90.753 o
7 2 6 14.961 27.781 14.916 23.863 o
7 2 7 4.405 -2.424 5.966 149.993 o
7 2 8 3.524 10.068 8.204 79.174 o
7 2 9 9.765 3.543 7.271 96.757 o
7 2 10 4.864 10.814 6.153 132.136 o
7 2 11 5.365 8.390 5.407 167.193 o
7 3 -6 0.983 6.153 4.102 301.544 o
7 3 -5 23.857 26.103 5.966 104.161 o
7 3 -4 10.975 12.119 5.593 142.883 o
7 3 -3 35.831 59.290 8.390 53.615 o
7 3 -2 68.852 72.901 9.509 37.424 o
7 3 -1 156.136 189.245 15.848 13.061 o
7 3 0 93.275 98.072 11.560 25.584 o
7 3 1 93.232 102.733 12.678 22.628 o
7 3 2 141.409 139.850 24.331 7.673 o
7 3 3 119.152 115.981 19.111 11.770 o
7 3 4 85.541 79.456 9.748 33.310 o
7 3 5 85.417 90.729 10.772 29.027 o
7 3 6 60.519 73.647 13.797 23.012 o
7 3 7 46.065 52.205 11.933 31.142 o
7 3 8 31.448 70.664 16.221 18.906 o
7 3 9 40.835 50.714 10.255 40.195 o
7 3 10 111.862 157.548 13.424 18.438 o
7 3 11 39.497 57.239 12.306 30.055 o
7 4 -4 51.999 65.257 10.441 36.245 o
7 4 -3 30.676 34.679 9.322 50.583 o
7 4 -2 52.157 56.494 7.831 53.547 o
7 4 -1 105.292 108.513 10.814 25.973 o
7 4 0 112.071 101.428 11.000 25.203 o
7 4 1 61.743 79.427 14.916 20.150 o
7 4 2 87.197 98.258 10.627 28.877 o
7 4 3 18.902 18.831 5.966 113.792 o
7 4 4 4.788 17.388 5.780 141.637 o
7 4 5 12.209 12.748 6.712 104.464 o
7 4 6 2.644 3.543 5.966 149.972 o
7 4 7 3.100 15.289 6.526 118.406 o
7 4 8 5.112 6.899 6.153 134.758 o
7 4 9 22.168 41.391 7.644 70.320 o
7 4 10 54.109 66.376 7.831 51.401 o
7 5 -2 4.768 1.492 2.797 541.711 o
7 5 -1 3.539 6.899 5.593 163.307 o
7 5 0 3.205 1.492 2.983 525.047 o
7 5 1 4.308 3.729 3.356 398.273 o
7 5 2 19.940 17.526 6.526 99.401 o
7 5 3 0.560 10.068 5.593 166.533 o
7 5 6 0.137 0.932 2.797 697.333 o
7 5 7 2.552 5.221 5.593 167.553 o
7 5 8 4.645 5.221 3.170 418.794 o
8 -2 -2 4.050 7.644 4.288 255.303 o
8 -2 -1 0.341 5.221 4.288 285.723 o
8 -2 0 3.677 3.356 4.475 250.527 o
8 -2 1 1.028 0.746 4.102 323.256 o
8 -2 2 15.870 21.069 6.899 93.172 o
8 -2 3 19.573 31.883 11.933 35.257 o
8 -2 4 4.014 12.306 5.221 175.967 o
8 -2 5 2.340 9.695 4.661 224.778 o
8 -2 6 0.080 4.848 3.729 374.681 o
8 -1 -3 1.845 2.051 3.170 495.828 o
8 -1 -2 11.391 11.560 4.661 187.996 o
8 -1 -1 39.888 40.459 7.271 66.729 o
8 -1 0 60.019 60.409 9.136 42.178 o
8 -1 1 50.548 64.697 13.797 23.930 o
8 -1 2 40.339 53.138 9.695 43.514 o
8 -1 3 3.208 15.289 9.322 61.358 o
8 -1 4 9.994 8.950 5.966 132.724 o
8 -1 5 0.643 4.288 5.221 197.835 o
8 -1 6 6.442 13.611 5.780 142.051 o
8 -1 7 17.342 12.119 5.407 138.708 o
8 0 -3 17.612 16.967 3.915 200.159 o
8 0 -2 8.644 7.382 3.214 347.633 o
8 0 -1 3.621 4.422 4.569 239.115 o
8 0 0 2.720 2.814 2.820 570.693 o
8 0 1 1.345 6.567 5.234 191.048 o
8 0 2 4.788 7.785 3.403 359.497 o
8 0 3 17.318 29.832 7.831 72.956 o
8 0 4 32.811 40.832 8.763 54.035 o
8 0 5 9.451 13.797 9.882 53.532 o
8 0 6 5.072 -4.475 4.848 218.210 o
8 0 7 1.770 4.475 5.034 207.515 o
8 0 8 1.490 4.288 5.221 195.092 o
8 1 -4 21.680 28.713 4.475 147.907 o
8 1 -3 37.910 34.679 5.407 97.101 o
8 1 -2 96.009 97.885 8.950 33.368 o
8 1 -1 82.126 71.110 27.874 6.679 o
8 1 0 77.249 81.549 18.552 13.664 o
8 1 1 79.084 88.192 17.246 15.251 o
8 1 2 86.946 85.616 7.141 43.846 o
8 1 3 70.848 59.494 6.092 59.797 o
8 1 4 74.065 94.343 11.746 26.949 o
8 1 5 39.563 47.171 8.950 49.700 o
8 1 6 45.865 51.087 9.509 43.797 o
8 1 7 35.682 43.442 9.695 45.495 o
8 1 8 20.589 32.442 13.238 29.154 o
8 2 -3 26.686 30.391 5.221 116.190 o
8 2 -2 49.672 57.053 7.271 59.050 o
8 2 -1 45.056 40.273 6.899 68.559 o
8 2 0 61.337 68.799 13.611 23.606 o
8 2 1 20.929 20.901 4.081 174.760 o
8 2 2 13.627 14.319 4.654 177.570 o
8 2 3 5.292 1.815 2.947 486.248 o
8 2 4 0.122 4.148 3.131 521.455 o
8 2 5 0.770 11.373 11.000 45.549 o
8 2 6 4.372 5.966 6.153 136.661 o
8 2 7 6.612 6.712 5.966 140.017 o
8 2 8 0.944 -1.119 4.661 254.918 o
8 3 -2 19.126 14.729 4.288 179.410 o
8 3 -1 6.615 12.119 4.475 216.383 o
8 3 0 1.317 8.017 6.712 118.793 o
8 3 1 5.077 8.763 4.475 230.293 o
8 3 2 5.089 8.204 4.102 266.429 o
8 3 3 1.356 2.358 3.133 513.255 o
8 3 4 3.651 4.191 2.820 529.318 o
8 3 5 3.161 3.081 5.254 189.487 o
8 3 6 6.486 12.492 5.407 159.835 o
8 3 7 2.206 10.441 8.017 83.345 o
8 4 1 72.447 64.511 5.966 59.005 o
8 4 2 125.249 112.987 11.000 23.570 o
;
_iucr_refine_instructions_details 
;
TITL shelxt_b.res in P1
CELL 1.54187 7.1968 7.8181 14.0457 82.4 81.792 85.773
ZERR 1 0.0006 0.0006 0.0011 0.006 0.006 0.006
LATT -1
SFAC C H Cl Cu N O
UNIT 30 34 2 1 4 9

L.S. 10
PLAN  5
SIZE 0.01 0.1 0.6
TEMP 23
CONF
BOND $H
MORE -1
fmap 2
acta
MERG 2
TWIN -1 0 0 0 -1 0 0 0 -1 2
OMIT -5 4 -10
OMIT -3 -1 -16
OMIT 0 5 6
WGHT 0.047937 0.701765
FVAR 2.315908
REM <olex2.extras>
REM <HklSrc "%.\\hqclprocu.hkl">
REM </olex2.extras>

Cu1   4     0.499412  0.686707  0.414529  11.00000  0.04582  0.04901 =
 0.04163 -0.00367 -0.00497 -0.01258
Cl1   3    -0.304217  0.302953  0.396427  11.00000  0.03713  0.06461 =
 0.08486 -0.00628  0.00078 -0.01112
Cl2   3     1.310393  1.066407  0.424087  11.00000  0.03916  0.06521 =
 0.08620 -0.00842  0.00022 -0.01289
O1    6     0.393241  0.668258  0.298851  11.00000  0.04843  0.05503 =
 0.03931  0.00201  0.00330 -0.02635
O2    6     0.608064  0.718252  0.031048  11.00000  0.07312  0.14685 =
 0.13721  0.04451 -0.01989 -0.03566
O3    6     0.827338  0.507033  0.057123  11.00000  0.04960  0.21674 =
 0.09458 -0.01001 -0.01376 -0.00271
O4    6     0.601477  0.714129  0.529185  11.00000  0.03743  0.05559 =
 0.05044 -0.00539 -0.00617 -0.01706
O5    6     0.286839  0.686314  0.742988  11.00000  0.09839  0.15779 =
 0.06941 -0.02005 -0.00480 -0.06799
O6    6     0.265979  0.654748  0.902416  11.00000  0.08468  0.16463 =
 0.05222  0.02337 -0.00725 -0.04272
N1    5     0.288254  0.551568  0.480341  11.00000  0.04300  0.04055 =
 0.03930 -0.00064  0.00021  0.00261
N2    5     0.326689  0.498774  0.081959  11.00000  0.04687  0.05056 =
 0.04691 -0.00498 -0.00809 -0.00937
AFIX 3
H2    2     0.338697  0.583184  0.018799  11.00000 -1.20000
AFIX 0
N3    5     0.714824  0.815733  0.345923  11.00000  0.05352  0.04202 =
 0.04135  0.00239 -0.00349 -0.01095
N4    5     0.591911  0.858008  0.708606  11.00000  0.05062  0.07129 =
 0.03668 -0.00490 -0.00274 -0.01425
AFIX 3
H4    2     0.510757  0.830649  0.684336  11.00000 -1.20000
AFIX 0
C2    1     0.241173  0.498070  0.572030  11.00000  0.07264  0.05769 =
 0.04524  0.00318 -0.01602 -0.01884
AFIX 43
H2a   2     0.316534  0.521918  0.616667  11.00000 -1.20000
AFIX 0
C3    1     0.078651  0.404826  0.605300  11.00000  0.08036  0.05150 =
 0.05152 -0.00871  0.01548 -0.01694
AFIX 43
H3    2     0.050143  0.365820  0.670896  11.00000 -1.20000
AFIX 0
C4    1    -0.035910  0.372025  0.541879  11.00000  0.04518  0.04155 =
 0.06482 -0.00049  0.00656 -0.01523
AFIX 43
H4a   2    -0.144379  0.313062  0.564147  11.00000 -1.20000
AFIX 0
C5    1    -0.087588  0.402457  0.366831  11.00000  0.03922  0.04396 =
 0.05874 -0.00080 -0.01371  0.00031
C6    1    -0.022005  0.458798  0.272323  11.00000  0.04353  0.05400 =
 0.04217 -0.00806 -0.00467 -0.00413
AFIX 43
H6    2    -0.090618  0.437381  0.224259  11.00000 -1.20000
AFIX 0
C7    1     0.140619  0.545641  0.244968  11.00000  0.03732  0.05220 =
 0.04981  0.00637 -0.01909 -0.01499
C8    1     0.239557  0.577888  0.313588  11.00000  0.03933  0.03692 =
 0.04698  0.00018  0.01897 -0.00353
C9    1     0.178455  0.515987  0.413893  11.00000  0.04502  0.03239 =
 0.05958 -0.01309 -0.01376 -0.00235
C10   1     0.010175  0.427948  0.441351  11.00000  0.03656  0.03717 =
 0.05301 -0.00572 -0.00598  0.00608
C11   1     0.198396  0.618407  0.138785  11.00000  0.04325  0.05243 =
 0.04919 -0.00245 -0.00830 -0.00311
AFIX 23
H11a  2     0.260004  0.725247  0.137023  11.00000 -1.20000
H11b  2     0.085896  0.645865  0.107826  11.00000 -1.20000
AFIX 0
C12   1     0.247799  0.334055  0.069829  11.00000  0.08129  0.07101 =
 0.06159 -0.01019 -0.00807 -0.02868
AFIX 23
H12a  2     0.159291  0.295529  0.126003  11.00000 -1.20000
H12b  2     0.184321  0.347358  0.012620  11.00000 -1.20000
AFIX 0
C13   1     0.416786  0.207513  0.059161  11.00000  0.13293  0.07928 =
 0.15260 -0.04747  0.03225  0.00364
AFIX 23
H13a  2     0.381048  0.091434  0.084793  11.00000 -1.20000
H13b  2     0.467656  0.208255 -0.008665  11.00000 -1.20000
AFIX 0
C14   1     0.546633  0.257338  0.109272  11.00000  0.13022  0.09176 =
 0.21722 -0.01206 -0.07561  0.01788
AFIX 23
H14a  2     0.535665  0.193547  0.173743  11.00000 -1.20000
H14b  2     0.671982  0.232919  0.076552  11.00000 -1.20000
AFIX 0
C15   1     0.515092  0.450350  0.116338  11.00000  0.05117  0.06250 =
 0.06747 -0.00996 -0.01508  0.00035
AFIX 13
H15   2     0.502229  0.466192  0.185074  11.00000 -1.20000
AFIX 0
C16   1     0.661551  0.566990  0.063014  11.00000  0.04071  0.12806 =
 0.05862 -0.01206 -0.01640 -0.00374
C22   1     0.763484  0.865842  0.251728  11.00000  0.05708  0.05128 =
 0.04963 -0.00285 -0.00083  0.00054
AFIX 43
H22   2     0.686005  0.842862  0.207864  11.00000 -1.20000
AFIX 0
C23   1     0.925322  0.950700  0.217576  11.00000  0.05022  0.05825 =
 0.04606  0.00678 -0.00213  0.00197
AFIX 43
H23   2     0.956925  0.983377  0.151459  11.00000 -1.20000
AFIX 0
C24   1     1.038960  0.986473  0.281481  11.00000  0.04073  0.04487 =
 0.05753 -0.00076  0.00272  0.00350
AFIX 43
H24   2     1.148464  1.043303  0.258221  11.00000 -1.20000
AFIX 0
C25   1     1.095724  0.969305  0.454705  11.00000  0.02752  0.04573 =
 0.06364 -0.00616  0.00669 -0.00829
C26   1     1.035337  0.924907  0.549331  11.00000  0.03078  0.04592 =
 0.07511 -0.00727 -0.01543 -0.01007
AFIX 43
H26   2     1.105446  0.949266  0.596130  11.00000 -1.20000
AFIX 0
C27   1     0.861334  0.839318  0.578007  11.00000  0.03847  0.05163 =
 0.05184 -0.01160 -0.00076  0.00348
C28   1     0.756330  0.796647  0.508569  11.00000  0.04615  0.05011 =
 0.03904 -0.00239 -0.02608 -0.00142
C29   1     0.827637  0.850622  0.408636  11.00000  0.03795  0.04194 =
 0.03024  0.00484  0.00772  0.00201
C30   1     0.994178  0.939552  0.380853  11.00000  0.04265  0.03398 =
 0.04890 -0.00386  0.00602 -0.00681
C31   1     0.790547  0.792227  0.683178  11.00000  0.04591  0.07859 =
 0.05387  0.00364 -0.01853 -0.01231
AFIX 23
H31a  2     0.870055  0.839857  0.722172  11.00000 -1.20000
H31b  2     0.798716  0.667460  0.698503  11.00000 -1.20000
AFIX 0
C32   1     0.562426  1.050642  0.683058  11.00000  0.09159  0.08430 =
 0.05780  0.00680 -0.00493  0.00793
AFIX 23
H32a  2     0.676252  1.108655  0.684817  11.00000 -1.20000
H32b  2     0.523907  1.078304  0.619124  11.00000 -1.20000
AFIX 0
C33   1     0.412963  1.099960  0.758070  11.00000  0.08642  0.08434 =
 0.09922 -0.02363  0.01920 -0.00729
AFIX 23
H33a  2     0.414757  1.221602  0.765029  11.00000 -1.20000
H33b  2     0.290611  1.077324  0.742675  11.00000 -1.20000
AFIX 0
C34   1     0.455814  0.989937  0.848178  11.00000  0.08198  0.11415 =
 0.05384 -0.02010  0.00452 -0.03057
AFIX 23
H34a  2     0.557221  1.034335  0.874690  11.00000 -1.20000
H34b  2     0.345877  0.982248  0.896992  11.00000 -1.20000
AFIX 0
C35   1     0.513527  0.816924  0.813135  11.00000  0.06873  0.08277 =
 0.03868 -0.00288 -0.00332 -0.01854
AFIX 13
H35   2     0.608857  0.754913  0.850036  11.00000 -1.20000
AFIX 0
C36   1     0.346421  0.708282  0.817785  11.00000  0.06969  0.11310 =
 0.05787  0.01771 -0.02215 -0.04213

O1W   6     0.952430  0.479705  0.856260  11.00000  0.11072  0.13145 =
 0.08649  0.00339 -0.01456 -0.04214
AFIX 3
H1Wa  2     0.982180  0.372244  0.866409  11.00000 -1.50000
H1Wb  2     1.052662  0.528617  0.859381  11.00000 -1.50000
AFIX 0

O2W   6     0.935401  0.895421  0.965181  11.00000  0.10734  0.11241 =
 0.12776  0.01655 -0.00108 -0.01632
AFIX 3
H2Wa  2     0.849508  0.827876  0.988091  11.00000 -1.50000
H2Wb  2     1.012031  0.840566  0.927903  11.00000 -1.50000
AFIX 0

O3W   6     0.898230  0.154996  0.809879  11.00000  0.13706  0.16125 =
 0.07848  0.01197 -0.02387 -0.05311
AFIX 3
H3Wa  2     0.919958  0.094010  0.862276  11.00000 -1.50000
H3Wb  2     0.927310  0.136967  0.755842  11.00000 -1.50000
AFIX 0
HKLF 4

END
Q1 1 0.5 0.703704 0.416667 11 0.05 0.47
Q2 1 0.583333 0.703704 0.479167 11 0.05 0.45
Q3 1 0.416667 0.666667 0.354167 11 0.05 0.45
Q4 1 0.583333 0.777778 0.354167 11 0.05 0.42
Q5 1 0.416667 0.592593 0.479167 11 0.05 0.38

  REM The information below was added by Olex2.
  REM
  REM R1 = 0.0582 for 3810 Fo > 4sig(Fo) and 0.0713 for all 4659 data
  REM 415 parameters refined using 3 restraints
  REM Highest difference peak 0.4711, deepest hole -0.3054
  REM Mean Shift 0.0001, Max Shift 0.0013.

  REM +++ Tabular Listing of Refinement Information +++
  REM R1_all = 0.0713
  REM R1_gt = 0.0582
  REM wR_ref = 0.1328
  REM GOOF = 1.0498
  REM Shift_max = 0.0013
  REM Shift_mean = 0.0001
  REM Reflections_all = 4659
  REM Reflections_gt = 3810
  REM Parameters = 415
  REM Hole = -0.3054
  REM Peak = 0.4711
  REM Flack = -0.364(14)

  
;
_olex2_submission_special_instructions 'No special instructions were received'
