# Supplementary material for: A Comparative Study on the Iron and Copper Binding Properties of 8‑Hydroxyquinoline-Derived Mannich Bases Targeting Multidrug-Resistance Cancer Cells
Source: ACS Omega. 2026 Jan 6;11(2):2554–69. doi: 10.1021/acsomega.5c06872 (PMC12824963; doi:10.1021/acsomega.5c06872)
Supplement: Supplementary file 3 [file ao5c06872_si_003.zip]

Archive with 2 entries (2 files):
- Cu_HQClPro.cif
- HQClPro.cif
