# Supplementary material for: A Comparative Study on the Iron and Copper Binding Properties of 8‑Hydroxyquinoline-Derived Mannich Bases Targeting Multidrug-Resistance Cancer Cells
Source: ACS Omega. 2026 Jan 6;11(2):2554–69. doi: 10.1021/acsomega.5c06872 (PMC12824963; doi:10.1021/acsomega.5c06872)
Supplement: Supplementary file 3 [file ao5c06872_si_003.zip › Cu_HQClPro.cif]

data_header

# 1. SUBMISSION DETAILS
#Crystallographic data for the crystal structures have been 
#deposited with the Cambridge Crystallographic Data Centre 
#as supplementary publication, number CCDC 

_publ_contact_author             
;
 'May, N\'ora V.'
 HUN-REN Research Centre for Natural Sciences
 1117 Budapest Magyar tud\'osok k\"or\'utja 2., Hungary
;
_publ_contact_author_phone       '+36-1-3826 523'
_publ_contact_author_fax         ?
_publ_contact_author_email       may.nora@ttk.hu
_publ_requested_journal          
;
  Eur. J. Med. Chem.
;
_publ_requested_coeditor_name    ?

_publ_contact_letter             
;
  
;

#===END

# 2. TITLE AND AUTHOR LIST

_publ_section_title              
;
A comparative study on the iron and copper binding properties of
8-hydroxyquinoline derived Mannich bases targeting multidrug
resistance cancer cells
;
loop_
_publ_author_name
_publ_author_address


"Hilda Kov\'acs"
;
Department of Molecular and Analytical Chemistry, Interdisciplinary 
Excellence Centre, University of Szeged, D\'om t\'er 7-8, H-6720 Szeged, 
Hungary
;
"B\'alint Hajdu"
;
Department of Molecular and Analytical Chemistry, Interdisciplinary 
Excellence Centre, University of Szeged, D\'om t\'er 7-8, H-6720 Szeged, 
Hungary
;
"N\'ora V. May"
;
Centre for Structural Science, HUN-REN Research Centre for Natural Sciences, 
Magyar Tud\'osok krt. 2, H-1117 Budapest, Hungary
;
'Norbert Lihi'
;
HUN-REN-DE Mechanisms of Complex Homogeneous and Heterogeneous Chemical 
Reactions Research Group, Department of Inorganic and Analytical Chemistry, 
University of Debrecen, Egyetem t\'er 1., H-4032 Debrecen, Hungary
;
"Istv\'an Szatm\'ari"
;Institute of Pharmaceutical Chemistry and Stereochemistry Research Group, 
E\"otv\"os Lor\'and Research Network, University of Szeged, E\"otv\"os u. 
6, H-6720 Szeged, Hungary
;
"Gergely Szak\'acs"
;
Center for Cancer Research, Medical University of Vienna, Borschkegasse 8a, 
A-1090 Vienna, Austria
;
"Gergely Szak\'acs"
;
Drug Resistance Research Group, Institute of Molecular Life Sciences, HUN-REN Research 
Centre for Natural Sciences, Magyar Tud\'osok krt. 2, H-1117 Budapest, Hungary and
Center for Cancer Research, Medical University of Vienna, Borschkegasse 8a, A-1090
 Vienna, Austria
;
"\'Eva A. Enyedy"
;
Department of Molecular and Analytical Chemistry, Interdisciplinary Excellence Centre, 
University of Szeged, D\'om t\'er 7-8, H-6720 Szeged, Hungary
;


data_CuHQClPro
_audit_creation_date             2021-01-07
_audit_creation_method           
;
Olex2 1.3
(compiled 2020.11.12 svn.r5f609507 for OlexSys, GUI svn.r6226)
;
_audit_contact_author_address    ?
_audit_contact_author_email      ?
_audit_contact_author_phone      ?
_publ_contact_author_id_orcid    ?
_publ_section_references         
;
Bourhis, L.J., Dolomanov, O.V., Gildea, R.J., Howard, J.A.K., Puschmann, H.
 (2015). Acta Cryst. A71, 59-75.

Burla, M.C., Caliandro, R., Camalli, M., Carrozzini, B., Cascarano, G.L.,
 De Caro, L., Giacovazzo, C., Polidori, G., Siliqi, D., Spagna, R.
 (2007). J. Appl. Cryst. 40, 609-613.

Dolomanov, O.V., Bourhis, L.J., Gildea, R.J, Howard, J.A.K. & Puschmann, H.
 (2009), J. Appl. Cryst. 42, 339-341.
;
_chemical_formula_moiety         'C30 H28 Cl2 Cu N4 O6, 2(H2 O), H O'
_chemical_formula_sum            'C30 H33 Cl2 Cu N4 O9'
_chemical_formula_weight         728.069
_chemical_absolute_configuration .
loop_
_atom_type_symbol
_atom_type_scat_dispersion_real
_atom_type_scat_dispersion_imag
_atom_type_scat_Cromer_Mann_a1
_atom_type_scat_Cromer_Mann_a2
_atom_type_scat_Cromer_Mann_a3
_atom_type_scat_Cromer_Mann_a4
_atom_type_scat_Cromer_Mann_b1
_atom_type_scat_Cromer_Mann_b2
_atom_type_scat_Cromer_Mann_b3
_atom_type_scat_Cromer_Mann_b4
_atom_type_scat_Cromer_Mann_c
_atom_type_scat_source
_atom_type_scat_dispersion_source
C 0.01920 0.00962 2.31000 1.02000 1.58860 0.86500 20.84390 10.20750 0.56870
51.65120 0.215599998832
'International Tables Volume C Table 6.1.1.4 (pp. 500-502)'
'Henke, Gullikson and Davis, At. Data and Nucl. Data Tables, 1993, 54, 2'
Cl 0.36843 0.69945 11.46040 7.19640 6.25560 1.64550 0.01040 1.16620 18.51940
47.77840 -9.55739974976
'International Tables Volume C Table 6.1.1.4 (pp. 500-502)'
'Henke, Gullikson and Davis, At. Data and Nucl. Data Tables, 1993, 54, 2'
H 0.00000 0.00000 0.49300 0.32291 0.14019 0.04081 10.51090 26.12570 3.14236
57.79970 0.0030380000826
'International Tables Volume C Table 6.1.1.4 (pp. 500-502)'
'Henke, Gullikson and Davis, At. Data and Nucl. Data Tables, 1993, 54, 2'
O 0.05239 0.03377 3.04850 2.28680 1.54630 0.86700 13.27710 5.70110 0.32390
32.90890 0.250800013542
'International Tables Volume C Table 6.1.1.4 (pp. 500-502)'
'Henke, Gullikson and Davis, At. Data and Nucl. Data Tables, 1993, 54, 2'
N 0.03257 0.01839 12.21260 3.13220 2.01250 1.16630 0.00570 9.89330 28.99750
0.58260 -11.5290002823
'International Tables Volume C Table 6.1.1.4 (pp. 500-502)'
'Henke, Gullikson and Davis, At. Data and Nucl. Data Tables, 1993, 54, 2'
Cu -1.96864 0.60863 13.33800 7.16760 5.61580 1.67350 3.58280 0.24700 11.39660
64.81260 1.19099998474
'International Tables Volume C Table 6.1.1.4 (pp. 500-502)'
'Henke, Gullikson and Davis, At. Data and Nucl. Data Tables, 1993, 54, 2'

_space_group_crystal_system      triclinic
_space_group_IT_number           1
_space_group_name_H-M_alt        'P 1'
_space_group_name_Hall           ' P 1'
loop_
_space_group_symop_id
_space_group_symop_operation_xyz
1 x,y,z

_symmetry_Int_Tables_number      1
_cell_length_a                   7.1968(6)
_cell_length_b                   7.8181(6)
_cell_length_c                   14.0457(11)
_cell_angle_alpha                82.400(6)
_cell_angle_beta                 81.792(6)
_cell_angle_gamma                85.773(6)
_cell_volume                     774.11(11)
_cell_formula_units_Z            1
_cell_measurement_temperature    295
_exptl_absorpt_coefficient_mu    3.113
_exptl_crystal_density_diffrn    1.562
_exptl_crystal_F_000             375.916
_exptl_crystal_size_max          0.6
_exptl_crystal_size_mid          0.1
_exptl_crystal_size_min          0.1
_diffrn_reflns_av_R_equivalents  0.0402
_diffrn_reflns_av_unetI/netI     0.0603
_diffrn_reflns_Laue_measured_fraction_full 0.9779
_diffrn_reflns_Laue_measured_fraction_max 0.9757
_diffrn_reflns_limit_h_max       8
_diffrn_reflns_limit_h_min       -8
_diffrn_reflns_limit_k_max       9
_diffrn_reflns_limit_k_min       -9
_diffrn_reflns_limit_l_max       16
_diffrn_reflns_limit_l_min       -16
_diffrn_reflns_number            8948
_diffrn_reflns_point_group_measured_fraction_full 0.8262
_diffrn_reflns_point_group_measured_fraction_max 0.8219
_diffrn_reflns_theta_full        67.6868
_diffrn_reflns_theta_max         68.20
_diffrn_reflns_theta_min         3.20
_diffrn_measured_fraction_theta_full 0.9779
_diffrn_measured_fraction_theta_max 0.9757
_cell_measurement_reflns_used    7379
_cell_measurement_theta_min      3.205
_cell_measurement_theta_max      68.165

_exptl_crystal_description       needle
_exptl_crystal_colour            blue
_exptl_absorpt_correction_type   numerical
_exptl_absorpt_correction_T_max  0.926
_exptl_absorpt_correction_T_min  0.627
_exptl_absorpt_process_details   
;
  NUMABS, Numerical Absorption correction Program (T.Higashi, 2011)
;
_diffrn_radiation_type           'Cu K\a'
_diffrn_radiation_wavelength     1.54187
_diffrn_radiation_source         'Sealed Tube'
_diffrn_radiation_monochromator  'Graphite Monochromator'
_diffrn_radiation_detector       RX
_diffrn_measurement_device       RAXIS-RAPID
_diffrn_detector_area_resol_mean 10.0000
_diffrn_measurement_method       dtprofit.ref
_diffrn_ambient_temperature      295

_reflns_Friedel_coverage         0.668
_reflns_limit_h_max              8
_reflns_limit_h_min              -8
_reflns_limit_k_max              9
_reflns_limit_k_min              -9
_reflns_limit_l_max              16
_reflns_limit_l_min              -16
_reflns_number_gt                3811
_reflns_number_total             4662
_reflns_threshold_expression     I>=2u(I)
_computing_molecular_graphics    'Mercury (Macrae, 2006)'
_computing_structure_refinement  'olex2.refine 1.3 (Bourhis et al., 2015)'
_computing_structure_solution    'SIR2014  (Burla et al.,  2007)'
_computing_publication_material  'Platon (Spek, 2003), Mercury (Macrae, 2006)'
_refine_diff_density_max         0.4816
_refine_diff_density_min         -0.2903
_refine_diff_density_rms         0.0715
_refine_ls_abs_structure_details 
'Flack, H. D. (1983). Acta Cryst. A39, 876-881.'
_refine_ls_abs_structure_Flack   0.06(3)
_refine_ls_d_res_high            0.8303
_refine_ls_d_res_low             13.7957
_refine_ls_goodness_of_fit_ref   1.0461
_atom_sites_solution_secondary   difmap
_atom_sites_solution_hydrogens   mixed
_refine_ls_hydrogen_treatment    mixed

_refine_ls_matrix_type           full
_refine_ls_number_constraints    56
_refine_ls_number_parameters     415
_refine_ls_number_reflns         4662
_refine_ls_number_restraints     10
_refine_ls_R_factor_all          0.0704
_refine_ls_R_factor_gt           0.0572
_refine_ls_restrained_S_all      1.0452
_refine_ls_shift/su_max          0.0018
_refine_ls_shift/su_mean         0.0000
_refine_ls_structure_factor_coef Fsqd
_refine_ls_weighting_details     
'w=1/[\s^2^(Fo^2^)+(0.0473P)^2^+0.6839P] where P=(Fo^2^+2Fc^2^)/3'
_refine_ls_weighting_scheme      calc
_refine_ls_wR_factor_gt          0.1218
_refine_ls_wR_factor_ref         0.1312
_olex2_refinement_description    
;
1. Twinned data refinement
 Scales: -1
 2
2. Fixed Uiso
 At 1.2 times of:
  All C(H) groups, All C(H,H) groups, All N(H) groups
 At 1.5 times of:
  All O(H) groups, All O(H,H) groups
3. Restrained distances
 O2W-H2Wb = O2W-H2Wa = O3W-H3W
 0.84 with sigma of 0.01
 O1W-H1Wb = O1W-H1Wa
 0.84 with sigma of 0.01
 H2Wa-H2Wb = H1Wb-H1Wa
 1.34 with sigma of 0.02
4.a Riding coordinates:
 N2(H2), N4(H4), O2W(H2Wa,H2Wb), O1W(H1Wa,H1Wb), O3W(H3W)
4.b Ternary CH refined with riding coordinates:
 C35(H35), C15(H15)
4.c Secondary CH2 refined with riding coordinates:
 C11(H11a,H11b), C32(H32a,H32b), C12(H12a,H12b), C31(H31a,H31b), C33(H33a,
 H33b), C34(H34a,H34b), C13(H13a,H13b), C14(H14a,H14b)
4.d Aromatic/amide H refined with riding coordinates:
 C24(H24), C2(H2a), C26(H26), C3(H3), C6(H6), C23(H23), C4(H4a), C22(H22)
;
_atom_sites_solution_primary     direct
loop_
_atom_site_label
_atom_site_type_symbol
_atom_site_fract_x
_atom_site_fract_y
_atom_site_fract_z
_atom_site_U_iso_or_equiv
_atom_site_adp_type
_atom_site_occupancy
_atom_site_refinement_flags_posn
Cu1 Cu 0.49931(16) 0.68667(16) 0.41454(9) 0.0453(2) Uani 1.000000 .
Cl1 Cl -0.3047(3) 0.3027(3) 0.39634(17) 0.0627(7) Uani 1.000000 .
Cl2 Cl 1.3099(3) 1.0662(3) 0.42397(18) 0.0643(7) Uani 1.000000 .
O4 O 0.6014(7) 0.7144(7) 0.5292(4) 0.0474(13) Uani 1.000000 .
C28 C 0.7573(11) 0.7977(11) 0.5085(5) 0.044(2) Uani 1.000000 .
N1 N 0.2886(9) 0.5517(8) 0.4804(5) 0.0415(17) Uani 1.000000 .
C30 C 0.9944(11) 0.9386(10) 0.3808(6) 0.043(2) Uani 1.000000 .
N2 N 0.3266(7) 0.4989(7) 0.0821(4) 0.0479(13) Uani 1.000000 .
H2 H 0.3386(7) 0.5833(7) 0.0189(4) 0.0575(15) Uiso 1.000000 R
O1 O 0.3934(7) 0.6684(7) 0.2988(4) 0.0481(13) Uani 1.000000 .
C24 C 1.0388(12) 0.9863(11) 0.2814(6) 0.049(2) Uani 1.000000 .
H24 H 1.1483(12) 1.0434(11) 0.2583(6) 0.059(3) Uiso 1.000000 R
C27 C 0.8619(11) 0.8399(11) 0.5779(6) 0.048(2) Uani 1.000000 .
C2 C 0.2416(13) 0.4985(12) 0.5719(6) 0.058(3) Uani 1.000000 .
H2a H 0.3170(13) 0.5221(12) 0.6165(6) 0.070(3) Uiso 1.000000 R
N4 N 0.5920(8) 0.8581(8) 0.7085(4) 0.0530(14) Uani 1.000000 .
H4 H 0.5108(8) 0.8308(8) 0.6843(4) 0.0635(17) Uiso 1.000000 R
C26 C 1.0354(11) 0.9250(11) 0.5498(7) 0.049(2) Uani 1.000000 .
H26 H 1.1053(11) 0.9497(11) 0.5966(7) 0.059(3) Uiso 1.000000 R
N3 N 0.7151(10) 0.8162(9) 0.3459(5) 0.0468(18) Uani 1.000000 .
C9 C 0.1786(12) 0.5154(11) 0.4139(6) 0.044(2) Uani 1.000000 .
O5 O 0.2870(9) 0.6865(10) 0.7429(4) 0.106(2) Uani 1.000000 .
C25 C 1.0954(10) 0.9686(11) 0.4548(6) 0.046(2) Uani 1.000000 .
C3 C 0.0792(13) 0.4059(12) 0.6051(7) 0.063(3) Uani 1.000000 .
H3 H 0.0507(13) 0.3675(12) 0.6708(7) 0.075(3) Uiso 1.000000 R
C11 C 0.1988(11) 0.6189(10) 0.1388(5) 0.049(2) Uani 1.000000 .
H11a H 0.2605(11) 0.7257(10) 0.1368(5) 0.059(2) Uiso 1.000000 R
H11b H 0.0861(11) 0.6462(10) 0.1080(5) 0.059(2) Uiso 1.000000 R
C29 C 0.8276(11) 0.8498(11) 0.4085(5) 0.039(2) Uani 1.000000 .
O2 O 0.6079(10) 0.7190(12) 0.0311(6) 0.123(3) Uani 1.000000 .
O6 O 0.2662(8) 0.6547(9) 0.9024(4) 0.102(2) Uani 1.000000 .
C32 C 0.5633(12) 1.0514(12) 0.6826(6) 0.080(3) Uani 1.000000 .
H32a H 0.6770(12) 1.1093(12) 0.6847(6) 0.096(3) Uiso 1.000000 R
H32b H 0.5255(12) 1.0791(12) 0.6185(6) 0.096(3) Uiso 1.000000 R
C5 C -0.0884(11) 0.4021(11) 0.3668(6) 0.048(2) Uani 1.000000 .
C6 C -0.0220(11) 0.4591(11) 0.2724(6) 0.048(2) Uani 1.000000 .
H6 H -0.0904(11) 0.4380(11) 0.2242(6) 0.057(3) Uiso 1.000000 R
C10 C 0.0104(11) 0.4272(11) 0.4412(6) 0.042(2) Uani 1.000000 .
C23 C 0.9261(11) 0.9516(11) 0.2175(6) 0.054(2) Uani 1.000000 .
H23 H 0.9579(11) 0.9847(11) 0.1514(6) 0.064(3) Uiso 1.000000 R
O3 O 0.8276(8) 0.5076(11) 0.0573(4) 0.123(3) Uani 1.000000 .
C12 C 0.2473(11) 0.3341(10) 0.0700(5) 0.070(2) Uani 1.000000 .
H12a H 0.1590(11) 0.2954(10) 0.1262(5) 0.084(2) Uiso 1.000000 R
H12b H 0.1838(11) 0.3473(10) 0.0128(5) 0.084(2) Uiso 1.000000 R
C31 C 0.7913(11) 0.7925(12) 0.6833(6) 0.058(2) Uani 1.000000 .
H31a H 0.7998(11) 0.6677(12) 0.6986(6) 0.070(3) Uiso 1.000000 R
H31b H 0.8706(11) 0.8404(12) 0.7223(6) 0.070(3) Uiso 1.000000 R
C36 C 0.3465(13) 0.7082(14) 0.8179(7) 0.078(3) Uani 1.000000 .
C7 C 0.1416(11) 0.5464(11) 0.2451(6) 0.045(2) Uani 1.000000 .
C35 C 0.5135(10) 0.8171(10) 0.8133(5) 0.063(2) Uani 1.000000 .
H35 H 0.6089(10) 0.7550(10) 0.8501(5) 0.076(2) Uiso 1.000000 R
C16 C 0.6615(11) 0.5673(14) 0.0630(6) 0.075(2) Uani 1.000000 .
C33 C 0.4122(15) 1.1005(14) 0.7577(7) 0.093(3) Uani 1.000000 .
H33a H 0.4131(15) 1.2222(14) 0.7648(7) 0.111(4) Uiso 1.000000 R
H33b H 0.2901(15) 1.0771(14) 0.7422(7) 0.111(4) Uiso 1.000000 R
C4 C -0.0362(12) 0.3722(11) 0.5420(7) 0.053(2) Uani 1.000000 .
H4a H -0.1448(12) 0.3136(11) 0.5645(7) 0.063(3) Uiso 1.000000 R
C15 C 0.5148(10) 0.4500(10) 0.1165(5) 0.0609(19) Uani 1.000000 .
H15 H 0.5020(10) 0.4656(10) 0.1853(5) 0.073(2) Uiso 1.000000 R
C22 C 0.7638(12) 0.8666(11) 0.2516(6) 0.054(2) Uani 1.000000 .
H22 H 0.6864(12) 0.8438(11) 0.2077(6) 0.064(3) Uiso 1.000000 R
C34 C 0.4561(12) 0.9898(12) 0.8483(5) 0.083(2) Uani 1.000000 .
H34a H 0.3465(12) 0.9820(12) 0.8973(5) 0.100(3) Uiso 1.000000 R
H34b H 0.5577(12) 1.0343(12) 0.8746(5) 0.100(3) Uiso 1.000000 R
C8 C 0.2408(11) 0.5785(10) 0.3138(6) 0.043(2) Uani 1.000000 .
C13 C 0.4170(17) 0.2084(14) 0.0593(9) 0.125(4) Uani 1.000000 .
H13a H 0.3819(17) 0.0922(14) 0.0851(9) 0.150(5) Uiso 1.000000 R
H13b H 0.4675(17) 0.2091(14) -0.0085(9) 0.150(5) Uiso 1.000000 R
C14 C 0.5474(19) 0.2583(16) 0.1091(12) 0.144(6) Uani 1.000000 .
H14a H 0.6725(19) 0.2348(16) 0.0759(12) 0.172(7) Uiso 1.000000 R
H14b H 0.5375(19) 0.1942(16) 0.1734(12) 0.172(7) Uiso 1.000000 R
O2W O 0.9357(10) 0.8959(9) 0.9653(5) 0.118(2) Uani 1.000000 D
H2Wa H 0.8498(10) 0.8283(9) 0.9882(5) 0.177(4) Uiso 1.000000 DR
H2Wb H 1.0124(10) 0.8410(9) 0.9280(5) 0.177(4) Uiso 1.000000 DR
O1W O 0.9517(10) 0.4792(10) 0.8567(4) 0.109(2) Uani 1.000000 D
H1Wa H 1.0484(10) 0.5364(10) 0.8488(4) 0.164(3) Uiso 1.000000 DR
H1Wb H 0.9906(10) 0.3748(10) 0.8638(4) 0.164(3) Uiso 1.000000 DR
O3W O 0.8985(10) 0.1538(10) 0.8085(4) 0.121(2) Uani 1.000000 D
H3W H 0.9275(10) 0.0967(10) 0.8600(4) 0.182(3) Uiso 1.000000 DR

loop_
_atom_site_aniso_label
_atom_site_aniso_U_11
_atom_site_aniso_U_22
_atom_site_aniso_U_33
_atom_site_aniso_U_12
_atom_site_aniso_U_13
_atom_site_aniso_U_23
Cu1 0.0458(4) 0.0491(4) 0.0417(4) -0.0126(3) -0.0050(3) -0.0036(3)
Cl1 0.0370(12) 0.0650(17) 0.0839(17) -0.0117(11) 0.0011(11) -0.0059(13)
Cl2 0.0393(12) 0.0650(17) 0.0873(18) -0.0122(11) -0.0002(11) -0.0086(13)
O4 0.040(3) 0.055(4) 0.049(3) -0.017(3) -0.007(2) -0.005(3)
C28 0.047(5) 0.051(5) 0.039(4) -0.002(4) -0.025(4) -0.003(4)
N1 0.044(4) 0.038(4) 0.039(4) 0.001(3) -0.001(3) -0.001(3)
C30 0.043(5) 0.035(5) 0.048(5) -0.005(4) 0.006(4) -0.003(4)
N2 0.045(3) 0.051(3) 0.048(3) -0.010(3) -0.008(2) -0.004(2)
O1 0.047(3) 0.055(4) 0.041(3) -0.026(3) 0.003(2) 0.002(2)
C24 0.042(5) 0.044(5) 0.057(5) 0.002(4) 0.002(4) -0.001(4)
C27 0.041(5) 0.050(5) 0.052(5) 0.003(4) -0.001(4) -0.012(4)
C2 0.071(6) 0.061(6) 0.046(5) -0.021(5) -0.016(5) 0.004(4)
N4 0.051(3) 0.070(4) 0.038(3) -0.014(3) -0.002(3) -0.006(3)
C26 0.029(4) 0.047(5) 0.075(6) -0.011(4) -0.015(4) -0.007(5)
N3 0.053(4) 0.045(5) 0.041(4) -0.011(3) -0.003(3) 0.002(3)
C9 0.043(5) 0.034(5) 0.058(5) -0.003(4) -0.011(4) -0.012(4)
O5 0.098(5) 0.158(6) 0.070(4) -0.067(4) -0.005(3) -0.019(4)
C25 0.029(4) 0.044(6) 0.063(6) -0.009(4) 0.004(4) -0.006(5)
C3 0.079(7) 0.056(6) 0.050(5) -0.016(5) 0.011(5) -0.011(5)
C11 0.044(4) 0.053(5) 0.049(4) -0.005(4) -0.007(3) -0.002(3)
C29 0.040(5) 0.040(5) 0.032(4) 0.001(4) 0.007(3) 0.003(3)
O2 0.076(5) 0.148(7) 0.135(7) -0.034(5) -0.020(4) 0.046(5)
O6 0.084(4) 0.165(6) 0.053(3) -0.043(4) -0.006(3) 0.024(3)
C32 0.089(6) 0.083(6) 0.059(5) 0.009(5) -0.005(4) 0.007(4)
C5 0.038(5) 0.046(6) 0.059(6) 0.001(4) -0.011(4) -0.002(5)
C6 0.045(5) 0.054(5) 0.044(5) -0.004(4) -0.005(4) -0.008(4)
C10 0.036(4) 0.036(5) 0.054(5) 0.004(4) -0.005(4) -0.006(4)
C23 0.052(5) 0.057(6) 0.046(5) -0.000(4) 0.001(4) 0.008(4)
O3 0.047(3) 0.224(8) 0.096(5) -0.002(4) -0.015(3) -0.010(5)
C12 0.082(6) 0.073(5) 0.059(5) -0.028(4) -0.010(4) -0.011(4)
C31 0.046(4) 0.078(6) 0.053(5) -0.011(4) -0.019(4) 0.002(4)
C36 0.067(6) 0.109(8) 0.060(5) -0.041(6) -0.020(4) 0.016(5)
C7 0.035(4) 0.052(5) 0.051(5) -0.015(4) -0.016(4) 0.006(4)
C35 0.068(5) 0.083(5) 0.037(4) -0.019(4) -0.004(3) -0.002(3)
C16 0.043(4) 0.127(8) 0.058(5) -0.005(5) -0.016(4) -0.012(5)
C33 0.087(6) 0.085(7) 0.100(7) -0.006(5) 0.019(5) -0.023(5)
C4 0.044(5) 0.042(5) 0.067(6) -0.015(4) 0.008(4) -0.001(4)
C15 0.052(4) 0.064(5) 0.067(5) 0.001(4) -0.013(4) -0.011(4)
C22 0.059(5) 0.050(6) 0.048(5) 0.001(4) -0.001(5) -0.004(4)
C34 0.082(6) 0.115(7) 0.055(5) -0.031(5) 0.006(4) -0.020(5)
C8 0.038(4) 0.037(5) 0.046(5) -0.004(4) 0.017(4) 0.002(4)
C13 0.133(10) 0.077(7) 0.158(11) 0.003(7) 0.032(8) -0.051(7)
C14 0.124(11) 0.090(10) 0.227(18) 0.012(9) -0.072(12) -0.013(11)
O2W 0.104(5) 0.114(6) 0.126(6) -0.017(4) 0.001(5) 0.016(5)
O1W 0.109(5) 0.130(6) 0.088(4) -0.040(4) -0.013(4) 0.003(4)
O3W 0.128(5) 0.153(6) 0.085(4) -0.051(5) -0.026(4) 0.015(4)

loop_
_geom_bond_atom_site_label_1
_geom_bond_atom_site_label_2
_geom_bond_distance
_geom_bond_site_symmetry_2
_geom_bond_publ_flag
Cu1 O4 1.906(5) . ?
Cu1 N1 1.961(7) . ?
Cu1 O1 1.917(5) . ?
Cu1 N3 1.978(7) . ?
Cl1 C5 1.763(9) . ?
Cl2 C25 1.746(8) . ?
O4 C28 1.316(9) . ?
C28 C27 1.399(10) . ?
C28 C29 1.439(10) . ?
N1 C2 1.302(10) . ?
N1 C9 1.376(10) . ?
C30 C24 1.394(11) . ?
C30 C25 1.403(11) . ?
C30 C29 1.411(10) . ?
N2 H2 1.0304 . ?
N2 C11 1.491(9) . ?
N2 C12 1.486(8) . ?
N2 C15 1.508(8) . ?
O1 C8 1.324(9) . ?
C24 H24 0.9300 . ?
C24 C23 1.357(11) . ?
C27 C26 1.438(11) . ?
C27 C31 1.502(11) . ?
C2 H2a 0.9300 . ?
C2 C3 1.409(12) . ?
N4 H4 0.7730 . ?
N4 C32 1.513(10) . ?
N4 C31 1.497(9) . ?
N4 C35 1.500(8) . ?
C26 H26 0.9300 . ?
C26 C25 1.350(11) . ?
N3 C29 1.339(10) . ?
N3 C22 1.335(10) . ?
C9 C10 1.417(10) . ?
C9 C8 1.446(11) . ?
O5 C36 1.228(9) . ?
C3 H3 0.9300 . ?
C3 C4 1.360(11) . ?
C11 H11a 0.9700 . ?
C11 H11b 0.9700 . ?
C11 C7 1.535(10) . ?
O2 C16 1.264(11) . ?
O6 C36 1.276(9) . ?
C32 H32a 0.9700 . ?
C32 H32b 0.9700 . ?
C32 C33 1.471(11) . ?
C5 C6 1.370(11) . ?
C5 C10 1.387(10) . ?
C6 H6 0.9300 . ?
C6 C7 1.386(11) . ?
C10 C4 1.423(11) . ?
C23 H23 0.9300 . ?
C23 C22 1.380(11) . ?
O3 C16 1.247(9) . ?
C12 H12a 0.9700 . ?
C12 H12b 0.9700 . ?
C12 C13 1.513(12) . ?
C31 H31a 0.9700 . ?
C31 H31b 0.9700 . ?
C36 C35 1.512(11) . ?
C7 C8 1.338(10) . ?
C35 H35 0.9800 . ?
C35 C34 1.507(10) . ?
C16 C15 1.502(11) . ?
C33 H33a 0.9700 . ?
C33 H33b 0.9700 . ?
C33 C34 1.500(12) . ?
C4 H4a 0.9300 . ?
C15 H15 0.9800 . ?
C15 C14 1.514(13) . ?
C22 H22 0.9300 . ?
C34 H34a 0.9700 . ?
C34 H34b 0.9700 . ?
C13 H13a 0.9700 . ?
C13 H13b 0.9700 . ?
C13 C14 1.354(15) . ?
C14 H14a 0.9700 . ?
C14 H14b 0.9700 . ?
O2W H2Wa 0.8432 . ?
O2W H2Wb 0.8393 . ?
O1W H1Wa 0.8414 . ?
O1W H1Wb 0.8409 . ?
O3W H3W 0.8418 . ?

loop_
_geom_angle_atom_site_label_1
_geom_angle_atom_site_label_2
_geom_angle_atom_site_label_3
_geom_angle
_geom_angle_site_symmetry_1
_geom_angle_site_symmetry_3
_geom_angle_publ_flag
N1 Cu1 O4 95.9(3) . . ?
O1 Cu1 O4 177.7(3) . . ?
O1 Cu1 N1 84.8(2) . . ?
N3 Cu1 O4 84.9(3) . . ?
N3 Cu1 N1 178.1(4) . . ?
N3 Cu1 O1 94.4(2) . . ?
C28 O4 Cu1 111.2(5) . . ?
C27 C28 O4 124.3(7) . . ?
C29 C28 O4 118.9(6) . . ?
C29 C28 C27 116.8(8) . . ?
C2 N1 Cu1 130.6(6) . . ?
C9 N1 Cu1 110.0(5) . . ?
C9 N1 C2 119.4(8) . . ?
C25 C30 C24 127.6(9) . . ?
C29 C30 C24 115.0(8) . . ?
C29 C30 C25 117.4(8) . . ?
C11 N2 H2 94.5 . . ?
C12 N2 H2 112.2(3) . . ?
C12 N2 C11 116.0(6) . . ?
C15 N2 H2 111.9(4) . . ?
C15 N2 C11 116.1(6) . . ?
C15 N2 C12 106.1(5) . . ?
C8 O1 Cu1 113.8(5) . . ?
H24 C24 C30 119.2(6) . . ?
C23 C24 C30 121.6(8) . . ?
C23 C24 H24 119.2(5) . . ?
C26 C27 C28 121.2(8) . . ?
C31 C27 C28 118.7(8) . . ?
C31 C27 C26 120.1(8) . . ?
H2a C2 N1 119.1(5) . . ?
C3 C2 N1 121.7(9) . . ?
C3 C2 H2a 119.1(5) . . ?
C32 N4 H4 97.7 . . ?
C31 N4 H4 122.1(4) . . ?
C31 N4 C32 113.0(6) . . ?
C35 N4 H4 100.1(4) . . ?
C35 N4 C32 107.1(6) . . ?
C35 N4 C31 114.6(6) . . ?
H26 C26 C27 120.4(5) . . ?
C25 C26 C27 119.2(8) . . ?
C25 C26 H26 120.4(5) . . ?
C29 N3 Cu1 110.7(5) . . ?
C22 N3 Cu1 130.7(6) . . ?
C22 N3 C29 118.6(8) . . ?
C10 C9 N1 122.6(8) . . ?
C8 C9 N1 116.0(7) . . ?
C8 C9 C10 121.4(8) . . ?
C30 C25 Cl2 119.2(7) . . ?
C26 C25 Cl2 117.6(7) . . ?
C26 C25 C30 123.2(8) . . ?
H3 C3 C2 119.7(5) . . ?
C4 C3 C2 120.6(8) . . ?
C4 C3 H3 119.7(5) . . ?
H11a C11 N2 108.8(4) . . ?
H11b C11 N2 108.8(4) . . ?
H11b C11 H11a 107.7 . . ?
C7 C11 N2 114.0(6) . . ?
C7 C11 H11a 108.8(5) . . ?
C7 C11 H11b 108.8(4) . . ?
C30 C29 C28 122.1(8) . . ?
N3 C29 C28 114.0(7) . . ?
N3 C29 C30 123.8(8) . . ?
H32a C32 N4 111.1(4) . . ?
H32b C32 N4 111.1(4) . . ?
H32b C32 H32a 109.1 . . ?
C33 C32 N4 103.3(7) . . ?
C33 C32 H32a 111.1(6) . . ?
C33 C32 H32b 111.1(6) . . ?
C6 C5 Cl1 120.8(7) . . ?
C10 C5 Cl1 118.7(7) . . ?
C10 C5 C6 120.5(9) . . ?
H6 C6 C5 118.3(5) . . ?
C7 C6 C5 123.5(8) . . ?
C7 C6 H6 118.3(5) . . ?
C5 C10 C9 116.5(9) . . ?
C4 C10 C9 116.0(8) . . ?
C4 C10 C5 127.5(9) . . ?
H23 C23 C24 120.4(5) . . ?
C22 C23 C24 119.3(8) . . ?
C22 C23 H23 120.4(5) . . ?
H12a C12 N2 110.9(3) . . ?
H12b C12 N2 110.9(4) . . ?
H12b C12 H12a 108.9 . . ?
C13 C12 N2 104.1(7) . . ?
C13 C12 H12a 110.9(5) . . ?
C13 C12 H12b 110.9(6) . . ?
N4 C31 C27 111.9(6) . . ?
H31a C31 C27 109.2(5) . . ?
H31a C31 N4 109.2(4) . . ?
H31b C31 C27 109.2(5) . . ?
H31b C31 N4 109.2(4) . . ?
H31b C31 H31a 107.9 . . ?
O6 C36 O5 123.5(9) . . ?
C35 C36 O5 119.9(8) . . ?
C35 C36 O6 116.3(8) . . ?
C6 C7 C11 120.4(7) . . ?
C8 C7 C11 120.4(7) . . ?
C8 C7 C6 118.9(8) . . ?
C36 C35 N4 107.6(6) . . ?
H35 C35 N4 110.7(4) . . ?
H35 C35 C36 110.7(5) . . ?
C34 C35 N4 105.2(6) . . ?
C34 C35 C36 111.8(7) . . ?
C34 C35 H35 110.7(4) . . ?
O3 C16 O2 125.6(10) . . ?
C15 C16 O2 117.8(7) . . ?
C15 C16 O3 116.5(9) . . ?
H33a C33 C32 110.9(6) . . ?
H33b C33 C32 110.9(6) . . ?
H33b C33 H33a 108.9 . . ?
C34 C33 C32 104.2(8) . . ?
C34 C33 H33a 110.9(5) . . ?
C34 C33 H33b 110.9(5) . . ?
C10 C4 C3 119.6(8) . . ?
H4a C4 C3 120.2(5) . . ?
H4a C4 C10 120.2(6) . . ?
C16 C15 N2 110.7(6) . . ?
H15 C15 N2 107.7(3) . . ?
H15 C15 C16 107.7(4) . . ?
C14 C15 N2 105.0(7) . . ?
C14 C15 C16 117.6(9) . . ?
C14 C15 H15 107.7(7) . . ?
C23 C22 N3 121.8(9) . . ?
H22 C22 N3 119.1(5) . . ?
H22 C22 C23 119.1(5) . . ?
C33 C34 C35 102.7(6) . . ?
H34a C34 C35 111.2(4) . . ?
H34a C34 C33 111.2(5) . . ?
H34b C34 C35 111.2(4) . . ?
H34b C34 C33 111.2(6) . . ?
H34b C34 H34a 109.1 . . ?
C9 C8 O1 115.3(7) . . ?
C7 C8 O1 125.4(7) . . ?
C7 C8 C9 119.2(7) . . ?
H13a C13 C12 110.1(5) . . ?
H13b C13 C12 110.1(6) . . ?
H13b C13 H13a 108.5 . . ?
C14 C13 C12 107.8(9) . . ?
C14 C13 H13a 110.1(9) . . ?
C14 C13 H13b 110.1(10) . . ?
C13 C14 C15 109.0(10) . . ?
H14a C14 C15 109.9(7) . . ?
H14a C14 C13 109.9(9) . . ?
H14b C14 C15 109.9(7) . . ?
H14b C14 C13 109.9(9) . . ?
H14b C14 H14a 108.292776989(15) . . ?
H2Wb O2W H2Wa 106.0 . . ?
H1Wb O1W H1Wa 105.6 . . ?

loop_
_geom_torsion_atom_site_label_1
_geom_torsion_atom_site_label_2
_geom_torsion_atom_site_label_3
_geom_torsion_atom_site_label_4
_geom_torsion
_geom_torsion_site_symmetry_1
_geom_torsion_site_symmetry_2
_geom_torsion_site_symmetry_3
_geom_torsion_site_symmetry_4
_geom_torsion_publ_flag
Cu1 O4 C28 C27 178.8(5) . . . . ?
Cu1 O4 C28 C29 -1.4(5) . . . . ?
Cu1 N1 C2 C3 178.1(8) . . . . ?
Cu1 N1 C9 C10 -176.6(5) . . . . ?
Cu1 N1 C9 C8 1.2(5) . . . . ?
Cu1 O1 C8 C9 1.8(5) . . . . ?
Cu1 O1 C8 C7 -179.6(5) . . . . ?
Cu1 N3 C29 C28 -4.9(6) . . . . ?
Cu1 N3 C29 C30 179.2(5) . . . . ?
Cu1 N3 C22 C23 -177.5(7) . . . . ?
Cl1 C5 C6 C7 176.3(7) . . . . ?
Cl1 C5 C10 C9 -176.9(6) . . . . ?
Cl1 C5 C10 C4 4.2(9) . . . . ?
Cl2 C25 C30 C24 -3.9(9) . . . . ?
Cl2 C25 C30 C29 176.1(6) . . . . ?
Cl2 C25 C26 C27 -178.2(6) . . . . ?
O4 C28 C27 C26 177.4(7) . . . . ?
O4 C28 C27 C31 -1.8(10) . . . . ?
O4 C28 C29 C30 -179.6(7) . . . . ?
O4 C28 C29 N3 4.4(8) . . . . ?
C28 C27 C26 C25 1.7(9) . . . . ?
C28 C27 C31 N4 -52.9(8) . . . . ?
C28 C29 C30 C24 -177.3(8) . . . . ?
C28 C29 C30 C25 2.7(9) . . . . ?
C28 C29 N3 C22 177.1(7) . . . . ?
N1 C2 C3 C4 -1.3(11) . . . . ?
N1 C9 C10 C5 178.9(7) . . . . ?
N1 C9 C10 C4 -2.1(9) . . . . ?
N1 C9 C8 O1 -2.0(8) . . . . ?
N1 C9 C8 C7 179.3(7) . . . . ?
C30 C24 C23 C22 -0.2(9) . . . . ?
C30 C25 C26 C27 1.5(9) . . . . ?
C30 C29 N3 C22 1.2(9) . . . . ?
N2 C11 C7 C6 -92.8(8) . . . . ?
N2 C11 C7 C8 92.5(7) . . . . ?
N2 C12 C13 C14 29.2(10) . . . . ?
N2 C15 C16 O2 28.0(8) . . . . ?
N2 C15 C16 O3 -154.7(6) . . . . ?
N2 C15 C14 C13 10.8(9) . . . . ?
O1 C8 C9 C10 175.8(6) . . . . ?
O1 C8 C7 C11 -1.4(9) . . . . ?
O1 C8 C7 C6 -176.2(8) . . . . ?
C24 C23 C22 N3 -0.5(9) . . . . ?
C27 C31 N4 C32 -56.2(8) . . . . ?
C27 C31 N4 C35 -179.2(7) . . . . ?
C2 C3 C4 C10 1.6(11) . . . . ?
N4 C32 C33 C34 38.6(7) . . . . ?
N4 C35 C36 O5 -8.1(8) . . . . ?
N4 C35 C36 O6 177.2(7) . . . . ?
N4 C35 C34 C33 28.0(7) . . . . ?
C9 C10 C5 C6 0.8(9) . . . . ?
C9 C10 C4 C3 0.0(9) . . . . ?
C9 C8 C7 C11 177.2(7) . . . . ?
C9 C8 C7 C6 2.4(9) . . . . ?
O5 C36 C35 C34 106.9(10) . . . . ?
C3 C4 C10 C5 178.9(8) . . . . ?
C11 C7 C6 C5 -175.1(8) . . . . ?
O2 C16 C15 C14 148.6(10) . . . . ?
O6 C36 C35 C34 -67.8(10) . . . . ?
C32 C33 C34 C35 -41.8(9) . . . . ?
C5 C6 C7 C8 -0.4(10) . . . . ?
O3 C16 C15 C14 -34.1(10) . . . . ?
C12 C13 C14 C15 -24.8(9) . . . . ?
C36 C35 C34 C33 -88.5(7) . . . . ?
C16 C15 C14 C13 -112.8(11) . . . . ?

loop_
_diffrn_refln_index_h
_diffrn_refln_index_k
_diffrn_refln_index_l
_diffrn_refln_intensity_net
_diffrn_refln_intensity_u
_diffrn_refln_scale_group_code
0 0 1 21131 779 1
0 0 1 22777 969 1
0 0 1 22899 961 1
0 0 1 18927 645 1
0 0 1 21516 891 1
0 0 -1 21224 813 1
0 0 -1 23581 995 1
0 0 -1 24576 1024 1
0 0 -1 20891 661 1
0 0 -1 23713 977 1
0 0 2 17010 614 1
0 0 2 18327 779 1
0 0 2 17996 741 1
0 0 2 18101 607 1
0 0 2 17518 725 1
0 0 -2 17342 671 1
0 0 -2 17949 747 1
0 0 -2 18112 732 1
0 0 -2 20132 668 1
0 0 -2 17622 756 1
0 0 3 27904 1286 1
0 0 3 27792 1542 1
0 0 3 26234 1343 1
0 0 3 24969 1086 1
0 0 3 25953 1343 1
0 0 -3 25538 1246 1
0 0 -3 27696 1480 1
0 0 -3 27393 1382 1
0 0 -3 28753 1170 1
0 0 -3 26501 1354 1
0 0 4 2105 77 1
0 0 4 2120 74 1
0 0 4 1895 55 1
0 0 4 1941 61 1
0 0 4 2039 71 1
0 0 5 6330 209 1
0 0 5 6311 230 1
0 0 5 5974 199 1
0 0 5 5947 194 1
0 0 5 6073 217 1
0 0 -5 5812 194 1
0 0 -5 5595 200 1
0 0 -5 5568 178 1
0 0 -5 6350 249 1
0 0 -5 5484 234 1
0 0 6 12976 533 1
0 0 6 13475 685 1
0 0 6 12394 535 1
0 0 6 13632 568 1
0 0 6 13584 671 1
0 0 -6 13167 562 1
0 0 -6 13717 600 1
0 0 -6 13527 562 1
0 0 -6 13846 567 1
0 0 -6 13511 595 1
0 0 7 9352 349 1
0 0 7 9758 447 1
0 0 7 8674 356 1
0 0 7 10074 434 1
0 0 -7 9450 390 1
0 0 -7 9314 357 1
0 0 -7 10887 442 1
0 0 -7 9448 384 1
0 0 -7 10320 435 1
0 0 8 3293 109 1
0 0 8 3471 154 1
0 0 8 3380 146 1
0 0 8 3320 156 1
0 0 8 3582 147 1
0 0 -8 3060 123 1
0 0 -8 3443 185 1
0 0 -8 3323 176 1
0 0 -8 3406 180 1
0 0 9 1596 99 1
0 0 9 1460 87 1
0 0 9 1691 87 1
0 0 -9 1703 88 1
0 0 -9 1633 84 1
0 0 -9 1688 84 1
0 0 10 1101 126 1
0 0 10 1186 111 1
0 0 -10 1026 75 1
0 0 11 930 89 1
0 0 11 1180 83 1
0 0 -11 1028 85 1
0 0 12 585 75 1
0 0 12 704 68 1
0 0 -12 683 73 1
0 0 13 91 38 1
0 0 13 147 35 1
0 0 -13 32 36 1
0 0 14 199 48 1
0 0 14 265 45 1
0 0 -14 241 51 1
0 0 15 179 61 1
0 0 -15 144 58 1
0 0 16 58 21 1
0 0 -16 8 20 1
0 0 -16 74 33 1
0 1 -16 8 20 1
0 1 -16 50 18 1
0 -1 16 10 29 1
0 1 -15 187 66 1
0 -1 15 142 60 1
0 -1 15 267 57 1
0 1 -14 105 41 1
0 -1 14 77 37 1
0 -1 14 144 55 1
0 1 -13 355 58 1
0 -1 13 275 56 1
0 -1 13 417 78 1
0 1 -12 856 86 1
0 -1 12 654 83 1
0 -1 12 944 114 1
0 1 -11 636 72 1
0 -1 11 635 73 1
0 -1 11 675 97 1
0 1 -10 1425 137 1
0 -1 10 1096 87 1
0 -1 10 1348 120 1
0 1 -9 716 60 1
0 -1 9 624 60 1
0 -1 9 717 82 1
0 1 -8 1547 63 1
0 1 -8 1780 85 1
0 1 -8 1645 78 1
0 1 -8 1687 110 1
0 -1 8 1567 87 1
0 -1 8 1391 79 1
0 -1 8 1414 65 1
0 -1 8 1661 84 1
0 1 -7 228 33 1
0 1 -7 278 32 1
0 1 -7 266 26 1
0 -1 7 269 49 1
0 -1 7 208 24 1
0 -1 7 263 29 1
0 1 -6 292 22 1
0 1 -6 350 32 1
0 1 -6 347 27 1
0 -1 6 348 49 1
0 -1 6 309 36 1
0 -1 6 370 30 1
0 -1 6 328 29 1
0 1 -5 2496 71 1
0 1 -5 2814 97 1
0 1 -5 2713 93 1
0 1 -5 2604 117 1
0 -1 5 2465 89 1
0 -1 5 2444 85 1
0 -1 5 2673 91 1
0 -1 5 2739 99 1
0 1 -4 4294 116 1
0 1 -4 4620 184 1
0 1 -4 4668 178 1
0 1 -4 4162 165 1
0 -1 4 4509 101 1
0 -1 4 4546 152 1
0 -1 4 4190 139 1
0 -1 4 4531 142 1
0 -1 4 4554 149 1
0 1 -3 970 21 1
0 1 -3 1043 63 1
0 1 -3 1046 40 1
0 1 -3 917 35 1
0 -1 3 994 38 1
0 -1 3 924 39 1
0 -1 3 916 59 1
0 -1 3 967 36 1
0 1 -2 1291 20 1
0 1 -2 1333 45 1
0 1 -2 1351 47 1
0 1 -2 1134 40 1
0 1 -2 1292 38 1
0 -1 2 1323 21 1
0 -1 2 1335 66 1
0 -1 2 1268 46 1
0 -1 2 1318 39 1
0 1 -1 16632 748 1
0 1 -1 16189 676 1
0 1 -1 14529 574 1
0 1 -1 17173 688 1
0 -1 1 17784 656 1
0 -1 1 15740 676 1
0 -1 1 16323 712 1
0 -1 1 17350 683 1
0 1 0 26174 1219 1
0 1 0 27212 1399 1
0 1 0 28092 1412 1
0 1 0 26298 1213 1
0 1 0 28749 1430 1
0 -1 0 24202 1096 1
0 -1 0 27576 1426 1
0 -1 0 28436 1390 1
0 -1 0 28037 1362 1
0 1 1 2097 76 1
0 1 1 2000 55 1
0 1 1 2117 63 1
0 -1 -1 1853 55 1
0 -1 -1 2092 78 1
0 -1 -1 2089 62 1
0 -1 -1 2163 36 1
0 -1 -1 2050 44 1
0 1 2 11802 463 1
0 1 2 12385 435 1
0 1 2 11806 462 1
0 -1 -2 11774 514 1
0 -1 -2 12463 481 1
0 -1 -2 13143 459 1
0 -1 -2 11641 319 1
0 -1 -2 12510 483 1
0 1 3 1426 56 1
0 1 3 1594 56 1
0 1 3 1497 49 1
0 1 3 1468 38 1
0 1 3 1519 46 1
0 -1 -3 1456 95 1
0 -1 -3 1433 53 1
0 -1 -3 1430 35 1
0 -1 -3 1367 47 1
0 1 4 10532 399 1
0 1 4 11069 499 1
0 1 4 10630 375 1
0 1 4 10676 419 1
0 1 4 10337 400 1
0 -1 -4 10532 467 1
0 -1 -4 11776 468 1
0 -1 -4 11054 364 1
0 -1 -4 11003 462 1
0 1 5 432 30 1
0 1 5 424 32 1
0 -1 -5 522 49 1
0 -1 -5 500 29 1
0 -1 -5 510 34 1
0 1 6 2210 103 1
0 1 6 2114 86 1
0 1 6 1886 55 1
0 1 6 2015 82 1
0 1 6 2105 78 1
0 -1 -6 2039 110 1
0 -1 -6 2069 76 1
0 -1 -6 2046 67 1
0 -1 -6 2149 79 1
0 1 7 2429 124 1
0 1 7 2248 109 1
0 1 7 2336 131 1
0 -1 -7 2762 111 1
0 -1 -7 2766 106 1
0 -1 -7 2805 101 1
0 -1 -7 2721 105 1
0 1 8 202 24 1
0 1 8 167 50 1
0 1 8 188 28 1
0 -1 -8 221 28 1
0 -1 -8 249 41 1
0 -1 -8 238 25 1
0 -1 -8 252 27 1
0 1 9 210 25 1
0 1 9 241 36 1
0 1 9 243 32 1
0 -1 -9 201 31 1
0 -1 -9 265 48 1
0 -1 -9 239 46 1
0 -1 -9 248 32 1
0 1 10 738 104 1
0 1 10 876 60 1
0 -1 -10 675 58 1
0 -1 -10 772 84 1
0 1 11 191 44 1
0 1 11 234 63 1
0 -1 -11 208 37 1
0 1 12 173 46 1
0 1 12 281 42 1
0 -1 -12 165 40 1
0 1 13 65 39 1
0 1 13 127 35 1
0 -1 -13 105 52 1
0 1 14 54 33 1
0 1 14 50 30 1
0 -1 -14 48 46 1
0 1 15 25 28 1
0 -1 -15 24 23 1
0 -1 -15 56 24 1
0 1 16 56 25 1
0 -1 -16 99 24 1
0 2 -15 54 29 1
0 -2 15 16 23 1
0 -2 15 83 22 1
0 2 -14 24 32 1
0 -2 14 71 45 1
0 -2 14 42 26 1
0 2 -13 148 44 1
0 -2 13 28 36 1
0 -2 13 107 31 1
0 2 -12 453 66 1
0 -2 12 377 62 1
0 -2 12 426 53 1
0 2 -11 567 67 1
0 -2 11 345 93 1
0 -2 11 476 56 1
0 2 -10 1434 107 1
0 -2 10 1120 142 1
0 -2 10 1394 89 1
0 2 -9 159 27 1
0 2 -9 186 58 1
0 -2 9 192 37 1
0 -2 9 131 26 1
0 -2 9 202 33 1
0 2 -8 2319 141 1
0 2 -8 2554 127 1
0 2 -8 2454 114 1
0 -2 8 2438 133 1
0 -2 8 2215 103 1
0 -2 8 2497 118 1
0 2 -7 969 54 1
0 2 -7 1058 62 1
0 2 -7 1055 58 1
0 2 -7 1056 80 1
0 -2 7 1005 60 1
0 -2 7 951 76 1
0 -2 7 1054 60 1
0 2 -6 2173 129 1
0 2 -6 2198 91 1
0 2 -6 1919 110 1
0 -2 6 1998 122 1
0 -2 6 1905 82 1
0 -2 6 2184 90 1
0 -2 6 2251 91 1
0 2 -5 3314 131 1
0 2 -5 3248 119 1
0 2 -5 2933 137 1
0 -2 5 2931 113 1
0 -2 5 2670 106 1
0 -2 5 2979 142 1
0 -2 5 3069 109 1
0 2 -4 83 18 1
0 2 -4 71 17 1
0 2 -4 79 14 1
0 -2 4 63 15 1
0 -2 4 62 17 1
0 -2 4 80 15 1
0 -2 4 82 14 1
0 2 -3 2270 80 1
0 2 -3 2317 126 1
0 2 -3 2013 69 1
0 2 -3 2096 65 1
0 -2 3 2106 77 1
0 -2 3 2020 90 1
0 -2 3 2153 87 1
0 2 -2 3222 108 1
0 2 -2 3427 122 1
0 2 -2 3072 92 1
0 2 -2 3222 112 1
0 -2 2 3197 67 1
0 -2 2 3006 55 1
0 -2 2 3384 121 1
0 -2 2 3125 109 1
0 -2 2 3130 108 1
0 2 -1 65 15 1
0 2 -1 88 17 1
0 2 -1 48 8 1
0 2 -1 50 9 1
0 -2 1 72 5 1
0 -2 1 82 12 1
0 -2 1 67 16 1
0 -2 1 79 15 1
0 -2 1 46 14 1
0 -2 1 73 14 1
0 2 0 418 26 1
0 2 0 459 30 1
0 2 0 436 29 1
0 2 0 450 25 1
0 -2 0 405 31 1
0 -2 0 509 47 1
0 -2 0 487 11 1
0 -2 0 478 25 1
0 2 1 3946 119 1
0 2 1 4192 144 1
0 2 1 4338 134 1
0 2 1 4105 109 1
0 -2 -1 3541 119 1
0 -2 -1 4023 181 1
0 -2 -1 4016 126 1
0 -2 -1 3908 106 1
0 -2 -2 823 72 1
0 -2 -2 833 39 1
0 -2 -2 815 31 1
0 -2 -2 808 25 1
0 2 3 12758 615 1
0 2 3 14683 661 1
0 2 3 14150 602 1
0 -2 -3 13858 610 1
0 -2 -3 14947 722 1
0 -2 -3 14676 593 1
0 -2 -3 12855 449 1
0 -2 -3 14663 524 1
0 -2 -3 13959 569 1
0 2 4 763 63 1
0 2 4 838 43 1
0 2 4 754 28 1
0 2 4 752 27 1
0 2 4 812 45 1
0 -2 -4 694 48 1
0 -2 -4 736 38 1
0 -2 -4 742 31 1
0 2 5 4729 182 1
0 2 5 5171 206 1
0 2 5 4745 170 1
0 2 5 5034 167 1
0 2 5 5151 208 1
0 -2 -5 5256 204 1
0 -2 -5 5509 203 1
0 -2 -5 4919 143 1
0 -2 -5 5534 188 1
0 2 6 2378 99 1
0 2 6 2392 145 1
0 2 6 2474 91 1
0 -2 -6 2480 110 1
0 -2 -6 2705 109 1
0 -2 -6 2241 86 1
0 -2 -6 2574 121 1
0 2 7 3007 123 1
0 2 7 2792 128 1
0 2 7 2910 114 1
0 -2 -7 2819 130 1
0 -2 -7 2867 118 1
0 -2 -7 2938 146 1
0 2 8 5863 296 1
0 2 8 5036 248 1
0 2 8 5558 234 1
0 -2 -8 6022 276 1
0 -2 -8 5599 233 1
0 -2 -8 5188 208 1
0 -2 -8 5783 234 1
0 2 9 2375 110 1
0 2 9 2104 175 1
0 2 9 2438 152 1
0 -2 -9 2532 130 1
0 -2 -9 1987 128 1
0 -2 -9 2427 108 1
0 2 10 3010 144 1
0 2 10 2780 173 1
0 2 10 3067 148 1
0 2 11 271 54 1
0 2 11 380 43 1
0 -2 -11 329 37 1
0 2 12 646 80 1
0 2 12 819 68 1
0 -2 -12 691 58 1
0 2 13 240 81 1
0 2 14 132 46 1
0 -2 -14 276 58 1
0 2 15 177 45 1
0 -2 -15 355 40 1
0 2 16 152 48 1
0 -2 -16 182 44 1
0 3 -15 149 29 1
0 -3 15 95 21 1
0 3 -14 68 31 1
0 -3 14 26 27 1
0 -3 14 76 22 1
0 3 -13 94 36 1
0 -3 13 65 50 1
0 -3 13 45 42 1
0 3 -12 589 79 1
0 -3 12 423 66 1
0 -3 12 631 58 1
0 3 -11 483 63 1
0 -3 11 347 63 1
0 -3 11 417 51 1
0 3 -10 1197 101 1
0 -3 10 990 142 1
0 -3 10 1223 84 1
0 3 -9 1651 108 1
0 3 -9 1946 182 1
0 -3 9 1855 131 1
0 -3 9 2066 112 1
0 3 -8 4317 216 1
0 -3 8 3761 202 1
0 -3 8 4086 193 1
0 3 -7 1112 78 1
0 3 -7 1147 106 1
0 3 -7 1047 65 1
0 3 -7 953 57 1
0 -3 7 1081 65 1
0 -3 7 1015 93 1
0 -3 7 1204 65 1
0 3 -6 990 92 1
0 3 -6 938 55 1
0 3 -6 833 50 1
0 3 -6 831 46 1
0 -3 6 932 54 1
0 -3 6 847 53 1
0 -3 6 1063 77 1
0 3 -5 1879 97 1
0 3 -5 1768 75 1
0 3 -5 1763 92 1
0 -3 5 1711 79 1
0 -3 5 1495 76 1
0 -3 5 1692 69 1
0 3 -4 2469 99 1
0 3 -4 2265 106 1
0 3 -4 2086 82 1
0 3 -4 2248 80 1
0 -3 4 2254 94 1
0 -3 4 2219 80 1
0 -3 4 2457 82 1
0 3 -3 3583 131 1
0 3 -3 3449 145 1
0 3 -3 2992 102 1
0 3 -3 3169 124 1
0 -3 3 3106 161 1
0 -3 3 2814 91 1
0 -3 3 3123 99 1
0 3 -2 4625 208 1
0 3 -2 4596 178 1
0 3 -2 3925 146 1
0 3 -2 4139 129 1
0 -3 2 3890 94 1
0 -3 2 3819 97 1
0 -3 2 4328 172 1
0 -3 2 4299 161 1
0 -3 2 3703 128 1
0 -3 2 4203 147 1
0 3 -1 16063 835 1
0 3 -1 16164 776 1
0 3 -1 14871 628 1
0 3 -1 14964 658 1
0 -3 1 15515 644 1
0 -3 1 16170 797 1
0 -3 1 16017 749 1
0 -3 1 14498 542 1
0 -3 1 16042 682 1
0 3 0 1720 73 1
0 3 0 1881 79 1
0 3 0 1637 46 1
0 -3 0 1594 73 1
0 -3 0 1570 64 1
0 -3 0 1580 45 1
0 3 1 186 25 1
0 3 1 194 24 1
0 3 1 176 23 1
0 3 2 5005 177 1
0 3 2 5478 219 1
0 3 2 5487 238 1
0 -3 -2 5561 218 1
0 -3 -2 5559 227 1
0 -3 -2 5410 167 1
0 3 3 1319 58 1
0 3 3 1374 67 1
0 3 3 1323 72 1
0 -3 -3 1302 64 1
0 -3 -3 1236 65 1
0 -3 -3 1285 55 1
0 3 4 3407 139 1
0 3 4 3889 159 1
0 3 4 3427 148 1
0 -3 -4 3937 155 1
0 -3 -4 3794 121 1
0 -3 -4 3666 117 1
0 3 5 496 40 1
0 3 5 558 62 1
0 3 5 441 27 1
0 -3 -5 585 46 1
0 -3 -5 534 38 1
0 -3 -5 501 39 1
0 3 6 631 49 1
0 3 6 754 49 1
0 3 6 595 33 1
0 3 6 606 34 1
0 -3 -6 780 57 1
0 -3 -6 864 75 1
0 -3 -6 735 50 1
0 3 7 1849 128 1
0 3 7 1894 104 1
0 -3 -7 1859 150 1
0 -3 -7 2026 98 1
0 -3 -7 1670 71 1
0 3 8 1978 104 1
0 3 8 1819 118 1
0 -3 -8 2148 172 1
0 -3 -8 2324 160 1
0 -3 -8 2006 87 1
0 3 9 1275 79 1
0 3 9 1155 93 1
0 -3 -9 1224 67 1
0 3 10 533 66 1
0 -3 -10 570 47 1
0 3 11 86 64 1
0 -3 -11 117 30 1
0 -3 -11 133 46 1
0 3 12 585 77 1
0 -3 -12 644 62 1
0 -3 -12 757 60 1
0 3 13 544 106 1
0 -3 -13 490 56 1
0 -3 -13 632 83 1
0 3 14 5 30 1
0 -3 -14 20 34 1
0 -3 -14 51 22 1
0 3 15 69 31 1
0 -3 -15 99 24 1
0 3 16 16 35 1
0 -3 -16 100 27 1
0 4 -14 23 33 1
0 -4 14 41 29 1
0 4 -13 57 26 1
0 -4 13 72 38 1
0 -4 13 10 18 1
0 4 -12 -14 26 1
0 -4 12 3 23 1
0 -4 12 27 18 1
0 4 -11 241 78 1
0 -4 11 191 71 1
0 -4 11 159 55 1
0 4 -10 207 49 1
0 -4 10 169 47 1
0 -4 10 180 57 1
0 4 -9 190 58 1
0 4 -9 151 41 1
0 -4 9 176 44 1
0 -4 9 151 35 1
0 4 -8 201 42 1
0 4 -8 220 41 1
0 -4 8 209 64 1
0 -4 8 232 36 1
0 4 -7 244 46 1
0 4 -7 215 38 1
0 -4 7 188 37 1
0 -4 7 227 32 1
0 4 -6 200 65 1
0 4 -6 204 30 1
0 -4 6 182 31 1
0 -4 6 123 28 1
0 4 -5 1930 114 1
0 4 -5 1521 81 1
0 4 -5 1463 75 1
0 4 -5 1616 98 1
0 -4 5 1837 125 1
0 -4 5 1768 94 1
0 -4 5 1738 102 1
0 4 -4 92 26 1
0 4 -4 118 30 1
0 4 -4 99 19 1
0 4 -4 82 17 1
0 4 -4 104 26 1
0 -4 4 100 26 1
0 -4 4 120 27 1
0 4 -3 32 22 1
0 4 -3 76 44 1
0 4 -3 69 22 1
0 4 -3 65 13 1
0 4 -3 73 20 1
0 -4 3 28 22 1
0 -4 3 55 13 1
0 4 -2 842 52 1
0 4 -2 950 63 1
0 4 -2 824 50 1
0 4 -2 796 34 1
0 -4 2 920 92 1
0 -4 2 861 54 1
0 -4 2 873 35 1
0 4 -1 513 39 1
0 4 -1 500 47 1
0 4 -1 384 25 1
0 4 -1 393 21 1
0 -4 1 451 66 1
0 -4 1 445 57 1
0 -4 1 453 31 1
0 4 0 185 48 1
0 4 0 190 33 1
0 -4 0 215 15 1
0 -4 0 203 31 1
0 -4 0 291 45 1
0 -4 0 230 15 1
0 4 1 354 33 1
0 4 1 391 36 1
0 -4 -1 226 28 1
0 -4 -1 329 56 1
0 -4 -1 286 46 1
0 -4 -1 290 16 1
0 4 2 85 33 1
0 4 2 89 30 1
0 -4 -2 30 21 1
0 -4 -2 43 17 1
0 -4 -2 45 15 1
0 4 3 1388 64 1
0 4 3 1456 83 1
0 4 3 1415 101 1
0 -4 -3 1646 82 1
0 -4 -3 1590 90 1
0 -4 -3 1518 63 1
0 4 4 221 39 1
0 4 4 195 31 1
0 4 4 145 23 1
0 -4 -4 143 30 1
0 -4 -4 163 20 1
0 -4 -4 151 23 1
0 4 5 373 58 1
0 4 5 419 43 1
0 4 5 290 30 1
0 -4 -5 435 42 1
0 -4 -5 384 26 1
0 -4 -5 373 23 1
0 4 6 656 76 1
0 4 6 716 86 1
0 4 6 458 57 1
0 -4 -6 707 81 1
0 -4 -6 653 34 1
0 4 7 818 63 1
0 4 7 802 69 1
0 -4 -7 797 64 1
0 4 8 239 39 1
0 4 8 148 67 1
0 -4 -8 224 27 1
0 4 9 506 100 1
0 -4 -9 539 43 1
0 4 10 209 77 1
0 -4 -10 233 39 1
0 -4 -10 186 32 1
0 4 11 21 31 1
0 -4 -11 13 27 1
0 -4 -11 38 21 1
0 4 12 195 52 1
0 -4 -12 322 66 1
0 -4 -12 223 35 1
0 4 13 102 52 1
0 -4 -13 45 44 1
0 -4 -13 37 22 1
0 4 14 2 25 1
0 -4 -14 8 20 1
0 -4 -14 43 28 1
0 4 15 48 23 1
0 -4 -15 14 27 1
0 -4 -15 39 24 1
0 5 -12 25 35 1
0 -5 12 58 36 1
0 5 -11 57 43 1
0 -5 11 58 30 1
0 5 -10 161 54 1
0 5 -10 108 38 1
0 -5 10 163 42 1
0 5 -9 390 56 1
0 5 -9 349 57 1
0 -5 9 511 64 1
0 5 -8 569 66 1
0 5 -8 388 59 1
0 -5 8 587 96 1
0 5 -7 595 77 1
0 5 -7 304 86 1
0 -5 7 593 60 1
0 5 -6 953 93 1
0 5 -6 688 107 1
0 -5 6 1022 76 1
0 5 -5 1081 153 1
0 -5 5 1039 114 1
0 5 -4 1914 111 1
0 5 -4 1925 187 1
0 5 -3 3053 161 1
0 5 -3 3112 196 1
0 5 -2 3125 207 1
0 5 -2 3068 180 1
0 5 -1 910 66 1
0 5 -1 867 75 1
0 -5 1 874 60 1
0 5 0 3104 156 1
0 5 0 3221 239 1
0 -5 0 3029 164 1
0 -5 0 2894 141 1
0 5 1 830 96 1
0 5 1 831 70 1
0 -5 -1 644 54 1
0 -5 -1 866 98 1
0 -5 -1 822 83 1
0 5 2 823 60 1
0 5 2 709 58 1
0 -5 -2 568 54 1
0 -5 -2 613 59 1
0 -5 -2 642 49 1
0 5 3 1606 99 1
0 5 3 1287 125 1
0 -5 -3 1474 98 1
0 -5 -3 1511 95 1
0 -5 -3 1450 74 1
0 5 4 1446 92 1
0 5 4 1285 88 1
0 -5 -4 1351 70 1
0 -5 -4 1559 104 1
0 5 5 2036 169 1
0 5 5 1568 100 1
0 -5 -5 1677 88 1
0 -5 -5 1779 80 1
0 5 6 3759 192 1
0 5 6 3661 182 1
0 5 7 4476 259 1
0 -5 -7 4410 219 1
0 5 8 1346 114 1
0 -5 -8 1394 93 1
0 5 9 1276 118 1
0 -5 -9 1477 143 1
0 5 10 594 80 1
0 -5 -10 755 73 1
0 5 11 435 67 1
0 -5 -11 521 97 1
0 5 12 766 90 1
0 -5 -12 1096 85 1
0 5 13 704 117 1
0 -5 -13 830 72 1
0 5 14 180 58 1
0 -5 -14 215 53 1
0 5 15 71 32 1
0 -5 -15 80 20 1
0 -6 11 109 40 1
0 6 -10 134 28 1
0 -6 10 221 37 1
0 6 -9 159 61 1
0 -6 9 258 69 1
0 6 -8 199 44 1
0 -6 8 230 44 1
0 6 -7 314 87 1
0 -6 7 294 46 1
0 6 -6 475 107 1
0 -6 6 376 86 1
0 6 -5 280 63 1
0 -6 5 253 46 1
0 6 -4 307 67 1
0 -6 4 335 47 1
0 6 -3 135 38 1
0 6 -3 161 47 1
0 6 -2 1022 127 1
0 6 -2 1146 166 1
0 6 -1 548 57 1
0 6 -1 475 75 1
0 6 0 652 67 1
0 6 0 630 76 1
0 6 1 117 37 1
0 6 1 127 40 1
0 6 2 12 24 1
0 6 2 12 26 1
0 6 3 212 41 1
0 6 3 164 42 1
0 -6 -3 109 27 1
0 6 4 163 38 1
0 6 4 81 39 1
0 -6 -4 116 28 1
0 6 5 329 78 1
0 6 5 177 48 1
0 -6 -5 331 40 1
0 6 6 590 74 1
0 -6 -6 586 90 1
0 6 7 316 94 1
0 -6 -7 344 75 1
0 6 8 207 52 1
0 -6 -8 337 74 1
0 6 9 152 43 1
0 -6 -9 106 39 1
0 6 10 -21 24 1
0 -6 -10 19 23 1
0 6 11 9 34 1
0 -6 -11 104 31 1
0 6 12 163 69 1
0 -6 -12 283 67 1
0 6 13 185 37 1
0 -6 -13 275 57 1
0 6 14 105 23 1
0 -6 -14 186 42 1
0 7 -9 21 15 1
0 -7 9 -1 18 1
0 7 -8 32 18 1
0 -7 8 -37 20 1
0 7 -7 10 24 1
0 -7 7 16 22 1
0 7 -6 232 75 1
0 -7 6 179 62 1
0 7 -5 217 86 1
0 -7 5 212 41 1
0 7 -4 127 77 1
0 -7 4 93 35 1
0 7 -3 66 76 1
0 -7 3 89 32 1
0 7 -2 164 43 1
0 7 -2 157 54 1
0 7 -1 519 61 1
0 7 -1 376 73 1
0 7 0 671 110 1
0 7 0 645 138 1
0 7 1 831 79 1
0 7 1 719 97 1
0 7 2 810 81 1
0 7 2 632 141 1
0 7 3 135 40 1
0 7 3 55 41 1
0 7 4 62 33 1
0 7 4 34 33 1
0 7 5 118 38 1
0 7 5 102 37 1
0 -7 -5 87 29 1
0 7 6 35 30 1
0 -7 -6 -3 37 1
0 7 7 100 39 1
0 -7 -7 73 48 1
0 7 8 78 61 1
0 -7 -8 126 54 1
0 7 9 173 64 1
0 -7 -9 139 36 1
0 7 10 69 52 1
0 -7 -10 96 31 1
0 7 11 53 27 1
0 -7 -11 77 41 1
0 7 12 44 21 1
0 -7 -12 33 22 1
0 8 -6 53 24 1
0 -8 6 40 22 1
0 8 -5 171 43 1
0 -8 5 225 32 1
0 8 -4 149 51 1
0 -8 4 258 58 1
0 8 -3 384 65 1
0 -8 3 445 77 1
0 8 -2 419 117 1
0 -8 2 479 82 1
0 8 -1 537 63 1
0 8 -1 486 79 1
0 8 0 714 104 1
0 8 0 532 85 1
0 8 1 1027 126 1
0 8 1 775 100 1
0 8 2 624 66 1
0 8 2 349 109 1
0 8 3 326 47 1
0 8 3 183 50 1
0 8 4 257 62 1
0 8 4 60 37 1
0 8 5 151 39 1
0 8 5 98 55 1
0 8 6 132 59 1
0 8 7 -8 24 1
0 -8 -7 25 19 1
0 8 8 20 24 1
0 -8 -8 26 20 1
0 8 9 40 24 1
0 -8 -9 40 21 1
0 8 10 54 22 1
0 -8 -10 101 34 1
0 9 -2 -3 21 1
0 -9 2 46 27 1
0 9 -1 61 28 1
0 -9 1 46 33 1
0 9 0 102 49 1
0 -9 0 52 38 1
0 9 1 32 25 1
0 -9 -1 42 21 1
0 9 2 81 23 1
0 9 2 7 25 1
0 9 3 6 33 1
0 9 3 33 21 1
0 9 4 15 20 1
0 9 4 16 16 1
0 9 5 -15 30 1
0 9 6 19 18 1
-1 9 5 30 26 1
-1 9 4 18 16 1
-1 9 4 18 18 1
-1 9 3 17 22 1
1 -9 -2 147 25 1
-1 9 2 127 34 1
1 -9 -1 171 42 1
-1 9 1 129 36 1
1 -9 0 88 24 1
-1 9 0 162 48 1
1 -9 1 63 19 1
-1 9 -1 37 26 1
1 -9 2 24 17 1
-1 9 -2 27 23 1
1 -8 -9 41 18 1
-1 8 9 18 25 1
1 -8 -8 43 20 1
-1 8 8 32 21 1
1 -8 -7 44 23 1
-1 8 7 102 26 1
1 -8 -6 27 20 1
-1 8 6 93 37 1
-1 8 6 31 27 1
-1 8 5 35 24 1
-1 8 5 32 29 1
-1 8 4 13 25 1
-1 8 4 47 31 1
-1 8 3 39 25 1
-1 8 3 -1 32 1
-1 8 2 107 48 1
-1 8 2 41 41 1
-1 8 1 92 34 1
-1 8 1 116 65 1
-1 8 0 166 36 1
-1 8 0 131 47 1
1 -8 1 274 41 1
-1 8 -1 234 60 1
1 -8 2 186 37 1
-1 8 -2 191 84 1
1 -8 3 13 22 1
-1 8 -3 21 32 1
1 -8 4 146 31 1
-1 8 -4 89 39 1
1 -8 5 164 28 1
-1 8 -5 68 39 1
1 -8 6 95 25 1
1 -7 -12 250 34 1
1 -7 -11 255 53 1
-1 7 11 87 39 1
1 -7 -10 90 31 1
-1 7 10 75 26 1
1 -7 -9 401 70 1
-1 7 9 258 43 1
1 -7 -8 697 66 1
-1 7 8 650 65 1
1 -7 -7 667 67 1
-1 7 7 774 71 1
1 -7 -6 861 108 1
-1 7 6 964 82 1
-1 7 6 598 130 1
1 -7 -5 260 47 1
-1 7 5 533 84 1
-1 7 5 294 93 1
1 -7 -4 62 28 1
-1 7 4 77 34 1
-1 7 4 102 64 1
-1 7 3 366 52 1
-1 7 3 222 58 1
-1 7 2 543 90 1
-1 7 2 408 72 1
-1 7 1 37 42 1
-1 7 1 -12 54 1
-1 7 0 596 64 1
-1 7 0 494 84 1
-1 7 -1 472 61 1
-1 7 -1 453 82 1
-1 7 -2 516 63 1
-1 7 -2 396 116 1
1 -7 3 553 60 1
-1 7 -3 512 122 1
1 -7 4 342 52 1
-1 7 -4 354 71 1
1 -7 5 208 64 1
-1 7 -5 161 84 1
1 -7 6 172 57 1
-1 7 -6 150 74 1
1 -7 7 199 37 1
-1 7 -7 124 38 1
1 -7 8 96 31 1
-1 7 -8 40 38 1
1 -7 9 93 42 1
1 -6 -13 92 42 1
1 -6 -12 10 37 1
-1 6 12 26 20 1
1 -6 -11 69 29 1
-1 6 11 45 44 1
1 -6 -10 37 31 1
-1 6 10 76 49 1
1 -6 -9 199 42 1
-1 6 9 138 44 1
1 -6 -8 136 63 1
-1 6 8 136 66 1
1 -6 -7 198 54 1
-1 6 7 122 56 1
-1 6 7 21 35 1
1 -6 -6 204 54 1
-1 6 6 112 37 1
-1 6 6 62 38 1
1 -6 -5 190 40 1
-1 6 5 220 70 1
-1 6 5 256 47 1
1 -6 -4 25 23 1
-1 6 4 37 29 1
-1 6 4 48 32 1
1 -6 -3 52 22 1
-1 6 3 36 28 1
-1 6 3 32 51 1
1 -6 -2 19 21 1
-1 6 2 30 27 1
-1 6 2 71 31 1
-1 6 1 52 29 1
-1 6 1 35 58 1
-1 6 0 160 36 1
-1 6 0 149 50 1
-1 6 -1 22 27 1
-1 6 -1 41 33 1
-1 6 -2 47 28 1
-1 6 -2 5 35 1
-1 6 -3 197 40 1
-1 6 -3 144 54 1
1 -6 4 129 36 1
-1 6 -4 122 45 1
1 -6 5 386 81 1
-1 6 -5 319 67 1
1 -6 6 122 36 1
-1 6 -6 93 46 1
1 -6 7 68 33 1
-1 6 -7 103 64 1
1 -6 8 116 36 1
-1 6 -8 110 35 1
1 -6 9 -29 37 1
-1 6 -9 7 18 1
1 -6 10 51 27 1
1 -6 11 73 27 1
1 -5 -14 61 35 1
1 -5 -14 44 23 1
-1 5 14 50 28 1
1 -5 -13 191 32 1
1 -5 -13 159 39 1
-1 5 13 80 30 1
1 -5 -12 275 44 1
1 -5 -12 244 33 1
-1 5 12 171 64 1
1 -5 -11 88 48 1
1 -5 -11 56 34 1
-1 5 11 4 30 1
1 -5 -10 697 67 1
1 -5 -10 536 49 1
-1 5 10 422 67 1
1 -5 -9 535 92 1
1 -5 -9 479 66 1
-1 5 9 379 61 1
1 -5 -8 975 81 1
1 -5 -8 807 87 1
-1 5 8 845 82 1
1 -5 -7 319 44 1
1 -5 -7 285 33 1
-1 5 7 308 73 1
-1 5 7 188 39 1
1 -5 -6 491 53 1
1 -5 -6 501 60 1
-1 5 6 581 56 1
-1 5 6 333 48 1
1 -5 -5 699 57 1
1 -5 -5 719 64 1
-1 5 5 712 92 1
-1 5 5 529 57 1
1 -5 -4 1204 105 1
1 -5 -4 1209 82 1
-1 5 4 1317 86 1
-1 5 4 1066 82 1
1 -5 -3 928 58 1
1 -5 -3 910 71 1
-1 5 3 1065 71 1
-1 5 3 966 110 1
1 -5 -2 274 30 1
1 -5 -2 281 25 1
1 -5 -2 290 27 1
-1 5 2 422 41 1
-1 5 2 331 45 1
1 -5 -1 972 102 1
1 -5 -1 861 63 1
1 -5 -1 812 44 1
-1 5 1 832 62 1
-1 5 1 913 77 1
1 -5 0 1878 76 1
1 -5 0 1786 77 1
-1 5 0 2035 148 1
-1 5 0 1908 173 1
1 -5 1 2756 138 1
-1 5 -1 2850 137 1
-1 5 -1 3028 225 1
-1 5 -1 2512 108 1
1 -5 2 1339 62 1
-1 5 -2 1502 88 1
-1 5 -2 1615 161 1
-1 5 -2 1242 64 1
1 -5 3 1526 104 1
-1 5 -3 1589 99 1
-1 5 -3 1490 165 1
1 -5 4 742 50 1
-1 5 -4 733 81 1
1 -5 5 577 55 1
1 -5 5 473 45 1
-1 5 -5 527 66 1
1 -5 6 718 67 1
1 -5 6 647 86 1
-1 5 -6 705 80 1
1 -5 7 894 82 1
1 -5 7 1038 72 1
-1 5 -7 695 85 1
1 -5 8 1255 148 1
1 -5 8 1358 89 1
-1 5 -8 1011 109 1
1 -5 9 474 64 1
1 -5 9 438 48 1
-1 5 -9 223 54 1
1 -5 10 426 63 1
1 -5 10 487 68 1
-1 5 -10 213 83 1
1 -5 11 100 61 1
1 -5 11 174 27 1
-1 5 -11 97 33 1
1 -5 12 67 27 1
1 -5 12 99 29 1
-1 5 -12 26 22 1
1 -5 13 18 29 1
1 -4 -15 39 25 1
1 -4 -14 127 30 1
1 -4 -14 195 44 1
1 -4 -13 -5 22 1
1 -4 -13 24 20 1
-1 4 13 20 24 1
1 -4 -12 113 35 1
1 -4 -12 130 31 1
-1 4 12 104 61 1
1 -4 -11 774 70 1
1 -4 -11 755 59 1
-1 4 11 446 72 1
1 -4 -10 1007 80 1
1 -4 -10 922 67 1
-1 4 10 705 83 1
1 -4 -9 1429 91 1
1 -4 -9 1199 76 1
-1 4 9 1002 93 1
1 -4 -8 1474 88 1
1 -4 -8 1260 71 1
-1 4 8 1142 90 1
-1 4 8 855 100 1
1 -4 -7 982 64 1
1 -4 -7 908 52 1
-1 4 7 934 69 1
-1 4 7 635 55 1
-1 4 7 641 57 1
1 -4 -6 711 54 1
1 -4 -6 802 57 1
1 -4 -6 768 46 1
-1 4 6 737 88 1
-1 4 6 504 70 1
1 -4 -5 526 43 1
1 -4 -5 665 47 1
1 -4 -5 535 52 1
-1 4 5 497 48 1
-1 4 5 488 43 1
-1 4 5 512 43 1
1 -4 -4 2300 104 1
1 -4 -4 2599 155 1
1 -4 -4 2510 102 1
1 -4 -4 2485 123 1
-1 4 4 2526 120 1
-1 4 4 2328 109 1
1 -4 -3 625 43 1
1 -4 -3 659 48 1
1 -4 -3 700 42 1
1 -4 -3 621 35 1
-1 4 3 635 47 1
-1 4 3 642 47 1
1 -4 -2 588 56 1
1 -4 -2 594 45 1
1 -4 -2 623 62 1
1 -4 -2 560 47 1
1 -4 -2 584 34 1
-1 4 2 698 72 1
-1 4 2 600 48 1
1 -4 -1 1022 65 1
1 -4 -1 1004 95 1
1 -4 -1 1091 61 1
1 -4 -1 1081 45 1
1 -4 -1 1069 46 1
-1 4 1 1054 59 1
-1 4 1 1002 64 1
1 -4 0 994 43 1
1 -4 0 1075 65 1
1 -4 0 1190 64 1
1 -4 0 1122 47 1
-1 4 0 1216 61 1
-1 4 0 1175 71 1
-1 4 0 1167 48 1
1 -4 1 324 22 1
1 -4 1 396 63 1
1 -4 1 398 35 1
1 -4 1 368 26 1
-1 4 -1 377 37 1
-1 4 -1 459 44 1
-1 4 -1 401 26 1
1 -4 2 1372 79 1
1 -4 2 1256 99 1
1 -4 2 1273 76 1
-1 4 -2 1271 66 1
-1 4 -2 1327 79 1
-1 4 -2 1203 53 1
1 -4 3 62 27 1
1 -4 3 78 22 1
1 -4 3 76 17 1
-1 4 -3 86 23 1
-1 4 -3 96 45 1
-1 4 -3 29 21 1
-1 4 -3 95 27 1
1 -4 4 680 88 1
1 -4 4 642 46 1
1 -4 4 626 40 1
-1 4 -4 725 51 1
-1 4 -4 727 58 1
-1 4 -4 510 53 1
-1 4 -4 624 58 1
1 -4 5 1490 82 1
1 -4 5 1256 104 1
1 -4 5 1432 70 1
-1 4 -5 1464 97 1
-1 4 -5 1136 94 1
-1 4 -5 1252 66 1
1 -4 6 217 35 1
1 -4 6 310 52 1
-1 4 -6 211 42 1
-1 4 -6 194 31 1
1 -4 7 166 37 1
1 -4 7 212 33 1
-1 4 -7 171 41 1
-1 4 -7 158 33 1
1 -4 8 772 108 1
1 -4 8 838 69 1
-1 4 -8 598 73 1
-1 4 -8 718 68 1
1 -4 9 292 59 1
1 -4 9 389 48 1
-1 4 -9 283 79 1
1 -4 10 264 58 1
1 -4 10 436 74 1
-1 4 -10 244 52 1
1 -4 11 281 56 1
1 -4 11 351 45 1
-1 4 -11 253 52 1
1 -4 12 71 53 1
1 -4 12 74 28 1
-1 4 -12 97 37 1
1 -4 13 40 30 1
1 -4 13 98 35 1
-1 4 -13 44 29 1
1 -4 14 -9 20 1
1 -4 14 37 14 1
-1 4 -14 9 19 1
1 -3 -15 49 19 1
-1 3 15 9 18 1
1 -3 -14 66 38 1
-1 3 14 24 26 1
1 -3 -13 35 36 1
1 -3 -13 23 26 1
-1 3 13 44 27 1
1 -3 -12 356 68 1
1 -3 -12 339 46 1
-1 3 12 236 51 1
1 -3 -11 314 64 1
1 -3 -11 269 41 1
-1 3 11 157 47 1
1 -3 -10 220 38 1
1 -3 -10 209 55 1
-1 3 10 126 62 1
1 -3 -9 107 27 1
1 -3 -9 102 25 1
-1 3 9 51 29 1
-1 3 8 358 40 1
-1 3 8 260 45 1
-1 3 8 268 50 1
1 -3 -7 810 52 1
1 -3 -7 910 112 1
1 -3 -7 1002 82 1
1 -3 -7 853 72 1
-1 3 7 744 86 1
-1 3 7 588 72 1
1 -3 -6 444 35 1
1 -3 -6 557 87 1
1 -3 -6 472 36 1
1 -3 -6 414 33 1
-1 3 6 496 40 1
-1 3 6 419 33 1
-1 3 6 348 34 1
1 -3 -5 109 23 1
1 -3 -5 269 58 1
1 -3 -5 178 22 1
1 -3 -5 183 21 1
-1 3 5 126 24 1
-1 3 5 142 33 1
-1 3 5 135 21 1
1 -3 -4 130 20 1
1 -3 -4 159 52 1
1 -3 -4 111 20 1
1 -3 -4 100 17 1
-1 3 4 128 22 1
-1 3 4 101 20 1
-1 3 4 119 19 1
1 -3 -3 348 42 1
1 -3 -3 286 28 1
1 -3 -3 320 25 1
1 -3 -3 314 23 1
-1 3 3 285 27 1
-1 3 3 271 44 1
1 -3 -2 6115 229 1
1 -3 -2 6307 252 1
1 -3 -2 6566 293 1
1 -3 -2 6404 231 1
-1 3 2 6277 293 1
-1 3 2 6698 309 1
1 -3 -1 1062 62 1
1 -3 -1 1058 54 1
1 -3 -1 1096 51 1
1 -3 -1 1053 41 1
-1 3 1 1069 78 1
-1 3 1 1067 79 1
-1 3 1 1048 41 1
1 -3 0 8799 336 1
1 -3 0 9362 395 1
1 -3 0 9583 383 1
1 -3 0 9458 361 1
-1 3 0 9441 389 1
-1 3 0 9393 394 1
-1 3 0 8391 263 1
-1 3 0 8031 276 1
-1 3 0 8911 384 1
1 -3 1 1246 56 1
1 -3 1 1292 64 1
1 -3 1 1312 83 1
1 -3 1 1334 49 1
-1 3 -1 1346 59 1
-1 3 -1 1319 63 1
-1 3 -1 1383 44 1
-1 3 -1 1148 44 1
-1 3 -1 1305 70 1
1 -3 2 1075 46 1
1 -3 2 1124 57 1
1 -3 2 1031 72 1
1 -3 2 1083 62 1
-1 3 -2 1077 50 1
-1 3 -2 1190 63 1
-1 3 -2 982 33 1
-1 3 -2 939 46 1
-1 3 -2 972 42 1
1 -3 3 34 12 1
1 -3 3 19 18 1
1 -3 3 24 16 1
1 -3 3 52 21 1
-1 3 -3 18 17 1
-1 3 -3 79 28 1
-1 3 -3 66 12 1
-1 3 -3 31 19 1
-1 3 -3 0 14 1
1 -3 4 477 42 1
1 -3 4 448 50 1
1 -3 4 486 33 1
-1 3 -4 446 39 1
-1 3 -4 436 42 1
-1 3 -4 392 29 1
-1 3 -4 496 30 1
1 -3 5 427 36 1
1 -3 5 398 64 1
1 -3 5 347 30 1
1 -3 5 411 32 1
-1 3 -5 387 38 1
-1 3 -5 329 29 1
-1 3 -5 284 30 1
-1 3 -5 343 45 1
1 -3 6 92 37 1
1 -3 6 55 27 1
1 -3 6 39 20 1
1 -3 6 105 22 1
-1 3 -6 69 39 1
-1 3 -6 128 37 1
-1 3 -6 79 22 1
-1 3 -6 121 21 1
1 -3 7 713 52 1
1 -3 7 599 65 1
1 -3 7 750 80 1
-1 3 -7 649 84 1
-1 3 -7 789 56 1
-1 3 -7 624 53 1
1 -3 8 1697 108 1
1 -3 8 1865 105 1
-1 3 -8 1489 101 1
-1 3 -8 1842 104 1
1 -3 9 451 63 1
1 -3 9 496 55 1
-1 3 -9 406 88 1
1 -3 10 729 84 1
1 -3 10 808 73 1
-1 3 -10 725 116 1
1 -3 11 946 156 1
1 -3 11 1103 90 1
-1 3 -11 1013 100 1
1 -3 12 217 46 1
1 -3 12 224 65 1
-1 3 -12 169 48 1
1 -3 13 345 60 1
1 -3 13 426 49 1
-1 3 -13 309 57 1
1 -3 14 47 50 1
1 -3 14 88 26 1
-1 3 -14 127 36 1
1 -3 15 63 23 1
1 -3 15 67 19 1
-1 3 -15 43 25 1
1 -2 -16 156 25 1
1 -2 -15 240 31 1
-1 2 15 39 27 1
1 -2 -14 234 37 1
-1 2 14 117 38 1
1 -2 -13 115 32 1
-1 2 13 65 33 1
1 -2 -12 1326 120 1
-1 2 12 762 86 1
1 -2 -11 629 54 1
1 -2 -11 739 63 1
-1 2 11 474 103 1
1 -2 -10 510 44 1
-1 2 10 416 53 1
1 -2 -9 2849 121 1
-1 2 9 2231 138 1
-1 2 9 2686 133 1
1 -2 -8 4692 218 1
1 -2 -8 4816 278 1
1 -2 -8 4647 182 1
1 -2 -8 3853 174 1
-1 2 8 3857 247 1
-1 2 8 3713 242 1
-1 2 8 4383 192 1
1 -2 -7 4882 176 1
1 -2 -7 5034 223 1
1 -2 -7 4963 226 1
1 -2 -7 4190 170 1
-1 2 7 4539 203 1
-1 2 7 4259 172 1
-1 2 7 4481 230 1
-1 2 7 4967 199 1
1 -2 -6 6773 243 1
1 -2 -6 7712 342 1
1 -2 -6 7951 308 1
1 -2 -6 6350 242 1
-1 2 6 6862 294 1
-1 2 6 6281 252 1
-1 2 6 6751 283 1
-1 2 6 6688 222 1
-1 2 6 7149 286 1
1 -2 -5 5093 211 1
1 -2 -5 4760 166 1
1 -2 -5 4181 130 1
1 -2 -5 4646 164 1
-1 2 5 4393 208 1
-1 2 5 4207 153 1
-1 2 5 4210 161 1
-1 2 5 4045 111 1
1 -2 -4 2105 140 1
1 -2 -4 1930 70 1
1 -2 -4 2027 73 1
-1 2 4 2056 101 1
-1 2 4 2125 74 1
-1 2 4 2088 75 1
-1 2 4 2036 54 1
1 -2 -3 2470 87 1
1 -2 -3 2952 113 1
1 -2 -3 2883 119 1
1 -2 -3 2720 62 1
1 -2 -3 2832 93 1
-1 2 3 2729 96 1
-1 2 3 2664 92 1
-1 2 3 2664 93 1
1 -2 -2 60073 4598 1
1 -2 -2 57645 4469 1
1 -2 -2 61481 4892 1
1 -2 -2 62249 4839 1
1 -2 -2 60686 4389 1
1 -2 -2 63749 5019 1
-1 2 2 60974 4885 1
-1 2 2 58033 4538 1
-1 2 2 58422 4037 1
1 -2 -1 99385 9736 1
1 -2 -1 97395 10024 1
1 -2 -1 97578 9542 1
1 -2 -1 100316 10012 1
-1 2 1 97968 9890 1
-1 2 1 97772 9745 1
-1 2 1 99209 9427 1
-1 2 1 95200 9707 1
1 -2 0 140984 16787 1
1 -2 0 139791 17288 1
1 -2 0 145429 16905 1
1 -2 0 145904 17535 1
-1 2 0 146205 17882 1
-1 2 0 145077 17030 1
-1 2 0 131658 13352 1
-1 2 0 140778 16429 1
-1 2 0 137439 16820 1
1 -2 1 33558 2039 1
1 -2 1 31908 1979 1
1 -2 1 34198 2035 1
1 -2 1 35151 2075 1
-1 2 -1 34254 2151 1
-1 2 -1 31170 1943 1
-1 2 -1 32618 1506 1
-1 2 -1 32114 1816 1
-1 2 -1 31566 1903 1
1 -2 2 3752 109 1
1 -2 2 3854 176 1
1 -2 2 3667 121 1
1 -2 2 3821 124 1
-1 2 -2 3758 128 1
-1 2 -2 3953 171 1
-1 2 -2 3771 134 1
-1 2 -2 3599 108 1
-1 2 -2 3732 152 1
1 -2 3 2774 93 1
1 -2 3 2770 107 1
1 -2 3 2598 87 1
1 -2 3 2845 95 1
-1 2 -3 2657 77 1
-1 2 -3 3066 105 1
-1 2 -3 3154 107 1
-1 2 -3 2887 126 1
-1 2 -3 2771 88 1
-1 2 -3 2864 95 1
1 -2 4 3822 118 1
1 -2 4 3769 171 1
1 -2 4 3534 137 1
1 -2 4 3468 115 1
1 -2 4 3865 134 1
-1 2 -4 3392 127 1
-1 2 -4 3418 125 1
-1 2 -4 3377 123 1
1 -2 5 3660 100 1
1 -2 5 3753 146 1
1 -2 5 3730 154 1
1 -2 5 3435 118 1
1 -2 5 4039 147 1
-1 2 -5 4138 152 1
-1 2 -5 3989 144 1
-1 2 -5 3701 139 1
1 -2 6 5571 287 1
1 -2 6 5744 309 1
1 -2 6 5949 237 1
-1 2 -6 5848 276 1
-1 2 -6 6350 246 1
-1 2 -6 5021 214 1
-1 2 -6 5437 218 1
1 -2 7 5048 226 1
1 -2 7 4861 290 1
1 -2 7 5312 269 1
-1 2 -7 4594 231 1
-1 2 -7 5265 268 1
-1 2 -7 4862 266 1
-1 2 -7 4507 239 1
1 -2 8 1262 86 1
1 -2 8 991 72 1
1 -2 8 1366 80 1
-1 2 -8 1347 110 1
1 -2 9 659 67 1
1 -2 9 720 64 1
-1 2 -9 675 66 1
1 -2 10 1076 94 1
1 -2 10 1223 86 1
-1 2 -10 1085 93 1
1 -2 11 639 80 1
1 -2 11 714 71 1
-1 2 -11 708 74 1
1 -2 12 69 36 1
1 -2 12 110 52 1
-1 2 -12 53 37 1
1 -2 13 190 85 1
1 -2 13 347 74 1
-1 2 -13 309 56 1
1 -2 14 73 40 1
1 -2 14 119 33 1
-1 2 -14 162 38 1
1 -2 15 117 37 1
1 -2 15 193 33 1
-1 2 -15 202 64 1
1 -1 -16 55 21 1
1 -1 -15 220 51 1
-1 1 15 99 48 1
1 -1 -14 40 28 1
1 -1 -14 173 47 1
-1 1 14 54 30 1
1 -1 -13 190 41 1
-1 1 13 180 43 1
1 -1 -12 335 53 1
-1 1 12 374 53 1
1 -1 -11 217 46 1
-1 1 11 257 68 1
-1 1 11 349 45 1
1 -1 -10 1028 84 1
1 -1 -10 1026 103 1
-1 1 10 854 73 1
-1 1 10 1167 77 1
1 -1 -9 336 45 1
1 -1 -9 336 38 1
1 -1 -9 373 31 1
1 -1 -9 349 35 1
1 -1 -9 308 31 1
-1 1 9 273 38 1
-1 1 9 249 40 1
-1 1 9 226 52 1
-1 1 9 351 61 1
1 -1 -8 964 44 1
1 -1 -8 897 56 1
1 -1 -8 1016 48 1
1 -1 -8 916 75 1
1 -1 -8 979 58 1
-1 1 8 841 57 1
-1 1 8 765 45 1
-1 1 8 803 57 1
-1 1 8 1014 49 1
-1 1 8 926 59 1
1 -1 -7 52 22 1
1 -1 -7 64 19 1
1 -1 -7 49 15 1
1 -1 -7 48 17 1
1 -1 -7 104 20 1
-1 1 7 76 28 1
-1 1 7 40 14 1
-1 1 7 50 27 1
-1 1 7 78 15 1
-1 1 7 48 20 1
1 -1 -6 170 17 1
1 -1 -6 151 26 1
1 -1 -6 128 17 1
1 -1 -6 115 18 1
1 -1 -6 139 23 1
-1 1 6 158 32 1
-1 1 6 151 17 1
-1 1 6 139 23 1
-1 1 6 202 18 1
-1 1 6 150 23 1
1 -1 -5 134 16 1
1 -1 -5 156 25 1
1 -1 -5 148 22 1
1 -1 -5 107 16 1
1 -1 -5 157 34 1
-1 1 5 151 27 1
-1 1 5 127 16 1
-1 1 5 128 17 1
-1 1 5 187 29 1
-1 1 5 169 20 1
1 -1 -4 584 29 1
1 -1 -4 764 41 1
1 -1 -4 683 27 1
1 -1 -4 775 37 1
-1 1 4 649 30 1
-1 1 4 619 29 1
-1 1 4 651 51 1
-1 1 4 659 29 1
-1 1 4 701 51 1
1 -1 -3 3143 109 1
1 -1 -3 3115 111 1
1 -1 -3 3166 92 1
1 -1 -3 3237 134 1
-1 1 3 3104 114 1
-1 1 3 3026 97 1
-1 1 3 3117 134 1
-1 1 3 3352 108 1
-1 1 3 3228 104 1
1 -1 -2 13932 577 1
1 -1 -2 14874 625 1
1 -1 -2 14552 585 1
1 -1 -2 14141 562 1
1 -1 -2 14799 666 1
1 -1 -2 14308 604 1
-1 1 2 14512 593 1
-1 1 2 14482 607 1
-1 1 2 14616 625 1
-1 1 2 14770 596 1
1 -1 -1 46 12 1
1 -1 -1 36 12 1
1 -1 -1 50 8 1
1 -1 -1 39 11 1
1 -1 -1 33 7 1
1 -1 -1 66 18 1
-1 1 1 18 14 1
-1 1 1 44 12 1
-1 1 1 46 11 1
1 -1 0 16208 716 1
1 -1 0 16972 735 1
1 -1 0 17555 747 1
1 -1 0 18182 750 1
1 -1 0 17925 783 1
-1 1 0 18577 840 1
-1 1 0 17778 757 1
-1 1 0 16706 730 1
-1 1 0 17441 771 1
-1 1 0 16676 736 1
1 -1 1 16431 705 1
1 -1 1 15702 676 1
1 -1 1 16834 726 1
1 -1 1 16378 657 1
1 -1 1 15765 729 1
-1 1 -1 16551 692 1
-1 1 -1 15277 646 1
-1 1 -1 16848 746 1
-1 1 -1 15837 696 1
-1 1 -1 15811 683 1
1 -1 2 12191 474 1
1 -1 2 11774 518 1
1 -1 2 12705 454 1
1 -1 2 12501 494 1
-1 1 -2 12134 464 1
-1 1 -2 12068 477 1
-1 1 -2 12402 506 1
-1 1 -2 12957 463 1
-1 1 -2 11935 451 1
-1 1 -2 11947 477 1
1 -1 3 439 20 1
1 -1 3 440 25 1
1 -1 3 413 25 1
1 -1 3 445 28 1
1 -1 3 433 24 1
-1 1 -3 547 26 1
-1 1 -3 530 40 1
1 -1 4 4863 146 1
1 -1 4 4733 164 1
1 -1 4 4721 203 1
1 -1 4 4705 151 1
1 -1 4 4859 165 1
-1 1 -4 4554 138 1
-1 1 -4 4918 176 1
-1 1 -4 5475 172 1
-1 1 -4 4584 142 1
-1 1 -4 4679 163 1
1 -1 5 373 28 1
1 -1 5 314 26 1
1 -1 5 342 27 1
1 -1 5 300 16 1
1 -1 5 361 28 1
-1 1 -5 368 17 1
-1 1 -5 428 35 1
-1 1 -5 287 29 1
-1 1 -5 425 27 1
1 -1 6 279 21 1
1 -1 6 230 44 1
1 -1 6 243 27 1
1 -1 6 215 23 1
1 -1 6 261 28 1
-1 1 -6 270 16 1
-1 1 -6 323 19 1
-1 1 -6 428 53 1
-1 1 -6 288 30 1
-1 1 -6 341 41 1
1 -1 7 1928 65 1
1 -1 7 2031 139 1
1 -1 7 1793 120 1
1 -1 7 1978 122 1
-1 1 -7 1920 130 1
-1 1 -7 1856 124 1
-1 1 -7 1812 112 1
1 -1 8 389 71 1
1 -1 8 303 40 1
1 -1 8 341 66 1
-1 1 -8 534 44 1
-1 1 -8 510 42 1
-1 1 -8 449 38 1
1 -1 9 138 51 1
1 -1 9 139 31 1
-1 1 -9 131 31 1
1 -1 10 1553 166 1
1 -1 10 1684 105 1
-1 1 -10 1605 112 1
1 -1 11 390 58 1
1 -1 11 380 54 1
-1 1 -11 500 57 1
1 -1 12 193 51 1
1 -1 12 230 43 1
-1 1 -12 191 47 1
1 -1 13 93 66 1
1 -1 13 141 37 1
-1 1 -13 88 41 1
1 -1 14 57 49 1
1 -1 14 23 27 1
-1 1 -14 18 30 1
1 -1 15 182 43 1
1 -1 15 236 39 1
-1 1 -15 245 46 1
1 -1 16 57 28 1
1 -1 16 147 25 1
-1 1 -16 93 29 1
1 0 -16 36 18 1
1 0 -15 35 39 1
1 0 -15 70 24 1
-1 0 15 28 22 1
1 0 -14 43 30 1
1 0 -14 73 27 1
-1 0 14 36 28 1
1 0 -13 79 34 1
-1 0 13 34 49 1
1 0 -12 877 140 1
-1 0 12 630 118 1
-1 0 12 1042 80 1
1 0 -11 842 122 1
-1 0 11 613 106 1
-1 0 11 811 72 1
1 0 -10 1409 93 1
-1 0 10 1087 129 1
-1 0 10 1470 133 1
1 0 -9 499 46 1
-1 0 9 393 42 1
-1 0 9 336 40 1
-1 0 9 489 42 1
1 0 -8 833 50 1
1 0 -8 723 46 1
1 0 -8 881 44 1
1 0 -8 953 56 1
1 0 -8 955 54 1
-1 0 8 784 55 1
-1 0 8 804 77 1
-1 0 8 938 52 1
-1 0 8 879 81 1
1 0 -7 1570 52 1
1 0 -7 1438 81 1
1 0 -7 1702 68 1
1 0 -7 1650 106 1
1 0 -7 1693 74 1
-1 0 7 1380 93 1
-1 0 7 1444 100 1
-1 0 7 1730 73 1
-1 0 7 1565 73 1
1 0 -6 3387 100 1
1 0 -6 3551 118 1
1 0 -6 3533 124 1
1 0 -6 3371 125 1
1 0 -6 3766 139 1
-1 0 6 3517 130 1
-1 0 6 3850 152 1
-1 0 6 4277 149 1
-1 0 6 3568 133 1
1 0 -5 394 18 1
1 0 -5 441 27 1
1 0 -5 459 21 1
1 0 -5 453 27 1
1 0 -5 352 29 1
1 0 -5 438 30 1
-1 0 5 425 26 1
-1 0 5 485 33 1
-1 0 5 459 34 1
-1 0 5 436 43 1
1 0 -4 1140 58 1
1 0 -4 1081 33 1
1 0 -4 1113 43 1
1 0 -4 941 43 1
1 0 -4 1053 64 1
-1 0 4 1003 54 1
-1 0 4 1089 47 1
-1 0 4 1015 43 1
-1 0 4 995 41 1
1 0 -3 9691 339 1
1 0 -3 10577 368 1
1 0 -3 9658 330 1
1 0 -3 9969 420 1
1 0 -3 9778 369 1
1 0 -3 10273 382 1
-1 0 3 9394 361 1
-1 0 3 10099 403 1
-1 0 3 9737 355 1
-1 0 3 9808 360 1
1 0 -2 493 32 1
1 0 -2 502 32 1
1 0 -2 524 44 1
1 0 -2 560 29 1
1 0 -2 587 25 1
-1 0 2 565 24 1
-1 0 2 567 44 1
-1 0 2 646 40 1
-1 0 2 558 37 1
1 0 -1 191 13 1
1 0 -1 178 6 1
1 0 -1 200 15 1
1 0 -1 163 14 1
1 0 -1 174 11 1
-1 0 1 144 19 1
-1 0 1 165 7 1
-1 0 1 122 15 1
-1 0 1 165 25 1
1 0 0 2010 54 1
1 0 0 1981 30 1
1 0 0 1936 64 1
1 0 0 1982 73 1
1 0 0 1967 45 1
-1 0 0 2064 55 1
-1 0 0 2068 58 1
-1 0 0 2035 46 1
1 0 1 776 18 1
1 0 1 759 26 1
1 0 1 741 28 1
-1 0 -1 662 26 1
-1 0 -1 723 16 1
-1 0 -1 697 42 1
-1 0 -1 698 19 1
1 0 2 29 12 1
1 0 2 36 6 1
1 0 2 36 12 1
1 0 2 45 9 1
-1 0 -2 54 12 1
-1 0 -2 63 9 1
-1 0 -2 58 6 1
-1 0 -2 38 12 1
-1 0 -2 69 15 1
1 0 3 49386 3332 1
1 0 3 43610 3014 1
1 0 3 49987 2921 1
1 0 3 47207 3001 1
1 0 3 47168 3144 1
-1 0 -3 46763 3192 1
-1 0 -3 44828 3019 1
-1 0 -3 48383 3039 1
-1 0 -3 46675 3011 1
-1 0 -3 44984 3062 1
1 0 4 2240 101 1
1 0 4 2137 81 1
1 0 4 2118 38 1
1 0 4 2095 71 1
-1 0 -4 2159 70 1
-1 0 -4 2397 100 1
-1 0 -4 2317 51 1
-1 0 -4 2570 103 1
-1 0 -4 2181 74 1
-1 0 -4 2215 92 1
1 0 5 2454 113 1
1 0 5 2361 121 1
1 0 5 2374 111 1
-1 0 -5 2341 89 1
1 0 6 12197 511 1
1 0 6 11396 525 1
1 0 6 12063 527 1
-1 0 -6 10994 469 1
-1 0 -6 12190 519 1
-1 0 -6 12387 581 1
-1 0 -6 11327 480 1
1 0 7 8309 328 1
1 0 7 8162 371 1
1 0 7 8405 353 1
-1 0 -7 7742 360 1
-1 0 -7 8442 344 1
-1 0 -7 7761 378 1
-1 0 -7 7640 363 1
1 0 8 3008 145 1
1 0 8 2925 185 1
1 0 8 2818 129 1
1 0 8 3090 132 1
-1 0 -8 2792 112 1
-1 0 -8 3176 133 1
-1 0 -8 2771 126 1
-1 0 -8 2858 121 1
1 0 9 3586 144 1
1 0 9 3524 182 1
1 0 9 3610 176 1
1 0 9 3965 176 1
-1 0 -9 3495 154 1
-1 0 -9 3937 170 1
-1 0 -9 3600 173 1
-1 0 -9 3795 165 1
1 0 10 2995 179 1
1 0 10 3048 153 1
-1 0 -10 3216 168 1
1 0 11 421 65 1
1 0 11 623 57 1
-1 0 -11 550 58 1
1 0 12 328 64 1
1 0 12 437 82 1
-1 0 -12 460 57 1
1 0 13 306 95 1
1 0 13 349 78 1
-1 0 -13 307 53 1
1 0 14 305 84 1
1 0 14 317 48 1
-1 0 -14 224 50 1
1 0 15 237 52 1
1 0 15 384 45 1
-1 0 -15 203 80 1
1 0 16 99 32 1
1 0 16 170 27 1
-1 0 -16 65 29 1
1 1 -15 92 47 1
1 1 -15 174 40 1
-1 -1 15 38 36 1
1 1 -14 187 42 1
-1 -1 14 71 54 1
-1 -1 14 187 35 1
1 1 -13 116 41 1
-1 -1 13 35 35 1
-1 -1 13 166 35 1
1 1 -12 1013 105 1
-1 -1 12 1078 87 1
1 1 -11 1117 147 1
-1 -1 11 891 114 1
1 1 -10 3443 190 1
-1 -1 10 2833 177 1
-1 -1 10 3434 170 1
1 1 -9 1754 82 1
1 1 -9 1925 107 1
-1 -1 9 1396 90 1
-1 -1 9 1532 92 1
-1 -1 9 1731 92 1
1 1 -8 5669 247 1
1 1 -8 6152 269 1
1 1 -8 5641 245 1
-1 -1 8 5345 258 1
-1 -1 8 5771 273 1
-1 -1 8 6054 253 1
-1 -1 8 5599 242 1
1 1 -7 1715 77 1
1 1 -7 1961 126 1
1 1 -7 1851 79 1
-1 -1 7 1566 108 1
-1 -1 7 1651 115 1
-1 -1 7 1871 86 1
-1 -1 7 1744 77 1
1 1 -6 781 44 1
1 1 -6 793 48 1
1 1 -6 719 61 1
-1 -1 6 737 70 1
-1 -1 6 943 56 1
-1 -1 6 755 40 1
1 1 -5 11766 428 1
1 1 -5 12270 451 1
1 1 -5 13304 581 1
1 1 -5 10445 441 1
1 1 -5 13005 539 1
-1 -1 5 12249 525 1
-1 -1 5 12457 566 1
-1 -1 5 12938 543 1
-1 -1 5 12078 503 1
1 1 -4 454 13 1
1 1 -4 385 30 1
1 1 -4 360 31 1
1 1 -4 421 24 1
-1 -1 4 510 22 1
-1 -1 4 500 36 1
-1 -1 4 517 49 1
-1 -1 4 519 26 1
1 1 -3 3595 90 1
1 1 -3 3941 97 1
1 1 -3 3528 130 1
1 1 -3 3468 123 1
1 1 -3 3529 129 1
-1 -1 3 3629 106 1
-1 -1 3 3719 138 1
-1 -1 3 4019 131 1
-1 -1 3 3410 103 1
1 1 -2 21345 918 1
1 1 -2 20754 955 1
1 1 -2 20863 1038 1
1 1 -2 19646 944 1
1 1 -2 19273 861 1
-1 -1 2 21816 929 1
-1 -1 2 19170 966 1
-1 -1 2 21632 1018 1
-1 -1 2 18502 857 1
1 1 -1 14411 545 1
1 1 -1 13909 530 1
1 1 -1 12453 526 1
1 1 -1 13278 546 1
1 1 -1 13197 487 1
-1 -1 1 13444 490 1
-1 -1 1 13266 511 1
-1 -1 1 13188 558 1
-1 -1 1 13538 545 1
-1 -1 1 13483 491 1
1 1 0 227 23 1
1 1 0 272 20 1
1 1 0 263 19 1
1 1 0 269 28 1
1 1 0 264 7 1
1 1 0 236 6 1
1 1 1 448 36 1
1 1 1 428 19 1
1 1 1 420 32 1
1 1 1 419 7 1
-1 -1 -1 351 21 1
-1 -1 -1 364 16 1
-1 -1 -1 394 16 1
-1 -1 -1 370 27 1
1 1 2 9564 363 1
1 1 2 10259 412 1
1 1 2 9345 296 1
1 1 2 9847 378 1
1 1 2 9384 297 1
-1 -1 -2 9676 368 1
-1 -1 -2 10099 361 1
-1 -1 -2 11300 345 1
-1 -1 -2 10386 365 1
-1 -1 -2 9711 314 1
1 1 3 9282 410 1
1 1 3 9702 363 1
1 1 3 9650 258 1
1 1 3 10015 371 1
1 1 3 8839 321 1
-1 -1 -3 8273 324 1
-1 -1 -3 9297 344 1
-1 -1 -3 9077 319 1
-1 -1 -3 8358 272 1
1 1 4 1171 57 1
1 1 4 1104 50 1
1 1 4 1116 39 1
-1 -1 -4 1243 54 1
-1 -1 -4 1355 54 1
-1 -1 -4 1140 36 1
1 1 5 792 49 1
1 1 5 742 60 1
1 1 5 718 32 1
-1 -1 -5 660 40 1
-1 -1 -5 669 35 1
-1 -1 -5 681 31 1
-1 -1 -5 613 28 1
1 1 6 5533 221 1
1 1 6 4867 247 1
1 1 6 5013 216 1
-1 -1 -6 4956 241 1
-1 -1 -6 5005 184 1
-1 -1 -6 5172 180 1
-1 -1 -6 4801 202 1
1 1 7 797 76 1
1 1 7 687 50 1
1 1 7 726 41 1
-1 -1 -7 738 46 1
-1 -1 -7 757 67 1
-1 -1 -7 790 44 1
-1 -1 -7 651 36 1
1 1 8 2067 93 1
1 1 8 1858 101 1
1 1 8 1842 84 1
-1 -1 -8 1937 125 1
-1 -1 -8 2080 124 1
-1 -1 -8 2033 117 1
-1 -1 -8 1841 107 1
1 1 9 1981 95 1
1 1 9 2046 166 1
1 1 9 1878 128 1
-1 -1 -9 1899 139 1
-1 -1 -9 2115 139 1
-1 -1 -9 2002 124 1
-1 -1 -9 2021 90 1
1 1 10 48 19 1
1 1 10 2 29 1
1 1 10 51 22 1
-1 -1 -10 24 21 1
-1 -1 -10 37 23 1
1 1 11 1335 111 1
1 1 11 1494 172 1
1 1 11 1644 96 1
-1 -1 -11 1409 94 1
1 1 12 1517 130 1
1 1 12 1813 107 1
-1 -1 -12 1450 110 1
1 1 13 52 38 1
1 1 13 85 32 1
-1 -1 -13 67 32 1
1 1 14 38 35 1
1 1 14 54 29 1
-1 -1 -14 51 29 1
1 1 15 117 36 1
1 1 15 109 30 1
-1 -1 -15 25 31 1
1 1 16 58 30 1
-1 -1 -16 29 22 1
-1 -1 -16 128 23 1
1 2 -15 14 20 1
1 2 -15 0 23 1
1 2 -14 46 45 1
-1 -2 14 14 21 1
-1 -2 14 54 22 1
1 2 -13 118 67 1
-1 -2 13 90 34 1
-1 -2 13 134 32 1
1 2 -12 138 42 1
-1 -2 12 48 32 1
-1 -2 12 89 32 1
1 2 -11 107 43 1
-1 -2 11 63 53 1
-1 -2 11 86 31 1
1 2 -10 41 21 1
1 2 -10 64 50 1
-1 -2 10 38 42 1
-1 -2 10 19 24 1
1 2 -9 489 67 1
1 2 -9 527 56 1
-1 -2 9 348 47 1
-1 -2 9 454 67 1
1 2 -8 1079 69 1
1 2 -8 1142 78 1
-1 -2 8 938 67 1
-1 -2 8 847 99 1
-1 -2 8 1073 88 1
1 2 -7 136 26 1
1 2 -7 100 29 1
1 2 -7 103 21 1
-1 -2 7 101 40 1
-1 -2 7 156 28 1
-1 -2 7 61 42 1
-1 -2 7 120 22 1
1 2 -6 499 41 1
1 2 -6 622 44 1
1 2 -6 566 48 1
-1 -2 6 484 66 1
-1 -2 6 571 64 1
-1 -2 6 488 34 1
1 2 -5 3435 184 1
1 2 -5 3099 131 1
1 2 -5 3304 140 1
-1 -2 5 3421 125 1
-1 -2 5 3307 142 1
-1 -2 5 3762 195 1
-1 -2 5 3493 148 1
1 2 -4 2096 129 1
1 2 -4 1914 79 1
1 2 -4 1909 80 1
-1 -2 4 2084 71 1
-1 -2 4 1962 88 1
-1 -2 4 1956 118 1
-1 -2 4 1868 63 1
1 2 -3 647 31 1
1 2 -3 700 49 1
1 2 -3 620 37 1
-1 -2 3 821 45 1
-1 -2 3 763 37 1
-1 -2 3 731 26 1
1 2 -2 2341 73 1
1 2 -2 2508 97 1
1 2 -2 2331 104 1
1 2 -2 2235 55 1
-1 -2 2 2055 70 1
-1 -2 2 2089 88 1
-1 -2 2 2161 74 1
1 2 -1 2106 61 1
1 2 -1 2121 71 1
1 2 -1 2122 85 1
1 2 -1 2103 70 1
-1 -2 1 2294 50 1
-1 -2 1 2339 74 1
-1 -2 1 2478 90 1
-1 -2 1 2416 70 1
1 2 0 1316 40 1
1 2 0 1466 52 1
1 2 0 1410 57 1
1 2 0 1332 41 1
1 2 0 1305 23 1
-1 -2 0 1205 49 1
-1 -2 0 1222 47 1
-1 -2 0 1218 49 1
-1 -2 0 1228 47 1
1 2 1 200 20 1
1 2 1 225 30 1
1 2 1 161 28 1
-1 -2 -1 152 24 1
-1 -2 -1 172 18 1
-1 -2 -1 164 15 1
-1 -2 -1 166 12 1
-1 -2 -1 169 2 1
1 2 2 1204 60 1
1 2 2 1309 55 1
1 2 2 1302 42 1
1 2 2 1217 34 1
-1 -2 -2 1268 51 1
-1 -2 -2 1429 53 1
-1 -2 -2 1441 36 1
-1 -2 -2 1387 36 1
-1 -2 -2 1428 29 1
1 2 3 1453 72 1
1 2 3 1475 60 1
1 2 3 1398 35 1
1 2 3 1483 49 1
1 2 3 1397 40 1
-1 -2 -3 1102 89 1
-1 -2 -3 1440 57 1
-1 -2 -3 1358 32 1
-1 -2 -3 1330 38 1
1 2 4 1140 65 1
1 2 4 984 51 1
1 2 4 1048 25 1
1 2 4 1025 29 1
-1 -2 -4 877 83 1
-1 -2 -4 1027 47 1
-1 -2 -4 976 22 1
-1 -2 -4 1101 29 1
-1 -2 -4 881 39 1
1 2 5 2461 115 1
1 2 5 2346 135 1
1 2 5 2308 71 1
-1 -2 -5 2237 99 1
-1 -2 -5 2563 99 1
-1 -2 -5 2595 84 1
-1 -2 -5 2387 69 1
1 2 6 2115 100 1
1 2 6 1884 88 1
1 2 6 1811 62 1
-1 -2 -6 1954 91 1
-1 -2 -6 2137 127 1
-1 -2 -6 1855 65 1
-1 -2 -6 1836 61 1
1 2 7 1379 111 1
1 2 7 1254 73 1
1 2 7 1158 50 1
-1 -2 -7 1367 74 1
-1 -2 -7 1290 65 1
-1 -2 -7 1194 49 1
-1 -2 -7 1320 71 1
1 2 8 1390 117 1
1 2 8 1165 78 1
1 2 8 1157 80 1
-1 -2 -8 1288 78 1
-1 -2 -8 1221 65 1
-1 -2 -8 1186 56 1
-1 -2 -8 1274 57 1
1 2 9 2919 182 1
1 2 9 2360 139 1
1 2 9 2431 107 1
-1 -2 -9 2719 139 1
-1 -2 -9 2279 102 1
-1 -2 -9 2587 106 1
1 2 10 351 60 1
1 2 10 298 47 1
1 2 10 278 34 1
-1 -2 -10 215 33 1
1 2 11 148 45 1
1 2 11 60 40 1
1 2 11 114 29 1
-1 -2 -11 109 41 1
1 2 12 150 33 1
1 2 12 113 46 1
1 2 12 193 54 1
1 2 13 248 54 1
1 2 13 323 62 1
-1 -2 -13 163 32 1
1 2 14 107 56 1
1 2 14 29 26 1
1 2 15 286 82 1
-1 -2 -15 281 57 1
1 2 16 163 63 1
-1 -2 -16 224 44 1
1 3 -14 17 41 1
1 3 -14 40 16 1
-1 -3 14 15 16 1
1 3 -13 114 56 1
-1 -3 13 83 27 1
-1 -3 13 52 38 1
1 3 -12 324 84 1
-1 -3 12 176 44 1
-1 -3 12 264 39 1
1 3 -11 168 47 1
-1 -3 11 98 37 1
-1 -3 11 173 33 1
1 3 -10 426 55 1
1 3 -10 670 76 1
-1 -3 10 441 88 1
-1 -3 10 506 50 1
1 3 -9 3185 179 1
1 3 -9 3537 207 1
-1 -3 9 2649 175 1
-1 -3 9 2998 198 1
1 3 -8 1024 76 1
1 3 -8 1040 120 1
-1 -3 8 940 77 1
-1 -3 8 990 88 1
1 3 -7 1186 75 1
1 3 -7 1156 77 1
1 3 -7 1060 57 1
-1 -3 7 976 89 1
-1 -3 7 1031 83 1
1 3 -6 2601 136 1
1 3 -6 2710 128 1
1 3 -6 2537 104 1
-1 -3 6 2822 123 1
-1 -3 6 2690 133 1
-1 -3 6 2909 163 1
-1 -3 6 2964 112 1
1 3 -5 4598 267 1
1 3 -5 3948 171 1
1 3 -5 3949 147 1
-1 -3 5 4394 173 1
-1 -3 5 4073 186 1
-1 -3 5 4546 167 1
-1 -3 5 4271 151 1
1 3 -4 5635 251 1
1 3 -4 4698 192 1
1 3 -4 4567 184 1
-1 -3 4 4961 268 1
-1 -3 4 5684 203 1
-1 -3 4 5015 167 1
1 3 -3 4268 193 1
1 3 -3 4414 192 1
1 3 -3 4107 157 1
1 3 -3 3749 137 1
-1 -3 3 3983 166 1
-1 -3 3 3911 144 1
-1 -3 3 3901 117 1
1 3 -2 16829 863 1
1 3 -2 16940 850 1
1 3 -2 16278 822 1
1 3 -2 15361 693 1
-1 -3 2 16612 881 1
-1 -3 2 16807 826 1
-1 -3 2 15789 692 1
-1 -3 2 15327 607 1
1 3 -1 2173 56 1
1 3 -1 2338 85 1
1 3 -1 2483 105 1
1 3 -1 2247 72 1
1 3 -1 2140 58 1
-1 -3 1 2034 85 1
-1 -3 1 2115 89 1
1 3 0 3704 107 1
1 3 0 3871 144 1
1 3 0 3880 150 1
1 3 0 3791 115 1
1 3 0 3640 93 1
-1 -3 0 4024 134 1
-1 -3 0 4110 149 1
-1 -3 0 4027 143 1
-1 -3 0 3692 113 1
-1 -3 0 3955 85 1
1 3 1 4992 159 1
1 3 1 5147 187 1
1 3 1 5127 175 1
1 3 1 4975 158 1
-1 -3 -1 4138 139 1
-1 -3 -1 4514 174 1
-1 -3 -1 4558 161 1
-1 -3 -1 4376 134 1
-1 -3 -1 4399 99 1
1 3 2 3482 165 1
1 3 2 3359 133 1
1 3 2 3552 120 1
1 3 2 3121 92 1
-1 -3 -2 3482 139 1
-1 -3 -2 3615 135 1
-1 -3 -2 3515 112 1
-1 -3 -2 3377 83 1
-1 -3 -2 3517 83 1
-1 -3 -2 3387 80 1
1 3 3 2291 136 1
1 3 3 2338 98 1
1 3 3 2331 71 1
1 3 3 2101 54 1
-1 -3 -3 2554 133 1
-1 -3 -3 2378 87 1
-1 -3 -3 2383 55 1
-1 -3 -3 2246 58 1
-1 -3 -3 2091 56 1
1 3 4 2584 150 1
1 3 4 2656 113 1
1 3 4 2483 91 1
-1 -3 -4 2623 140 1
-1 -3 -4 2403 82 1
-1 -3 -4 2500 62 1
-1 -3 -4 2319 67 1
-1 -3 -4 2405 74 1
-1 -3 -4 2343 60 1
1 3 5 19151 969 1
1 3 5 18818 1004 1
1 3 5 15353 683 1
-1 -3 -5 17422 892 1
-1 -3 -5 19704 1010 1
-1 -3 -5 17350 782 1
-1 -3 -5 16935 697 1
-1 -3 -5 16593 782 1
-1 -3 -5 17952 848 1
-1 -3 -5 17535 769 1
1 3 6 10028 445 1
1 3 6 9657 451 1
1 3 6 8464 330 1
-1 -3 -6 8745 401 1
-1 -3 -6 9715 429 1
-1 -3 -6 7855 276 1
-1 -3 -6 8622 320 1
1 3 7 10832 516 1
1 3 7 10540 539 1
1 3 7 9474 410 1
-1 -3 -7 10255 508 1
-1 -3 -7 11375 546 1
-1 -3 -7 9478 393 1
1 3 8 3633 226 1
1 3 8 3339 245 1
1 3 8 3182 159 1
-1 -3 -8 3499 184 1
-1 -3 -8 3485 212 1
-1 -3 -8 3498 162 1
1 3 9 1776 102 1
1 3 9 1530 159 1
1 3 9 1442 103 1
-1 -3 -9 1635 104 1
1 3 10 1146 82 1
1 3 10 940 138 1
1 3 10 930 62 1
1 3 11 1904 114 1
1 3 11 1810 139 1
1 3 11 1660 98 1
1 3 12 1262 91 1
1 3 12 1122 116 1
-1 -3 -12 1204 77 1
1 3 13 835 94 1
-1 -3 -13 873 67 1
-1 -3 -13 915 97 1
1 3 14 345 91 1
-1 -3 -14 299 63 1
-1 -3 -14 342 61 1
1 3 15 24 31 1
-1 -3 -15 28 19 1
-1 -3 -15 99 31 1
1 3 16 96 32 1
-1 -3 -16 125 18 1
1 4 -13 240 35 1
1 4 -13 97 18 1
-1 -4 13 113 25 1
1 4 -12 359 49 1
-1 -4 12 211 42 1
-1 -4 12 260 48 1
1 4 -11 141 33 1
1 4 -11 267 47 1
-1 -4 11 139 63 1
-1 -4 11 214 32 1
1 4 -10 617 63 1
1 4 -10 702 113 1
-1 -4 10 514 63 1
1 4 -9 680 73 1
1 4 -9 687 77 1
-1 -4 9 630 107 1
1 4 -8 350 76 1
1 4 -8 301 51 1
-1 -4 8 256 42 1
1 4 -7 475 86 1
1 4 -7 434 86 1
-1 -4 7 367 42 1
1 4 -6 1606 113 1
1 4 -6 1446 132 1
1 4 -6 1090 83 1
-1 -4 6 1315 108 1
1 4 -5 366 49 1
1 4 -5 360 59 1
1 4 -5 262 24 1
-1 -4 5 299 34 1
-1 -4 5 328 49 1
1 4 -4 131 24 1
1 4 -4 143 36 1
1 4 -4 67 23 1
1 4 -4 98 23 1
-1 -4 4 109 29 1
-1 -4 4 126 20 1
1 4 -3 1673 110 1
1 4 -3 1704 102 1
1 4 -3 1393 93 1
-1 -4 3 1512 85 1
-1 -4 3 1495 61 1
1 4 -2 3609 146 1
1 4 -2 3632 171 1
1 4 -2 3181 151 1
-1 -4 2 3522 157 1
-1 -4 2 3451 202 1
-1 -4 2 3705 152 1
1 4 -1 116 26 1
1 4 -1 160 32 1
1 4 -1 154 15 1
-1 -4 1 151 28 1
-1 -4 1 160 27 1
-1 -4 1 175 16 1
1 4 0 58 9 1
1 4 0 71 21 1
1 4 0 54 23 1
1 4 0 71 10 1
-1 -4 0 72 11 1
-1 -4 0 72 23 1
-1 -4 0 100 20 1
-1 -4 0 73 16 1
1 4 1 1554 55 1
1 4 1 1667 79 1
1 4 1 1703 110 1
-1 -4 -1 1540 58 1
-1 -4 -1 1677 82 1
-1 -4 -1 1600 70 1
1 4 2 1323 79 1
1 4 2 1420 74 1
1 4 2 1433 66 1
-1 -4 -2 1287 56 1
-1 -4 -2 1474 75 1
-1 -4 -2 1486 86 1
1 4 3 228 26 1
1 4 3 273 34 1
1 4 3 274 27 1
-1 -4 -3 238 40 1
-1 -4 -3 247 33 1
-1 -4 -3 242 21 1
1 4 4 185 27 1
1 4 4 183 49 1
1 4 4 139 23 1
-1 -4 -4 187 45 1
-1 -4 -4 204 30 1
-1 -4 -4 180 18 1
1 4 5 712 53 1
1 4 5 722 92 1
-1 -4 -5 750 87 1
-1 -4 -5 812 59 1
-1 -4 -5 766 44 1
1 4 6 737 58 1
1 4 6 701 64 1
-1 -4 -6 752 63 1
-1 -4 -6 839 62 1
1 4 7 1999 162 1
1 4 7 1991 178 1
1 4 8 91 34 1
1 4 8 110 37 1
1 4 9 68 51 1
1 4 9 57 35 1
1 4 10 25 30 1
1 4 10 70 34 1
1 4 11 74 35 1
1 4 11 100 42 1
1 4 12 461 72 1
1 4 13 696 87 1
-1 -4 -13 940 108 1
1 4 14 100 41 1
-1 -4 -14 142 31 1
1 4 15 14 26 1
-1 -4 -15 26 18 1
1 4 16 35 21 1
1 5 -12 91 24 1
-1 -5 12 36 19 1
1 5 -11 18 17 1
1 5 -11 19 23 1
-1 -5 11 7 19 1
1 5 -10 78 49 1
1 5 -10 142 54 1
-1 -5 10 97 32 1
1 5 -9 54 31 1
1 5 -9 42 30 1
-1 -5 9 39 48 1
1 5 -8 54 50 1
1 5 -8 43 46 1
-1 -5 8 34 27 1
1 5 -7 568 109 1
1 5 -7 577 90 1
-1 -5 7 476 52 1
1 5 -6 806 85 1
1 5 -6 460 91 1
-1 -5 6 637 88 1
1 5 -5 247 50 1
1 5 -5 150 53 1
-1 -5 5 211 35 1
1 5 -4 343 62 1
1 5 -3 678 58 1
1 5 -3 744 121 1
1 5 -2 534 74 1
1 5 -2 560 95 1
1 5 -1 2681 135 1
1 5 -1 2658 149 1
1 5 0 4919 232 1
1 5 0 5040 254 1
-1 -5 0 4601 236 1
-1 -5 0 4696 218 1
1 5 1 4849 231 1
1 5 1 4488 221 1
-1 -5 -1 4588 231 1
-1 -5 -1 4557 249 1
1 5 2 83 18 1
1 5 2 88 29 1
1 5 2 101 27 1
-1 -5 -2 116 29 1
-1 -5 -2 102 22 1
1 5 3 1791 114 1
1 5 3 2059 118 1
1 5 3 1687 134 1
-1 -5 -3 1995 164 1
-1 -5 -3 1959 89 1
1 5 4 315 34 1
1 5 4 406 45 1
1 5 4 233 35 1
-1 -5 -4 307 28 1
1 5 5 164 29 1
1 5 5 222 37 1
1 5 5 104 25 1
-1 -5 -5 125 20 1
1 5 6 627 56 1
1 5 6 617 69 1
1 5 7 104 34 1
1 5 7 145 41 1
1 5 8 743 106 1
1 5 8 659 125 1
1 5 9 556 67 1
1 5 9 571 76 1
1 5 10 380 57 1
1 5 10 334 64 1
1 5 11 231 55 1
-1 -5 -11 223 45 1
1 5 12 205 84 1
-1 -5 -12 244 69 1
1 5 13 321 59 1
-1 -5 -13 439 76 1
1 5 14 176 67 1
-1 -5 -14 225 54 1
1 5 15 250 37 1
-1 -5 -15 237 31 1
1 6 -10 335 38 1
-1 -6 10 288 39 1
1 6 -9 118 51 1
-1 -6 9 107 33 1
1 6 -8 163 40 1
-1 -6 8 93 37 1
1 6 -7 657 68 1
-1 -6 7 412 52 1
1 6 -6 199 49 1
-1 -6 6 151 37 1
1 6 -5 1171 123 1
-1 -6 5 1032 123 1
1 6 -4 1425 128 1
-1 -6 4 1416 94 1
1 6 -3 1306 95 1
1 6 -3 1379 128 1
1 6 -2 1676 162 1
1 6 -2 1759 146 1
1 6 -1 2872 161 1
1 6 -1 2850 278 1
1 6 0 2889 164 1
1 6 0 2613 173 1
1 6 1 2680 158 1
1 6 1 2540 241 1
1 6 2 1914 118 1
1 6 2 1667 128 1
1 6 3 870 75 1
1 6 3 631 74 1
1 6 4 507 56 1
1 6 4 300 79 1
-1 -6 -4 321 35 1
1 6 5 744 77 1
-1 -6 -5 539 49 1
1 6 6 146 74 1
1 6 7 98 40 1
-1 -6 -7 74 29 1
1 6 8 302 55 1
-1 -6 -8 263 43 1
1 6 9 170 75 1
-1 -6 -9 164 38 1
1 6 10 138 83 1
-1 -6 -10 234 67 1
1 6 11 204 71 1
-1 -6 -11 151 40 1
1 6 12 25 29 1
-1 -6 -12 28 26 1
1 6 13 56 30 1
-1 -6 -13 63 27 1
1 6 14 16 25 1
-1 -6 -14 79 21 1
1 7 -9 67 19 1
-1 -7 9 29 17 1
1 7 -8 -26 21 1
-1 -7 8 1 19 1
1 7 -7 82 32 1
-1 -7 7 37 41 1
1 7 -6 1023 88 1
-1 -7 6 811 68 1
1 7 -5 472 71 1
-1 -7 5 477 82 1
1 7 -4 169 61 1
-1 -7 4 254 41 1
1 7 -3 18 38 1
-1 -7 3 61 27 1
1 7 -2 196 43 1
1 7 -2 238 94 1
1 7 -1 131 52 1
1 7 -1 12 44 1
1 7 0 182 63 1
1 7 0 121 51 1
1 7 1 131 58 1
1 7 1 94 47 1
1 7 2 316 77 1
1 7 2 154 79 1
1 7 3 103 39 1
1 7 3 68 36 1
1 7 4 103 34 1
1 7 4 34 32 1
1 7 5 35 32 1
1 7 6 37 33 1
-1 -7 -6 40 25 1
1 7 7 123 42 1
-1 -7 -7 125 33 1
1 7 8 42 31 1
-1 -7 -8 23 26 1
1 7 9 2 27 1
-1 -7 -9 24 24 1
1 7 10 28 31 1
-1 -7 -10 78 42 1
1 7 11 25 26 1
-1 -7 -11 31 24 1
1 7 12 39 22 1
-1 -7 -12 15 21 1
1 8 -6 5 34 1
-1 -8 6 23 19 1
1 8 -5 39 23 1
-1 -8 5 0 17 1
1 8 -4 74 42 1
-1 -8 4 -2 20 1
1 8 -3 290 78 1
-1 -8 3 209 58 1
1 8 -2 474 75 1
-1 -8 2 515 77 1
1 8 -1 253 44 1
1 8 -1 206 83 1
1 8 0 269 48 1
1 8 0 318 55 1
1 8 1 204 64 1
1 8 1 118 75 1
1 8 2 119 54 1
1 8 2 71 39 1
1 8 3 469 53 1
1 8 3 208 56 1
1 8 4 524 54 1
1 8 4 129 51 1
1 8 5 424 92 1
1 8 6 195 44 1
1 8 7 294 41 1
-1 -8 -7 93 27 1
1 8 8 334 58 1
-1 -8 -8 117 28 1
1 8 9 154 44 1
-1 -8 -9 49 22 1
1 8 10 41 37 1
-1 -8 -10 58 19 1
1 9 -2 77 25 1
-1 -9 2 91 21 1
-1 -9 1 94 36 1
1 9 0 50 24 1
-1 -9 0 52 33 1
1 9 1 65 24 1
-1 -9 -1 66 22 1
1 9 2 7 20 1
1 9 2 29 18 1
1 9 3 56 23 1
1 9 3 21 18 1
1 9 4 54 38 1
1 9 5 6 18 1
1 9 6 40 21 1
1 9 7 29 29 1
2 -8 -8 23 18 1
2 -8 -7 30 19 1
-2 8 7 23 13 1
-2 8 7 20 19 1
2 -8 -6 -5 18 1
-2 8 6 23 25 1
-2 8 6 29 21 1
2 -8 -5 28 32 1
-2 8 5 42 31 1
-2 8 5 37 27 1
-2 8 4 24 19 1
-2 8 4 -14 26 1
-2 8 3 38 30 1
-2 8 3 -14 27 1
-2 8 2 20 21 1
-2 8 2 24 30 1
-2 8 1 28 33 1
2 -8 0 -1 19 1
-2 8 0 43 31 1
2 -8 1 -5 18 1
-2 8 -1 19 26 1
2 -8 2 13 18 1
-2 8 -2 -12 28 1
2 -8 3 61 24 1
-2 8 -3 43 54 1
2 -8 4 92 25 1
-2 8 -4 102 52 1
2 -8 5 61 21 1
-2 8 -5 28 27 1
2 -8 6 25 19 1
2 -7 -11 105 43 1
2 -7 -10 124 29 1
2 -7 -9 206 60 1
2 -7 -8 183 35 1
-2 7 8 93 25 1
-2 7 8 30 32 1
2 -7 -7 43 31 1
-2 7 7 69 25 1
-2 7 7 112 53 1
2 -7 -6 205 65 1
-2 7 6 195 37 1
-2 7 6 175 70 1
2 -7 -5 138 36 1
-2 7 5 175 35 1
-2 7 5 148 46 1
2 -7 -4 80 33 1
-2 7 4 166 33 1
-2 7 4 162 70 1
-2 7 3 317 44 1
-2 7 3 264 66 1
-2 7 2 98 32 1
-2 7 2 82 47 1
-2 7 1 196 63 1
-2 7 1 192 85 1
-2 7 0 764 105 1
-2 7 0 682 91 1
-2 7 -1 468 55 1
-2 7 -1 356 74 1
2 -7 2 264 42 1
-2 7 -2 329 101 1
2 -7 3 450 54 1
-2 7 -3 452 110 1
2 -7 4 177 36 1
-2 7 -4 113 81 1
2 -7 5 193 37 1
-2 7 -5 117 47 1
2 -7 6 316 54 1
-2 7 -6 89 42 1
2 -7 7 302 61 1
-2 7 -7 80 52 1
2 -7 8 248 33 1
-2 7 -8 28 33 1
2 -7 9 150 27 1
2 -6 -12 138 27 1
2 -6 -12 76 15 1
2 -6 -11 211 40 1
2 -6 -11 147 38 1
2 -6 -10 390 52 1
2 -6 -10 278 34 1
2 -6 -9 217 49 1
2 -6 -9 218 32 1
2 -6 -8 148 41 1
2 -6 -8 151 29 1
-2 6 8 100 34 1
-2 6 8 111 57 1
2 -6 -7 175 69 1
2 -6 -7 241 49 1
-2 6 7 140 60 1
-2 6 7 145 43 1
2 -6 -6 51 33 1
2 -6 -6 85 24 1
-2 6 6 35 28 1
-2 6 6 60 34 1
2 -6 -5 113 39 1
2 -6 -5 163 47 1
-2 6 5 152 34 1
-2 6 5 125 42 1
2 -6 -4 309 51 1
2 -6 -4 385 39 1
-2 6 4 348 49 1
-2 6 4 304 59 1
2 -6 -3 21 26 1
2 -6 -3 22 21 1
-2 6 3 68 42 1
-2 6 3 161 53 1
2 -6 -2 735 55 1
-2 6 2 693 66 1
-2 6 2 757 88 1
2 -6 -1 120 28 1
-2 6 1 161 33 1
-2 6 1 70 76 1
2 -6 0 87 25 1
-2 6 0 132 31 1
-2 6 0 20 43 1
2 -6 1 103 37 1
-2 6 -1 48 29 1
-2 6 -1 60 43 1
2 -6 2 172 53 1
-2 6 -2 227 40 1
-2 6 -2 201 53 1
2 -6 3 156 32 1
2 -6 3 117 28 1
-2 6 -3 79 47 1
2 -6 4 377 50 1
2 -6 4 359 43 1
-2 6 -4 313 69 1
2 -6 5 301 45 1
2 -6 5 304 39 1
-2 6 -5 211 56 1
2 -6 6 107 37 1
2 -6 6 179 50 1
-2 6 -6 131 72 1
2 -6 7 64 40 1
2 -6 7 17 24 1
-2 6 -7 22 29 1
2 -6 8 205 43 1
2 -6 8 147 32 1
-2 6 -8 92 53 1
2 -6 9 105 36 1
2 -6 9 118 42 1
2 -6 10 123 29 1
2 -6 10 64 19 1
2 -6 11 50 22 1
2 -5 -13 26 20 1
2 -5 -13 35 26 1
2 -5 -12 61 51 1
2 -5 -12 93 25 1
2 -5 -11 120 40 1
2 -5 -11 186 48 1
2 -5 -10 68 30 1
2 -5 -10 23 24 1
2 -5 -9 168 39 1
2 -5 -9 134 30 1
-2 5 9 39 33 1
2 -5 -8 358 72 1
2 -5 -8 353 58 1
-2 5 8 164 42 1
-2 5 8 154 42 1
2 -5 -7 68 43 1
2 -5 -7 5 22 1
-2 5 7 31 25 1
-2 5 7 11 41 1
2 -5 -6 124 49 1
2 -5 -6 76 25 1
-2 5 6 47 26 1
-2 5 6 24 46 1
2 -5 -5 127 49 1
2 -5 -5 93 25 1
-2 5 5 104 28 1
-2 5 5 47 54 1
2 -5 -4 74 25 1
2 -5 -4 68 33 1
-2 5 4 35 24 1
-2 5 4 27 29 1
2 -5 -3 335 64 1
2 -5 -3 399 57 1
-2 5 3 343 39 1
-2 5 3 316 50 1
2 -5 -2 1084 73 1
2 -5 -2 1167 92 1
-2 5 2 1122 72 1
-2 5 2 1069 89 1
2 -5 -1 943 67 1
2 -5 -1 1088 62 1
-2 5 1 1091 69 1
-2 5 1 952 128 1
2 -5 0 321 56 1
2 -5 0 472 41 1
-2 5 0 468 42 1
-2 5 0 436 57 1
2 -5 1 578 67 1
-2 5 -1 528 49 1
-2 5 -1 545 70 1
2 -5 2 287 34 1
-2 5 -2 272 39 1
-2 5 -2 292 50 1
2 -5 3 143 28 1
-2 5 -3 177 33 1
-2 5 -3 125 44 1
2 -5 4 162 52 1
2 -5 4 209 50 1
-2 5 -4 121 68 1
2 -5 5 46 36 1
2 -5 5 6 21 1
-2 5 -5 20 29 1
2 -5 6 203 40 1
2 -5 6 245 38 1
-2 5 -6 113 45 1
2 -5 7 492 57 1
2 -5 7 553 54 1
-2 5 -7 239 63 1
2 -5 8 353 56 1
2 -5 8 435 81 1
2 -5 9 390 63 1
2 -5 9 377 52 1
2 -5 10 284 75 1
2 -5 10 294 41 1
-2 5 -10 101 58 1
2 -5 11 358 54 1
2 -5 11 480 62 1
-2 5 -11 125 67 1
2 -5 12 78 27 1
2 -5 12 87 20 1
-2 5 -12 9 32 1
2 -4 -14 54 21 1
2 -4 -14 123 23 1
2 -4 -13 80 29 1
2 -4 -13 136 28 1
2 -4 -12 253 45 1
2 -4 -12 332 63 1
2 -4 -11 447 55 1
2 -4 -11 443 54 1
2 -4 -10 305 70 1
2 -4 -10 249 43 1
2 -4 -9 1524 108 1
2 -4 -9 1503 99 1
-2 4 8 1266 89 1
-2 4 8 1323 91 1
2 -4 -7 2323 178 1
2 -4 -7 2355 114 1
-2 4 7 1825 110 1
-2 4 7 1708 113 1
2 -4 -6 1655 148 1
2 -4 -6 1850 93 1
-2 4 6 1602 129 1
-2 4 6 1683 104 1
2 -4 -5 637 56 1
2 -4 -5 722 68 1
2 -4 -5 745 70 1
-2 4 5 588 48 1
-2 4 5 533 56 1
2 -4 -4 1809 98 1
2 -4 -4 1974 129 1
2 -4 -4 1924 91 1
2 -4 -4 1958 92 1
-2 4 4 1948 98 1
-2 4 4 1886 149 1
-2 4 4 1970 111 1
2 -4 -3 3728 219 1
2 -4 -3 3979 171 1
2 -4 -3 3924 166 1
2 -4 -3 3901 166 1
-2 4 3 3817 166 1
-2 4 3 3921 192 1
-2 4 3 3666 181 1
2 -4 -2 17321 971 1
2 -4 -2 17769 995 1
2 -4 -2 18606 1011 1
2 -4 -2 18420 1073 1
2 -4 -2 18580 1010 1
-2 4 2 17987 993 1
-2 4 2 17966 1136 1
2 -4 -1 27126 1740 1
2 -4 -1 26999 1746 1
2 -4 -1 27691 1722 1
2 -4 -1 28355 1766 1
2 -4 -1 27324 1720 1
-2 4 1 27010 1810 1
-2 4 1 26442 1727 1
2 -4 0 15013 849 1
2 -4 0 14644 794 1
2 -4 0 15201 784 1
2 -4 0 14582 744 1
-2 4 0 14937 771 1
-2 4 0 15341 838 1
-2 4 0 14959 833 1
2 -4 1 3730 161 1
2 -4 1 3904 182 1
2 -4 1 3898 169 1
2 -4 1 4160 168 1
-2 4 -1 3961 163 1
-2 4 -1 3959 192 1
-2 4 -1 3837 163 1
2 -4 2 761 45 1
2 -4 2 913 61 1
2 -4 2 1000 85 1
2 -4 2 1003 52 1
-2 4 -2 951 78 1
-2 4 -2 907 105 1
-2 4 -2 839 51 1
2 -4 3 1127 74 1
2 -4 3 1131 64 1
2 -4 3 1126 60 1
-2 4 -3 1085 64 1
-2 4 -3 1041 77 1
-2 4 -3 1008 59 1
2 -4 4 474 41 1
2 -4 4 423 41 1
2 -4 4 483 40 1
-2 4 -4 497 54 1
2 -4 5 2739 181 1
2 -4 5 2780 127 1
-2 4 -5 2443 148 1
-2 4 -5 2349 156 1
2 -4 6 1346 88 1
2 -4 6 1507 83 1
-2 4 -6 1076 138 1
-2 4 -6 1163 81 1
2 -4 7 646 58 1
2 -4 7 792 90 1
-2 4 -7 500 65 1
-2 4 -7 613 82 1
2 -4 8 349 53 1
2 -4 8 433 51 1
-2 4 -8 309 46 1
2 -4 9 362 59 1
2 -4 9 328 51 1
-2 4 -9 238 48 1
2 -4 10 181 50 1
2 -4 10 231 42 1
-2 4 -10 128 42 1
2 -4 11 207 80 1
2 -4 11 242 70 1
-2 4 -11 238 69 1
2 -4 12 17 28 1
2 -4 12 29 24 1
-2 4 -12 30 25 1
2 -4 13 90 39 1
2 -4 13 209 30 1
-2 4 -13 139 35 1
2 -4 14 55 24 1
2 -4 14 90 18 1
-2 4 -14 34 21 1
2 -3 -15 53 19 1
2 -3 -14 169 32 1
2 -3 -13 88 48 1
2 -3 -13 179 34 1
2 -3 -12 201 42 1
2 -3 -12 322 66 1
2 -3 -11 209 42 1
2 -3 -11 315 45 1
2 -3 -10 195 58 1
2 -3 -10 161 38 1
2 -3 -9 123 35 1
2 -3 -9 169 34 1
-2 3 9 144 30 1
2 -3 -8 171 50 1
2 -3 -8 153 31 1
-2 3 8 107 45 1
-2 3 8 122 46 1
2 -3 -7 143 27 1
2 -3 -7 117 20 1
2 -3 -7 79 26 1
-2 3 7 62 23 1
-2 3 7 56 24 1
2 -3 -6 263 36 1
2 -3 -6 381 54 1
2 -3 -6 357 44 1
2 -3 -6 333 51 1
-2 3 6 275 31 1
-2 3 6 276 33 1
-2 3 6 260 39 1
2 -3 -5 76 23 1
2 -3 -5 75 31 1
2 -3 -5 84 27 1
2 -3 -5 57 20 1
-2 3 5 43 18 1
-2 3 5 97 32 1
-2 3 5 88 35 1
2 -3 -4 391 54 1
2 -3 -4 480 47 1
2 -3 -4 379 39 1
2 -3 -4 378 32 1
-2 3 4 323 27 1
-2 3 4 251 34 1
-2 3 4 288 33 1
2 -3 -3 1040 56 1
2 -3 -3 1064 66 1
2 -3 -3 973 50 1
2 -3 -3 1020 52 1
-2 3 3 1027 65 1
-2 3 3 1036 61 1
-2 3 3 1065 63 1
2 -3 -2 4597 222 1
2 -3 -2 4518 167 1
2 -3 -2 4678 217 1
2 -3 -2 4775 184 1
-2 3 2 4234 159 1
-2 3 2 4642 192 1
2 -3 -1 4445 211 1
2 -3 -1 4066 152 1
2 -3 -1 4285 163 1
2 -3 -1 4156 155 1
-2 3 1 3810 168 1
-2 3 1 4275 177 1
-2 3 1 3733 117 1
-2 3 1 4066 155 1
2 -3 0 438 32 1
2 -3 0 421 45 1
2 -3 0 478 34 1
2 -3 0 429 49 1
-2 3 0 460 43 1
-2 3 0 489 37 1
-2 3 0 379 22 1
-2 3 0 477 48 1
2 -3 1 1836 105 1
2 -3 1 1866 75 1
2 -3 1 1890 73 1
-2 3 -1 1762 68 1
-2 3 -1 1795 81 1
-2 3 -1 1625 62 1
-2 3 -1 1849 76 1
2 -3 2 2080 104 1
2 -3 2 2075 91 1
2 -3 2 2148 85 1
2 -3 2 2207 89 1
-2 3 -2 2189 84 1
-2 3 -2 2183 97 1
-2 3 -2 2036 92 1
-2 3 -2 1872 93 1
-2 3 -2 2303 121 1
2 -3 3 551 32 1
2 -3 3 648 44 1
2 -3 3 687 56 1
2 -3 3 644 39 1
-2 3 -3 578 37 1
-2 3 -3 628 64 1
-2 3 -3 545 35 1
-2 3 -3 562 38 1
2 -3 4 31 12 1
2 -3 4 51 26 1
2 -3 4 41 19 1
2 -3 4 43 16 1
2 -3 4 34 27 1
-2 3 -4 66 19 1
-2 3 -4 34 17 1
-2 3 -4 33 15 1
-2 3 -4 41 17 1
2 -3 5 350 35 1
2 -3 5 401 43 1
2 -3 5 390 31 1
2 -3 5 441 39 1
-2 3 -5 406 38 1
-2 3 -5 449 35 1
-2 3 -5 425 54 1
-2 3 -5 495 56 1
2 -3 6 247 33 1
2 -3 6 308 63 1
2 -3 6 334 53 1
-2 3 -6 252 34 1
-2 3 -6 268 52 1
-2 3 -6 216 34 1
-2 3 -6 261 33 1
2 -3 7 227 33 1
2 -3 7 192 26 1
2 -3 7 248 37 1
-2 3 -7 393 57 1
2 -3 8 106 45 1
2 -3 8 50 30 1
-2 3 -8 71 27 1
2 -3 9 308 85 1
2 -3 9 344 81 1
-2 3 -9 300 50 1
2 -3 10 312 60 1
2 -3 10 452 56 1
-2 3 -10 370 55 1
2 -3 11 314 65 1
2 -3 11 415 57 1
-2 3 -11 402 59 1
2 -3 12 84 37 1
2 -3 12 115 36 1
-2 3 -12 79 38 1
2 -3 13 101 40 1
2 -3 13 145 51 1
-2 3 -13 91 36 1
2 -3 14 64 49 1
2 -3 14 65 25 1
-2 3 -14 59 28 1
2 -3 15 74 27 1
2 -3 15 146 23 1
-2 3 -15 87 26 1
2 -2 -15 63 35 1
2 -2 -14 196 58 1
2 -2 -13 347 48 1
2 -2 -12 1074 87 1
2 -2 -11 199 61 1
2 -2 -11 272 44 1
2 -2 -10 618 54 1
2 -2 -10 716 63 1
2 -2 -9 910 61 1
2 -2 -9 1017 68 1
-2 2 9 686 59 1
2 -2 -8 227 48 1
2 -2 -8 195 35 1
2 -2 -8 210 33 1
-2 2 8 190 31 1
2 -2 -7 1248 64 1
2 -2 -7 1331 134 1
2 -2 -7 1122 48 1
2 -2 -7 1127 66 1
2 -2 -7 1319 76 1
-2 2 7 1051 92 1
-2 2 7 1086 75 1
-2 2 7 1056 65 1
2 -2 -6 169 26 1
2 -2 -6 224 36 1
2 -2 -6 158 25 1
2 -2 -6 166 30 1
2 -2 -6 183 42 1
2 -2 -6 193 45 1
-2 2 6 130 32 1
-2 2 6 144 26 1
-2 2 6 228 44 1
-2 2 6 216 20 1
2 -2 -5 1859 95 1
2 -2 -5 1693 60 1
2 -2 -5 1510 74 1
2 -2 -5 1536 73 1
2 -2 -5 1708 80 1
-2 2 5 1432 61 1
-2 2 5 1642 75 1
-2 2 5 1738 84 1
-2 2 5 1480 53 1
2 -2 -4 316 30 1
2 -2 -4 392 55 1
2 -2 -4 340 19 1
2 -2 -4 323 18 1
2 -2 -4 371 29 1
2 -2 -4 360 29 1
-2 2 4 246 31 1
-2 2 4 185 46 1
-2 2 4 223 31 1
2 -2 -3 6088 239 1
2 -2 -3 6345 254 1
2 -2 -3 6161 210 1
2 -2 -3 5942 198 1
2 -2 -3 6041 232 1
2 -2 -3 6269 240 1
-2 2 3 5965 209 1
-2 2 3 6276 248 1
-2 2 3 5978 241 1
-2 2 3 6198 213 1
2 -2 -2 3089 151 1
2 -2 -2 3076 122 1
2 -2 -2 3029 112 1
2 -2 -2 2948 100 1
2 -2 -2 3116 113 1
2 -2 -2 3000 112 1
-2 2 2 3086 112 1
-2 2 2 3198 119 1
-2 2 2 3269 124 1
-2 2 2 3043 100 1
2 -2 -1 135 27 1
-2 2 1 58 11 1
-2 2 1 69 16 1
-2 2 1 63 14 1
-2 2 1 64 15 1
2 -2 0 40 15 1
2 -2 0 33 17 1
2 -2 0 30 14 1
2 -2 0 -1 13 1
2 -2 0 18 13 1
-2 2 0 52 15 1
-2 2 0 64 15 1
2 -2 1 5360 194 1
2 -2 1 4959 173 1
2 -2 1 5207 178 1
2 -2 1 4794 149 1
2 -2 1 5196 187 1
-2 2 -1 5066 174 1
-2 2 -1 4983 163 1
-2 2 -1 5431 193 1
-2 2 -1 4980 197 1
-2 2 -1 5129 184 1
2 -2 2 2660 92 1
2 -2 2 2574 115 1
2 -2 2 2667 84 1
2 -2 2 2773 97 1
-2 2 -2 2409 81 1
-2 2 -2 2400 102 1
-2 2 -2 2452 89 1
-2 2 -2 2387 85 1
-2 2 -2 2435 90 1
2 -2 3 11746 553 1
2 -2 3 11334 483 1
2 -2 3 11423 513 1
2 -2 3 11913 459 1
2 -2 3 12550 598 1
-2 2 -3 11289 469 1
-2 2 -3 11890 513 1
-2 2 -3 12501 475 1
-2 2 -3 11764 516 1
2 -2 4 763 36 1
2 -2 4 792 39 1
2 -2 4 761 45 1
2 -2 4 854 33 1
2 -2 4 801 45 1
-2 2 -4 791 44 1
-2 2 -4 853 60 1
-2 2 -4 939 41 1
-2 2 -4 805 66 1
-2 2 -4 828 64 1
2 -2 5 3635 153 1
2 -2 5 3478 135 1
2 -2 5 3299 139 1
2 -2 5 3398 97 1
2 -2 5 3862 148 1
-2 2 -5 3221 124 1
-2 2 -5 3640 189 1
-2 2 -5 3269 133 1
-2 2 -5 3352 135 1
2 -2 6 7395 320 1
2 -2 6 6824 294 1
2 -2 6 6940 316 1
2 -2 6 8039 387 1
-2 2 -6 6783 246 1
-2 2 -6 6725 325 1
-2 2 -6 7494 381 1
-2 2 -6 6376 276 1
-2 2 -6 7221 306 1
2 -2 7 1696 90 1
2 -2 7 1709 93 1
2 -2 7 1922 91 1
-2 2 -7 1819 134 1
-2 2 -7 1284 130 1
-2 2 -7 1702 85 1
2 -2 8 3714 200 1
2 -2 8 3853 186 1
-2 2 -8 3871 255 1
2 -2 9 1767 184 1
2 -2 9 2055 177 1
-2 2 -9 2011 174 1
2 -2 10 1189 151 1
2 -2 10 1388 101 1
-2 2 -10 1235 142 1
2 -2 11 765 135 1
2 -2 11 850 81 1
-2 2 -11 742 130 1
2 -2 12 116 63 1
2 -2 12 82 38 1
-2 2 -12 112 59 1
2 -2 13 414 110 1
2 -2 13 629 97 1
-2 2 -13 532 109 1
2 -2 14 113 40 1
2 -2 14 166 33 1
-2 2 -14 65 39 1
2 -2 15 183 42 1
2 -2 15 303 35 1
-2 2 -15 190 41 1
2 -1 -15 74 39 1
2 -1 -14 192 57 1
2 -1 -13 659 98 1
2 -1 -12 317 59 1
2 -1 -12 703 60 1
2 -1 -11 300 57 1
2 -1 -11 712 59 1
2 -1 -10 2014 184 1
2 -1 -10 2699 136 1
-2 1 10 1968 161 1
2 -1 -9 1982 94 1
2 -1 -9 2019 114 1
-2 1 9 1947 101 1
2 -1 -8 339 46 1
2 -1 -8 368 61 1
2 -1 -8 280 35 1
-2 1 8 303 34 1
-2 1 8 320 44 1
-2 1 8 422 33 1
2 -1 -7 1413 60 1
2 -1 -7 1510 86 1
2 -1 -7 1341 51 1
2 -1 -7 1208 67 1
2 -1 -7 1562 77 1
-2 1 7 1338 98 1
-2 1 7 1252 83 1
-2 1 7 1519 71 1
2 -1 -6 397 28 1
2 -1 -6 458 39 1
2 -1 -6 410 21 1
2 -1 -6 384 31 1
2 -1 -6 424 37 1
-2 1 6 293 30 1
-2 1 6 346 40 1
-2 1 6 294 48 1
2 -1 -5 1011 49 1
2 -1 -5 1213 59 1
2 -1 -5 1088 46 1
2 -1 -5 1069 70 1
2 -1 -5 1181 53 1
2 -1 -5 1275 59 1
-2 1 5 1095 58 1
-2 1 5 1151 55 1
-2 1 5 1249 48 1
2 -1 -4 1489 60 1
2 -1 -4 1744 100 1
2 -1 -4 1576 80 1
2 -1 -4 1742 89 1
2 -1 -4 1722 92 1
-2 1 4 1511 49 1
-2 1 4 1567 66 1
-2 1 4 1677 74 1
-2 1 4 1569 54 1
2 -1 -3 8701 388 1
2 -1 -3 9457 374 1
2 -1 -3 9125 305 1
2 -1 -3 9228 360 1
2 -1 -3 9174 360 1
2 -1 -3 9079 402 1
-2 1 3 8701 307 1
-2 1 3 8473 343 1
-2 1 3 9100 387 1
-2 1 3 9161 375 1
2 -1 -2 4421 189 1
2 -1 -2 4385 157 1
2 -1 -2 4520 117 1
2 -1 -2 4375 150 1
2 -1 -2 4639 156 1
2 -1 -2 4588 158 1
-2 1 2 4488 130 1
-2 1 2 4582 164 1
-2 1 2 4417 205 1
-2 1 2 4642 175 1
2 -1 -1 2972 102 1
2 -1 -1 2705 62 1
2 -1 -1 2751 88 1
2 -1 -1 2762 89 1
2 -1 -1 2719 89 1
-2 1 1 2824 94 1
-2 1 1 2527 65 1
-2 1 1 2632 91 1
-2 1 1 2586 83 1
2 -1 0 1380 57 1
2 -1 0 1419 43 1
2 -1 0 1411 49 1
2 -1 0 1454 52 1
-2 1 0 1651 59 1
-2 1 0 1632 77 1
-2 1 0 1595 54 1
-2 1 0 1571 53 1
2 -1 1 3233 113 1
2 -1 1 3237 88 1
2 -1 1 2947 89 1
2 -1 1 3063 97 1
2 -1 1 3083 126 1
-2 1 -1 3101 134 1
-2 1 -1 3161 121 1
-2 1 -1 3002 103 1
-2 1 -1 3083 127 1
2 -1 2 3594 157 1
2 -1 2 3271 108 1
2 -1 2 3157 94 1
2 -1 2 3196 91 1
2 -1 2 3493 113 1
2 -1 2 3486 112 1
-2 1 -2 3345 113 1
-2 1 -2 3436 100 1
-2 1 -2 3320 148 1
-2 1 -2 3339 109 1
2 -1 3 368 26 1
2 -1 3 302 19 1
2 -1 3 334 32 1
2 -1 3 308 15 1
2 -1 3 365 24 1
2 -1 3 374 37 1
-2 1 -3 369 23 1
-2 1 -3 374 25 1
-2 1 -3 320 26 1
-2 1 -3 355 23 1
2 -1 4 71 16 1
2 -1 4 71 13 1
2 -1 4 85 23 1
2 -1 4 75 16 1
-2 1 -4 75 14 1
-2 1 -4 96 11 1
-2 1 -4 80 17 1
-2 1 -4 108 19 1
-2 1 -4 83 16 1
2 -1 5 1685 88 1
2 -1 5 1499 64 1
2 -1 5 1522 64 1
2 -1 5 1478 48 1
2 -1 5 1690 91 1
-2 1 -5 1574 58 1
-2 1 -5 1496 61 1
-2 1 -5 1903 96 1
-2 1 -5 1684 74 1
-2 1 -5 1605 66 1
2 -1 6 907 43 1
2 -1 6 904 54 1
2 -1 6 807 47 1
2 -1 6 941 49 1
-2 1 -6 832 39 1
-2 1 -6 1100 62 1
-2 1 -6 945 55 1
-2 1 -6 857 68 1
2 -1 7 805 43 1
2 -1 7 809 56 1
2 -1 7 757 50 1
2 -1 7 896 77 1
-2 1 -7 810 38 1
-2 1 -7 853 64 1
-2 1 -7 582 84 1
-2 1 -7 748 47 1
2 -1 8 2458 109 1
2 -1 8 2345 122 1
2 -1 8 2119 113 1
2 -1 8 2538 118 1
-2 1 -8 2399 121 1
-2 1 -8 2681 133 1
-2 1 -8 2000 164 1
-2 1 -8 2193 105 1
2 -1 9 265 44 1
2 -1 9 271 40 1
-2 1 -9 262 66 1
2 -1 10 710 110 1
2 -1 10 796 69 1
-2 1 -10 724 110 1
2 -1 11 876 132 1
2 -1 11 1077 128 1
-2 1 -11 1023 129 1
2 -1 12 1071 164 1
2 -1 12 1234 135 1
-2 1 -12 1035 149 1
2 -1 13 -5 55 1
2 -1 13 58 29 1
-2 1 -13 35 32 1
2 -1 14 138 66 1
2 -1 14 90 33 1
-2 1 -14 127 38 1
2 -1 15 102 38 1
2 -1 15 147 48 1
-2 1 -15 122 35 1
2 -1 16 41 24 1
2 -1 16 65 20 1
-2 1 -16 2 25 1
2 0 -15 34 27 1
2 0 -15 10 18 1
2 0 -14 20 21 1
2 0 -14 -5 20 1
2 0 -13 44 32 1
2 0 -13 84 29 1
2 0 -12 425 63 1
2 0 -12 557 57 1
2 0 -11 80 35 1
-2 0 11 61 40 1
2 0 -10 253 44 1
-2 0 10 173 32 1
-2 0 10 245 39 1
2 0 -9 615 54 1
-2 0 9 418 41 1
-2 0 9 462 74 1
2 0 -8 17 24 1
-2 0 8 27 17 1
-2 0 8 67 41 1
-2 0 8 82 35 1
-2 0 8 65 21 1
2 0 -7 2083 78 1
2 0 -7 1957 89 1
2 0 -7 2448 100 1
2 0 -7 1898 101 1
2 0 -7 2366 102 1
-2 0 7 2274 168 1
-2 0 7 2410 112 1
-2 0 7 2073 94 1
2 0 -6 793 36 1
2 0 -6 842 71 1
2 0 -6 933 52 1
2 0 -6 769 51 1
2 0 -6 955 71 1
-2 0 6 870 89 1
-2 0 6 815 53 1
-2 0 6 734 44 1
2 0 -5 1254 47 1
2 0 -5 1352 74 1
2 0 -5 1514 67 1
2 0 -5 1268 63 1
2 0 -5 1472 63 1
-2 0 5 1192 103 1
-2 0 5 1320 90 1
-2 0 5 1222 55 1
2 0 -4 785 33 1
2 0 -4 856 35 1
2 0 -4 821 65 1
2 0 -4 808 45 1
2 0 -4 829 40 1
-2 0 4 809 35 1
-2 0 4 980 84 1
-2 0 4 913 61 1
-2 0 4 850 56 1
2 0 -3 2198 70 1
2 0 -3 2197 89 1
2 0 -3 2096 79 1
2 0 -3 2158 81 1
2 0 -3 2280 73 1
-2 0 3 1909 55 1
-2 0 3 1838 119 1
-2 0 3 2152 102 1
2 0 -2 2754 89 1
2 0 -2 2706 129 1
2 0 -2 2929 105 1
2 0 -2 2895 86 1
2 0 -2 2849 87 1
-2 0 2 2788 87 1
-2 0 2 2905 101 1
2 0 -1 757 36 1
2 0 -1 729 36 1
2 0 -1 748 39 1
2 0 -1 686 40 1
2 0 -1 750 28 1
-2 0 1 833 50 1
-2 0 1 855 39 1
2 0 0 2227 78 1
2 0 0 2185 67 1
2 0 0 2305 82 1
2 0 0 2255 61 1
-2 0 0 2069 75 1
-2 0 0 1990 76 1
-2 0 0 2010 74 1
2 0 1 3199 113 1
2 0 1 2963 73 1
2 0 1 2982 73 1
2 0 1 3027 104 1
2 0 1 3121 105 1
-2 0 -1 3168 106 1
-2 0 -1 3253 87 1
-2 0 -1 3318 114 1
-2 0 -1 3261 88 1
2 0 2 4115 147 1
2 0 2 3724 100 1
2 0 2 3705 99 1
2 0 2 4110 179 1
2 0 2 4063 118 1
-2 0 -2 3789 137 1
-2 0 -2 3850 113 1
-2 0 -2 3878 143 1
-2 0 -2 3668 130 1
2 0 3 484 34 1
2 0 3 445 22 1
2 0 3 457 31 1
2 0 3 486 22 1
-2 0 -3 478 30 1
-2 0 -3 447 18 1
-2 0 -3 505 13 1
-2 0 -3 516 33 1
-2 0 -3 506 22 1
2 0 4 283 28 1
2 0 4 248 21 1
2 0 4 280 24 1
2 0 4 286 20 1
-2 0 -4 302 24 1
-2 0 -4 273 17 1
-2 0 -4 262 9 1
-2 0 -4 306 41 1
-2 0 -4 257 28 1
2 0 5 2620 104 1
2 0 5 2267 88 1
2 0 5 2431 85 1
-2 0 -5 2293 121 1
-2 0 -5 2370 80 1
-2 0 -5 2766 97 1
-2 0 -5 2385 96 1
-2 0 -5 2392 106 1
2 0 6 312 30 1
2 0 6 333 31 1
2 0 6 341 42 1
-2 0 -6 299 42 1
-2 0 -6 429 49 1
-2 0 -6 290 25 1
2 0 7 4611 228 1
2 0 7 4464 191 1
2 0 7 4089 173 1
2 0 7 4418 172 1
-2 0 -7 4320 208 1
-2 0 -7 4037 156 1
2 0 8 1695 88 1
2 0 8 1480 86 1
2 0 8 1587 121 1
2 0 8 1686 83 1
-2 0 -8 1562 72 1
-2 0 -8 1614 95 1
-2 0 -8 1404 101 1
2 0 9 796 58 1
2 0 9 755 94 1
2 0 9 803 58 1
-2 0 -9 725 50 1
-2 0 -9 812 93 1
2 0 10 162 41 1
2 0 10 233 52 1
-2 0 -10 108 26 1
-2 0 -10 160 36 1
2 0 11 126 44 1
2 0 11 238 60 1
-2 0 -11 165 38 1
2 0 12 450 70 1
2 0 12 518 86 1
-2 0 -12 451 64 1
2 0 13 227 83 1
2 0 13 273 66 1
-2 0 -13 163 45 1
2 0 14 323 85 1
2 0 14 256 43 1
-2 0 -14 220 75 1
2 0 15 289 82 1
2 0 15 317 42 1
-2 0 -15 240 46 1
2 0 16 235 41 1
2 0 16 312 51 1
-2 0 -16 95 59 1
2 1 -15 48 21 1
2 1 -15 35 17 1
2 1 -14 154 56 1
2 1 -14 125 45 1
2 1 -13 231 66 1
2 1 -13 99 51 1
2 1 -12 37 33 1
2 1 -11 1304 109 1
-2 -1 11 884 110 1
-2 -1 11 1327 87 1
2 1 -10 1936 194 1
-2 -1 10 1928 113 1
2 1 -9 1712 101 1
2 1 -9 1793 116 1
-2 -1 9 1626 134 1
2 1 -8 2766 178 1
2 1 -8 2917 149 1
-2 -1 8 2681 126 1
2 1 -7 2748 169 1
2 1 -7 2424 180 1
2 1 -7 2690 111 1
-2 -1 7 2739 141 1
-2 -1 7 2977 202 1
-2 -1 7 2523 110 1
2 1 -6 1938 90 1
2 1 -6 1386 128 1
2 1 -6 1872 75 1
-2 -1 6 1616 68 1
-2 -1 6 2086 107 1
-2 -1 6 1915 99 1
-2 -1 6 1805 73 1
2 1 -5 12056 487 1
2 1 -5 12721 507 1
2 1 -5 13394 623 1
2 1 -5 11907 561 1
2 1 -5 13420 578 1
-2 -1 5 11420 530 1
-2 -1 5 12589 698 1
-2 -1 5 13591 606 1
-2 -1 5 11667 502 1
2 1 -4 9914 381 1
2 1 -4 9593 365 1
2 1 -4 9570 421 1
2 1 -4 9255 407 1
2 1 -4 9315 366 1
-2 -1 4 9186 378 1
-2 -1 4 9257 420 1
-2 -1 4 10212 414 1
-2 -1 4 9228 355 1
2 1 -3 5666 183 1
2 1 -3 5868 179 1
2 1 -3 6365 244 1
2 1 -3 6389 242 1
2 1 -3 6068 197 1
-2 -1 3 5373 162 1
-2 -1 3 5729 245 1
-2 -1 3 6317 273 1
-2 -1 3 5664 184 1
2 1 -2 17614 844 1
2 1 -2 17496 931 1
2 1 -2 18408 906 1
2 1 -2 18294 838 1
-2 -1 2 18848 875 1
-2 -1 2 16685 697 1
-2 -1 2 17786 763 1
-2 -1 2 17684 902 1
-2 -1 2 19499 1005 1
-2 -1 2 18373 809 1
2 1 -1 6454 226 1
2 1 -1 6580 190 1
2 1 -1 6406 240 1
2 1 -1 6716 259 1
2 1 -1 6514 195 1
2 1 -1 6866 221 1
-2 -1 1 7118 235 1
-2 -1 1 6820 198 1
-2 -1 1 6822 263 1
-2 -1 1 7092 261 1
2 1 0 2671 114 1
2 1 0 2592 63 1
2 1 0 2506 110 1
2 1 0 2693 97 1
2 1 0 2533 65 1
2 1 0 2602 58 1
2 1 1 11183 474 1
2 1 1 11601 423 1
2 1 1 10783 418 1
2 1 1 11482 489 1
2 1 1 11608 400 1
-2 -1 -1 11989 490 1
-2 -1 -1 12291 431 1
-2 -1 -1 11981 502 1
-2 -1 -1 12019 505 1
-2 -1 -1 12642 441 1
2 1 2 3950 184 1
2 1 2 3796 109 1
2 1 2 3692 95 1
2 1 2 3821 166 1
2 1 2 3664 88 1
-2 -1 -2 3648 131 1
-2 -1 -2 3741 101 1
-2 -1 -2 3871 104 1
-2 -1 -2 3700 133 1
-2 -1 -2 3737 100 1
2 1 3 3931 145 1
2 1 3 3984 146 1
2 1 3 3936 130 1
2 1 3 3774 98 1
-2 -1 -3 3514 135 1
-2 -1 -3 3577 134 1
-2 -1 -3 3433 75 1
-2 -1 -3 3746 86 1
-2 -1 -3 3456 129 1
-2 -1 -3 3475 105 1
2 1 4 11893 594 1
2 1 4 11858 546 1
2 1 4 12186 506 1
2 1 4 11469 468 1
-2 -1 -4 11440 512 1
-2 -1 -4 11726 512 1
-2 -1 -4 11939 447 1
2 1 5 27206 1548 1
2 1 5 25788 1469 1
2 1 5 26438 1414 1
2 1 5 25141 1350 1
-2 -1 -5 25100 1450 1
-2 -1 -5 24954 1436 1
-2 -1 -5 25816 1335 1
2 1 6 14486 685 1
2 1 6 13188 644 1
2 1 6 14062 627 1
-2 -1 -6 12992 634 1
-2 -1 -6 13898 633 1
-2 -1 -6 15195 632 1
-2 -1 -6 12614 581 1
2 1 7 11995 646 1
2 1 7 9976 485 1
2 1 7 10677 464 1
-2 -1 -7 10702 502 1
-2 -1 -7 10973 480 1
-2 -1 -7 11955 511 1
-2 -1 -7 8977 423 1
2 1 8 1809 99 1
2 1 8 1408 84 1
2 1 8 1525 69 1
-2 -1 -8 1496 115 1
-2 -1 -8 1503 73 1
-2 -1 -8 1443 82 1
-2 -1 -8 1256 86 1
2 1 9 3875 189 1
2 1 9 3415 188 1
2 1 9 3571 157 1
-2 -1 -9 3549 170 1
-2 -1 -9 3548 171 1
-2 -1 -9 3407 144 1
2 1 10 1429 92 1
2 1 10 1375 103 1
2 1 10 1421 80 1
2 1 11 988 74 1
2 1 11 983 92 1
2 1 11 1065 71 1
-2 -1 -11 886 74 1
2 1 12 1628 136 1
2 1 12 1750 107 1
-2 -1 -12 1748 125 1
2 1 13 762 92 1
2 1 13 906 69 1
-2 -1 -13 705 74 1
2 1 14 67 41 1
2 1 14 93 30 1
-2 -1 -14 83 51 1
2 1 15 142 41 1
2 1 15 145 29 1
-2 -1 -15 43 31 1
2 1 16 161 34 1
-2 -1 -16 58 26 1
2 2 -14 34 32 1
2 2 -14 90 20 1
2 2 -13 290 52 1
2 2 -13 238 54 1
2 2 -12 298 56 1
2 2 -11 714 65 1
2 2 -11 908 90 1
-2 -2 11 784 97 1
2 2 -10 485 57 1
2 2 -10 533 69 1
-2 -2 10 468 49 1
2 2 -9 459 51 1
2 2 -9 511 65 1
-2 -2 9 436 46 1
2 2 -8 1171 80 1
2 2 -8 1207 92 1
-2 -2 8 1126 96 1
2 2 -7 361 41 1
2 2 -7 410 47 1
2 2 -7 323 30 1
-2 -2 7 211 48 1
-2 -2 7 318 30 1
2 2 -6 136 31 1
2 2 -6 157 32 1
2 2 -6 154 30 1
-2 -2 6 125 21 1
-2 -2 6 213 36 1
-2 -2 6 211 36 1
-2 -2 6 144 20 1
2 2 -5 1067 61 1
2 2 -5 905 62 1
2 2 -5 900 37 1
-2 -2 5 826 55 1
-2 -2 5 827 99 1
-2 -2 5 1056 96 1
2 2 -4 171 29 1
2 2 -4 222 28 1
2 2 -4 221 23 1
-2 -2 4 175 15 1
-2 -2 4 178 30 1
-2 -2 4 212 28 1
-2 -2 4 150 14 1
2 2 -3 951 26 1
2 2 -3 982 24 1
2 2 -3 1076 56 1
2 2 -3 968 30 1
-2 -2 3 995 44 1
-2 -2 3 1019 60 1
-2 -2 3 1070 49 1
-2 -2 3 917 39 1
2 2 -2 5431 165 1
2 2 -2 6238 200 1
2 2 -2 6114 241 1
2 2 -2 6083 238 1
2 2 -2 5747 182 1
-2 -2 2 6168 193 1
-2 -2 2 6096 203 1
-2 -2 2 6033 246 1
-2 -2 2 6329 232 1
-2 -2 2 5903 182 1
2 2 -1 37 9 1
2 2 -1 40 14 1
2 2 -1 31 18 1
2 2 -1 116 25 1
-2 -2 1 39 7 1
-2 -2 1 61 16 1
-2 -2 1 59 17 1
-2 -2 1 46 14 1
2 2 0 4721 157 1
2 2 0 4877 151 1
2 2 0 4865 179 1
2 2 0 5058 223 1
-2 -2 0 4787 150 1
-2 -2 0 4849 152 1
-2 -2 0 5120 185 1
-2 -2 0 4764 168 1
2 2 1 6077 258 1
2 2 1 6608 250 1
2 2 1 6120 218 1
2 2 1 6595 242 1
-2 -2 -1 6219 245 1
-2 -2 -1 6399 213 1
-2 -2 -1 6278 214 1
-2 -2 -1 6350 228 1
2 2 2 10450 495 1
2 2 2 10972 484 1
2 2 2 9999 385 1
2 2 2 10686 433 1
-2 -2 -2 11177 464 1
-2 -2 -2 11229 433 1
-2 -2 -2 11280 420 1
-2 -2 -2 10920 472 1
2 2 3 1111 54 1
2 2 3 1106 44 1
2 2 3 926 33 1
2 2 3 1142 59 1
2 2 3 986 21 1
-2 -2 -3 911 49 1
-2 -2 -3 932 38 1
-2 -2 -3 981 32 1
-2 -2 -3 945 38 1
2 2 4 240 32 1
2 2 4 204 25 1
2 2 4 245 20 1
-2 -2 -4 280 28 1
-2 -2 -4 278 23 1
-2 -2 -4 284 29 1
-2 -2 -4 288 10 1
2 2 5 3276 145 1
2 2 5 3148 126 1
2 2 5 3259 131 1
2 2 5 2895 83 1
-2 -2 -5 2879 176 1
-2 -2 -5 3424 126 1
-2 -2 -5 3054 80 1
2 2 6 2510 134 1
2 2 6 2263 107 1
-2 -2 -6 2307 156 1
-2 -2 -6 2416 130 1
-2 -2 -6 2591 110 1
2 2 7 907 73 1
2 2 7 796 55 1
2 2 7 762 50 1
-2 -2 -7 721 56 1
-2 -2 -7 751 45 1
-2 -2 -7 859 61 1
2 2 8 963 73 1
2 2 8 684 61 1
2 2 8 732 40 1
-2 -2 -8 851 61 1
-2 -2 -8 964 55 1
-2 -2 -8 878 54 1
-2 -2 -8 760 39 1
2 2 9 97 36 1
2 2 9 123 32 1
2 2 9 78 32 1
-2 -2 -9 115 41 1
-2 -2 -9 112 20 1
2 2 10 62 31 1
2 2 10 44 32 1
2 2 10 80 21 1
-2 -2 -10 34 23 1
2 2 11 776 101 1
2 2 11 571 74 1
2 2 11 638 49 1
-2 -2 -11 501 52 1
2 2 12 1451 97 1
2 2 12 1296 120 1
2 2 12 1339 86 1
-2 -2 -12 1003 131 1
2 2 13 413 50 1
2 2 13 406 71 1
2 2 13 532 73 1
2 2 14 96 60 1
2 2 14 42 40 1
2 2 15 101 35 1
-2 -2 -15 44 21 1
2 2 16 98 30 1
-2 -2 -16 65 18 1
2 3 -14 19 21 1
2 3 -13 129 43 1
2 3 -13 13 15 1
2 3 -12 200 66 1
2 3 -12 134 26 1
-2 -3 12 111 27 1
2 3 -11 189 53 1
2 3 -11 110 44 1
-2 -3 11 115 28 1
2 3 -10 79 28 1
2 3 -10 55 59 1
-2 -3 10 27 23 1
2 3 -9 84 35 1
2 3 -9 127 40 1
-2 -3 9 95 41 1
2 3 -8 161 34 1
2 3 -8 125 39 1
-2 -3 8 52 28 1
-2 -3 8 113 25 1
2 3 -7 1128 81 1
2 3 -7 977 121 1
-2 -3 7 804 50 1
2 3 -6 1591 91 1
2 3 -6 1404 128 1
2 3 -6 1261 58 1
-2 -3 6 1032 81 1
-2 -3 6 1265 53 1
2 3 -5 1522 91 1
2 3 -5 1427 83 1
2 3 -5 1324 54 1
-2 -3 5 1363 61 1
-2 -3 5 1664 99 1
-2 -3 5 1543 90 1
-2 -3 5 1246 66 1
2 3 -4 31 22 1
2 3 -4 61 20 1
2 3 -4 18 14 1
-2 -3 4 16 12 1
-2 -3 4 40 24 1
-2 -3 4 2 20 1
2 3 -3 3048 110 1
2 3 -3 3442 163 1
2 3 -3 3013 174 1
-2 -3 3 3282 157 1
-2 -3 3 3168 167 1
2 3 -2 5434 195 1
2 3 -2 5532 299 1
2 3 -2 5582 266 1
2 3 -2 5048 150 1
-2 -3 2 5339 231 1
-2 -3 2 6007 255 1
-2 -3 2 5443 201 1
2 3 -1 9306 334 1
2 3 -1 10060 448 1
2 3 -1 9381 419 1
2 3 -1 9698 416 1
-2 -3 1 9199 337 1
-2 -3 1 9393 389 1
-2 -3 1 9700 483 1
-2 -3 1 10198 409 1
2 3 0 7952 298 1
2 3 0 8822 347 1
2 3 0 8695 362 1
2 3 0 8473 340 1
-2 -3 0 8036 299 1
-2 -3 0 8437 333 1
-2 -3 0 8448 349 1
-2 -3 0 8387 320 1
2 3 1 12605 568 1
2 3 1 14468 720 1
2 3 1 13124 593 1
2 3 1 13963 633 1
-2 -3 -1 14554 680 1
-2 -3 -1 13554 656 1
-2 -3 -1 13795 669 1
-2 -3 -1 13984 638 1
2 3 2 112 22 1
2 3 2 137 27 1
2 3 2 99 26 1
2 3 2 94 13 1
-2 -3 -2 56 15 1
-2 -3 -2 112 26 1
-2 -3 -2 59 12 1
-2 -3 -2 80 22 1
2 3 3 1443 77 1
2 3 3 1586 93 1
2 3 3 1205 64 1
2 3 3 1367 60 1
-2 -3 -3 1371 90 1
-2 -3 -3 1389 59 1
-2 -3 -3 1314 52 1
-2 -3 -3 1338 63 1
2 3 4 2766 141 1
2 3 4 2895 126 1
2 3 4 2805 112 1
-2 -3 -4 2768 119 1
-2 -3 -4 3128 116 1
-2 -3 -4 2875 76 1
-2 -3 -4 2860 114 1
2 3 5 1094 78 1
2 3 5 987 57 1
-2 -3 -5 939 55 1
2 3 6 920 71 1
2 3 6 941 59 1
2 3 6 708 35 1
-2 -3 -6 662 60 1
-2 -3 -6 884 54 1
-2 -3 -6 804 32 1
2 3 7 2369 137 1
2 3 7 2116 121 1
-2 -3 -7 2101 122 1
-2 -3 -7 2455 118 1
-2 -3 -7 2169 84 1
2 3 8 2514 208 1
2 3 8 1972 180 1
2 3 9 990 87 1
2 3 9 776 121 1
2 3 10 430 59 1
2 3 10 403 96 1
2 3 11 855 79 1
2 3 11 747 90 1
2 3 12 827 77 1
2 3 12 670 92 1
2 3 13 499 87 1
2 3 13 397 107 1
2 3 14 619 77 1
2 3 15 379 57 1
-2 -3 -15 259 52 1
2 3 16 105 31 1
2 4 -13 77 27 1
2 4 -12 306 45 1
-2 -4 12 204 27 1
2 4 -11 472 53 1
2 4 -11 542 67 1
2 4 -10 542 92 1
2 4 -10 618 111 1
2 4 -9 831 118 1
2 4 -9 771 85 1
2 4 -8 53 33 1
2 4 -8 46 33 1
-2 -4 8 38 42 1
2 4 -7 2273 144 1
2 4 -7 1858 131 1
2 4 -6 1490 100 1
2 4 -6 1257 88 1
-2 -4 6 960 94 1
2 4 -5 2495 145 1
2 4 -5 2128 121 1
-2 -4 5 2162 102 1
2 4 -4 3018 234 1
2 4 -4 2451 123 1
-2 -4 4 2380 136 1
-2 -4 4 2626 174 1
2 4 -3 5267 258 1
2 4 -3 5612 360 1
2 4 -3 4680 214 1
-2 -4 3 5026 308 1
-2 -4 3 5008 272 1
2 4 -2 4289 171 1
2 4 -2 4351 208 1
2 4 -2 4032 174 1
-2 -4 2 4350 201 1
-2 -4 2 4323 213 1
2 4 -1 6156 250 1
2 4 -1 6446 290 1
2 4 -1 5565 231 1
-2 -4 1 5728 246 1
-2 -4 1 5727 257 1
-2 -4 1 5367 241 1
2 4 0 8725 333 1
2 4 0 9186 405 1
2 4 0 9617 504 1
2 4 0 8601 367 1
-2 -4 0 9402 416 1
-2 -4 0 9166 406 1
-2 -4 0 8365 354 1
2 4 1 6253 238 1
2 4 1 6447 277 1
2 4 1 6447 268 1
2 4 1 5817 225 1
-2 -4 -1 6609 283 1
-2 -4 -1 6482 316 1
-2 -4 -1 6714 270 1
-2 -4 -1 6261 219 1
2 4 2 875 66 1
2 4 2 874 78 1
2 4 2 843 47 1
2 4 2 789 31 1
-2 -4 -2 700 39 1
-2 -4 -2 687 49 1
-2 -4 -2 717 40 1
2 4 3 1363 76 1
2 4 3 1355 75 1
-2 -4 -3 1413 93 1
-2 -4 -3 1490 105 1
-2 -4 -3 1374 54 1
2 4 4 1728 140 1
2 4 4 1778 93 1
-2 -4 -4 1680 84 1
-2 -4 -4 1904 93 1
-2 -4 -4 1659 75 1
2 4 5 695 84 1
2 4 5 657 53 1
-2 -4 -5 502 50 1
-2 -4 -5 530 46 1
2 4 6 315 45 1
2 4 6 250 41 1
-2 -4 -6 258 42 1
-2 -4 -6 382 59 1
2 4 7 153 59 1
2 4 7 83 53 1
2 4 8 718 70 1
2 4 8 595 70 1
2 4 9 416 86 1
2 4 9 364 59 1
2 4 10 98 37 1
2 4 10 57 40 1
2 4 11 638 72 1
2 4 11 541 81 1
2 4 12 50 29 1
2 4 12 -6 35 1
2 4 13 97 35 1
2 4 13 111 66 1
2 4 14 429 63 1
-2 -4 -14 433 45 1
2 4 15 111 39 1
-2 -4 -15 147 27 1
2 4 16 90 26 1
2 5 -12 27 18 1
2 5 -11 110 41 1
2 5 -11 109 31 1
2 5 -10 179 35 1
2 5 -10 188 41 1
2 5 -9 155 61 1
2 5 -9 134 40 1
2 5 -8 345 55 1
2 5 -8 229 76 1
-2 -5 8 199 67 1
2 5 -7 374 53 1
2 5 -7 216 47 1
-2 -5 7 200 39 1
2 5 -6 2892 171 1
2 5 -6 2136 147 1
-2 -5 6 2137 166 1
2 5 -5 1370 111 1
2 5 -5 1090 128 1
-2 -5 5 1197 75 1
2 5 -4 275 79 1
2 5 -4 129 33 1
-2 -5 4 159 45 1
2 5 -3 200 32 1
2 5 -3 293 52 1
2 5 -3 203 33 1
2 5 -2 78 25 1
2 5 -2 119 35 1
2 5 -1 66 22 1
2 5 -1 31 32 1
2 5 0 335 40 1
2 5 0 439 50 1
2 5 1 796 58 1
2 5 1 887 67 1
-2 -5 -1 865 60 1
-2 -5 -1 870 55 1
2 5 2 206 25 1
2 5 2 265 54 1
2 5 2 229 36 1
-2 -5 -2 210 27 1
-2 -5 -2 206 28 1
2 5 3 149 25 1
2 5 3 188 34 1
2 5 3 118 30 1
-2 -5 -3 128 25 1
-2 -5 -3 143 34 1
2 5 4 295 33 1
2 5 4 242 39 1
2 5 4 149 32 1
2 5 5 173 33 1
2 5 5 196 39 1
2 5 6 106 33 1
2 5 6 167 58 1
2 5 7 119 37 1
2 5 7 143 40 1
2 5 8 230 47 1
2 5 8 214 80 1
2 5 9 102 38 1
2 5 9 70 41 1
2 5 10 95 36 1
2 5 10 43 40 1
2 5 11 306 78 1
2 5 11 209 58 1
2 5 12 32 30 1
2 5 12 36 34 1
2 5 13 59 38 1
-2 -5 -13 104 29 1
2 5 14 167 41 1
-2 -5 -14 178 33 1
2 5 15 60 27 1
-2 -5 -15 88 33 1
2 6 -10 125 41 1
2 6 -9 227 36 1
2 6 -9 49 45 1
2 6 -8 176 36 1
-2 -6 8 71 28 1
2 6 -7 89 58 1
-2 -6 7 61 46 1
2 6 -6 361 80 1
-2 -6 6 175 33 1
2 6 -5 87 55 1
-2 -6 5 17 38 1
2 6 -4 1330 113 1
-2 -6 4 1129 82 1
2 6 -3 583 83 1
-2 -6 3 531 51 1
2 6 -2 2389 136 1
2 6 -2 2396 243 1
2 6 -1 1550 97 1
2 6 -1 1546 121 1
2 6 0 92 45 1
2 6 0 48 62 1
2 6 1 542 58 1
2 6 1 522 67 1
2 6 2 1089 81 1
2 6 2 942 88 1
2 6 3 2529 148 1
2 6 3 1668 185 1
2 6 4 1216 76 1
2 6 4 1445 101 1
2 6 5 1475 133 1
2 6 5 1675 124 1
2 6 6 984 114 1
2 6 6 1059 98 1
2 6 7 1132 131 1
2 6 7 1140 103 1
2 6 8 864 76 1
2 6 8 770 91 1
2 6 9 186 43 1
2 6 9 139 78 1
2 6 10 393 102 1
2 6 11 101 64 1
-2 -6 -11 90 32 1
2 6 12 72 54 1
-2 -6 -12 68 47 1
2 6 13 75 33 1
-2 -6 -13 158 46 1
2 6 14 99 48 1
-2 -6 -14 137 41 1
2 7 -8 154 31 1
2 7 -7 310 58 1
-2 -7 7 131 27 1
2 7 -6 457 74 1
-2 -7 6 171 33 1
2 7 -5 977 120 1
-2 -7 5 646 54 1
2 7 -4 604 70 1
-2 -7 4 441 49 1
2 7 -3 305 58 1
-2 -7 3 254 40 1
2 7 -2 562 129 1
2 7 -1 176 39 1
2 7 -1 183 55 1
2 7 0 57 30 1
2 7 0 63 59 1
2 7 1 96 33 1
2 7 1 83 39 1
2 7 2 76 32 1
2 7 2 51 34 1
2 7 3 133 38 1
2 7 3 68 35 1
2 7 4 126 39 1
2 7 5 126 65 1
2 7 6 135 39 1
-2 -7 -6 68 27 1
2 7 7 119 59 1
-2 -7 -7 50 43 1
2 7 8 55 35 1
-2 -7 -8 66 43 1
2 7 9 30 26 1
-2 -7 -9 -5 21 1
2 7 10 13 26 1
-2 -7 -10 23 22 1
2 7 11 46 30 1
-2 -7 -11 80 26 1
2 7 12 7 21 1
-2 -7 -12 31 30 1
2 8 -6 90 25 1
2 8 -5 353 42 1
-2 -8 5 180 45 1
2 8 -4 201 35 1
-2 -8 4 99 22 1
2 8 -3 37 28 1
-2 -8 3 34 32 1
2 8 -2 9 26 1
-2 -8 2 22 19 1
2 8 -1 75 33 1
-2 -8 1 59 24 1
2 8 0 85 29 1
2 8 0 78 33 1
2 8 1 33 25 1
2 8 1 31 44 1
2 8 2 -3 21 1
2 8 2 20 33 1
2 8 3 13 24 1
2 8 4 215 68 1
2 8 5 459 58 1
2 8 6 791 76 1
2 8 7 548 62 1
2 8 8 212 51 1
-2 -8 -8 82 23 1
2 8 9 63 34 1
-2 -8 -9 9 16 1
2 8 10 91 37 1
-2 -8 -10 54 18 1
2 9 -1 91 36 1
2 9 0 82 23 1
-2 -9 0 156 32 1
2 9 1 9 18 1
-2 -9 -1 154 29 1
2 9 3 157 41 1
2 9 4 223 32 1
2 9 5 352 56 1
2 9 6 589 45 1
-3 8 6 12 17 1
-3 8 5 20 22 1
-3 8 4 50 28 1
-3 8 3 61 31 1
3 -8 -2 87 30 1
-3 8 2 204 39 1
3 -8 -1 43 16 1
-3 8 1 96 49 1
3 -8 0 22 22 1
-3 8 0 2 28 1
3 -8 1 15 13 1
-3 8 -1 -17 24 1
3 -8 2 30 15 1
-3 8 -2 6 44 1
3 -8 3 18 14 1
-3 8 -3 10 38 1
3 -8 4 55 18 1
-3 8 -4 60 23 1
3 -7 -9 47 24 1
3 -7 -8 65 40 1
3 -7 -8 17 15 1
-3 7 8 47 22 1
3 -7 -7 76 40 1
3 -7 -7 29 17 1
-3 7 7 6 25 1
3 -7 -6 62 43 1
3 -7 -6 32 30 1
-3 7 6 24 29 1
3 -7 -5 35 27 1
3 -7 -5 25 19 1
-3 7 5 47 30 1
3 -7 -4 32 27 1
3 -7 -4 43 21 1
-3 7 4 29 34 1
3 -7 -3 95 32 1
3 -7 -3 105 27 1
-3 7 3 137 42 1
3 -7 -2 207 51 1
-3 7 2 149 88 1
3 -7 -1 152 30 1
-3 7 1 264 56 1
3 -7 0 219 49 1
-3 7 0 147 53 1
3 -7 1 89 28 1
3 -7 1 117 28 1
-3 7 -1 109 68 1
3 -7 2 104 28 1
3 -7 2 127 27 1
-3 7 -2 107 44 1
3 -7 3 32 24 1
3 -7 3 118 36 1
-3 7 -3 19 36 1
3 -7 4 17 18 1
3 -7 4 -12 28 1
-3 7 -4 14 26 1
3 -7 5 6 23 1
3 -7 5 77 21 1
-3 7 -5 41 47 1
3 -7 6 140 29 1
3 -7 6 110 24 1
-3 7 -6 44 28 1
3 -7 7 85 26 1
3 -7 7 83 29 1
3 -7 8 74 21 1
3 -6 -11 176 49 1
3 -6 -11 118 31 1
3 -6 -10 184 38 1
3 -6 -10 184 26 1
-3 6 10 44 40 1
3 -6 -9 312 49 1
3 -6 -9 365 37 1
-3 6 9 176 71 1
3 -6 -8 640 69 1
3 -6 -8 685 53 1
-3 6 8 361 63 1
3 -6 -7 575 68 1
3 -6 -7 626 54 1
-3 6 7 435 105 1
3 -6 -6 169 43 1
3 -6 -6 217 55 1
-3 6 6 121 71 1
3 -6 -5 262 48 1
3 -6 -5 288 40 1
-3 6 5 245 85 1
3 -6 -4 681 115 1
3 -6 -4 919 101 1
-3 6 4 802 139 1
3 -6 -3 1667 131 1
3 -6 -3 1988 112 1
-3 6 3 1617 147 1
3 -6 -2 3318 297 1
3 -6 -2 4257 214 1
-3 6 2 3719 357 1
3 -6 -1 4990 251 1
-3 6 1 4413 234 1
-3 6 1 4964 333 1
3 -6 0 1457 90 1
-3 6 0 1284 86 1
-3 6 0 1397 190 1
3 -6 1 303 38 1
3 -6 1 321 42 1
-3 6 -1 262 61 1
3 -6 2 275 39 1
3 -6 2 270 40 1
-3 6 -2 239 63 1
3 -6 3 166 51 1
3 -6 3 165 36 1
-3 6 -3 121 47 1
3 -6 4 298 63 1
3 -6 4 268 41 1
-3 6 -4 173 86 1
3 -6 5 348 67 1
3 -6 5 450 69 1
-3 6 -5 218 54 1
3 -6 6 263 64 1
3 -6 6 300 41 1
-3 6 -6 105 48 1
3 -6 7 74 33 1
3 -6 7 84 28 1
3 -6 8 31 28 1
3 -6 8 47 25 1
3 -6 9 90 29 1
3 -6 9 92 25 1
3 -6 10 84 35 1
3 -6 10 37 18 1
3 -5 -12 15 20 1
3 -5 -12 17 17 1
3 -5 -11 68 25 1
3 -5 -11 13 22 1
3 -5 -10 54 31 1
3 -5 -10 65 41 1
-3 5 10 51 41 1
3 -5 -9 108 34 1
3 -5 -9 50 43 1
-3 5 9 12 29 1
3 -5 -8 152 40 1
3 -5 -8 57 49 1
-3 5 8 39 53 1
3 -5 -7 103 42 1
3 -5 -7 147 34 1
-3 5 7 106 37 1
3 -5 -6 72 33 1
3 -5 -6 44 26 1
-3 5 6 9 30 1
3 -5 -5 147 39 1
3 -5 -5 121 48 1
-3 5 5 52 37 1
3 -5 -4 206 44 1
3 -5 -4 166 35 1
-3 5 4 182 43 1
3 -5 -3 57 32 1
3 -5 -3 101 28 1
-3 5 3 77 38 1
3 -5 -2 1111 125 1
3 -5 -2 1263 79 1
-3 5 2 1084 101 1
3 -5 -1 616 63 1
3 -5 -1 770 58 1
-3 5 1 588 48 1
-3 5 1 568 73 1
3 -5 0 285 45 1
3 -5 0 375 44 1
-3 5 0 358 39 1
-3 5 0 482 90 1
3 -5 1 194 54 1
3 -5 1 235 36 1
-3 5 -1 179 32 1
-3 5 -1 206 72 1
3 -5 2 159 29 1
3 -5 2 202 34 1
-3 5 -2 232 75 1
3 -5 3 65 25 1
3 -5 3 62 42 1
-3 5 -3 106 60 1
3 -5 4 12 22 1
3 -5 4 19 25 1
-3 5 -4 61 30 1
3 -5 5 152 33 1
3 -5 5 198 35 1
-3 5 -5 86 42 1
3 -5 6 118 31 1
3 -5 6 167 34 1
-3 5 -6 47 37 1
3 -5 7 70 31 1
3 -5 7 95 50 1
3 -5 8 67 34 1
3 -5 8 78 32 1
3 -5 9 219 47 1
3 -5 9 250 46 1
3 -5 10 148 60 1
3 -5 10 189 59 1
3 -5 11 84 27 1
3 -5 11 129 25 1
-3 5 -11 23 21 1
3 -5 12 22 20 1
3 -5 12 41 26 1
3 -4 -13 70 27 1
3 -4 -13 295 29 1
3 -4 -12 146 37 1
3 -4 -12 228 34 1
3 -4 -11 208 44 1
3 -4 -11 326 43 1
3 -4 -10 151 39 1
-3 4 10 94 33 1
3 -4 -9 258 50 1
3 -4 -9 290 64 1
-3 4 9 137 67 1
3 -4 -8 110 40 1
-3 4 8 112 36 1
3 -4 -7 85 35 1
3 -4 -7 78 30 1
-3 4 7 86 34 1
3 -4 -6 145 42 1
3 -4 -6 172 35 1
-3 4 6 214 62 1
3 -4 -5 244 41 1
3 -4 -5 175 56 1
-3 4 5 160 41 1
3 -4 -4 1038 116 1
3 -4 -4 1004 68 1
-3 4 4 861 78 1
3 -4 -3 1622 103 1
3 -4 -3 1606 90 1
-3 4 3 1658 107 1
3 -4 -2 308 60 1
3 -4 -2 258 30 1
3 -4 -2 289 36 1
-3 4 2 338 45 1
3 -4 -1 497 71 1
3 -4 -1 502 38 1
3 -4 -1 570 45 1
-3 4 1 433 32 1
-3 4 1 413 79 1
3 -4 0 299 56 1
3 -4 0 257 31 1
3 -4 0 259 34 1
-3 4 0 260 40 1
-3 4 0 217 62 1
3 -4 1 1971 104 1
3 -4 1 1913 100 1
3 -4 1 2165 107 1
-3 4 -1 2036 118 1
-3 4 -1 2062 168 1
3 -4 2 1796 100 1
3 -4 2 1838 101 1
3 -4 2 2092 102 1
-3 4 -2 1758 163 1
3 -4 3 917 72 1
3 -4 3 1156 63 1
3 -4 3 1339 76 1
-3 4 -3 1180 89 1
3 -4 4 1042 63 1
3 -4 4 1265 107 1
-3 4 -4 1023 82 1
3 -4 5 1488 80 1
-3 4 -5 1102 91 1
-3 4 -5 1166 79 1
3 -4 6 1328 78 1
-3 4 -6 901 129 1
-3 4 -6 1019 73 1
3 -4 7 754 66 1
3 -4 7 934 107 1
-3 4 -7 460 87 1
3 -4 8 897 88 1
3 -4 8 1068 84 1
-3 4 -8 655 75 1
3 -4 9 776 80 1
3 -4 9 914 76 1
-3 4 -9 510 66 1
3 -4 10 139 41 1
3 -4 10 251 64 1
-3 4 -10 98 36 1
3 -4 11 261 74 1
3 -4 11 291 44 1
-3 4 -11 171 42 1
3 -4 12 110 55 1
3 -4 12 179 32 1
-3 4 -12 55 30 1
3 -4 13 95 27 1
3 -4 13 115 38 1
-3 4 -13 42 37 1
3 -3 -14 111 24 1
3 -3 -13 259 37 1
3 -3 -12 133 37 1
3 -3 -12 387 61 1
3 -3 -11 283 44 1
-3 3 11 231 61 1
3 -3 -10 559 65 1
3 -3 -10 697 64 1
-3 3 10 385 89 1
3 -3 -9 815 108 1
3 -3 -9 805 69 1
-3 3 9 529 66 1
3 -3 -8 84 32 1
3 -3 -8 65 30 1
-3 3 8 11 44 1
3 -3 -7 364 49 1
3 -3 -7 368 46 1
-3 3 7 311 45 1
3 -3 -6 158 37 1
3 -3 -6 233 33 1
-3 3 6 142 34 1
3 -3 -5 709 63 1
3 -3 -5 775 56 1
-3 3 5 754 61 1
3 -3 -4 921 71 1
3 -3 -4 1137 85 1
3 -3 -4 1076 90 1
3 -3 -4 1101 66 1
-3 3 4 930 102 1
-3 3 4 934 72 1
3 -3 -3 1336 115 1
3 -3 -3 1279 83 1
3 -3 -3 1295 69 1
3 -3 -3 1262 71 1
-3 3 3 1193 77 1
-3 3 3 1224 80 1
3 -3 -2 1347 80 1
3 -3 -2 1405 81 1
3 -3 -2 1287 71 1
3 -3 -2 1393 103 1
3 -3 -2 1423 74 1
-3 3 2 1360 115 1
-3 3 2 1307 79 1
3 -3 -1 20 16 1
3 -3 -1 -11 17 1
3 -3 -1 -3 10 1
3 -3 -1 33 23 1
3 -3 -1 -3 16 1
-3 3 1 10 8 1
-3 3 1 -5 17 1
-3 3 1 8 17 1
3 -3 0 9 17 1
3 -3 0 29 17 1
3 -3 0 20 19 1
3 -3 0 4 16 1
-3 3 0 25 16 1
-3 3 0 9 18 1
-3 3 0 16 17 1
-3 3 0 17 10 1
-3 3 0 4 16 1
3 -3 1 993 83 1
3 -3 1 851 75 1
3 -3 1 907 65 1
3 -3 1 898 49 1
3 -3 1 923 75 1
-3 3 -1 906 39 1
-3 3 -1 914 57 1
-3 3 -1 779 35 1
-3 3 -1 686 59 1
-3 3 -1 928 77 1
3 -3 2 197 28 1
3 -3 2 225 24 1
3 -3 2 171 19 1
3 -3 2 198 37 1
3 -3 2 146 24 1
3 -3 2 210 28 1
-3 3 -2 185 45 1
-3 3 -2 143 18 1
-3 3 -2 251 27 1
3 -3 3 148 35 1
3 -3 3 73 17 1
3 -3 3 64 21 1
3 -3 3 109 18 1
3 -3 3 125 36 1
-3 3 -3 57 22 1
-3 3 -3 85 17 1
-3 3 -3 50 19 1
-3 3 -3 80 22 1
3 -3 4 91 33 1
3 -3 4 72 18 1
3 -3 4 102 23 1
3 -3 4 85 18 1
3 -3 4 73 23 1
-3 3 -4 64 24 1
-3 3 -4 72 23 1
-3 3 -4 82 35 1
-3 3 -4 85 23 1
3 -3 5 87 31 1
3 -3 5 63 31 1
3 -3 5 64 23 1
3 -3 5 33 17 1
3 -3 5 51 23 1
-3 3 -5 68 14 1
-3 3 -5 54 23 1
-3 3 -5 72 24 1
-3 3 -5 31 23 1
3 -3 6 340 58 1
3 -3 6 453 45 1
-3 3 -6 414 48 1
3 -3 7 313 65 1
3 -3 7 395 46 1
-3 3 -7 312 45 1
3 -3 8 246 72 1
3 -3 8 320 68 1
-3 3 -8 227 45 1
3 -3 9 37 49 1
3 -3 9 39 29 1
-3 3 -9 30 27 1
3 -3 10 887 137 1
3 -3 10 1179 96 1
-3 3 -10 955 94 1
3 -3 11 415 96 1
3 -3 11 543 65 1
-3 3 -11 432 61 1
3 -3 12 219 52 1
3 -3 12 335 76 1
-3 3 -12 257 47 1
3 -3 13 68 32 1
3 -3 13 100 28 1
-3 3 -13 63 31 1
3 -3 14 24 26 1
3 -3 14 79 35 1
-3 3 -14 80 39 1
3 -2 -14 134 42 1
3 -2 -13 59 27 1
3 -2 -12 76 30 1
3 -2 -11 123 46 1
-3 2 11 33 26 1
3 -2 -10 138 32 1
3 -2 -10 216 38 1
-3 2 10 82 34 1
3 -2 -9 264 42 1
3 -2 -9 304 44 1
-3 2 9 154 64 1
3 -2 -8 96 44 1
3 -2 -8 80 29 1
-3 2 8 57 28 1
3 -2 -7 549 47 1
3 -2 -7 441 47 1
-3 2 7 394 48 1
3 -2 -6 372 42 1
3 -2 -6 428 59 1
-3 2 6 255 66 1
-3 2 6 353 48 1
3 -2 -5 -14 20 1
3 -2 -5 -6 24 1
3 -2 -5 49 22 1
3 -2 -5 34 17 1
3 -2 -5 19 20 1
-3 2 5 15 31 1
-3 2 5 34 36 1
-3 2 5 29 20 1
3 -2 -4 121 36 1
3 -2 -4 108 40 1
3 -2 -4 66 24 1
3 -2 -4 104 21 1
3 -2 -4 63 20 1
-3 2 4 47 22 1
-3 2 4 19 26 1
-3 2 4 42 20 1
3 -2 -3 709 50 1
3 -2 -3 756 52 1
3 -2 -3 659 33 1
3 -2 -3 699 42 1
3 -2 -3 724 45 1
-3 2 3 662 49 1
-3 2 3 620 51 1
-3 2 3 600 44 1
3 -2 -2 197 43 1
3 -2 -2 150 26 1
3 -2 -2 137 9 1
3 -2 -2 168 25 1
3 -2 -2 151 23 1
3 -2 -2 176 24 1
-3 2 2 145 39 1
-3 2 2 168 26 1
-3 2 2 113 16 1
3 -2 -1 182 27 1
3 -2 -1 213 27 1
3 -2 -1 175 17 1
3 -2 -1 177 17 1
3 -2 -1 145 24 1
3 -2 -1 193 24 1
-3 2 1 242 39 1
-3 2 1 203 25 1
-3 2 1 182 18 1
3 -2 0 156 44 1
3 -2 0 187 20 1
3 -2 0 195 27 1
3 -2 0 172 23 1
-3 2 0 190 22 1
-3 2 0 177 36 1
-3 2 0 152 18 1
-3 2 0 196 35 1
3 -2 1 42 19 1
3 -2 1 61 8 1
3 -2 1 46 10 1
3 -2 1 39 14 1
3 -2 1 109 28 1
-3 2 -1 44 17 1
-3 2 -1 55 17 1
-3 2 -1 76 25 1
-3 2 -1 41 17 1
3 -2 2 236 28 1
3 -2 2 202 24 1
3 -2 2 227 29 1
3 -2 2 238 21 1
3 -2 2 259 26 1
-3 2 -2 209 25 1
-3 2 -2 265 37 1
-3 2 -2 206 24 1
-3 2 -2 290 39 1
3 -2 3 170 26 1
3 -2 3 142 24 1
3 -2 3 116 18 1
3 -2 3 133 17 1
3 -2 3 127 19 1
3 -2 3 163 23 1
-3 2 -3 198 32 1
-3 2 -3 145 29 1
-3 2 -3 184 24 1
-3 2 -3 143 23 1
3 -2 4 284 29 1
3 -2 4 255 32 1
3 -2 4 252 41 1
3 -2 4 243 19 1
3 -2 4 340 46 1
-3 2 -4 250 24 1
-3 2 -4 227 36 1
-3 2 -4 348 42 1
-3 2 -4 255 31 1
-3 2 -4 251 29 1
3 -2 5 910 78 1
3 -2 5 826 66 1
3 -2 5 738 49 1
3 -2 5 899 53 1
-3 2 -5 878 61 1
-3 2 -5 994 54 1
-3 2 -5 815 57 1
-3 2 -5 864 52 1
3 -2 6 1736 117 1
3 -2 6 1774 129 1
3 -2 6 1615 89 1
3 -2 6 1864 127 1
-3 2 -6 1699 96 1
-3 2 -6 2190 103 1
-3 2 -6 1711 99 1
-3 2 -6 1788 125 1
3 -2 7 817 99 1
3 -2 7 982 65 1
-3 2 -7 897 77 1
3 -2 8 1517 145 1
3 -2 8 1591 141 1
-3 2 -8 1607 111 1
3 -2 9 495 61 1
3 -2 9 581 61 1
-3 2 -9 623 63 1
3 -2 10 284 56 1
3 -2 10 443 56 1
-3 2 -10 371 58 1
3 -2 11 97 39 1
3 -2 11 128 39 1
-3 2 -11 109 38 1
3 -2 12 30 31 1
3 -2 12 11 46 1
-3 2 -12 20 49 1
3 -2 13 109 40 1
3 -2 13 148 36 1
-3 2 -13 122 62 1
3 -2 14 373 84 1
3 -2 14 457 46 1
-3 2 -14 276 52 1
3 -2 15 159 35 1
3 -2 15 243 30 1
-3 2 -15 195 35 1
3 -1 -14 95 40 1
3 -1 -13 316 41 1
3 -1 -12 141 32 1
-3 1 12 56 27 1
3 -1 -11 1004 109 1
-3 1 11 674 67 1
3 -1 -10 2159 212 1
3 -1 -10 2941 154 1
-3 1 10 2361 150 1
3 -1 -9 660 64 1
3 -1 -9 781 63 1
-3 1 9 725 63 1
3 -1 -8 564 72 1
3 -1 -8 626 58 1
3 -1 -8 684 55 1
-3 1 8 641 57 1
3 -1 -7 4448 198 1
3 -1 -7 4705 324 1
3 -1 -7 4165 205 1
3 -1 -7 4465 201 1
-3 1 7 4533 219 1
-3 1 7 4456 208 1
3 -1 -6 2481 114 1
3 -1 -6 2864 139 1
3 -1 -6 2507 160 1
3 -1 -6 2590 117 1
3 -1 -6 2925 132 1
-3 1 6 2390 127 1
-3 1 6 2662 155 1
-3 1 6 2471 108 1
3 -1 -5 2453 111 1
3 -1 -5 2817 126 1
3 -1 -5 2602 116 1
3 -1 -5 2713 151 1
3 -1 -5 2950 126 1
-3 1 5 2521 124 1
-3 1 5 2625 138 1
-3 1 5 2808 145 1
3 -1 -4 10699 501 1
3 -1 -4 11800 607 1
3 -1 -4 10022 481 1
3 -1 -4 11319 513 1
3 -1 -4 11821 536 1
-3 1 4 11535 548 1
-3 1 4 11096 553 1
-3 1 4 12264 535 1
3 -1 -3 4793 192 1
3 -1 -3 5118 200 1
3 -1 -3 4837 189 1
3 -1 -3 4960 185 1
3 -1 -3 5131 193 1
-3 1 3 4742 199 1
-3 1 3 4527 206 1
-3 1 3 4801 181 1
3 -1 -2 3768 193 1
3 -1 -2 3970 152 1
3 -1 -2 3979 182 1
3 -1 -2 3943 146 1
-3 1 2 4109 199 1
-3 1 2 3856 174 1
3 -1 -1 2346 103 1
3 -1 -1 2312 90 1
3 -1 -1 2267 86 1
3 -1 -1 2320 88 1
-3 1 1 2762 102 1
-3 1 1 2539 96 1
-3 1 1 2559 95 1
3 -1 0 1249 23 1
3 -1 0 1394 77 1
3 -1 0 1431 52 1
-3 1 0 1295 60 1
-3 1 0 1218 53 1
-3 1 0 1217 54 1
-3 1 0 1220 50 1
3 -1 1 6878 286 1
3 -1 1 6238 206 1
3 -1 1 6818 265 1
3 -1 1 6807 254 1
-3 1 -1 6709 315 1
-3 1 -1 6639 244 1
-3 1 -1 6547 266 1
-3 1 -1 6624 248 1
3 -1 2 388 35 1
3 -1 2 399 18 1
3 -1 2 435 31 1
3 -1 2 425 27 1
-3 1 -2 372 30 1
-3 1 -2 384 23 1
-3 1 -2 384 33 1
-3 1 -2 396 26 1
3 -1 3 5877 240 1
3 -1 3 4799 194 1
3 -1 3 5046 177 1
3 -1 3 5725 216 1
3 -1 3 5554 206 1
-3 1 -3 5741 265 1
-3 1 -3 5293 180 1
-3 1 -3 5336 222 1
-3 1 -3 5467 235 1
3 -1 4 10820 542 1
3 -1 4 9156 380 1
3 -1 4 9223 423 1
3 -1 4 10272 427 1
3 -1 4 10329 432 1
-3 1 -4 9625 420 1
-3 1 -4 8612 367 1
-3 1 -4 9715 437 1
-3 1 -4 9739 409 1
3 -1 5 16640 860 1
3 -1 5 14183 720 1
3 -1 5 14577 739 1
3 -1 5 15814 842 1
-3 1 -5 15936 803 1
-3 1 -5 17833 837 1
-3 1 -5 15903 810 1
-3 1 -5 15918 788 1
3 -1 6 6071 261 1
3 -1 6 5409 284 1
3 -1 6 5150 226 1
3 -1 6 6101 247 1
-3 1 -6 5589 234 1
-3 1 -6 6417 254 1
-3 1 -6 5886 260 1
-3 1 -6 5677 280 1
3 -1 7 1863 90 1
3 -1 7 1506 87 1
3 -1 7 1570 84 1
3 -1 7 1824 121 1
-3 1 -7 1712 78 1
-3 1 -7 2404 160 1
-3 1 -7 1595 133 1
-3 1 -7 1765 81 1
3 -1 8 3567 167 1
3 -1 8 3360 178 1
3 -1 8 3999 178 1
-3 1 -8 3380 150 1
-3 1 -8 3879 201 1
3 -1 9 489 82 1
3 -1 9 518 53 1
-3 1 -9 577 66 1
3 -1 10 565 98 1
3 -1 10 713 103 1
-3 1 -10 657 72 1
3 -1 11 1388 127 1
3 -1 11 1702 115 1
-3 1 -11 1768 126 1
3 -1 12 468 70 1
3 -1 12 572 64 1
-3 1 -12 531 101 1
3 -1 13 140 49 1
3 -1 13 203 40 1
-3 1 -13 223 72 1
3 -1 14 139 43 1
3 -1 14 189 54 1
-3 1 -14 153 40 1
3 -1 15 59 32 1
3 -1 15 98 25 1
-3 1 -15 103 30 1
3 0 -14 58 26 1
3 0 -14 211 25 1
3 0 -13 176 67 1
3 0 -13 300 38 1
3 0 -12 85 56 1
3 0 -12 105 48 1
-3 0 12 96 43 1
3 0 -11 734 79 1
3 0 -11 922 67 1
-3 0 11 557 62 1
3 0 -10 414 88 1
3 0 -10 447 49 1
-3 0 10 329 50 1
3 0 -9 122 38 1
3 0 -9 158 31 1
-3 0 9 123 33 1
3 0 -8 501 56 1
3 0 -8 525 47 1
-3 0 8 485 77 1
3 0 -7 474 50 1
3 0 -7 492 40 1
-3 0 7 429 45 1
3 0 -6 195 25 1
3 0 -6 227 31 1
3 0 -6 241 34 1
3 0 -6 242 27 1
3 0 -6 276 30 1
-3 0 6 317 70 1
-3 0 6 275 33 1
3 0 -5 383 31 1
3 0 -5 429 32 1
3 0 -5 423 39 1
3 0 -5 410 62 1
3 0 -5 435 31 1
3 0 -5 496 36 1
-3 0 5 469 80 1
-3 0 5 419 36 1
3 0 -4 1233 58 1
3 0 -4 1313 57 1
3 0 -4 1296 69 1
3 0 -4 1360 71 1
3 0 -4 1249 54 1
3 0 -4 1362 60 1
-3 0 4 1273 78 1
-3 0 4 1394 68 1
3 0 -3 926 46 1
3 0 -3 942 43 1
3 0 -3 958 53 1
3 0 -3 922 55 1
3 0 -3 930 41 1
3 0 -3 930 62 1
-3 0 3 925 65 1
-3 0 3 899 50 1
3 0 -2 32 15 1
3 0 -2 48 16 1
3 0 -2 40 18 1
3 0 -2 31 11 1
3 0 -2 27 11 1
-3 0 2 19 13 1
-3 0 2 30 16 1
3 0 -1 1245 57 1
3 0 -1 1314 93 1
3 0 -1 1227 42 1
3 0 -1 1292 61 1
-3 0 1 1138 51 1
-3 0 1 1281 62 1
3 0 0 3138 127 1
3 0 0 3276 130 1
3 0 0 3220 123 1
3 0 0 3212 102 1
-3 0 0 3506 157 1
-3 0 0 3479 141 1
-3 0 0 3598 176 1
3 0 1 2494 101 1
3 0 1 2212 90 1
3 0 1 2428 72 1
-3 0 -1 2171 88 1
-3 0 -1 2112 69 1
-3 0 -1 2121 126 1
-3 0 -1 2104 66 1
3 0 2 3255 135 1
3 0 2 2902 83 1
3 0 2 3218 125 1
3 0 2 3192 119 1
-3 0 -2 3101 123 1
-3 0 -2 3129 92 1
-3 0 -2 3239 130 1
-3 0 -2 3072 114 1
3 0 3 294 52 1
3 0 3 228 23 1
3 0 3 276 29 1
3 0 3 239 19 1
-3 0 -3 306 28 1
-3 0 -3 283 13 1
-3 0 -3 330 32 1
-3 0 -3 304 18 1
3 0 4 1630 81 1
3 0 4 1691 105 1
3 0 4 1482 54 1
-3 0 -4 1589 74 1
-3 0 -4 1600 80 1
-3 0 -4 1512 73 1
3 0 5 2429 146 1
3 0 5 2001 76 1
3 0 5 2376 98 1
3 0 5 2213 79 1
-3 0 -5 2192 135 1
-3 0 -5 2243 105 1
-3 0 -5 2193 101 1
3 0 6 1327 77 1
3 0 6 1212 55 1
-3 0 -6 1256 68 1
-3 0 -6 1461 70 1
-3 0 -6 1200 74 1
-3 0 -6 1258 74 1
3 0 7 858 58 1
3 0 7 633 72 1
3 0 7 662 68 1
3 0 7 819 47 1
-3 0 -7 772 52 1
-3 0 -7 890 54 1
-3 0 -7 733 61 1
-3 0 -7 720 42 1
3 0 8 12 21 1
3 0 8 60 20 1
3 0 8 3 17 1
3 0 8 14 17 1
-3 0 -8 -11 18 1
-3 0 -8 81 24 1
-3 0 -8 1 16 1
3 0 9 179 40 1
3 0 9 147 35 1
3 0 9 142 32 1
-3 0 -9 161 42 1
3 0 10 551 101 1
3 0 10 442 59 1
3 0 10 510 81 1
-3 0 -10 565 66 1
3 0 11 752 130 1
3 0 11 944 109 1
3 0 12 849 92 1
3 0 12 905 73 1
-3 0 -12 884 83 1
3 0 13 139 52 1
3 0 13 211 38 1
-3 0 -13 232 47 1
3 0 14 88 33 1
3 0 14 29 26 1
-3 0 -14 45 30 1
3 0 15 46 30 1
3 0 15 74 36 1
-3 0 -15 43 27 1
3 0 16 42 42 1
3 0 16 80 19 1
-3 0 -16 56 36 1
-3 0 -16 29 35 1
3 1 -14 26 21 1
3 1 -14 37 15 1
3 1 -13 77 32 1
3 1 -13 66 23 1
3 1 -12 210 43 1
3 1 -12 175 31 1
-3 -1 12 90 30 1
3 1 -11 97 61 1
3 1 -11 101 44 1
-3 -1 11 76 30 1
3 1 -10 17 34 1
3 1 -10 57 24 1
-3 -1 10 45 42 1
3 1 -9 96 39 1
3 1 -9 108 42 1
3 1 -8 868 66 1
3 1 -8 789 112 1
3 1 -8 673 52 1
3 1 -7 2289 185 1
3 1 -7 2283 100 1
3 1 -6 720 84 1
3 1 -6 642 89 1
3 1 -6 615 38 1
3 1 -6 746 62 1
-3 -1 6 680 57 1
3 1 -5 1270 71 1
3 1 -5 1469 80 1
3 1 -5 1329 83 1
3 1 -5 1287 76 1
3 1 -5 1434 86 1
-3 -1 5 1363 91 1
-3 -1 5 1657 81 1
3 1 -4 1677 85 1
3 1 -4 1844 64 1
3 1 -4 1961 127 1
3 1 -4 1949 97 1
3 1 -4 1839 65 1
3 1 -4 1836 68 1
-3 -1 4 1764 147 1
-3 -1 4 2134 95 1
3 1 -3 4421 184 1
3 1 -3 4433 195 1
3 1 -3 4175 137 1
3 1 -3 4339 148 1
-3 -1 3 4102 137 1
-3 -1 3 4367 204 1
-3 -1 3 4606 226 1
3 1 -2 8599 383 1
3 1 -2 8489 361 1
3 1 -2 8590 386 1
3 1 -2 8119 316 1
3 1 -2 8285 329 1
-3 -1 2 8554 330 1
-3 -1 2 8019 375 1
-3 -1 2 8739 374 1
3 1 -1 22223 1275 1
3 1 -1 22002 1262 1
3 1 -1 23216 1308 1
3 1 -1 21587 1078 1
3 1 -1 21725 1107 1
-3 -1 1 22772 1263 1
-3 -1 1 22941 1278 1
3 1 0 8145 327 1
3 1 0 7183 277 1
3 1 0 8415 352 1
3 1 0 7660 252 1
3 1 0 7689 253 1
-3 -1 0 7827 350 1
-3 -1 0 8064 339 1
3 1 1 5306 250 1
3 1 1 5309 179 1
3 1 1 5578 221 1
3 1 1 5209 163 1
3 1 1 5237 166 1
-3 -1 -1 5608 204 1
-3 -1 -1 4925 120 1
-3 -1 -1 5764 223 1
3 1 2 3264 175 1
3 1 2 2879 78 1
3 1 2 3016 86 1
3 1 2 3158 82 1
-3 -1 -2 3443 167 1
-3 -1 -2 2956 115 1
-3 -1 -2 3129 128 1
-3 -1 -2 3036 90 1
3 1 3 1806 82 1
3 1 3 1458 47 1
3 1 3 1830 105 1
3 1 3 1527 51 1
-3 -1 -3 1850 106 1
-3 -1 -3 1494 44 1
-3 -1 -3 1515 74 1
-3 -1 -3 1487 41 1
3 1 4 2765 127 1
3 1 4 2573 111 1
3 1 4 2908 155 1
3 1 4 2667 94 1
-3 -1 -4 2826 119 1
-3 -1 -4 2591 78 1
-3 -1 -4 2940 160 1
-3 -1 -4 2833 79 1
3 1 5 1258 73 1
3 1 5 1008 69 1
3 1 5 1242 60 1
3 1 5 1085 38 1
-3 -1 -5 1051 63 1
-3 -1 -5 1061 57 1
-3 -1 -5 1036 36 1
3 1 6 4608 263 1
3 1 6 3935 166 1
3 1 6 4367 168 1
3 1 6 4211 146 1
-3 -1 -6 3923 178 1
-3 -1 -6 4281 153 1
-3 -1 -6 3999 134 1
3 1 7 1327 81 1
3 1 7 1047 66 1
3 1 7 1155 55 1
-3 -1 -7 1167 73 1
-3 -1 -7 1291 55 1
-3 -1 -7 1359 96 1
-3 -1 -7 1189 69 1
3 1 8 2741 148 1
3 1 8 2319 128 1
3 1 8 2591 110 1
-3 -1 -8 2603 132 1
-3 -1 -8 2722 112 1
-3 -1 -8 3074 128 1
-3 -1 -8 2242 93 1
3 1 9 1607 166 1
3 1 9 1256 132 1
3 1 9 1366 74 1
-3 -1 -9 1428 140 1
3 1 10 346 53 1
3 1 10 231 50 1
3 1 10 301 37 1
-3 -1 -10 329 49 1
3 1 11 1285 101 1
3 1 11 929 98 1
3 1 11 1119 73 1
-3 -1 -11 1151 90 1
3 1 12 1035 82 1
3 1 12 864 96 1
3 1 12 1009 71 1
-3 -1 -12 992 129 1
3 1 13 664 126 1
3 1 13 723 60 1
-3 -1 -13 621 73 1
3 1 14 424 66 1
3 1 14 575 73 1
-3 -1 -14 384 55 1
3 1 15 193 45 1
3 1 15 274 31 1
-3 -1 -15 107 37 1
3 1 16 239 45 1
-3 -1 -16 23 20 1
3 2 -14 56 36 1
3 2 -13 250 42 1
3 2 -13 190 35 1
-3 -2 13 159 24 1
3 2 -12 529 63 1
3 2 -12 360 58 1
-3 -2 12 355 44 1
3 2 -11 997 143 1
3 2 -11 778 89 1
-3 -2 11 877 105 1
3 2 -10 516 70 1
3 2 -10 409 44 1
3 2 -9 410 55 1
3 2 -9 428 62 1
3 2 -9 300 38 1
3 2 -8 1059 122 1
3 2 -8 1278 139 1
3 2 -8 845 56 1
3 2 -7 2329 164 1
3 2 -7 1831 177 1
3 2 -7 1596 77 1
3 2 -6 2003 108 1
3 2 -6 1697 158 1
3 2 -6 1603 71 1
3 2 -5 3239 155 1
3 2 -5 2911 152 1
3 2 -5 3003 111 1
-3 -2 5 3078 168 1
3 2 -4 4550 205 1
3 2 -4 4622 212 1
3 2 -4 4050 160 1
3 2 -4 4051 162 1
-3 -2 4 4546 287 1
-3 -2 4 4757 197 1
3 2 -3 2913 94 1
3 2 -3 3463 145 1
3 2 -3 3315 149 1
3 2 -3 2943 88 1
3 2 -3 2787 85 1
-3 -2 3 3079 149 1
3 2 -2 6717 253 1
3 2 -2 7611 323 1
3 2 -2 7743 337 1
3 2 -2 6863 225 1
3 2 -2 6793 239 1
-3 -2 2 7391 264 1
-3 -2 2 7247 325 1
-3 -2 2 7892 326 1
3 2 -1 13981 686 1
3 2 -1 14287 580 1
3 2 -1 14334 680 1
3 2 -1 15527 766 1
3 2 -1 13889 565 1
3 2 -1 12725 491 1
-3 -2 1 14834 695 1
-3 -2 1 14075 573 1
-3 -2 1 14843 725 1
-3 -2 1 16006 831 1
3 2 0 4667 171 1
3 2 0 4509 139 1
3 2 0 4430 167 1
3 2 0 4919 199 1
-3 -2 0 4523 159 1
-3 -2 0 4501 138 1
-3 -2 0 4545 212 1
-3 -2 0 4845 190 1
3 2 1 3640 139 1
3 2 1 3720 125 1
3 2 1 3464 124 1
3 2 1 3848 155 1
-3 -2 -1 3974 179 1
-3 -2 -1 3612 115 1
-3 -2 -1 3732 129 1
-3 -2 -1 3912 152 1
3 2 2 1406 97 1
3 2 2 1173 40 1
3 2 2 1163 40 1
3 2 2 1223 58 1
-3 -2 -2 1272 58 1
-3 -2 -2 1194 36 1
-3 -2 -2 1359 65 1
-3 -2 -2 1311 85 1
3 2 3 308 49 1
3 2 3 214 18 1
3 2 3 220 17 1
3 2 3 241 25 1
3 2 3 195 7 1
-3 -2 -3 152 27 1
-3 -2 -3 159 23 1
-3 -2 -3 167 24 1
3 2 4 3644 216 1
3 2 4 3361 129 1
3 2 4 3770 148 1
-3 -2 -4 3778 159 1
-3 -2 -4 3923 158 1
-3 -2 -4 3693 186 1
3 2 5 185 32 1
3 2 5 149 21 1
3 2 5 158 23 1
3 2 5 138 16 1
-3 -2 -5 144 29 1
-3 -2 -5 134 28 1
3 2 6 309 40 1
3 2 6 240 29 1
3 2 6 240 40 1
3 2 6 252 16 1
-3 -2 -6 295 56 1
-3 -2 -6 243 36 1
3 2 7 473 56 1
3 2 7 337 41 1
3 2 7 379 37 1
-3 -2 -7 376 79 1
-3 -2 -7 482 34 1
-3 -2 -7 496 35 1
3 2 8 718 76 1
3 2 8 527 53 1
3 2 8 592 34 1
-3 -2 -8 642 44 1
-3 -2 -8 686 47 1
3 2 9 287 74 1
3 2 9 115 34 1
3 2 9 110 21 1
-3 -2 -9 169 50 1
3 2 10 92 65 1
3 2 10 79 36 1
3 2 10 88 34 1
-3 -2 -10 97 32 1
3 2 11 133 42 1
3 2 11 116 41 1
3 2 11 131 42 1
-3 -2 -11 108 52 1
3 2 12 313 50 1
3 2 12 196 83 1
3 2 12 288 52 1
-3 -2 -12 155 39 1
3 2 13 113 50 1
3 2 13 84 40 1
3 2 13 73 41 1
-3 -2 -13 63 31 1
3 2 14 230 33 1
3 2 14 257 49 1
-3 -2 -14 99 35 1
3 2 15 306 51 1
3 2 16 -2 20 1
3 3 -13 27 24 1
3 3 -12 16 31 1
-3 -3 12 57 30 1
3 3 -11 293 53 1
-3 -3 11 245 38 1
3 3 -10 61 40 1
3 3 -10 -14 34 1
3 3 -9 229 70 1
3 3 -9 218 53 1
3 3 -8 1379 159 1
3 3 -8 1330 115 1
3 3 -7 3101 242 1
3 3 -7 2509 166 1
3 3 -6 2025 127 1
3 3 -6 1760 125 1
3 3 -5 1047 82 1
3 3 -5 858 78 1
3 3 -4 861 107 1
3 3 -4 868 106 1
3 3 -3 225 38 1
3 3 -3 258 38 1
-3 -3 3 293 40 1
-3 -3 3 272 32 1
3 3 -2 546 25 1
3 3 -2 617 72 1
3 3 -2 598 48 1
-3 -3 2 508 49 1
-3 -3 2 598 44 1
3 3 -1 479 27 1
3 3 -1 496 23 1
3 3 -1 477 41 1
3 3 -1 561 44 1
-3 -3 1 566 24 1
-3 -3 1 529 37 1
-3 -3 1 597 44 1
-3 -3 1 572 59 1
3 3 0 968 67 1
3 3 0 1059 40 1
3 3 0 951 53 1
3 3 0 1114 86 1
-3 -3 0 1038 55 1
-3 -3 0 1057 41 1
-3 -3 0 1241 61 1
-3 -3 0 1162 55 1
3 3 1 418 44 1
3 3 1 366 33 1
3 3 1 335 27 1
3 3 1 403 31 1
-3 -3 -1 343 38 1
-3 -3 -1 319 21 1
-3 -3 -1 315 25 1
-3 -3 -1 294 29 1
3 3 2 960 55 1
3 3 2 907 42 1
3 3 2 975 48 1
-3 -3 -2 1054 50 1
-3 -3 -2 1000 41 1
-3 -3 -2 942 41 1
-3 -3 -2 1099 52 1
3 3 3 510 66 1
3 3 3 458 33 1
3 3 3 444 23 1
3 3 3 499 33 1
-3 -3 -3 509 38 1
-3 -3 -3 524 43 1
-3 -3 -3 475 22 1
-3 -3 -3 537 32 1
3 3 4 863 64 1
3 3 4 752 47 1
3 3 4 892 45 1
-3 -3 -4 892 87 1
-3 -3 -4 888 43 1
-3 -3 -4 854 44 1
3 3 5 33 46 1
3 3 5 30 19 1
3 3 5 43 15 1
-3 -3 -5 25 23 1
-3 -3 -5 35 17 1
3 3 6 1642 110 1
3 3 6 1317 76 1
3 3 6 1331 61 1
-3 -3 -6 1341 88 1
3 3 7 554 66 1
3 3 7 319 66 1
-3 -3 -7 420 57 1
-3 -3 -7 373 30 1
3 3 8 259 54 1
3 3 8 190 40 1
-3 -3 -8 212 42 1
3 3 9 187 50 1
3 3 9 127 38 1
-3 -3 -9 140 32 1
3 3 10 168 49 1
3 3 10 164 44 1
3 3 11 440 63 1
3 3 11 341 64 1
3 3 12 346 54 1
3 3 12 271 90 1
3 3 13 70 33 1
3 3 13 79 38 1
3 3 14 659 89 1
3 3 14 639 118 1
3 3 15 148 37 1
-3 -3 -15 108 23 1
3 3 16 27 22 1
3 4 -12 89 30 1
-3 -4 12 105 30 1
3 4 -11 309 49 1
3 4 -10 573 61 1
3 4 -10 498 68 1
3 4 -9 549 64 1
3 4 -9 532 75 1
3 4 -8 55 34 1
3 4 -8 62 38 1
3 4 -7 53 32 1
3 4 -7 8 33 1
3 4 -6 34 34 1
3 4 -6 55 33 1
3 4 -5 112 60 1
3 4 -5 81 35 1
3 4 -4 5051 274 1
3 4 -4 4807 328 1
3 4 -3 3909 203 1
3 4 -3 3839 195 1
3 4 -2 2817 139 1
3 4 -2 2858 146 1
3 4 -2 2828 143 1
-3 -4 2 2898 133 1
3 4 -1 1767 97 1
3 4 -1 1854 101 1
3 4 -1 1856 92 1
-3 -4 1 1614 102 1
-3 -4 1 1965 101 1
-3 -4 1 1765 80 1
3 4 0 687 57 1
3 4 0 621 52 1
3 4 0 708 48 1
-3 -4 0 618 40 1
-3 -4 0 748 50 1
-3 -4 0 725 43 1
3 4 1 1217 67 1
3 4 1 1227 83 1
3 4 1 1349 66 1
-3 -4 -1 1422 82 1
-3 -4 -1 1432 64 1
-3 -4 -1 1389 91 1
-3 -4 -1 1407 82 1
3 4 2 5204 286 1
3 4 2 4696 203 1
3 4 2 4860 233 1
-3 -4 -2 4904 201 1
-3 -4 -2 5004 200 1
-3 -4 -2 4851 193 1
-3 -4 -2 4829 222 1
3 4 3 5005 309 1
3 4 3 4632 208 1
3 4 3 4537 221 1
-3 -4 -3 5136 214 1
-3 -4 -3 5365 262 1
-3 -4 -3 4846 188 1
3 4 4 2712 204 1
3 4 4 2668 130 1
3 4 4 2554 108 1
-3 -4 -4 2849 134 1
-3 -4 -4 2865 124 1
3 4 5 3131 170 1
3 4 5 2640 140 1
-3 -4 -5 2906 133 1
3 4 6 3190 252 1
3 4 6 2678 148 1
3 4 7 1704 122 1
3 4 7 1240 97 1
3 4 8 1822 184 1
3 4 8 1381 106 1
3 4 9 313 63 1
3 4 9 306 82 1
3 4 10 225 52 1
3 4 10 165 50 1
3 4 11 518 72 1
3 4 11 505 111 1
3 4 12 70 38 1
3 4 12 95 61 1
3 4 13 129 37 1
3 4 13 134 42 1
3 4 14 603 55 1
3 4 14 415 100 1
3 4 15 57 30 1
-3 -4 -15 95 33 1
3 5 -11 236 35 1
-3 -5 11 273 27 1
3 5 -10 140 50 1
3 5 -10 126 52 1
3 5 -9 95 33 1
3 5 -9 108 35 1
3 5 -8 375 56 1
3 5 -8 269 85 1
3 5 -7 965 92 1
3 5 -7 756 127 1
3 5 -6 720 85 1
3 5 -6 631 112 1
3 5 -5 899 89 1
3 5 -5 682 117 1
3 5 -4 2165 197 1
3 5 -4 1693 118 1
3 5 -3 127 41 1
3 5 -3 153 53 1
3 5 -2 241 31 1
3 5 -2 237 58 1
3 5 -1 649 48 1
3 5 -1 747 67 1
3 5 -1 643 81 1
3 5 0 118 37 1
3 5 0 117 33 1
3 5 1 41 21 1
3 5 1 92 39 1
3 5 2 78 37 1
3 5 2 30 37 1
3 5 3 316 54 1
3 5 3 235 36 1
3 5 4 330 67 1
3 5 4 265 43 1
3 5 5 143 57 1
3 5 5 111 33 1
3 5 6 376 54 1
3 5 6 364 51 1
3 5 7 154 42 1
3 5 7 119 62 1
3 5 8 178 65 1
3 5 8 80 38 1
3 5 9 154 43 1
3 5 9 97 43 1
3 5 10 96 61 1
3 5 10 69 62 1
3 5 11 31 35 1
3 5 11 89 55 1
3 5 12 183 42 1
3 5 12 147 45 1
3 5 13 57 31 1
3 5 13 119 35 1
3 5 14 124 44 1
-3 -5 -14 32 22 1
-3 -5 -15 10 23 1
3 6 -9 44 23 1
3 6 -9 30 25 1
3 6 -8 56 41 1
3 6 -8 23 21 1
3 6 -7 127 63 1
3 6 -7 139 50 1
3 6 -6 534 112 1
3 6 -5 1059 102 1
3 6 -4 340 60 1
3 6 -3 38 33 1
3 6 -2 173 45 1
3 6 -1 266 39 1
3 6 -1 415 82 1
3 6 0 57 26 1
3 6 0 99 33 1
3 6 1 23 36 1
3 6 1 22 26 1
3 6 2 272 40 1
3 6 2 179 39 1
3 6 3 380 48 1
3 6 4 513 59 1
3 6 5 2414 137 1
3 6 5 2447 158 1
3 6 6 2615 157 1
3 6 6 2771 244 1
3 6 7 678 69 1
3 6 7 593 77 1
3 6 8 632 95 1
3 6 8 489 68 1
3 6 9 262 46 1
3 6 9 224 49 1
3 6 10 370 78 1
3 6 10 262 53 1
3 6 11 181 38 1
3 6 11 134 42 1
3 6 12 206 40 1
3 6 13 332 71 1
-3 -6 -13 446 65 1
3 7 -7 279 60 1
3 7 -6 462 83 1
3 7 -5 651 102 1
3 7 -4 503 65 1
3 7 -3 441 61 1
3 7 -2 772 123 1
3 7 -1 448 58 1
-3 -7 1 385 41 1
3 7 0 287 40 1
3 7 0 262 48 1
3 7 1 380 45 1
3 7 1 278 48 1
3 7 2 366 43 1
3 7 2 196 43 1
3 7 3 165 37 1
3 7 4 937 82 1
3 7 5 1897 127 1
3 7 6 1594 160 1
3 7 7 756 78 1
3 7 8 258 45 1
-3 -7 -8 195 34 1
3 7 9 48 52 1
-3 -7 -9 100 26 1
3 7 10 82 30 1
-3 -7 -10 51 38 1
3 7 11 136 51 1
-3 -7 -11 154 29 1
3 7 12 187 52 1
-3 -7 -12 274 32 1
3 8 -4 51 22 1
3 8 -3 22 34 1
3 8 -2 18 23 1
3 8 -1 136 51 1
3 8 0 63 27 1
3 8 1 61 22 1
3 8 1 31 24 1
3 8 2 -3 18 1
3 8 3 18 20 1
3 8 4 38 22 1
3 8 5 45 37 1
3 8 6 41 24 1
3 8 7 47 37 1
3 8 8 22 20 1
3 8 9 42 20 1
-4 8 1 373 50 1
4 -7 -7 -6 17 1
4 -7 -7 10 17 1
-4 7 7 -10 18 1
4 -7 -6 29 22 1
4 -7 -6 29 25 1
-4 7 6 31 24 1
4 -7 -5 3 20 1
4 -7 -5 18 25 1
-4 7 5 12 24 1
4 -7 -4 74 34 1
4 -7 -4 0 17 1
-4 7 4 17 27 1
4 -7 -3 29 26 1
4 -7 -3 66 34 1
-4 7 3 126 53 1
4 -7 -2 31 29 1
4 -7 -2 157 26 1
-4 7 2 152 44 1
4 -7 -1 87 25 1
-4 7 1 109 41 1
4 -7 0 78 37 1
-4 7 0 29 34 1
4 -7 1 48 36 1
-4 7 -1 57 51 1
4 -7 2 14 18 1
-4 7 -2 51 43 1
4 -7 3 45 32 1
-4 7 -3 17 46 1
4 -7 4 25 28 1
-4 7 -4 0 36 1
4 -7 5 54 30 1
-4 7 -5 39 21 1
4 -7 6 -7 14 1
4 -6 -9 25 22 1
4 -6 -9 20 25 1
-4 6 9 16 20 1
4 -6 -8 55 42 1
4 -6 -8 24 19 1
-4 6 8 29 23 1
4 -6 -7 31 23 1
4 -6 -7 -40 27 1
-4 6 7 -7 22 1
4 -6 -6 -7 30 1
4 -6 -6 71 37 1
-4 6 6 54 48 1
4 -6 -5 298 51 1
4 -6 -5 261 41 1
-4 6 5 207 84 1
4 -6 -4 263 81 1
4 -6 -4 320 67 1
-4 6 4 270 56 1
4 -6 -3 64 36 1
4 -6 -3 108 33 1
-4 6 3 107 42 1
4 -6 -2 81 61 1
4 -6 -2 145 54 1
-4 6 2 153 46 1
4 -6 -1 174 65 1
-4 6 1 196 55 1
4 -6 0 108 61 1
-4 6 0 304 83 1
4 -6 1 428 49 1
-4 6 -1 322 66 1
4 -6 2 520 52 1
-4 6 -2 299 72 1
4 -6 3 334 45 1
-4 6 -3 182 53 1
4 -6 4 379 45 1
-4 6 -4 109 82 1
4 -6 5 198 34 1
-4 6 -5 99 38 1
4 -6 6 148 34 1
4 -6 6 303 58 1
4 -6 7 139 30 1
4 -6 7 249 34 1
4 -6 8 78 25 1
4 -6 8 213 30 1
4 -6 9 250 47 1
4 -5 -11 73 25 1
4 -5 -11 112 22 1
4 -5 -10 117 32 1
4 -5 -10 122 25 1
-4 5 10 49 26 1
4 -5 -9 57 33 1
4 -5 -9 77 26 1
-4 5 9 46 28 1
4 -5 -8 81 51 1
4 -5 -8 28 25 1
-4 5 8 50 47 1
4 -5 -7 70 32 1
4 -5 -7 15 26 1
-4 5 7 19 29 1
4 -5 -6 101 41 1
4 -5 -6 107 49 1
-4 5 6 77 38 1
4 -5 -5 251 55 1
4 -5 -5 282 44 1
-4 5 5 204 51 1
4 -5 -4 22 61 1
4 -5 -4 83 31 1
-4 5 4 93 59 1
4 -5 -3 199 50 1
4 -5 -3 250 41 1
-4 5 3 192 52 1
4 -5 -2 248 75 1
4 -5 -2 207 41 1
-4 5 2 160 50 1
4 -5 -1 85 34 1
-4 5 1 73 38 1
4 -5 0 67 33 1
-4 5 0 101 58 1
4 -5 1 148 43 1
-4 5 -1 301 50 1
4 -5 2 64 44 1
4 -5 2 -1 43 1
-4 5 -2 32 34 1
4 -5 3 133 54 1
-4 5 -3 110 40 1
4 -5 4 69 32 1
-4 5 -4 59 54 1
4 -5 5 61 24 1
4 -5 5 38 29 1
-4 5 -5 40 31 1
4 -5 6 64 31 1
4 -5 6 125 34 1
4 -5 7 45 26 1
4 -5 7 35 28 1
4 -5 8 41 26 1
4 -5 8 64 45 1
4 -5 9 52 29 1
4 -5 9 164 34 1
4 -5 10 246 57 1
4 -5 10 449 45 1
4 -5 11 61 22 1
4 -5 11 223 26 1
4 -4 -12 14 15 1
4 -4 -12 23 17 1
4 -4 -11 77 26 1
4 -4 -11 93 40 1
-4 4 11 40 35 1
4 -4 -10 60 31 1
4 -4 -10 83 29 1
-4 4 10 29 44 1
4 -4 -9 72 33 1
4 -4 -9 34 29 1
-4 4 9 55 30 1
4 -4 -8 56 35 1
4 -4 -8 34 30 1
-4 4 8 78 33 1
4 -4 -7 112 43 1
4 -4 -7 152 35 1
-4 4 7 72 40 1
4 -4 -6 293 75 1
4 -4 -6 146 62 1
-4 4 6 156 46 1
4 -4 -5 53 33 1
4 -4 -5 41 26 1
-4 4 5 17 32 1
4 -4 -4 96 38 1
4 -4 -4 110 48 1
-4 4 4 44 36 1
4 -4 -3 346 56 1
4 -4 -3 354 46 1
-4 4 3 283 87 1
4 -4 -2 102 40 1
4 -4 -2 128 33 1
-4 4 2 114 37 1
4 -4 -1 148 54 1
4 -4 -1 53 29 1
-4 4 1 120 53 1
4 -4 0 276 49 1
4 -4 0 430 45 1
-4 4 0 299 49 1
4 -4 1 279 46 1
4 -4 1 364 45 1
-4 4 -1 277 49 1
4 -4 2 234 61 1
4 -4 2 193 36 1
-4 4 -2 101 38 1
4 -4 3 139 39 1
4 -4 3 259 59 1
-4 4 -3 233 67 1
4 -4 4 546 75 1
-4 4 -4 274 50 1
4 -4 5 82 27 1
4 -4 5 156 36 1
4 -4 6 567 66 1
4 -4 6 969 71 1
4 -4 7 338 46 1
-4 4 -7 225 40 1
4 -4 8 158 38 1
4 -4 8 311 68 1
-4 4 -8 124 59 1
4 -4 9 37 26 1
4 -4 9 4 28 1
-4 4 -9 29 39 1
4 -4 10 119 34 1
4 -4 10 210 41 1
-4 4 -10 109 50 1
4 -4 11 36 23 1
4 -4 11 4 40 1
-4 4 -11 2 33 1
4 -4 12 9 17 1
-4 4 -12 7 16 1
4 -3 -13 102 22 1
4 -3 -12 312 51 1
-4 3 12 81 40 1
4 -3 -11 307 45 1
-4 3 11 401 46 1
4 -3 -10 398 59 1
4 -3 -10 631 57 1
-4 3 10 415 54 1
4 -3 -9 641 70 1
4 -3 -9 730 99 1
-4 3 9 502 103 1
4 -3 -8 524 63 1
4 -3 -8 533 87 1
-4 3 8 399 62 1
4 -3 -7 1436 143 1
4 -3 -7 1065 84 1
-4 3 7 936 92 1
4 -3 -6 1836 176 1
4 -3 -6 1959 119 1
-4 3 6 1757 184 1
4 -3 -5 1272 144 1
4 -3 -5 1051 121 1
-4 3 5 1098 136 1
4 -3 -4 2297 146 1
4 -3 -4 2358 126 1
-4 3 4 2116 141 1
4 -3 -3 1692 120 1
4 -3 -3 1759 100 1
-4 3 3 1759 114 1
4 -3 -2 323 72 1
4 -3 -2 266 37 1
-4 3 2 304 65 1
4 -3 -1 640 61 1
4 -3 -1 603 52 1
-4 3 1 517 54 1
4 -3 0 1788 110 1
4 -3 0 1839 98 1
-4 3 0 1720 103 1
4 -3 1 278 41 1
4 -3 1 283 36 1
-4 3 -1 264 38 1
-4 3 -2 1028 66 1
-4 3 -2 947 75 1
4 -3 3 3236 218 1
4 -3 3 3206 200 1
-4 3 -3 2438 134 1
-4 3 -3 2732 155 1
4 -3 4 3085 169 1
4 -3 4 3464 169 1
-4 3 -4 3047 188 1
4 -3 5 2258 136 1
4 -3 5 2493 130 1
-4 3 -5 2122 130 1
4 -3 6 1388 138 1
4 -3 6 2034 160 1
-4 3 -6 1733 117 1
4 -3 7 384 80 1
4 -3 7 588 59 1
-4 3 -7 483 63 1
4 -3 8 393 54 1
4 -3 8 658 61 1
-4 3 -8 498 61 1
4 -3 9 277 51 1
4 -3 9 442 85 1
-4 3 -9 356 54 1
4 -3 10 126 37 1
4 -3 10 246 46 1
-4 3 -10 157 38 1
4 -3 11 310 55 1
4 -3 11 518 58 1
-4 3 -11 399 56 1
4 -3 12 94 36 1
4 -3 12 251 38 1
-4 3 -12 169 56 1
4 -3 13 23 36 1
4 -3 13 50 22 1
-4 3 -13 31 23 1
4 -2 -13 91 23 1
4 -2 -12 182 45 1
-4 2 12 78 25 1
4 -2 -11 116 30 1
-4 2 11 71 30 1
4 -2 -10 361 64 1
-4 2 10 174 41 1
4 -2 -9 53 29 1
4 -2 -9 107 46 1
-4 2 9 27 31 1
4 -2 -8 190 51 1
4 -2 -8 62 32 1
-4 2 8 71 34 1
4 -2 -7 133 38 1
4 -2 -7 169 55 1
-4 2 7 118 62 1
4 -2 -6 112 35 1
4 -2 -6 125 30 1
-4 2 6 103 36 1
4 -2 -5 65 29 1
4 -2 -5 31 24 1
-4 2 5 81 29 1
4 -2 -4 748 66 1
4 -2 -4 799 55 1
-4 2 4 730 98 1
-4 2 4 723 64 1
4 -2 -3 717 90 1
4 -2 -3 611 60 1
4 -2 -3 749 74 1
-4 2 3 570 55 1
-4 2 3 561 57 1
4 -2 -2 634 59 1
4 -2 -2 601 55 1
4 -2 -2 579 60 1
4 -2 -2 635 71 1
4 -2 -2 674 48 1
-4 2 2 619 53 1
-4 2 2 660 59 1
4 -2 -1 367 65 1
4 -2 -1 354 38 1
4 -2 -1 296 42 1
4 -2 -1 367 50 1
4 -2 -1 386 54 1
-4 2 1 221 34 1
-4 2 1 219 44 1
4 -2 0 405 71 1
4 -2 0 418 33 1
4 -2 0 467 37 1
4 -2 0 487 38 1
-4 2 0 372 38 1
-4 2 0 338 34 1
4 -2 1 851 64 1
4 -2 1 835 48 1
4 -2 1 819 51 1
-4 2 -1 921 79 1
-4 2 -1 814 52 1
-4 2 -1 810 52 1
-4 2 -1 949 53 1
4 -2 2 6 40 1
4 -2 2 30 42 1
4 -2 2 68 30 1
4 -2 2 82 34 1
-4 2 -2 57 21 1
-4 2 -2 62 19 1
-4 2 -2 59 34 1
-4 2 -2 69 33 1
4 -2 3 346 42 1
4 -2 3 298 46 1
4 -2 3 337 34 1
-4 2 -3 258 34 1
-4 2 -3 267 37 1
-4 2 -3 312 52 1
4 -2 4 1096 76 1
4 -2 4 1153 99 1
-4 2 -4 1204 67 1
-4 2 -4 1253 67 1
-4 2 -4 1098 77 1
4 -2 5 853 66 1
4 -2 5 782 57 1
-4 2 -5 819 57 1
4 -2 6 766 65 1
4 -2 6 853 92 1
-4 2 -6 674 60 1
4 -2 7 162 38 1
4 -2 7 115 49 1
4 -2 7 239 37 1
-4 2 -7 235 44 1
4 -2 8 22 26 1
4 -2 8 79 28 1
-4 2 -8 92 36 1
4 -2 9 13 21 1
4 -2 9 -50 24 1
-4 2 -9 58 45 1
4 -2 10 221 49 1
4 -2 10 391 80 1
4 -2 11 716 125 1
4 -2 11 1144 89 1
-4 2 -11 925 130 1
4 -2 12 151 65 1
4 -2 12 202 41 1
-4 2 -12 196 46 1
4 -2 13 -13 38 1
4 -2 13 70 35 1
-4 2 -13 1 25 1
4 -2 14 62 25 1
4 -2 14 80 23 1
-4 2 -14 95 44 1
4 -1 -13 116 37 1
4 -1 -12 98 37 1
-4 1 12 42 22 1
4 -1 -11 63 28 1
-4 1 11 67 28 1
4 -1 -10 153 51 1
-4 1 10 92 35 1
4 -1 -9 53 32 1
4 -1 -9 115 46 1
-4 1 9 89 34 1
4 -1 -8 1168 127 1
4 -1 -8 1244 96 1
4 -1 -8 1428 87 1
-4 1 8 1507 105 1
4 -1 -7 1829 110 1
4 -1 -7 1727 109 1
4 -1 -7 1854 144 1
-4 1 7 1858 169 1
4 -1 -6 510 52 1
4 -1 -6 526 51 1
4 -1 -6 547 48 1
-4 1 6 506 54 1
4 -1 -5 492 48 1
4 -1 -5 522 74 1
4 -1 -5 550 44 1
-4 1 5 403 51 1
4 -1 -4 3343 168 1
4 -1 -4 3609 221 1
4 -1 -4 3544 168 1
4 -1 -4 3496 150 1
4 -1 -4 3768 166 1
-4 1 4 3409 170 1
-4 1 4 3771 162 1
4 -1 -3 3477 167 1
4 -1 -3 3652 165 1
4 -1 -3 3615 160 1
4 -1 -3 3619 188 1
4 -1 -3 3601 193 1
-4 1 3 3385 160 1
-4 1 3 3622 152 1
4 -1 -2 5913 283 1
4 -1 -2 6171 276 1
4 -1 -2 6282 274 1
4 -1 -2 6104 298 1
4 -1 -2 6294 261 1
-4 1 2 5881 323 1
-4 1 2 6053 264 1
4 -1 -1 11939 643 1
4 -1 -1 9969 478 1
4 -1 -1 10228 465 1
4 -1 -1 10727 491 1
-4 1 1 10665 496 1
-4 1 1 10514 498 1
-4 1 1 11362 545 1
4 -1 0 4953 228 1
4 -1 0 4926 209 1
4 -1 0 4853 189 1
4 -1 0 5098 237 1
-4 1 0 5179 266 1
-4 1 0 4635 196 1
-4 1 0 4835 261 1
4 -1 1 2012 106 1
4 -1 1 1969 87 1
4 -1 1 2090 80 1
-4 1 -1 2132 130 1
-4 1 -1 1756 77 1
-4 1 -1 1890 94 1
-4 1 -1 1950 79 1
4 -1 2 2772 143 1
4 -1 2 2794 125 1
4 -1 2 2822 143 1
-4 1 -2 3063 171 1
-4 1 -2 2717 106 1
-4 1 -2 3023 183 1
-4 1 -2 3023 146 1
4 -1 3 1190 106 1
4 -1 3 1168 92 1
4 -1 3 1112 53 1
-4 1 -3 906 60 1
-4 1 -3 923 65 1
-4 1 -3 972 51 1
4 -1 4 2924 147 1
4 -1 4 2755 124 1
4 -1 4 2857 116 1
-4 1 -4 2703 123 1
-4 1 -4 2755 142 1
-4 1 -4 2730 112 1
4 -1 5 1280 84 1
4 -1 5 1176 69 1
4 -1 5 1193 62 1
-4 1 -5 1174 68 1
-4 1 -5 1297 82 1
-4 1 -5 1303 64 1
4 -1 6 1702 105 1
4 -1 6 1693 84 1
-4 1 -6 1880 136 1
4 -1 7 2004 125 1
4 -1 7 1907 103 1
-4 1 -7 2136 117 1
4 -1 8 1207 89 1
4 -1 8 878 116 1
4 -1 8 1329 119 1
-4 1 -8 1443 104 1
4 -1 9 194 64 1
4 -1 9 125 38 1
4 -1 9 215 37 1
-4 1 -9 194 51 1
4 -1 10 605 73 1
4 -1 10 962 76 1
-4 1 -10 907 91 1
4 -1 11 512 113 1
4 -1 11 874 108 1
-4 1 -11 734 124 1
4 -1 12 415 65 1
4 -1 12 669 91 1
-4 1 -12 533 99 1
4 -1 13 266 56 1
4 -1 13 518 49 1
-4 1 -13 432 61 1
4 -1 14 209 44 1
4 -1 14 402 58 1
-4 1 -14 333 46 1
4 -1 15 72 44 1
4 -1 15 159 22 1
-4 1 -15 110 30 1
4 0 -13 82 22 1
-4 0 13 124 29 1
4 0 -12 318 76 1
4 0 -12 511 43 1
-4 0 12 357 67 1
4 0 -11 309 49 1
4 0 -11 351 62 1
-4 0 11 284 70 1
4 0 -10 191 44 1
4 0 -10 175 35 1
-4 0 10 176 61 1
4 0 -9 295 55 1
4 0 -9 356 43 1
-4 0 9 404 78 1
4 0 -8 1207 100 1
4 0 -8 1191 113 1
-4 0 8 1341 101 1
4 0 -7 1332 102 1
4 0 -7 1389 112 1
-4 0 7 1587 145 1
4 0 -6 937 63 1
4 0 -6 1046 80 1
4 0 -6 992 59 1
-4 0 6 1073 77 1
4 0 -5 1511 116 1
4 0 -5 1627 86 1
4 0 -5 1618 100 1
4 0 -5 1533 75 1
-4 0 5 1628 96 1
4 0 -4 3427 162 1
4 0 -4 3838 165 1
4 0 -4 3597 179 1
4 0 -4 3785 150 1
4 0 -4 3989 203 1
-4 0 4 3517 173 1
-4 0 4 4088 235 1
4 0 -3 1061 63 1
4 0 -3 1058 57 1
4 0 -3 1086 104 1
4 0 -3 1072 49 1
4 0 -3 1163 55 1
-4 0 3 944 63 1
-4 0 3 1108 65 1
4 0 -2 6860 364 1
4 0 -2 6993 328 1
4 0 -2 6718 264 1
4 0 -2 6730 308 1
-4 0 2 6978 287 1
-4 0 2 6449 287 1
-4 0 2 7433 385 1
4 0 -1 6671 307 1
4 0 -1 7166 385 1
4 0 -1 6789 296 1
4 0 -1 6732 263 1
-4 0 1 7545 313 1
-4 0 1 6275 320 1
-4 0 1 7054 370 1
4 0 0 2682 127 1
4 0 0 2579 156 1
4 0 0 2534 87 1
4 0 0 2637 92 1
-4 0 0 2593 113 1
-4 0 0 2428 100 1
-4 0 0 2614 123 1
4 0 1 324 36 1
4 0 1 254 33 1
4 0 1 237 19 1
4 0 1 241 20 1
-4 0 -1 238 31 1
-4 0 -1 236 21 1
-4 0 -1 316 52 1
4 0 2 752 61 1
4 0 2 878 58 1
4 0 2 827 37 1
-4 0 -2 892 52 1
-4 0 -2 850 37 1
-4 0 -2 909 60 1
-4 0 -2 887 52 1
4 0 3 1391 83 1
4 0 3 1380 74 1
4 0 3 1289 50 1
-4 0 -3 1250 72 1
-4 0 -3 1231 79 1
-4 0 -3 1206 67 1
4 0 4 801 62 1
4 0 4 759 55 1
4 0 4 705 51 1
-4 0 -4 781 55 1
-4 0 -4 710 59 1
-4 0 -4 698 35 1
4 0 5 1060 76 1
4 0 5 1025 63 1
4 0 5 941 48 1
-4 0 -5 972 99 1
-4 0 -5 1014 73 1
-4 0 -5 974 47 1
4 0 6 518 86 1
4 0 6 411 44 1
4 0 6 495 33 1
-4 0 -6 434 43 1
-4 0 -6 415 31 1
4 0 7 301 46 1
4 0 7 215 45 1
4 0 7 316 30 1
-4 0 -7 305 63 1
-4 0 -7 275 29 1
4 0 8 45 28 1
4 0 8 31 35 1
4 0 8 47 32 1
-4 0 -8 19 27 1
4 0 9 112 37 1
4 0 9 68 31 1
4 0 9 82 28 1
-4 0 -9 176 40 1
4 0 10 261 54 1
4 0 10 120 43 1
4 0 10 269 39 1
-4 0 -10 270 87 1
4 0 11 42 35 1
4 0 11 45 33 1
4 0 11 59 43 1
-4 0 -11 125 55 1
4 0 12 89 62 1
4 0 12 102 49 1
-4 0 -12 146 41 1
4 0 13 150 40 1
4 0 13 154 32 1
-4 0 -13 161 39 1
4 0 14 221 45 1
4 0 14 291 35 1
-4 0 -14 301 69 1
4 0 15 32 22 1
4 0 15 28 16 1
-4 0 -15 8 22 1
4 1 -13 5 17 1
4 1 -12 79 31 1
4 1 -12 84 21 1
-4 -1 12 86 39 1
4 1 -11 65 37 1
4 1 -11 124 38 1
-4 -1 11 85 30 1
4 1 -10 73 54 1
4 1 -10 29 22 1
-4 -1 10 54 28 1
4 1 -9 356 57 1
4 1 -9 308 59 1
-4 -1 9 288 49 1
4 1 -8 1142 96 1
4 1 -8 829 62 1
-4 -1 8 1157 123 1
4 1 -7 2818 185 1
-4 -1 7 3343 181 1
4 1 -6 1174 80 1
4 1 -6 1004 87 1
4 1 -6 817 80 1
4 1 -5 85 31 1
4 1 -5 148 55 1
4 1 -5 86 19 1
4 1 -5 111 32 1
4 1 -4 440 56 1
4 1 -4 422 33 1
4 1 -4 483 47 1
4 1 -4 523 54 1
4 1 -4 439 45 1
4 1 -4 437 47 1
4 1 -3 27 29 1
4 1 -3 23 15 1
4 1 -3 111 34 1
4 1 -3 87 40 1
4 1 -3 48 12 1
4 1 -3 24 14 1
-4 -1 3 62 36 1
4 1 -2 68 21 1
4 1 -2 96 35 1
4 1 -2 134 26 1
4 1 -2 42 22 1
-4 -1 2 53 17 1
-4 -1 2 109 25 1
4 1 -1 396 55 1
4 1 -1 371 32 1
4 1 -1 403 44 1
4 1 -1 357 19 1
4 1 -1 343 21 1
-4 -1 1 384 30 1
-4 -1 1 342 62 1
4 1 0 245 31 1
4 1 0 225 57 1
4 1 0 239 15 1
4 1 0 237 15 1
-4 -1 0 322 43 1
-4 -1 0 354 37 1
4 1 1 1769 89 1
4 1 1 1770 88 1
4 1 1 1677 64 1
4 1 1 1629 49 1
-4 -1 -1 1737 82 1
-4 -1 -1 1534 79 1
-4 -1 -1 1835 131 1
4 1 2 403 42 1
4 1 2 417 39 1
4 1 2 371 17 1
4 1 2 360 26 1
-4 -1 -2 363 37 1
-4 -1 -2 351 21 1
-4 -1 -2 374 41 1
4 1 3 951 104 1
4 1 3 960 59 1
-4 -1 -3 948 57 1
-4 -1 -3 1018 64 1
-4 -1 -3 863 41 1
4 1 4 1128 111 1
4 1 4 1119 68 1
4 1 4 1003 36 1
-4 -1 -4 1283 105 1
-4 -1 -4 1083 71 1
-4 -1 -4 964 49 1
4 1 5 213 38 1
4 1 5 130 19 1
4 1 5 211 31 1
4 1 5 183 26 1
-4 -1 -5 174 34 1
-4 -1 -5 208 35 1
-4 -1 -5 161 24 1
4 1 6 1744 105 1
4 1 6 1695 91 1
4 1 6 1607 64 1
-4 -1 -6 1697 139 1
-4 -1 -6 1436 76 1
4 1 7 351 50 1
4 1 7 261 41 1
-4 -1 -7 340 39 1
-4 -1 -7 277 38 1
4 1 8 38 30 1
4 1 8 22 20 1
4 1 8 20 27 1
-4 -1 -8 22 23 1
4 1 9 674 118 1
4 1 9 581 47 1
-4 -1 -9 780 112 1
4 1 10 461 68 1
4 1 10 224 47 1
4 1 10 330 39 1
-4 -1 -10 385 61 1
4 1 11 116 45 1
4 1 11 106 57 1
4 1 11 99 27 1
-4 -1 -11 116 42 1
4 1 12 532 94 1
4 1 12 356 60 1
4 1 12 407 43 1
-4 -1 -12 463 94 1
4 1 13 334 69 1
4 1 13 249 80 1
4 1 13 273 55 1
-4 -1 -13 269 45 1
4 1 14 315 72 1
4 1 14 268 32 1
-4 -1 -14 244 69 1
4 1 15 112 45 1
4 1 15 61 24 1
-4 -1 -15 63 24 1
4 2 -12 400 49 1
-4 -2 12 307 56 1
4 2 -11 367 56 1
-4 -2 11 314 45 1
4 2 -10 846 120 1
-4 -2 10 568 63 1
4 2 -9 441 66 1
-4 -2 9 364 53 1
4 2 -8 36 33 1
4 2 -8 118 39 1
4 2 -7 465 88 1
4 2 -7 368 66 1
4 2 -6 642 68 1
4 2 -6 499 72 1
4 2 -5 1311 139 1
4 2 -5 1353 108 1
4 2 -4 7159 335 1
4 2 -4 5819 322 1
4 2 -3 4862 229 1
4 2 -3 5199 266 1
4 2 -2 2474 134 1
4 2 -2 2245 109 1
4 2 -2 2509 134 1
-4 -2 2 2267 113 1
-4 -2 2 2600 126 1
4 2 -1 2278 139 1
4 2 -1 2241 103 1
4 2 -1 2700 139 1
-4 -2 1 2651 128 1
-4 -2 1 2843 131 1
4 2 0 871 51 1
4 2 0 795 44 1
4 2 0 862 61 1
-4 -2 0 692 40 1
-4 -2 0 687 55 1
4 2 1 4444 248 1
4 2 1 4021 197 1
4 2 1 4499 211 1
-4 -2 -1 4607 191 1
-4 -2 -1 4993 227 1
4 2 2 8169 376 1
4 2 2 7570 330 1
4 2 2 8516 450 1
-4 -2 -2 7743 346 1
-4 -2 -2 7363 311 1
-4 -2 -2 8296 385 1
4 2 3 3945 196 1
4 2 3 3918 181 1
-4 -2 -3 4091 186 1
-4 -2 -3 3933 234 1
4 2 4 5650 276 1
4 2 4 5782 259 1
-4 -2 -4 5653 265 1
-4 -2 -4 5378 317 1
4 2 5 1691 151 1
4 2 5 1517 83 1
-4 -2 -5 1429 92 1
4 2 6 5218 334 1
4 2 6 4691 210 1
-4 -2 -6 4185 166 1
4 2 7 1110 132 1
4 2 7 687 87 1
4 2 7 968 61 1
-4 -2 -7 898 68 1
4 2 8 656 121 1
-4 -2 -8 622 54 1
4 2 9 834 140 1
4 2 9 502 58 1
-4 -2 -9 677 88 1
4 2 10 194 88 1
4 2 10 121 40 1
-4 -2 -10 258 45 1
4 2 11 196 50 1
4 2 11 158 64 1
-4 -2 -11 91 41 1
4 2 12 423 61 1
4 2 12 275 55 1
-4 -2 -12 293 76 1
4 2 13 137 49 1
4 2 13 48 35 1
-4 -2 -13 77 28 1
4 2 14 224 35 1
4 2 14 203 42 1
4 2 15 147 29 1
-4 -2 -15 31 20 1
4 3 -12 458 64 1
-4 -3 12 266 28 1
4 3 -11 166 57 1
-4 -3 11 92 45 1
4 3 -10 132 41 1
-4 -3 10 82 31 1
4 3 -9 361 53 1
4 3 -9 319 99 1
4 3 -8 402 97 1
4 3 -8 402 106 1
4 3 -7 362 91 1
4 3 -7 293 63 1
4 3 -6 2256 142 1
4 3 -6 2005 151 1
4 3 -5 329 86 1
4 3 -5 406 91 1
4 3 -4 1100 88 1
4 3 -4 1111 94 1
4 3 -3 491 82 1
4 3 -3 497 92 1
4 3 -2 102 29 1
4 3 -2 111 33 1
4 3 -1 231 32 1
4 3 -1 218 39 1
-4 -3 1 210 34 1
4 3 0 94 32 1
4 3 0 42 21 1
4 3 0 95 27 1
-4 -3 0 68 28 1
-4 -3 0 77 35 1
-4 -3 0 83 25 1
4 3 1 83 26 1
4 3 1 107 34 1
4 3 1 120 30 1
-4 -3 -1 145 35 1
-4 -3 -1 138 24 1
-4 -3 -1 153 27 1
4 3 2 398 41 1
4 3 2 381 28 1
4 3 2 452 62 1
-4 -3 -2 403 37 1
-4 -3 -2 331 30 1
-4 -3 -2 443 39 1
4 3 3 126 49 1
4 3 3 151 28 1
-4 -3 -3 102 28 1
-4 -3 -3 125 45 1
4 3 4 98 32 1
4 3 4 79 25 1
-4 -3 -4 148 45 1
-4 -3 -4 112 40 1
4 3 5 146 54 1
4 3 5 59 20 1
4 3 5 79 23 1
4 3 6 265 50 1
4 3 6 156 31 1
4 3 6 280 31 1
-4 -3 -6 231 25 1
4 3 7 200 49 1
4 3 7 96 30 1
4 3 8 52 40 1
4 3 8 15 39 1
-4 -3 -8 26 20 1
4 3 9 -25 33 1
4 3 9 13 35 1
-4 -3 -9 19 22 1
4 3 10 193 51 1
4 3 10 78 35 1
-4 -3 -10 86 36 1
4 3 11 209 51 1
4 3 11 60 63 1
4 3 12 32 33 1
4 3 12 34 49 1
4 3 13 -11 23 1
4 3 13 6 24 1
4 3 14 211 52 1
4 3 14 129 60 1
4 3 15 48 38 1
4 4 -11 29 24 1
-4 -4 11 51 29 1
4 4 -10 37 25 1
-4 -4 10 1 20 1
4 4 -9 -5 25 1
4 4 -9 121 46 1
4 4 -8 48 34 1
4 4 -8 79 36 1
4 4 -7 870 86 1
4 4 -7 825 89 1
4 4 -6 1947 192 1
4 4 -6 1556 132 1
4 4 -5 222 49 1
4 4 -5 216 50 1
4 4 -4 1003 88 1
4 4 -4 973 135 1
4 4 -3 39 30 1
4 4 -3 61 31 1
4 4 -2 314 70 1
4 4 -2 236 45 1
4 4 -1 820 69 1
4 4 -1 925 105 1
4 4 0 43 26 1
4 4 0 90 27 1
4 4 1 362 38 1
4 4 1 366 40 1
4 4 2 1362 94 1
4 4 2 1413 82 1
4 4 3 624 98 1
4 4 3 551 45 1
4 4 4 5082 358 1
4 4 4 4545 218 1
4 4 5 4945 275 1
4 4 5 3553 243 1
4 4 5 4204 201 1
4 4 6 4181 322 1
4 4 6 2646 203 1
4 4 7 1845 141 1
4 4 7 1203 138 1
4 4 8 958 134 1
4 4 8 527 63 1
4 4 9 978 96 1
4 4 9 513 70 1
4 4 10 392 66 1
4 4 10 216 81 1
4 4 11 774 83 1
4 4 11 431 109 1
4 4 12 467 60 1
4 4 12 280 54 1
4 4 13 539 56 1
4 4 13 285 54 1
4 4 14 364 62 1
4 4 14 197 63 1
4 4 15 41 30 1
-4 -4 -15 27 14 1
4 5 -10 114 25 1
-4 -5 10 174 37 1
4 5 -9 201 32 1
4 5 -9 130 35 1
4 5 -8 403 53 1
4 5 -8 316 50 1
4 5 -7 564 65 1
4 5 -7 487 98 1
4 5 -6 1117 95 1
4 5 -6 725 131 1
4 5 -5 1020 139 1
4 5 -5 838 129 1
4 5 -4 1333 106 1
4 5 -4 1166 100 1
4 5 -3 865 124 1
4 5 -3 863 121 1
4 5 -2 1328 97 1
4 5 -2 1099 87 1
4 5 -1 747 69 1
4 5 -1 661 64 1
4 5 0 505 58 1
4 5 0 578 52 1
4 5 1 440 48 1
4 5 4 3504 273 1
4 5 5 3418 241 1
4 5 5 2374 191 1
4 5 6 4254 233 1
4 5 6 2982 257 1
4 5 7 801 76 1
4 5 7 416 59 1
4 5 8 20 57 1
4 5 8 59 31 1
4 5 9 244 49 1
4 5 9 109 41 1
4 5 10 162 45 1
4 5 10 147 40 1
4 5 11 301 72 1
4 5 11 133 41 1
4 5 12 486 82 1
4 5 12 255 48 1
4 5 13 406 60 1
4 5 13 142 37 1
4 5 14 16 17 1
4 6 -8 43 21 1
4 6 -7 41 36 1
4 6 -7 11 17 1
4 6 -6 241 40 1
4 6 -6 139 51 1
4 6 -5 33 28 1
4 6 -5 27 23 1
4 6 -4 57 33 1
4 6 -3 -11 26 1
4 6 -2 163 68 1
4 6 -1 207 44 1
4 6 0 239 44 1
4 6 1 66 30 1
4 6 5 55 43 1
4 6 5 53 26 1
4 6 6 23 38 1
4 6 6 13 23 1
4 6 7 193 58 1
4 6 7 106 35 1
4 6 8 -10 24 1
4 6 8 33 34 1
4 6 9 25 29 1
4 6 9 38 27 1
4 6 10 16 22 1
4 6 10 0 23 1
4 6 11 125 46 1
4 6 11 44 28 1
4 6 12 237 34 1
4 6 12 125 33 1
4 6 13 40 19 1
-4 -6 -13 113 21 1
4 7 -6 530 47 1
4 7 -5 357 41 1
4 7 -4 522 55 1
4 7 -3 533 85 1
4 7 -2 194 38 1
4 7 -1 24 23 1
4 7 0 38 25 1
4 7 5 72 26 1
4 7 6 16 20 1
4 7 7 3 29 1
4 7 8 105 27 1
4 7 9 166 30 1
4 7 10 78 23 1
-4 -7 -10 147 23 1
4 7 11 55 19 1
-4 -7 -11 159 21 1
4 8 -2 17 14 1
4 8 -1 36 25 1
4 8 0 48 25 1
4 8 5 5 12 1
4 8 6 0 11 1
5 -7 -3 29 15 1
-5 7 3 26 25 1
5 -7 -2 21 15 1
-5 7 2 33 39 1
-5 7 1 10 21 1
-5 7 0 60 41 1
5 -7 1 31 17 1
-5 7 -1 50 36 1
5 -7 2 25 16 1
-5 7 -2 25 32 1
5 -7 3 23 15 1
5 -6 -7 39 23 1
5 -6 -7 36 17 1
-5 6 7 10 24 1
5 -6 -6 15 22 1
5 -6 -6 6 17 1
-5 6 6 1 34 1
5 -6 -5 13 26 1
5 -6 -5 69 34 1
-5 6 5 29 27 1
5 -6 -4 54 31 1
5 -6 -4 66 25 1
-5 6 4 72 32 1
5 -6 -3 17 26 1
5 -6 -3 33 22 1
-5 6 3 -17 49 1
5 -6 -2 -7 27 1
5 -6 -2 52 23 1
-5 6 2 4 31 1
5 -6 -1 79 43 1
-5 6 1 -32 53 1
5 -6 0 52 46 1
-5 6 0 95 36 1
5 -6 1 19 24 1
-5 6 -1 64 32 1
5 -6 2 72 28 1
-5 6 -2 55 31 1
5 -6 3 50 23 1
-5 6 -3 13 25 1
5 -6 4 69 27 1
-5 6 -4 56 42 1
5 -6 5 156 31 1
5 -6 6 163 31 1
5 -6 7 99 23 1
5 -5 -9 196 48 1
5 -5 -9 166 25 1
-5 5 9 100 28 1
5 -5 -8 167 38 1
5 -5 -8 206 31 1
-5 5 8 175 57 1
5 -5 -7 288 45 1
5 -5 -7 255 37 1
-5 5 7 176 44 1
5 -5 -6 474 97 1
5 -5 -6 501 49 1
-5 5 6 364 62 1
5 -5 -5 442 63 1
5 -5 -5 483 78 1
-5 5 5 378 62 1
5 -5 -4 174 48 1
5 -5 -4 219 40 1
-5 5 4 177 48 1
5 -5 -3 109 43 1
5 -5 -3 104 36 1
-5 5 3 162 43 1
5 -5 -2 244 77 1
5 -5 -2 194 42 1
-5 5 2 190 78 1
5 -5 -1 103 38 1
-5 5 1 76 38 1
5 -5 0 181 43 1
-5 5 0 104 43 1
5 -5 1 185 49 1
-5 5 -1 317 82 1
5 -5 2 220 47 1
5 -5 2 357 46 1
-5 5 -2 229 80 1
5 -5 3 467 52 1
-5 5 -3 222 59 1
5 -5 4 1130 92 1
5 -5 5 396 51 1
5 -5 6 138 57 1
5 -5 7 246 66 1
5 -5 8 105 30 1
5 -5 9 140 30 1
5 -4 -10 59 23 1
5 -4 -10 91 35 1
-5 4 10 43 36 1
5 -4 -9 32 25 1
5 -4 -9 48 22 1
-5 4 9 16 24 1
5 -4 -8 -3 45 1
5 -4 -8 19 24 1
-5 4 8 52 27 1
5 -4 -7 12 30 1
5 -4 -7 35 25 1
-5 4 7 32 30 1
5 -4 -6 57 36 1
5 -4 -6 105 48 1
-5 4 6 38 56 1
5 -4 -5 42 30 1
5 -4 -5 5 25 1
-5 4 5 -10 47 1
5 -4 -4 34 37 1
5 -4 -4 60 31 1
-5 4 4 60 36 1
5 -4 -3 50 58 1
5 -4 -3 71 29 1
-5 4 3 17 36 1
5 -4 -2 131 44 1
5 -4 -2 159 55 1
-5 4 2 77 65 1
5 -4 -1 245 78 1
5 -4 -1 216 41 1
-5 4 1 105 44 1
5 -4 0 41 34 1
5 -4 0 64 30 1
-5 4 0 34 32 1
5 -4 1 26 39 1
5 -4 1 113 33 1
-5 4 -1 89 54 1
5 -4 2 93 37 1
5 -4 2 66 33 1
-5 4 -2 67 33 1
5 -4 3 178 47 1
5 -4 3 305 43 1
-5 4 -3 166 46 1
5 -4 4 376 101 1
5 -4 4 643 63 1
5 -4 5 73 34 1
5 -4 6 111 55 1
5 -4 7 100 55 1
5 -4 8 15 26 1
5 -4 9 201 31 1
-5 4 -9 16 24 1
5 -4 10 378 50 1
-5 4 -10 37 23 1
5 -4 11 261 35 1
5 -3 -11 25 27 1
-5 3 11 13 27 1
5 -3 -10 43 24 1
5 -3 -10 109 25 1
-5 3 10 72 28 1
5 -3 -9 317 50 1
5 -3 -9 470 47 1
-5 3 9 401 79 1
5 -3 -8 709 107 1
5 -3 -8 702 61 1
-5 3 8 536 71 1
5 -3 -7 678 70 1
5 -3 -7 623 61 1
-5 3 7 550 72 1
5 -3 -6 336 57 1
5 -3 -6 347 48 1
-5 3 6 322 90 1
5 -3 -5 385 62 1
5 -3 -5 438 82 1
-5 3 5 437 95 1
5 -3 -4 1363 116 1
5 -3 -4 1535 100 1
-5 3 4 1409 167 1
5 -3 -3 1523 170 1
5 -3 -3 1520 140 1
-5 3 3 1321 108 1
5 -3 -2 2378 161 1
5 -3 -2 2462 138 1
-5 3 2 2112 146 1
5 -3 -1 2602 167 1
5 -3 -1 2594 139 1
-5 3 1 2280 151 1
5 -3 0 1546 120 1
5 -3 0 1610 102 1
-5 3 0 1388 154 1
5 -3 1 593 72 1
5 -3 1 612 58 1
-5 3 -1 398 85 1
5 -3 2 542 68 1
5 -3 2 624 55 1
-5 3 -2 393 55 1
5 -3 3 1145 93 1
5 -3 3 1156 82 1
-5 3 -3 747 97 1
5 -3 4 451 61 1
5 -3 4 559 81 1
-5 3 -4 365 46 1
5 -3 5 558 100 1
5 -3 5 663 92 1
-5 3 -5 396 59 1
5 -3 6 818 86 1
5 -3 6 1103 81 1
-5 3 -6 869 88 1
5 -3 7 471 55 1
-5 3 -7 370 59 1
5 -3 8 239 41 1
-5 3 -8 118 40 1
5 -3 9 290 65 1
-5 3 -9 148 41 1
5 -3 10 351 48 1
-5 3 -10 206 41 1
5 -3 11 459 47 1
-5 3 -11 259 46 1
5 -3 12 185 30 1
-5 3 -12 125 46 1
5 -2 -12 172 34 1
5 -2 -11 57 35 1
-5 2 11 87 24 1
5 -2 -10 100 27 1
-5 2 10 69 30 1
5 -2 -9 104 35 1
5 -2 -9 199 35 1
-5 2 9 257 63 1
5 -2 -8 656 70 1
5 -2 -8 794 65 1
-5 2 8 650 73 1
5 -2 -7 540 63 1
5 -2 -7 518 56 1
-5 2 7 538 101 1
5 -2 -6 312 78 1
5 -2 -6 284 44 1
-5 2 6 335 82 1
5 -2 -5 829 111 1
5 -2 -5 712 92 1
-5 2 5 612 74 1
5 -2 -4 552 99 1
5 -2 -4 511 50 1
-5 2 4 470 93 1
5 -2 -3 885 85 1
5 -2 -3 919 98 1
-5 2 3 832 75 1
5 -2 -2 2288 143 1
5 -2 -2 1907 102 1
5 -2 -2 2277 114 1
-5 2 2 1971 122 1
5 -2 -1 1263 149 1
5 -2 -1 1097 71 1
5 -2 -1 1261 77 1
-5 2 1 1127 83 1
5 -2 0 235 47 1
5 -2 0 200 31 1
5 -2 0 230 33 1
-5 2 0 230 56 1
5 -2 1 160 41 1
5 -2 1 135 28 1
5 -2 1 139 44 1
-5 2 -1 81 45 1
5 -2 2 191 44 1
5 -2 2 179 29 1
5 -2 2 170 49 1
-5 2 -2 140 30 1
5 -2 3 17 25 1
5 -2 3 -18 18 1
5 -2 3 31 19 1
5 -2 4 23 30 1
5 -2 4 25 22 1
-5 2 -4 43 23 1
5 -2 5 110 40 1
5 -2 5 129 46 1
-5 2 -5 113 31 1
5 -2 6 90 54 1
5 -2 6 66 27 1
-5 2 -6 66 31 1
5 -2 7 60 31 1
5 -2 7 27 26 1
-5 2 -7 5 33 1
5 -2 8 16 28 1
5 -2 8 33 26 1
-5 2 -8 46 34 1
5 -2 9 76 46 1
-5 2 -9 31 36 1
5 -2 10 43 27 1
-5 2 -10 7 29 1
5 -2 11 92 31 1
-5 2 -11 65 55 1
5 -2 12 49 22 1
5 -2 12 72 41 1
-5 2 -12 75 30 1
5 -2 13 179 26 1
-5 2 -13 122 31 1
5 -1 -12 76 16 1
-5 1 12 56 18 1
5 -1 -11 60 20 1
-5 1 11 41 37 1
5 -1 -10 79 37 1
-5 1 10 17 45 1
5 -1 -9 381 43 1
-5 1 9 332 53 1
5 -1 -8 818 67 1
-5 1 8 970 88 1
5 -1 -7 1300 104 1
5 -1 -7 1442 103 1
5 -1 -7 1457 90 1
-5 1 7 1728 119 1
5 -1 -6 140 56 1
5 -1 -6 107 34 1
5 -1 -6 111 30 1
-5 1 6 119 61 1
5 -1 -5 113 54 1
5 -1 -5 114 33 1
5 -1 -5 79 45 1
-5 1 5 125 58 1
5 -1 -4 194 58 1
5 -1 -4 134 51 1
5 -1 -4 144 29 1
-5 1 4 98 58 1
5 -1 -3 96 49 1
5 -1 -3 72 26 1
5 -1 -3 47 23 1
-5 1 3 103 46 1
5 -1 -2 193 38 1
5 -1 -2 175 32 1
5 -1 -2 149 27 1
-5 1 2 85 34 1
5 -1 -1 103 54 1
5 -1 -1 81 45 1
5 -1 -1 92 23 1
-5 1 1 127 43 1
5 -1 0 55 30 1
5 -1 0 42 36 1
5 -1 0 38 19 1
-5 1 0 45 21 1
5 -1 1 115 34 1
5 -1 1 88 41 1
5 -1 1 64 21 1
-5 1 -1 75 21 1
5 -1 2 435 82 1
5 -1 2 438 45 1
5 -1 2 433 54 1
-5 1 -2 273 52 1
5 -1 3 584 99 1
5 -1 3 540 52 1
5 -1 3 510 41 1
5 -1 4 497 92 1
5 -1 4 425 46 1
5 -1 4 389 38 1
5 -1 5 315 54 1
5 -1 5 275 42 1
5 -1 5 342 37 1
5 -1 6 621 67 1
5 -1 6 559 48 1
-5 1 -6 587 60 1
5 -1 7 145 42 1
5 -1 7 84 46 1
-5 1 -7 106 55 1
5 -1 8 192 46 1
5 -1 8 190 38 1
-5 1 -8 209 82 1
5 -1 9 398 59 1
5 -1 9 383 47 1
-5 1 -9 353 70 1
5 -1 10 277 58 1
5 -1 10 257 45 1
-5 1 -10 278 58 1
5 -1 11 272 59 1
-5 1 -11 139 48 1
5 -1 12 113 55 1
5 -1 12 233 36 1
-5 1 -12 272 73 1
5 -1 13 206 54 1
5 -1 13 322 50 1
-5 1 -13 288 46 1
5 -1 14 123 19 1
-5 1 -14 121 29 1
-5 0 12 246 44 1
5 0 -11 143 31 1
5 0 -11 182 24 1
-5 0 11 192 33 1
5 0 -10 351 48 1
5 0 -10 361 37 1
-5 0 10 425 52 1
5 0 -9 118 41 1
5 0 -9 192 31 1
-5 0 9 246 42 1
5 0 -8 34 57 1
5 0 -8 97 40 1
-5 0 8 109 56 1
5 0 -7 437 81 1
5 0 -7 233 56 1
-5 0 7 233 48 1
5 0 -6 998 136 1
5 0 -6 826 63 1
-5 0 6 1192 86 1
5 0 -5 2007 127 1
5 0 -5 2216 136 1
5 0 -5 2046 102 1
-5 0 5 2149 188 1
5 0 -4 3589 198 1
5 0 -4 3827 210 1
5 0 -4 3699 163 1
-5 0 4 3684 266 1
5 0 -3 2269 136 1
5 0 -3 2484 199 1
5 0 -3 2326 135 1
-5 0 3 2479 179 1
5 0 -2 1463 139 1
5 0 -2 1509 97 1
5 0 -2 1340 89 1
-5 0 2 1271 82 1
5 0 -1 1033 80 1
5 0 -1 1045 74 1
5 0 -1 988 51 1
5 0 -1 1003 75 1
-5 0 1 956 62 1
5 0 0 1655 103 1
5 0 0 1568 95 1
5 0 0 1451 62 1
5 0 0 1498 66 1
-5 0 0 1366 77 1
5 0 1 2266 134 1
5 0 1 2422 129 1
5 0 1 2260 119 1
5 0 1 2307 121 1
-5 0 -1 2054 98 1
5 0 2 5553 292 1
5 0 2 5410 263 1
5 0 2 5082 206 1
5 0 2 5247 211 1
5 0 3 1806 174 1
5 0 3 1780 106 1
5 0 3 1575 70 1
5 0 4 1790 173 1
5 0 4 1759 146 1
5 0 4 1501 67 1
-5 0 -4 1462 92 1
5 0 5 2195 192 1
5 0 5 2088 115 1
5 0 5 1797 82 1
5 0 6 999 93 1
5 0 6 909 71 1
5 0 6 868 53 1
5 0 7 1107 97 1
5 0 7 943 93 1
-5 0 -7 1064 85 1
5 0 8 163 46 1
5 0 8 139 29 1
-5 0 -8 235 66 1
5 0 9 95 70 1
5 0 9 132 32 1
-5 0 -9 161 49 1
5 0 10 269 60 1
5 0 10 186 59 1
-5 0 -10 217 57 1
5 0 11 91 54 1
5 0 11 0 21 1
-5 0 -11 38 32 1
5 0 12 107 38 1
5 0 12 105 51 1
5 0 12 117 27 1
-5 0 -12 220 63 1
5 0 13 137 52 1
5 0 13 201 43 1
-5 0 -13 228 38 1
5 0 14 77 33 1
5 0 14 52 23 1
-5 0 -14 124 44 1
-5 -1 12 144 32 1
5 1 -11 22 23 1
-5 -1 11 46 22 1
5 1 -10 161 59 1
-5 -1 10 111 34 1
5 1 -9 202 47 1
-5 -1 9 169 40 1
5 1 -8 147 46 1
-5 -1 8 154 41 1
5 1 -7 216 79 1
-5 -1 7 195 45 1
5 1 -6 1115 102 1
-5 -1 6 1143 93 1
5 1 -5 393 62 1
-5 -1 5 382 51 1
5 1 -4 226 47 1
-5 -1 4 176 38 1
5 1 -3 519 75 1
5 1 -3 672 65 1
-5 -1 3 461 51 1
5 1 -2 187 54 1
5 1 -2 263 67 1
-5 -1 2 198 33 1
5 1 -1 158 33 1
5 1 -1 137 38 1
-5 -1 1 145 27 1
5 1 0 218 40 1
5 1 0 252 40 1
-5 -1 0 211 28 1
5 1 1 32 28 1
5 1 1 64 27 1
-5 -1 -1 22 25 1
5 1 2 319 47 1
5 1 2 285 46 1
5 1 3 245 50 1
5 1 3 341 66 1
5 1 4 348 54 1
5 1 4 304 71 1
5 1 5 185 52 1
5 1 5 209 39 1
5 1 6 1 30 1
5 1 6 25 24 1
5 1 7 59 38 1
5 1 8 375 66 1
-5 -1 -8 381 51 1
5 1 9 143 54 1
-5 -1 -9 210 43 1
5 1 10 217 66 1
-5 -1 -10 287 87 1
5 1 11 306 58 1
-5 -1 -11 170 53 1
5 1 12 157 40 1
5 1 12 53 31 1
-5 -1 -12 99 36 1
5 1 13 64 24 1
5 1 13 8 23 1
-5 -1 -13 74 40 1
5 1 14 32 29 1
-5 -1 -14 16 21 1
-5 -1 -15 51 18 1
5 2 -11 16 22 1
-5 -2 11 34 19 1
5 2 -10 2 24 1
-5 -2 10 9 20 1
5 2 -9 -33 35 1
-5 -2 9 101 29 1
5 2 -8 352 85 1
-5 -2 8 218 46 1
5 2 -7 732 132 1
-5 -2 7 808 116 1
5 2 -6 1573 193 1
-5 -2 6 1692 120 1
5 2 -5 421 99 1
-5 -2 5 364 52 1
5 2 -4 362 52 1
5 2 -4 382 65 1
5 2 -3 608 62 1
5 2 -3 788 117 1
5 2 -2 443 49 1
5 2 -2 524 64 1
5 2 -1 829 95 1
5 2 -1 888 80 1
5 2 0 326 66 1
5 2 0 289 46 1
-5 -2 0 345 33 1
5 2 1 1221 81 1
5 2 1 1322 130 1
-5 -2 -1 993 80 1
5 2 2 2211 182 1
5 2 2 2235 132 1
5 2 3 2515 158 1
5 2 3 2437 137 1
5 2 4 6418 350 1
5 2 4 6637 344 1
5 2 5 6147 441 1
5 2 5 6009 392 1
5 2 6 2778 180 1
5 2 6 2473 143 1
5 2 7 1626 132 1
5 2 7 1449 99 1
5 2 8 676 89 1
-5 -2 -8 646 96 1
5 2 9 1045 122 1
-5 -2 -9 939 83 1
5 2 10 428 88 1
-5 -2 -10 458 64 1
5 2 11 702 127 1
-5 -2 -11 459 66 1
5 2 12 1044 124 1
-5 -2 -12 554 65 1
5 2 13 282 38 1
5 2 13 78 33 1
-5 -2 -13 149 31 1
5 2 14 119 22 1
5 2 14 28 21 1
-5 -2 -14 48 33 1
5 3 -10 259 42 1
-5 -3 10 280 57 1
5 3 -9 224 51 1
-5 -3 9 315 62 1
5 3 -8 556 71 1
-5 -3 8 482 90 1
5 3 -7 653 84 1
-5 -3 7 734 70 1
5 3 -6 2001 132 1
5 3 -6 1620 143 1
5 3 -5 698 73 1
5 3 -5 753 89 1
5 3 -4 1233 100 1
5 3 -4 1252 112 1
5 3 -3 1496 108 1
5 3 -3 1518 175 1
5 3 -2 641 65 1
5 3 -2 717 76 1
5 3 -1 902 71 1
5 3 -1 1075 89 1
5 3 0 196 33 1
5 3 0 226 41 1
5 3 1 790 64 1
5 3 1 683 50 1
5 3 1 950 107 1
5 3 2 449 54 1
5 3 2 515 57 1
5 3 3 1543 161 1
5 3 3 1688 102 1
5 3 4 5998 335 1
5 3 4 6416 334 1
5 3 5 4287 343 1
5 3 5 4261 293 1
5 3 6 1778 139 1
5 3 6 1582 102 1
5 3 7 525 84 1
5 3 7 373 47 1
5 3 8 132 76 1
-5 -3 -8 40 25 1
5 3 9 178 58 1
-5 -3 -9 87 32 1
5 3 10 273 66 1
-5 -3 -10 192 47 1
5 3 11 608 110 1
-5 -3 -11 272 49 1
5 3 12 471 81 1
5 3 12 162 58 1
-5 -3 -12 160 35 1
5 3 13 64 27 1
5 3 13 34 23 1
5 3 14 36 29 1
5 3 14 4 14 1
5 4 -9 41 23 1
-5 -4 9 14 20 1
5 4 -8 53 28 1
-5 -4 8 18 24 1
5 4 -7 119 64 1
5 4 -6 80 32 1
5 4 -6 9 59 1
5 4 -5 34 32 1
5 4 -5 71 55 1
5 4 -4 141 44 1
5 4 -4 185 47 1
5 4 -3 89 48 1
5 4 -3 45 35 1
5 4 -2 220 44 1
5 4 -2 299 52 1
5 4 -1 388 49 1
5 4 -1 569 94 1
5 4 0 149 49 1
5 4 0 165 38 1
5 4 1 53 29 1
5 4 2 108 40 1
5 4 2 120 34 1
5 4 3 35 37 1
5 4 3 95 43 1
5 4 4 399 63 1
5 4 4 297 45 1
5 4 5 196 74 1
5 4 5 74 29 1
5 4 6 56 44 1
5 4 6 46 36 1
5 4 7 88 42 1
-5 -4 -7 35 23 1
5 4 8 203 60 1
5 4 9 179 57 1
5 4 10 160 52 1
5 4 11 283 56 1
5 4 12 294 41 1
5 4 12 77 31 1
5 4 13 191 30 1
5 4 13 35 22 1
5 4 14 43 19 1
5 5 -8 348 39 1
-5 -5 8 340 57 1
5 5 -7 542 56 1
5 5 -6 962 75 1
5 5 -6 799 74 1
5 5 -5 1030 83 1
5 5 -5 778 79 1
5 5 -4 1101 128 1
5 5 -4 879 84 1
5 5 -3 949 76 1
5 5 -3 857 82 1
5 5 -2 82 33 1
5 5 -2 108 33 1
5 5 -1 104 31 1
5 5 0 518 54 1
5 5 0 695 62 1
5 5 1 1055 82 1
5 5 2 1186 118 1
5 5 4 571 69 1
5 5 5 90 40 1
5 5 6 140 74 1
5 5 7 299 59 1
5 5 8 272 58 1
5 5 9 940 91 1
5 5 10 392 87 1
5 5 11 252 45 1
5 5 12 338 39 1
5 5 12 90 39 1
5 5 13 225 51 1
5 6 -6 96 25 1
5 6 -5 95 35 1
5 6 -5 21 18 1
5 6 -4 145 30 1
5 6 -4 63 24 1
5 6 -3 174 58 1
5 6 -2 31 23 1
5 6 -1 34 23 1
5 6 6 91 47 1
5 6 7 100 49 1
5 6 8 -12 22 1
5 6 9 36 25 1
5 6 10 29 22 1
5 6 11 34 33 1
5 7 -4 7 13 1
5 7 -3 75 19 1
5 7 -2 51 32 1
5 7 -1 72 21 1
6 -6 -3 9 21 1
6 -6 -3 61 18 1
-6 6 3 55 23 1
6 -6 -2 80 34 1
6 -6 -2 23 29 1
-6 6 2 24 23 1
6 -6 -1 17 20 1
6 -6 -1 51 18 1
-6 6 1 10 23 1
6 -6 0 6 15 1
-6 6 0 10 30 1
-6 6 -1 -1 23 1
6 -6 2 59 20 1
6 -6 3 99 23 1
6 -5 -6 183 58 1
6 -5 -6 228 29 1
-6 5 6 152 34 1
6 -5 -5 236 63 1
6 -5 -5 222 49 1
-6 5 5 149 36 1
6 -5 -4 328 75 1
6 -5 -4 307 37 1
-6 5 4 175 44 1
6 -5 -3 550 69 1
6 -5 -3 657 54 1
-6 5 3 401 96 1
6 -5 -2 696 71 1
6 -5 -2 698 89 1
-6 5 2 511 65 1
6 -5 -1 521 90 1
6 -5 -1 524 50 1
-6 5 1 317 56 1
6 -5 0 129 41 1
6 -5 0 226 36 1
-6 5 0 153 41 1
6 -5 1 170 36 1
-6 5 -1 61 34 1
6 -5 2 145 40 1
6 -5 2 315 56 1
6 -5 3 38 26 1
6 -5 3 76 28 1
6 -5 4 130 31 1
6 -5 5 217 54 1
6 -5 6 153 47 1
6 -5 7 80 23 1
6 -4 -8 100 26 1
6 -4 -8 123 22 1
-6 4 8 62 27 1
6 -4 -7 181 37 1
6 -4 -7 177 45 1
-6 4 7 120 34 1
6 -4 -6 32 34 1
6 -4 -6 117 41 1
-6 4 6 88 31 1
6 -4 -5 18 26 1
6 -4 -5 27 19 1
-6 4 5 -35 23 1
6 -4 -4 187 49 1
6 -4 -4 213 36 1
-6 4 4 123 41 1
6 -4 -3 289 59 1
6 -4 -3 407 71 1
-6 4 3 248 50 1
6 -4 -2 226 57 1
6 -4 -2 300 44 1
-6 4 2 234 77 1
6 -4 -1 132 48 1
6 -4 -1 152 37 1
-6 4 1 130 40 1
6 -4 0 93 37 1
-6 4 0 38 32 1
6 -4 1 21 30 1
-6 4 -1 27 27 1
6 -4 2 40 33 1
6 -4 2 63 27 1
-6 4 -2 -3 29 1
6 -4 3 44 34 1
6 -4 3 62 27 1
6 -4 4 9 27 1
6 -4 4 26 24 1
6 -4 5 28 44 1
6 -4 5 55 46 1
6 -4 5 56 26 1
6 -4 6 23 37 1
6 -4 7 -7 33 1
6 -4 8 17 20 1
6 -4 9 4 17 1
6 -3 -9 304 27 1
-6 3 9 204 36 1
6 -3 -8 306 46 1
6 -3 -8 501 59 1
-6 3 8 426 76 1
6 -3 -7 125 37 1
6 -3 -7 183 46 1
-6 3 7 124 37 1
6 -3 -6 80 39 1
6 -3 -6 130 46 1
-6 3 6 110 38 1
6 -3 -5 47 33 1
6 -3 -5 85 38 1
-6 3 5 -5 31 1
6 -3 -4 130 44 1
6 -3 -4 105 31 1
-6 3 4 109 39 1
6 -3 -3 39 39 1
6 -3 -3 118 44 1
-6 3 3 54 35 1
6 -3 -2 24 33 1
6 -3 -2 4 24 1
-6 3 2 61 44 1
6 -3 -1 52 61 1
6 -3 -1 47 27 1
-6 3 1 30 30 1
6 -3 0 11 36 1
-6 3 0 36 26 1
6 -3 1 121 43 1
-6 3 -1 104 54 1
6 -3 2 378 97 1
6 -3 3 206 82 1
6 -3 3 230 64 1
6 -3 4 342 90 1
6 -3 4 270 71 1
6 -3 5 173 71 1
6 -3 5 188 58 1
-6 3 -5 150 41 1
6 -3 6 108 39 1
6 -3 6 123 33 1
-6 3 -6 65 55 1
6 -3 7 177 63 1
6 -3 7 190 38 1
-6 3 -7 173 56 1
6 -3 8 93 29 1
-6 3 -8 63 44 1
6 -3 9 204 50 1
-6 3 -9 119 45 1
6 -3 10 260 31 1
-6 3 -10 73 29 1
6 -3 11 111 29 1
-6 3 -11 27 16 1
-6 2 10 88 23 1
6 -2 -9 42 18 1
-6 2 9 39 23 1
6 -2 -8 53 33 1
6 -2 -8 59 31 1
-6 2 8 -31 42 1
6 -2 -7 79 31 1
6 -2 -7 81 39 1
-6 2 7 70 33 1
6 -2 -6 351 53 1
6 -2 -6 320 65 1
-6 2 6 283 53 1
6 -2 -5 1856 131 1
6 -2 -5 1757 103 1
-6 2 5 1521 127 1
6 -2 -4 870 92 1
6 -2 -4 849 68 1
-6 2 4 878 84 1
6 -2 -3 452 65 1
6 -2 -3 377 45 1
-6 2 3 358 57 1
6 -2 -2 1055 161 1
6 -2 -2 1064 107 1
-6 2 2 949 130 1
6 -2 -1 264 55 1
6 -2 -1 211 36 1
-6 2 1 161 41 1
6 -2 0 621 78 1
6 -2 0 481 53 1
6 -2 0 593 53 1
-6 2 0 406 57 1
6 -2 1 1936 145 1
6 -2 1 1552 103 1
6 -2 1 1968 108 1
6 -2 2 782 133 1
6 -2 2 587 57 1
6 -2 2 749 60 1
6 -2 3 556 113 1
6 -2 3 442 49 1
6 -2 4 590 77 1
6 -2 4 543 52 1
-6 2 -4 470 86 1
6 -2 5 363 65 1
6 -2 5 390 71 1
-6 2 -5 352 74 1
6 -2 6 387 95 1
6 -2 6 300 66 1
-6 2 -6 240 75 1
6 -2 7 171 46 1
6 -2 7 197 36 1
-6 2 -7 139 75 1
6 -2 8 34 41 1
6 -2 8 2 21 1
-6 2 -8 20 47 1
6 -2 9 184 52 1
-6 2 -9 110 60 1
6 -2 10 -9 19 1
-6 2 -10 63 35 1
6 -2 11 24 18 1
-6 2 -11 19 21 1
6 -2 12 76 16 1
-6 2 -12 73 24 1
-6 1 10 0 24 1
6 -1 -9 59 28 1
-6 1 9 70 43 1
6 -1 -8 134 24 1
-6 1 8 95 35 1
6 -1 -7 48 22 1
-6 1 7 98 50 1
6 -1 -6 129 66 1
6 -1 -6 233 58 1
6 -1 -6 190 31 1
-6 1 6 206 44 1
6 -1 -5 272 50 1
6 -1 -5 293 68 1
6 -1 -5 256 56 1
-6 1 5 269 49 1
6 -1 -4 55 34 1
6 -1 -4 54 29 1
6 -1 -4 37 24 1
-6 1 4 64 31 1
6 -1 -3 -28 30 1
6 -1 -3 11 25 1
6 -1 -3 77 31 1
-6 1 3 9 26 1
6 -1 -2 157 45 1
6 -1 -2 131 33 1
6 -1 -2 125 28 1
-6 1 2 123 55 1
6 -1 -1 503 101 1
6 -1 -1 405 76 1
6 -1 -1 366 40 1
-6 1 1 336 46 1
6 -1 0 52 32 1
6 -1 0 60 26 1
6 -1 0 23 20 1
-6 1 0 -2 24 1
6 -1 1 37 52 1
6 -1 1 36 26 1
6 -1 1 32 20 1
-6 1 -1 16 22 1
6 -1 2 205 51 1
6 -1 2 114 40 1
6 -1 2 195 30 1
6 -1 3 89 44 1
6 -1 3 81 31 1
6 -1 3 84 39 1
6 -1 4 508 73 1
6 -1 4 444 53 1
6 -1 4 434 69 1
6 -1 5 79 57 1
6 -1 5 32 21 1
-6 1 -5 29 28 1
6 -1 6 12 37 1
6 -1 6 28 22 1
-6 1 -6 50 28 1
6 -1 7 13 35 1
6 -1 7 65 37 1
-6 1 -7 37 31 1
6 -1 8 71 36 1
6 -1 8 33 25 1
-6 1 -8 100 39 1
6 -1 9 -31 53 1
6 -1 9 30 24 1
-6 1 -9 92 37 1
6 -1 10 151 46 1
6 -1 10 196 48 1
-6 1 -10 117 46 1
6 -1 11 54 21 1
-6 1 -11 111 48 1
6 -1 12 75 26 1
-6 1 -12 88 27 1
-6 1 -13 17 19 1
-6 0 10 18 18 1
6 0 -9 101 24 1
-6 0 9 102 30 1
6 0 -8 329 67 1
-6 0 8 375 80 1
6 0 -7 546 60 1
-6 0 7 654 71 1
6 0 -6 789 74 1
-6 0 6 922 125 1
6 0 -5 289 49 1
-6 0 5 316 79 1
6 0 -4 132 61 1
6 0 -4 173 63 1
-6 0 4 149 61 1
6 0 -3 770 79 1
6 0 -3 932 80 1
-6 0 3 874 114 1
6 0 -2 474 93 1
6 0 -2 507 62 1
-6 0 2 453 56 1
6 0 -1 678 113 1
6 0 -1 680 70 1
-6 0 1 517 56 1
6 0 0 603 68 1
6 0 0 537 90 1
-6 0 0 397 47 1
6 0 1 1359 164 1
6 0 1 1157 139 1
6 0 2 1557 130 1
6 0 2 1596 169 1
6 0 3 2934 208 1
6 0 3 2980 178 1
6 0 4 3565 327 1
6 0 4 3471 282 1
6 0 5 3966 253 1
6 0 5 3902 299 1
6 0 6 1114 175 1
6 0 7 866 154 1
-6 0 -7 917 84 1
6 0 8 673 132 1
-6 0 -8 710 75 1
6 0 9 457 75 1
-6 0 -9 529 74 1
6 0 10 357 66 1
-6 0 -10 289 63 1
6 0 11 494 97 1
-6 0 -11 437 101 1
6 0 12 472 72 1
-6 0 -12 434 55 1
-6 0 -13 84 25 1
-6 -1 10 154 27 1
6 1 -9 203 33 1
-6 -1 9 214 38 1
6 1 -8 319 70 1
-6 -1 8 347 48 1
6 1 -7 676 72 1
-6 -1 7 675 71 1
6 1 -6 807 82 1
-6 -1 6 796 76 1
6 1 -5 469 64 1
-6 -1 5 365 55 1
6 1 -4 314 75 1
-6 -1 4 188 41 1
6 1 -3 1776 125 1
-6 -1 3 1677 111 1
6 1 -2 167 40 1
6 1 -2 145 68 1
-6 -1 2 146 35 1
6 1 -1 392 56 1
6 1 -1 397 60 1
-6 -1 1 340 68 1
6 1 0 715 115 1
6 1 0 760 78 1
-6 -1 0 614 54 1
6 1 1 113 39 1
6 1 1 51 58 1
6 1 2 892 135 1
6 1 2 852 123 1
6 1 3 2358 164 1
6 1 3 2341 224 1
6 1 4 3636 243 1
6 1 4 3479 287 1
6 1 5 3678 333 1
6 1 5 3052 262 1
6 1 6 156 49 1
6 1 6 118 38 1
6 1 7 44 38 1
-6 -1 -7 38 31 1
6 1 8 93 40 1
-6 -1 -8 12 31 1
6 1 9 68 42 1
-6 -1 -9 46 33 1
6 1 10 136 90 1
-6 -1 -10 208 79 1
6 1 11 434 64 1
-6 -1 -11 300 59 1
6 1 12 250 63 1
-6 -1 -12 125 35 1
6 1 13 27 18 1
-6 -1 -13 22 20 1
6 2 -9 29 21 1
-6 -2 9 25 21 1
6 2 -8 93 31 1
-6 -2 8 29 43 1
6 2 -7 127 35 1
-6 -2 7 41 31 1
6 2 -6 169 44 1
-6 -2 6 129 39 1
6 2 -5 27 33 1
-6 -2 5 24 27 1
6 2 -4 72 39 1
-6 -2 4 53 31 1
6 2 -3 116 56 1
-6 -2 3 41 29 1
6 2 -2 1001 91 1
-6 -2 2 873 73 1
6 2 -1 49 31 1
6 2 -1 141 56 1
-6 -2 1 35 25 1
6 2 0 212 48 1
6 2 0 259 51 1
6 2 1 87 39 1
6 2 1 114 41 1
6 2 2 236 51 1
6 2 2 209 47 1
6 2 3 256 53 1
6 2 3 232 50 1
6 2 4 675 82 1
6 2 4 664 73 1
6 2 5 115 50 1
6 2 5 183 42 1
6 2 6 413 71 1
6 2 6 399 56 1
6 2 7 247 96 1
6 2 8 0 39 1
-6 -2 -8 33 26 1
6 2 9 78 52 1
-6 -2 -9 97 35 1
6 2 10 408 82 1
-6 -2 -10 424 97 1
6 2 11 826 127 1
-6 -2 -11 523 66 1
6 2 12 139 38 1
-6 -2 -12 118 48 1
6 2 13 81 34 1
-6 -2 -13 21 18 1
6 3 -8 755 90 1
-6 -3 8 625 54 1
6 3 -7 1181 88 1
-6 -3 7 969 79 1
6 3 -6 899 86 1
-6 -3 6 842 76 1
6 3 -5 1267 107 1
-6 -3 5 1191 90 1
6 3 -4 1055 146 1
-6 -3 4 893 75 1
6 3 -3 336 56 1
-6 -3 3 318 45 1
6 3 -2 279 49 1
-6 -3 2 158 36 1
6 3 -1 507 93 1
-6 -3 1 329 43 1
6 3 0 737 81 1
6 3 1 2224 218 1
6 3 1 2909 178 1
6 3 2 1468 171 1
6 3 2 1691 117 1
6 3 3 815 84 1
6 3 3 846 81 1
6 3 4 570 74 1
6 3 4 526 64 1
6 3 5 86 41 1
6 3 5 42 32 1
6 3 6 64 42 1
6 3 6 79 49 1
6 3 7 1330 139 1
-6 -3 -7 1219 91 1
6 3 8 514 88 1
-6 -3 -8 420 51 1
6 3 9 406 113 1
-6 -3 -9 285 71 1
6 3 10 766 139 1
-6 -3 -10 572 66 1
6 3 11 346 85 1
-6 -3 -11 228 64 1
6 3 12 91 32 1
-6 -3 -12 68 21 1
6 3 13 245 33 1
6 4 -7 58 23 1
-6 -4 7 21 21 1
6 4 -6 49 26 1
-6 -4 6 39 37 1
6 4 -5 128 35 1
-6 -4 5 96 29 1
6 4 -4 17 27 1
-6 -4 4 16 35 1
6 4 -3 68 32 1
-6 -4 3 55 26 1
6 4 -2 46 42 1
-6 -4 2 2 20 1
6 4 -1 52 32 1
-6 -4 1 48 36 1
6 4 0 9 27 1
6 4 1 71 51 1
6 4 2 71 50 1
6 4 3 160 73 1
6 4 3 106 58 1
6 4 4 77 57 1
6 4 4 6 41 1
6 4 5 315 63 1
6 4 5 219 40 1
6 4 6 203 59 1
6 4 6 158 33 1
6 4 7 85 48 1
-6 -4 -7 112 44 1
6 4 8 78 66 1
-6 -4 -8 46 24 1
6 4 9 52 40 1
6 4 10 101 40 1
6 4 11 -3 23 1
6 4 12 111 29 1
6 5 -6 63 20 1
-6 -5 6 55 20 1
6 5 -5 78 25 1
-6 -5 5 78 22 1
6 5 -4 106 29 1
-6 -5 4 111 39 1
6 5 -3 143 54 1
-6 -5 3 154 43 1
6 5 -2 201 39 1
6 5 -1 680 65 1
6 5 0 501 52 1
6 5 1 433 51 1
6 5 2 294 43 1
6 5 3 519 53 1
6 5 5 240 45 1
6 5 6 370 54 1
6 5 7 305 51 1
6 5 8 85 52 1
6 5 9 244 44 1
6 5 10 466 50 1
6 5 11 368 41 1
6 6 -2 120 19 1
6 6 7 38 19 1
6 6 8 58 32 1
6 6 9 76 20 1
7 -4 -4 229 38 1
7 -4 -4 251 26 1
-7 4 4 199 33 1
7 -4 -3 92 33 1
7 -4 -3 118 22 1
-7 4 3 81 27 1
7 -4 -2 55 32 1
7 -4 -2 81 34 1
-7 4 2 79 39 1
7 -4 -1 104 34 1
7 -4 -1 97 23 1
-7 4 1 41 26 1
7 -4 0 236 39 1
-7 4 0 97 30 1
7 -4 1 294 48 1
7 -4 2 38 29 1
7 -4 2 67 23 1
7 -4 3 73 25 1
7 -4 3 23 21 1
7 -4 4 95 29 1
7 -4 4 105 24 1
7 -4 5 94 22 1
7 -4 6 24 16 1
7 -3 -6 -7 18 1
7 -3 -6 39 13 1
-7 3 6 -4 19 1
7 -3 -5 45 38 1
7 -3 -5 39 26 1
-7 3 5 26 22 1
7 -3 -4 14 36 1
7 -3 -4 2 16 1
-7 3 4 19 20 1
7 -3 -3 87 50 1
7 -3 -3 69 22 1
-7 3 3 46 27 1
7 -3 -2 112 56 1
7 -3 -2 96 36 1
-7 3 2 41 27 1
7 -3 -1 39 28 1
7 -3 -1 2 18 1
-7 3 1 -4 21 1
7 -3 0 17 34 1
7 -3 0 86 22 1
-7 3 0 3 24 1
7 -3 1 26 32 1
7 -3 2 230 80 1
7 -3 3 91 36 1
7 -3 3 57 26 1
7 -3 4 81 34 1
7 -3 4 75 24 1
7 -3 5 25 26 1
7 -3 5 14 31 1
7 -3 6 82 35 1
7 -3 6 -3 28 1
-7 3 -6 7 15 1
7 -3 7 6 16 1
7 -3 7 1 15 1
-7 3 -7 8 13 1
7 -3 8 34 17 1
-7 2 7 341 60 1
7 -2 -6 118 42 1
7 -2 -6 98 18 1
-7 2 6 104 30 1
7 -2 -5 208 37 1
7 -2 -5 147 25 1
-7 2 5 216 36 1
7 -2 -4 217 40 1
7 -2 -4 168 27 1
-7 2 4 134 37 1
7 -2 -3 201 73 1
7 -2 -3 236 46 1
-7 2 3 176 40 1
7 -2 -2 269 52 1
7 -2 -2 250 33 1
-7 2 2 167 64 1
7 -2 -1 348 57 1
7 -2 -1 274 34 1
-7 2 1 178 41 1
7 -2 0 284 64 1
7 -2 0 400 62 1
7 -2 1 834 89 1
7 -2 1 638 53 1
7 -2 2 876 132 1
7 -2 2 671 50 1
-7 2 -2 518 54 1
7 -2 3 1237 107 1
7 -2 3 1045 68 1
-7 2 -3 777 69 1
7 -2 4 1325 109 1
7 -2 4 1169 71 1
-7 2 -4 1020 82 1
7 -2 5 1025 98 1
7 -2 5 891 60 1
-7 2 -5 906 122 1
7 -2 6 467 61 1
7 -2 6 425 61 1
-7 2 -6 355 85 1
7 -2 7 264 45 1
7 -2 7 263 32 1
-7 2 -7 253 72 1
7 -2 8 155 37 1
7 -2 8 160 25 1
-7 2 -8 149 49 1
7 -2 9 110 41 1
7 -2 9 89 26 1
-7 2 -9 85 39 1
-7 2 -10 107 20 1
-7 1 7 159 31 1
-7 1 6 79 44 1
7 -1 -5 81 29 1
-7 1 5 93 31 1
7 -1 -4 136 56 1
7 -1 -4 111 42 1
-7 1 4 87 33 1
7 -1 -3 199 68 1
7 -1 -3 182 34 1
-7 1 3 136 58 1
7 -1 -2 166 63 1
7 -1 -2 88 30 1
-7 1 2 82 30 1
7 -1 -1 53 57 1
7 -1 -1 83 42 1
-7 1 1 24 24 1
7 -1 0 17 29 1
7 -1 0 -18 22 1
7 -1 1 53 41 1
7 -1 1 72 44 1
7 -1 2 348 64 1
7 -1 2 277 46 1
7 -1 3 1256 168 1
7 -1 3 953 78 1
7 -1 4 1504 127 1
-7 1 -4 1345 98 1
7 -1 5 404 70 1
-7 1 -5 352 51 1
7 -1 6 65 37 1
-7 1 -6 50 30 1
7 -1 7 12 26 1
-7 1 -7 -11 26 1
7 -1 8 44 31 1
-7 1 -8 41 32 1
7 -1 9 85 63 1
-7 1 -9 130 35 1
7 -1 10 53 49 1
-7 1 -10 129 29 1
-7 1 -11 56 35 1
7 0 -7 31 26 1
-7 0 7 50 34 1
7 0 -6 56 20 1
-7 0 6 -1 23 1
7 0 -5 47 24 1
-7 0 5 57 26 1
7 0 -4 3 24 1
7 0 -4 48 23 1
-7 0 4 11 23 1
7 0 -3 92 34 1
7 0 -3 119 32 1
-7 0 3 52 29 1
7 0 -2 35 55 1
7 0 -2 116 49 1
-7 0 2 54 27 1
7 0 -1 130 71 1
7 0 -1 169 39 1
-7 0 1 105 51 1
7 0 0 12 32 1
7 0 0 38 44 1
7 0 1 59 43 1
7 0 1 113 36 1
7 0 2 -14 51 1
7 0 2 20 26 1
7 0 3 180 53 1
7 0 3 190 43 1
7 0 4 233 61 1
7 0 4 214 67 1
7 0 5 73 68 1
7 0 6 108 63 1
-7 0 -6 28 50 1
7 0 7 69 67 1
-7 0 -7 98 56 1
7 0 8 106 67 1
-7 0 -8 135 69 1
7 0 9 222 78 1
-7 0 -9 144 46 1
7 0 10 284 51 1
-7 0 -10 269 46 1
7 0 11 256 34 1
-7 0 -11 213 36 1
7 1 -7 763 78 1
-7 -1 7 592 80 1
7 1 -6 719 57 1
-7 -1 6 548 56 1
7 1 -5 733 67 1
-7 -1 5 647 91 1
7 1 -4 440 55 1
-7 -1 4 394 77 1
7 1 -3 303 52 1
-7 -1 3 283 65 1
7 1 -2 98 52 1
7 1 -2 235 56 1
-7 -1 2 51 28 1
7 1 -1 243 50 1
7 1 -1 318 50 1
7 1 0 1222 110 1
7 1 0 1693 165 1
7 1 1 722 143 1
7 1 1 909 86 1
7 1 2 992 106 1
7 1 2 1039 94 1
7 1 3 411 117 1
7 1 3 474 64 1
7 1 4 47 34 1
7 1 4 5 28 1
7 1 5 204 83 1
7 1 5 178 42 1
7 1 6 114 47 1
-7 -1 -6 126 38 1
7 1 7 648 83 1
-7 -1 -7 550 64 1
7 1 8 396 70 1
-7 -1 -8 428 55 1
7 1 9 271 61 1
-7 -1 -9 235 51 1
7 1 10 182 52 1
-7 -1 -10 218 69 1
7 1 11 240 39 1
-7 -1 -11 135 33 1
7 2 -7 49 22 1
-7 -2 7 58 20 1
7 2 -6 14 21 1
-7 -2 6 12 19 1
7 2 -5 113 48 1
-7 -2 5 55 25 1
7 2 -4 34 50 1
-7 -2 4 65 40 1
7 2 -3 27 32 1
-7 -2 3 61 38 1
7 2 -2 161 39 1
-7 -2 2 74 28 1
7 2 -1 69 54 1
7 2 0 31 45 1
7 2 0 45 32 1
7 2 1 26 47 1
7 2 1 39 32 1
7 2 2 100 40 1
7 2 2 105 61 1
7 2 3 121 44 1
7 2 3 154 65 1
7 2 4 317 96 1
7 2 4 336 55 1
7 2 5 206 51 1
7 2 5 158 42 1
7 2 6 149 80 1
7 2 7 -13 32 1
-7 -2 -7 39 37 1
7 2 8 54 44 1
-7 -2 -8 46 29 1
7 2 9 19 39 1
-7 -2 -9 39 29 1
7 2 10 58 33 1
-7 -2 -10 22 28 1
7 2 11 45 29 1
-7 -2 -11 49 21 1
7 3 -6 33 22 1
-7 -3 6 48 18 1
7 3 -5 140 32 1
-7 -3 5 93 25 1
7 3 -4 65 30 1
-7 -3 4 64 23 1
7 3 -3 318 45 1
-7 -3 3 164 32 1
7 3 -2 391 51 1
-7 -3 2 216 34 1
7 3 -1 1015 85 1
7 3 0 526 62 1
7 3 1 551 68 1
7 3 2 651 76 1
7 3 2 912 115 1
7 3 3 541 73 1
7 3 3 746 106 1
7 3 4 420 65 1
7 3 4 437 88 1
7 3 5 522 78 1
7 3 5 435 86 1
7 3 6 395 74 1
7 3 7 280 64 1
-7 -3 -7 218 39 1
7 3 8 379 87 1
-7 -3 -8 188 37 1
7 3 9 272 55 1
-7 -3 -9 211 40 1
7 3 10 845 72 1
-7 -3 -10 459 49 1
7 3 11 307 66 1
7 4 -4 350 56 1
-7 -4 4 198 26 1
7 4 -3 186 50 1
-7 -4 3 129 22 1
7 4 -2 303 42 1
7 4 -1 582 58 1
7 4 0 544 59 1
7 4 1 426 80 1
7 4 2 527 57 1
7 4 3 101 32 1
7 4 4 54 35 1
7 4 4 116 28 1
7 4 5 110 34 1
7 4 5 38 23 1
7 4 6 19 32 1
-7 -4 -6 42 21 1
7 4 7 82 35 1
-7 -4 -7 49 36 1
7 4 8 37 33 1
-7 -4 -8 68 23 1
7 4 9 222 41 1
7 4 10 356 42 1
7 5 -2 8 15 1
7 5 -1 37 30 1
7 5 0 8 16 1
7 5 1 20 18 1
7 5 2 94 35 1
7 5 3 54 30 1
7 5 6 5 15 1
7 5 7 28 30 1
7 5 8 28 17 1
8 -2 -2 41 23 1
8 -2 -1 28 23 1
8 -2 0 18 24 1
8 -2 1 4 22 1
8 -2 2 113 37 1
8 -2 3 171 64 1
8 -2 4 66 28 1
8 -2 5 52 25 1
8 -2 6 26 20 1
8 -1 -3 11 17 1
8 -1 -2 62 25 1
8 -1 -1 217 39 1
8 -1 0 324 49 1
8 -1 1 347 74 1
-8 1 -1 192 30 1
8 -1 2 285 52 1
-8 1 -2 228 49 1
8 -1 3 82 50 1
-8 1 -3 42 21 1
8 -1 4 48 32 1
-8 1 -4 61 23 1
8 -1 5 23 28 1
-8 1 -5 46 38 1
8 -1 6 73 31 1
-8 1 -6 81 44 1
8 -1 7 65 29 1
-8 1 -7 113 38 1
8 0 -3 91 21 1
8 0 -2 27 34 1
8 0 -2 47 20 1
8 0 -1 4 40 1
8 0 -1 39 31 1
8 0 0 6 25 1
8 0 0 22 19 1
8 0 1 57 47 1
8 0 1 19 35 1
8 0 2 61 30 1
8 0 2 27 23 1
8 0 3 160 42 1
8 0 4 219 47 1
-8 0 -4 209 56 1
8 0 5 74 53 1
-8 0 -5 59 25 1
8 0 6 -24 26 1
-8 0 -6 50 21 1
8 0 7 24 27 1
-8 0 -7 31 24 1
8 0 8 23 28 1
-8 0 -8 32 24 1
8 1 -4 154 24 1
8 1 -3 186 29 1
8 1 -2 525 48 1
8 1 -1 259 38 1
8 1 -1 558 67 1
8 1 0 316 48 1
8 1 0 515 49 1
8 1 1 399 54 1
8 1 1 584 80 1
8 1 2 440 58 1
8 1 2 473 51 1
8 1 3 328 52 1
8 1 3 313 42 1
8 1 4 506 63 1
8 1 5 253 48 1
-8 -1 -5 280 61 1
8 1 6 274 51 1
-8 -1 -6 241 38 1
8 1 7 233 52 1
-8 -1 -7 238 36 1
8 1 8 174 71 1
-8 -1 -8 176 56 1
8 2 -3 163 28 1
8 2 -2 306 39 1
8 2 -1 216 37 1
8 2 0 369 73 1
8 2 1 99 30 1
8 2 1 124 32 1
8 2 2 80 30 1
8 2 2 72 45 1
8 2 3 14 24 1
8 2 3 6 21 1
8 2 4 32 26 1
8 2 4 14 22 1
8 2 5 61 59 1
-8 -2 -5 76 26 1
8 2 6 32 33 1
-8 -2 -6 41 22 1
8 2 7 36 32 1
-8 -2 -7 35 21 1
8 2 8 -6 25 1
-8 -2 -8 38 21 1
8 3 -2 79 23 1
8 3 -1 65 24 1
8 3 0 43 36 1
8 3 1 47 24 1
8 3 2 44 22 1
8 3 3 15 20 1
8 3 3 9 31 1
8 3 4 31 25 1
8 3 4 16 19 1
8 3 5 16 42 1
8 3 5 17 38 1
-8 -3 -5 29 19 1
8 3 6 67 29 1
-8 -3 -6 69 22 1
8 3 7 56 43 1
-8 -3 -7 54 31 1
8 4 1 346 32 1
8 4 2 606 59 1

_iucr_refine_fcf_details         
;
data_hqclprocu_cella
_computing_structure_refinement   'olex2.refine 1.3 (Bourhis et al., 2015)'
_shelx_refln_list_code            4
loop_
  _space_group_symop_id
  _space_group_symop_operation_xyz
  1  x,y,z

_space_group_crystal_system       triclinic
_space_group_IT_number            1
_space_group_name_H-M_alt         'P 1'
_space_group_name_Hall            ' P 1'
_symmetry_space_group_name_H-M    'P 1'
_symmetry_space_group_name_Hall   ' P 1'
_symmetry_Int_Tables_number       1
_cell_length_a                    7.1968(6)
_cell_length_b                    7.8181(6)
_cell_length_c                    14.0457(11)
_cell_angle_alpha                 82.400(6)
_cell_angle_beta                  81.792(6)
_cell_angle_gamma                 85.773(6)
_cell_volume                      774.11(11)
loop_
  _refln_index_h
  _refln_index_k
  _refln_index_l
  _refln_F_squared_calc
  _refln_F_squared_meas
  _refln_F_squared_sigma
  _refln_F_squared_weight
  _refln_observed_status
-8 -3 -7 1.984 10.056 5.773 152.697 o
-8 -3 -6 6.995 12.849 4.097 241.932 o
-8 -3 -5 3.227 5.400 3.538 366.037 o
-8 -2 -8 0.872 7.076 3.911 322.367 o
-8 -2 -7 6.646 6.518 3.911 280.525 o
-8 -2 -6 3.873 7.635 4.097 274.421 o
-8 -2 -5 0.723 14.153 4.842 206.377 o
-8 -1 -8 22.527 32.775 10.428 43.627 o
-8 -1 -7 37.215 44.320 6.704 73.938 o
-8 -1 -6 44.218 44.879 7.076 65.780 o
-8 -1 -5 38.636 52.141 11.359 34.321 o
-8 0 -8 1.102 5.959 4.469 255.554 o
-8 0 -7 1.604 5.773 4.469 253.352 o
-8 0 -6 6.211 9.311 3.911 274.207 o
-8 0 -5 8.564 10.987 4.655 197.465 o
-8 0 -4 33.762 38.920 10.428 41.110 o
-8 1 -7 17.285 21.043 7.076 87.910 o
-8 1 -6 6.839 15.084 8.194 75.567 o
-8 1 -5 1.043 8.566 7.076 106.305 o
-8 1 -4 7.958 11.359 4.283 225.647 o
-8 1 -3 6.191 7.821 3.911 279.209 o
-8 1 -2 41.997 42.458 9.125 48.111 o
-8 1 -1 49.037 35.754 5.587 84.379 o
-7 -4 -8 6.015 12.663 4.283 231.469 o
-7 -4 -7 3.720 9.125 6.704 114.463 o
-7 -4 -6 3.116 7.821 3.911 301.106 o
-7 -4 3 30.651 24.022 4.097 146.764 o
-7 -4 4 47.349 36.871 4.842 96.700 o
-7 -3 -10 109.528 85.474 9.125 31.767 o
-7 -3 -9 44.110 39.292 7.449 63.025 o
-7 -3 -8 32.073 35.009 6.890 76.996 o
-7 -3 -7 46.764 40.596 7.263 63.601 o
-7 -3 2 68.110 40.223 6.331 63.410 o
-7 -3 3 36.522 30.540 5.959 90.365 o
-7 -3 4 10.069 11.918 4.283 215.542 o
-7 -3 5 24.252 17.318 4.655 147.895 o
-7 -3 6 0.795 8.938 3.352 408.705 o
-7 -2 -11 5.703 9.125 3.911 278.123 o
-7 -2 -10 5.528 4.097 5.214 181.906 o
-7 -2 -9 7.130 7.263 5.400 163.351 o
-7 -2 -8 5.104 8.566 5.400 166.540 o
-7 -2 -7 6.092 7.263 6.890 107.388 o
-7 -2 2 28.494 13.780 5.214 125.298 o
-7 -2 3 6.529 11.359 7.076 100.096 o
-7 -2 4 1.550 12.104 7.449 94.637 o
-7 -2 5 10.916 10.242 4.655 190.971 o
-7 -2 6 0.143 2.235 3.538 426.458 o
-7 -2 7 6.688 10.801 3.724 285.956 o
-7 -1 -11 29.106 25.140 6.145 95.463 o
-7 -1 -10 29.147 40.596 12.849 29.379 o
-7 -1 -9 38.519 43.761 9.497 46.010 o
-7 -1 -8 58.604 79.702 10.242 35.023 o
-7 -1 -7 91.308 102.420 11.918 24.573 o
-7 -1 -6 9.944 23.464 7.076 92.416 o
-7 -1 2 9.390 9.497 5.214 165.057 o
-7 -1 3 52.753 52.700 12.104 29.576 o
-7 -1 4 71.465 73.370 14.339 20.949 o
-7 -1 5 136.656 120.484 16.946 13.438 o
-7 -1 6 121.024 102.048 10.428 25.771 o
-7 -1 7 126.430 110.241 14.898 16.543 o
-7 0 -11 36.784 39.665 6.704 75.514 o
-7 0 -10 49.353 50.093 8.566 49.499 o
-7 0 -9 15.720 26.816 8.566 63.818 o
-7 0 -8 6.865 25.140 12.849 32.032 o
-7 0 -7 17.653 18.249 10.428 45.896 o
-7 0 -6 8.536 5.214 9.311 60.766 o
-7 0 1 24.584 19.553 9.497 52.171 o
-7 0 2 15.033 10.056 5.028 160.340 o
-7 0 3 14.439 9.683 5.400 145.708 o
-7 0 4 6.213 2.048 4.283 257.384 o
-7 0 5 2.091 10.614 4.842 207.829 o
-7 0 6 4.472 -0.186 4.283 273.694 o
-7 0 7 3.607 9.311 6.331 127.140 o
-7 1 -11 12.570 10.428 6.518 109.703 o
-7 1 -10 20.475 24.022 5.400 124.020 o
-7 1 -9 4.160 24.208 6.518 111.331 o
-7 1 -8 1.408 7.635 5.959 147.267 o
-7 1 -7 2.777 -2.048 4.842 225.941 o
-7 1 -6 10.731 9.311 5.587 145.194 o
-7 1 -5 70.382 65.549 9.497 37.774 o
-7 1 -4 278.870 250.464 18.249 8.212 o
-7 1 1 3.914 4.469 4.469 244.763 o
-7 1 2 12.154 15.270 5.587 137.467 o
-7 1 3 37.644 25.326 10.801 39.294 o
-7 1 4 17.193 16.201 6.145 111.833 o
-7 1 5 29.032 17.318 5.773 107.543 o
-7 1 6 18.265 14.711 8.194 70.268 o
-7 1 7 35.444 29.609 5.773 95.049 o
-7 2 -10 23.174 19.925 3.724 185.687 o
-7 2 -9 18.443 15.829 7.263 85.316 o
-7 2 -8 30.782 27.747 9.125 52.877 o
-7 2 -7 51.906 47.113 13.408 25.401 o
-7 2 -6 76.782 66.108 15.829 17.861 o
-7 2 -5 167.536 168.714 22.719 8.044 o
-7 2 -4 230.464 189.943 15.270 11.465 o
-7 2 -3 188.165 144.692 12.849 15.887 o
-7 2 -2 135.346 96.461 10.056 25.569 o
-7 2 1 46.809 33.147 7.635 61.234 o
-7 2 2 52.587 31.099 11.918 31.420 o
-7 2 3 37.105 32.775 7.449 67.504 o
-7 2 4 29.387 24.953 6.890 81.752 o
-7 2 5 31.406 40.223 6.704 78.568 o
-7 2 6 22.797 19.367 5.587 118.638 o
-7 2 7 76.566 63.501 11.173 30.037 o
-7 3 -7 0.410 1.490 2.421 874.157 o
-7 3 -6 2.914 1.304 2.793 591.502 o
-7 3 0 0.229 0.559 4.469 276.365 o
-7 3 1 1.172 -0.745 3.911 352.800 o
-7 3 2 12.120 7.635 5.028 170.254 o
-7 3 3 10.854 8.566 5.028 172.302 o
-7 3 4 0.928 3.538 3.724 369.631 o
-7 3 5 0.489 4.842 4.097 308.202 o
-7 3 6 3.134 -0.745 3.538 400.097 o
-7 4 0 31.412 18.063 5.587 108.899 o
-7 4 1 12.021 7.635 4.842 180.641 o
-7 4 2 8.247 14.711 7.263 92.916 o
-7 4 3 20.747 15.084 5.028 143.276 o
-7 4 4 43.543 37.057 6.145 79.885 o
-6 -5 3 20.961 28.678 8.007 68.556 o
-6 -5 4 7.041 20.670 7.263 91.594 o
-6 -5 5 9.748 14.525 4.097 224.915 o
-6 -5 6 8.755 10.242 3.724 273.879 o
-6 -4 -8 5.872 8.566 4.469 226.018 o
-6 -4 -7 18.950 20.857 8.194 68.611 o
-6 -4 1 2.644 8.938 6.704 115.771 o
-6 -4 2 7.945 0.372 3.724 316.496 o
-6 -4 3 6.429 10.242 4.842 193.623 o
-6 -4 4 5.766 2.979 6.518 121.820 o
-6 -4 5 26.809 17.877 5.400 119.485 o
-6 -4 6 5.142 7.263 6.890 108.327 o
-6 -4 7 3.666 3.911 3.911 312.198 o
-6 -3 -12 15.376 12.663 3.911 217.628 o
-6 -3 -11 41.870 42.458 11.918 31.951 o
-6 -3 -10 100.468 106.517 12.290 22.822 o
-6 -3 -9 50.886 53.072 13.222 25.843 o
-6 -3 -8 71.374 78.212 9.497 36.563 o
-6 -3 -7 211.375 227.001 16.946 10.333 o
-6 -3 1 64.028 61.266 8.007 48.054 o
-6 -3 2 30.414 29.423 6.704 82.674 o
-6 -3 3 63.378 59.218 8.380 46.062 o
-6 -3 4 177.794 166.293 13.966 14.623 o
-6 -3 5 240.946 221.787 16.760 9.890 o
-6 -3 6 159.687 156.796 14.153 15.286 o
-6 -3 7 171.074 180.446 14.711 13.837 o
-6 -3 8 119.253 116.387 10.056 26.168 o
-6 -2 -13 9.319 3.911 3.352 338.384 o
-6 -2 -12 20.599 21.974 8.938 58.602 o
-6 -2 -11 105.995 97.392 12.290 22.753 o
-6 -2 -10 46.465 78.957 18.063 14.978 o
-6 -2 -9 7.499 18.063 6.518 111.044 o
-6 -2 -8 2.866 6.145 4.842 213.264 o
-6 -2 1 11.818 6.518 4.655 194.072 o
-6 -2 2 195.529 162.569 13.594 14.416 o
-6 -2 3 6.275 7.635 5.400 164.890 o
-6 -2 4 8.827 9.870 5.773 140.349 o
-6 -2 5 7.398 4.469 5.028 187.618 o
-6 -2 6 26.506 24.022 7.263 77.792 o
-6 -2 7 10.603 7.635 5.773 139.233 o
-6 -2 8 3.220 5.400 8.007 83.531 o
-6 -2 9 0.538 4.655 3.911 336.248 o
-6 -1 -13 1.867 4.097 3.724 356.337 o
-6 -1 -12 31.666 23.277 6.518 87.127 o
-6 -1 -11 68.924 55.866 10.987 32.053 o
-6 -1 -10 20.443 38.733 14.711 23.647 o
-6 -1 -9 6.115 8.566 6.145 131.049 o
-6 -1 -8 11.975 2.235 5.773 141.499 o
-6 -1 -7 1.374 7.076 5.773 156.913 o
-6 -1 0 138.352 114.338 10.056 24.454 o
-6 -1 1 62.337 63.314 12.663 26.340 o
-6 -1 2 32.211 27.188 6.518 85.314 o
-6 -1 3 313.720 312.289 20.670 6.482 o
-6 -1 4 35.259 35.009 7.635 65.602 o
-6 -1 5 69.687 67.970 10.242 34.285 o
-6 -1 6 166.847 148.230 14.153 15.174 o
-6 -1 7 115.074 125.698 13.222 19.425 o
-6 -1 8 42.925 64.618 8.938 46.598 o
-6 -1 9 31.938 39.851 7.076 73.092 o
-6 -1 10 19.134 28.678 5.028 134.051 o
-6 0 -13 14.534 15.642 4.655 172.545 o
-6 0 -12 86.803 80.819 10.242 31.193 o
-6 0 -11 57.993 81.378 18.808 13.672 o
-6 0 -10 44.451 53.817 11.732 31.866 o
-6 0 -9 75.289 98.510 13.780 21.303 o
-6 0 -8 100.604 132.215 13.966 18.691 o
-6 0 -7 153.041 170.763 15.642 13.619 o
-6 0 0 112.328 73.929 8.752 33.463 o
-6 0 1 110.344 96.275 10.428 27.104 o
-6 0 2 87.422 84.357 10.428 30.255 o
-6 0 3 161.497 162.755 21.229 9.004 o
-6 0 4 26.023 27.747 11.359 37.526 o
-6 0 5 56.956 58.845 14.711 21.214 o
-6 0 6 172.822 171.694 23.277 7.687 o
-6 0 7 114.768 121.787 13.222 19.550 o
-6 0 8 65.688 69.832 14.898 20.095 o
-6 0 9 15.134 18.994 5.587 129.732 o
-6 0 10 1.035 3.352 3.352 447.493 o
-6 1 -13 3.152 3.166 3.538 379.885 o
-6 1 -12 13.153 16.387 5.028 157.452 o
-6 1 -11 14.736 20.670 8.938 60.729 o
-6 1 -10 36.626 21.788 8.566 57.396 o
-6 1 -9 3.426 17.132 6.890 105.197 o
-6 1 -8 10.311 18.622 7.263 89.961 o
-6 1 -7 3.387 6.890 5.773 153.050 o
-6 1 -6 3.199 9.311 5.214 181.133 o
-6 1 -5 1.770 5.400 5.214 190.948 o
-6 1 -1 6.320 2.979 4.097 273.665 o
-6 1 0 6.698 -0.372 4.469 242.030 o
-6 1 1 69.035 62.569 8.566 43.240 o
-6 1 2 22.840 22.905 10.242 45.883 o
-6 1 3 3.320 1.676 4.842 220.244 o
-6 1 4 7.673 11.918 5.773 140.571 o
-6 1 5 44.744 50.093 9.125 46.561 o
-6 1 6 41.140 38.361 8.194 56.829 o
-6 1 7 5.590 18.249 9.311 59.650 o
-6 1 8 22.351 17.691 6.518 96.825 o
-6 1 9 5.123 13.035 8.007 80.279 o
-6 1 10 0.767 0.000 4.469 274.759 o
-6 2 -12 12.125 13.594 4.469 192.837 o
-6 2 -11 3.715 3.538 3.911 313.319 o
-6 2 -10 0.535 11.732 6.518 122.896 o
-6 2 -9 19.000 20.484 11.173 40.168 o
-6 2 -8 2.404 3.724 8.752 71.078 o
-6 2 -7 32.894 25.884 13.966 25.610 o
-6 2 -6 51.990 44.693 13.966 23.818 o
-6 2 -5 68.750 65.549 13.780 22.659 o
-6 2 -4 101.252 87.523 16.015 16.255 o
-6 2 0 91.946 75.605 10.614 29.609 o
-6 2 1 43.855 29.981 7.635 63.047 o
-6 2 2 172.298 176.722 24.208 7.228 o
-6 2 3 78.752 66.666 10.614 31.677 o
-6 2 4 165.811 163.500 15.642 13.340 o
-6 2 5 324.941 283.239 23.650 5.647 o
-6 2 6 51.691 52.700 9.870 40.157 o
-6 2 7 3.892 13.035 6.145 131.031 o
-6 2 8 8.129 -5.773 7.821 85.987 o
-6 2 9 1.681 7.263 4.283 268.547 o
-6 2 10 16.975 16.387 4.283 183.386 o
-6 3 -11 10.815 5.028 2.979 369.042 o
-6 3 -10 39.580 13.594 5.400 106.463 o
-6 3 -9 33.613 22.160 8.380 60.312 o
-6 3 -8 14.895 11.732 8.194 72.494 o
-6 3 -7 28.268 32.216 10.428 42.647 o
-6 3 -6 15.777 12.104 10.242 48.422 o
-6 3 -5 30.363 27.933 7.635 69.402 o
-6 3 -1 9.802 19.367 10.056 50.591 o
-6 3 0 7.536 6.704 4.842 195.772 o
-6 3 1 5.688 5.587 5.587 158.877 o
-6 3 2 1.102 11.359 8.194 79.465 o
-6 3 3 4.458 10.056 6.518 119.082 o
-6 3 4 18.715 20.298 7.263 83.679 o
-6 3 5 2.283 -0.931 5.773 162.472 o
-6 3 6 14.909 20.484 7.076 89.820 o
-6 3 7 28.577 23.091 6.890 82.888 o
-6 3 8 78.788 79.329 14.153 20.815 o
-6 3 9 54.834 37.989 6.704 66.452 o
-6 4 -2 4.334 -0.559 5.400 179.222 o
-6 4 -1 2.866 5.028 5.028 201.152 o
-6 4 0 2.522 7.076 5.959 145.768 o
-6 4 1 23.926 24.208 7.449 76.283 o
-6 4 2 44.986 43.575 14.339 23.221 o
-6 4 3 51.070 46.182 9.311 44.324 o
-6 4 4 28.202 22.905 7.635 71.648 o
-6 4 5 2.885 -6.518 4.283 283.925 o
-6 4 6 14.127 16.387 5.773 126.920 o
-6 4 7 22.237 22.346 6.331 98.955 o
-6 4 8 20.313 11.546 5.028 147.531 o
-6 5 -1 29.078 11.359 6.331 97.733 o
-6 5 0 29.695 28.491 7.635 69.585 o
-6 5 1 81.863 59.031 10.428 32.487 o
-6 5 2 106.654 95.158 12.104 23.216 o
-6 5 3 102.101 74.674 17.877 13.873 o
-6 5 4 51.637 32.588 8.194 54.371 o
-6 5 5 28.685 27.747 6.704 84.417 o
-6 5 6 30.081 28.305 6.331 89.772 o
-6 6 -1 1.025 -0.186 4.283 296.838 o
-6 6 0 3.180 1.862 5.587 168.704 o
-6 6 1 3.997 1.862 4.283 270.876 o
-6 6 2 4.680 4.469 4.283 259.197 o
-6 6 3 7.256 10.242 4.283 231.327 o
-5 -5 8 66.951 63.314 10.614 33.376 o
-5 -4 -7 5.763 6.518 4.283 247.762 o
-5 -4 8 5.745 3.352 4.469 238.518 o
-5 -4 9 0.587 2.607 3.724 378.939 o
-5 -3 -12 75.264 29.795 6.518 60.905 o
-5 -3 -11 86.883 50.651 9.125 37.997 o
-5 -3 -10 37.889 35.754 8.752 53.119 o
-5 -3 -9 17.152 16.201 5.959 117.172 o
-5 -3 -8 1.671 7.449 4.655 231.117 o
-5 -3 7 111.843 136.685 13.035 19.634 o
-5 -3 8 75.300 89.757 16.760 15.952 o
-5 -3 9 33.424 58.659 11.546 33.673 o
-5 -3 10 35.762 52.141 10.614 38.600 o
-5 -2 -14 22.918 8.938 6.145 109.500 o
-5 -2 -13 44.477 27.747 5.773 88.188 o
-5 -2 -12 140.407 103.165 12.104 20.623 o
-5 -2 -11 92.511 85.474 12.290 24.180 o
-5 -2 -10 54.043 85.288 11.918 28.573 o
-5 -2 -9 163.728 174.859 15.456 13.415 o
-5 -2 -8 113.942 120.297 17.877 13.012 o
-5 -2 -1 213.530 184.915 14.898 12.280 o
-5 -2 0 67.147 64.246 6.145 60.146 o
-5 -2 5 70.313 67.784 9.683 36.715 o
-5 -2 6 321.738 315.082 22.346 5.898 o
-5 -2 7 135.876 150.465 21.601 9.196 o
-5 -2 8 45.442 40.596 8.566 51.871 o
-5 -2 9 0.268 18.808 5.400 165.869 o
-5 -2 10 1.163 1.676 3.724 377.637 o
-5 -2 11 2.400 6.331 3.538 370.139 o
-5 -1 -15 14.010 9.497 3.352 277.284 o
-5 -1 -14 5.965 2.979 3.911 297.872 o
-5 -1 -13 5.813 13.780 7.449 90.895 o
-5 -1 -12 16.242 18.436 6.704 97.633 o
-5 -1 -11 43.133 31.657 9.870 43.711 o
-5 -1 -10 52.618 53.445 16.201 18.314 o
-5 -1 -9 28.518 39.106 8.007 63.214 o
-5 -1 -8 58.680 70.949 9.497 39.337 o
-5 -1 -1 7.237 4.097 4.655 214.839 o
-5 -1 0 34.672 39.292 5.214 101.729 o
-5 -1 1 24.455 27.002 5.028 126.854 o
-5 -1 2 38.065 36.871 6.145 83.715 o
-5 -1 3 108.977 85.847 9.497 30.608 o
-5 -1 4 29.374 32.775 7.076 76.470 o
-5 -1 5 81.252 71.136 9.497 35.556 o
-5 -1 6 199.224 212.848 17.318 10.490 o
-5 -1 7 25.037 36.313 8.380 60.848 o
-5 -1 8 20.492 28.678 7.635 74.079 o
-5 -1 9 31.395 31.471 7.449 70.521 o
-5 -1 10 18.546 20.670 6.331 103.247 o
-5 -1 11 3.007 8.566 4.097 276.987 o
-5 -1 12 44.050 26.816 5.959 85.916 o
-5 0 -14 17.027 23.091 8.194 68.962 o
-5 0 -13 36.097 42.458 7.076 70.254 o
-5 0 -12 16.797 40.968 11.732 35.793 o
-5 0 -11 0.019 7.076 5.959 150.341 o
-5 0 -10 34.254 40.410 10.614 39.759 o
-5 0 -9 24.050 29.981 9.125 54.439 o
-5 0 -8 35.729 43.761 12.290 30.916 o
-5 0 -7 170.612 198.137 15.829 12.522 o
-5 0 -4 285.534 272.252 17.132 8.424 o
-5 0 -1 415.560 382.493 18.249 5.718 o
-5 0 0 278.891 254.375 14.339 10.061 o
-5 0 1 204.085 178.025 11.546 15.841 o
-5 0 2 261.898 236.684 15.270 10.142 o
-5 0 3 501.567 461.636 33.333 2.821 o
-5 0 4 721.086 686.030 49.534 1.373 o
-5 0 5 428.951 400.184 35.009 2.929 o
-5 0 6 207.057 221.973 16.015 11.118 o
-5 0 7 34.379 43.389 8.938 51.422 o
-5 0 8 16.019 20.298 10.428 46.014 o
-5 0 9 38.660 45.810 7.821 60.034 o
-5 0 10 57.160 79.143 9.683 37.938 o
-5 0 11 42.048 35.754 6.145 81.327 o
-5 0 12 67.313 45.810 8.194 47.983 o
-5 1 -14 21.405 22.532 5.400 123.755 o
-5 1 -13 48.765 53.631 8.566 49.188 o
-5 1 -12 39.667 50.651 13.594 25.541 o
-5 1 -11 31.204 25.884 8.938 54.766 o
-5 1 -10 53.766 51.769 10.801 35.057 o
-5 1 -9 75.283 65.735 13.035 24.186 o
-5 1 -8 36.624 38.920 15.270 21.324 o
-5 1 -7 14.396 19.739 10.242 47.913 o
-5 1 -6 98.492 109.310 11.173 25.612 o
-5 1 -2 77.612 50.838 9.683 36.904 o
-5 1 -1 16.007 13.966 3.911 212.314 o
-5 1 0 5.739 8.380 3.911 280.363 o
-5 1 1 8.664 23.650 8.007 75.587 o
-5 1 2 30.311 15.829 6.331 94.694 o
-5 1 3 16.274 19.180 8.566 65.057 o
-5 1 4 21.273 18.249 10.801 42.487 o
-5 1 5 13.457 23.277 10.801 43.382 o
-5 1 6 16.196 22.160 11.359 39.267 o
-5 1 7 296.373 321.786 22.160 6.151 o
-5 1 8 174.633 180.632 16.387 12.159 o
-5 1 9 72.007 61.825 9.870 36.053 o
-5 1 10 19.723 3.166 8.380 69.466 o
-5 1 11 8.934 7.635 6.890 104.478 o
-5 1 12 13.405 10.428 3.352 278.239 o
-5 2 -13 26.779 22.719 5.773 107.054 o
-5 2 -12 5.366 13.966 5.587 150.959 o
-5 2 -11 5.567 12.104 10.242 50.614 o
-5 2 -10 7.136 1.304 5.400 170.384 o
-5 2 -9 13.481 5.773 6.704 106.021 o
-5 2 -8 6.413 8.566 6.331 123.881 o
-5 2 -7 5.145 0.931 6.145 138.386 o
-5 2 -6 7.178 12.290 5.773 141.101 o
-5 2 -5 13.923 21.043 5.773 123.913 o
-5 2 -4 6.337 8.007 4.283 241.058 o
-5 2 -2 32.526 26.071 5.587 103.314 o
-5 2 -1 20.658 15.084 8.380 66.581 o
-5 2 0 40.884 42.830 10.428 39.599 o
-5 2 1 199.378 209.869 15.456 11.884 o
-5 2 2 384.269 367.037 22.719 5.094 o
-5 2 3 158.491 154.934 13.966 15.593 o
-5 2 4 93.233 87.523 17.318 14.654 o
-5 2 5 125.512 113.966 13.780 18.232 o
-5 2 6 45.599 62.383 15.270 20.376 o
-5 2 7 90.736 100.186 18.808 12.758 o
-5 2 8 132.597 121.042 13.594 18.013 o
-5 2 9 32.823 47.858 11.732 33.495 o
-5 2 10 14.149 12.849 5.587 136.163 o
-5 2 11 11.419 16.201 4.469 190.891 o
-5 3 -12 29.296 23.277 8.566 59.590 o
-5 3 -11 62.896 48.231 8.566 46.307 o
-5 3 -10 56.672 38.361 7.635 56.630 o
-5 3 -9 47.938 27.560 7.635 61.890 o
-5 3 -8 29.732 21.974 7.449 73.767 o
-5 3 -7 70.103 68.901 10.987 31.149 o
-5 3 -6 209.307 161.824 16.387 11.519 o
-5 3 -5 81.912 73.743 10.987 29.557 o
-5 3 -4 86.351 67.970 8.566 39.140 o
-5 3 -3 199.449 139.105 18.063 10.718 o
-5 3 -2 93.264 73.184 10.242 30.868 o
-5 3 -1 83.671 74.115 15.829 17.445 o
-5 3 0 257.821 258.472 28.678 4.864 o
-5 3 1 437.343 424.579 28.119 3.705 o
-5 3 2 397.259 393.294 27.188 4.102 o
-5 3 3 271.365 245.995 20.112 7.554 o
-5 3 4 271.929 262.382 31.099 4.254 o
-5 3 5 73.442 81.378 17.691 14.774 o
-5 3 6 56.923 59.962 16.760 17.023 o
-5 3 7 107.591 102.420 13.408 20.138 o
-5 3 8 113.823 99.813 13.222 20.220 o
-5 3 9 68.037 74.674 14.711 20.267 o
-5 3 10 13.140 13.408 5.214 152.461 o
-5 3 11 1.584 2.421 5.028 210.240 o
-5 4 -10 47.358 6.890 4.283 126.686 o
-5 4 -9 25.611 2.979 4.469 168.899 o
-5 4 -3 42.634 30.912 8.566 54.098 o
-5 4 -2 16.244 12.477 6.145 115.097 o
-5 4 -1 8.520 16.573 10.056 51.202 o
-5 4 0 5.333 6.331 5.959 141.530 o
-5 4 1 36.764 19.553 8.194 61.695 o
-5 4 2 23.200 14.339 12.104 34.625 o
-5 4 3 7.542 3.166 6.704 113.536 o
-5 4 4 5.606 11.173 6.704 111.307 o
-5 4 5 2.036 -1.862 8.752 72.023 o
-5 4 6 2.780 7.076 10.428 50.008 o
-5 4 7 7.836 5.959 5.587 154.018 o
-5 4 8 1.340 9.683 5.028 198.470 o
-5 4 9 3.898 2.979 4.469 248.636 o
-5 4 10 3.620 8.007 6.704 115.198 o
-5 5 -3 73.562 41.341 10.987 32.368 o
-5 5 -2 53.746 42.644 14.898 21.332 o
-5 5 -1 51.769 59.031 15.270 20.173 o
-5 5 0 17.913 19.367 8.007 72.093 o
-5 5 1 13.152 14.153 7.076 93.531 o
-5 5 2 24.920 35.382 14.525 24.048 o
-5 5 3 19.604 30.167 8.007 68.829 o
-5 5 4 26.958 32.961 8.938 54.973 o
-5 5 5 66.804 70.391 11.546 29.364 o
-5 5 6 79.431 67.784 11.546 28.237 o
-5 5 7 42.026 32.775 8.194 57.470 o
-5 5 8 32.214 32.588 10.614 40.723 o
-5 5 9 24.940 18.622 5.214 126.994 o
-5 6 -4 14.055 10.428 7.821 79.405 o
-5 6 -3 3.944 2.421 4.655 232.195 o
-5 6 -2 8.588 10.242 5.773 140.440 o
-5 6 -1 4.605 11.918 5.959 138.097 o
-5 6 0 7.051 17.691 6.704 106.486 o
-5 6 1 9.718 -5.959 9.870 54.783 o
-5 6 2 4.995 0.745 5.773 155.983 o
-5 6 3 2.553 -3.166 9.125 66.141 o
-5 6 4 7.033 13.408 5.959 133.083 o
-5 6 5 4.040 5.400 5.028 196.643 o
-5 6 6 1.648 0.186 6.331 136.589 o
-5 6 7 2.833 1.862 4.469 257.288 o
-5 7 -2 0.099 4.655 5.959 152.484 o
-5 7 -1 0.417 9.311 6.704 118.110 o
-5 7 0 0.851 11.173 7.635 91.144 o
-5 7 1 1.651 1.862 3.911 338.923 o
-5 7 2 1.729 6.145 7.263 101.613 o
-5 7 3 1.736 4.842 4.655 236.763 o
-4 -7 -11 24.745 29.609 3.911 160.081 o
-4 -7 -10 25.934 27.374 4.283 147.056 o
-4 -6 -13 14.643 21.043 3.911 203.823 o
-4 -5 10 20.227 32.402 6.890 85.380 o
-4 -4 -15 4.582 5.028 2.607 553.863 o
-4 -4 10 2.347 0.186 3.724 372.548 o
-4 -4 11 5.230 9.497 5.400 165.154 o
-4 -3 -10 41.876 16.015 6.704 79.587 o
-4 -3 -9 3.071 3.538 4.097 293.690 o
-4 -3 -8 0.218 4.842 3.724 370.289 o
-4 -3 -6 43.223 43.017 4.655 100.867 o
-4 -3 -4 15.846 24.165 5.567 125.473 o
-4 -3 -3 21.545 20.445 4.427 159.146 o
-4 -3 -2 76.745 72.150 5.599 58.494 o
-4 -3 -1 27.362 27.002 2.973 191.686 o
-4 -3 0 9.423 14.243 3.065 324.491 o
-4 -3 1 32.094 39.106 6.331 84.236 o
-4 -3 10 19.830 15.270 5.773 119.837 o
-4 -3 11 24.070 17.132 8.380 64.811 o
-4 -3 12 72.184 49.534 5.214 69.148 o
-4 -2 -15 28.752 5.773 3.724 190.628 o
-4 -2 -13 17.481 14.339 5.214 143.070 o
-4 -2 -12 46.789 54.562 14.153 23.313 o
-4 -2 -11 16.680 16.946 7.635 79.332 o
-4 -2 -10 25.455 48.044 8.380 58.646 o
-4 -2 -9 124.710 126.070 16.387 14.346 o
-4 -2 -8 130.579 115.828 10.056 25.102 o
-4 -2 -7 186.228 167.224 12.663 15.689 o
-4 -2 -6 924.289 779.325 30.912 1.705 o
-4 -2 -5 258.347 266.107 17.132 8.941 o
-4 -2 -4 962.495 1032.240 37.861 1.303 o
-4 -2 -3 746.917 750.703 27.114 2.232 o
-4 -2 -2 1471.550 1443.810 41.403 0.744 o
-4 -2 -1 846.635 889.117 35.940 1.577 o
-4 -2 0 133.840 128.543 6.024 33.696 o
-4 -2 1 509.985 511.754 17.877 4.456 o
-4 -2 2 463.385 451.912 31.005 3.193 o
-4 -2 9 66.478 67.784 9.870 36.449 o
-4 -2 10 99.745 105.772 11.732 24.233 o
-4 -2 11 66.285 58.473 8.380 45.450 o
-4 -2 12 60.022 57.169 10.428 35.575 o
-4 -1 -15 17.196 11.732 4.469 180.028 o
-4 -1 -14 57.421 45.437 12.849 26.843 o
-4 -1 -13 49.355 50.093 8.380 50.923 o
-4 -1 -12 84.412 86.219 17.505 14.666 o
-4 -1 -11 23.305 21.601 7.821 71.703 o
-4 -1 -10 72.899 71.694 11.359 29.329 o
-4 -1 -9 119.372 145.251 20.857 9.985 o
-4 -1 -8 4.881 4.097 4.283 259.112 o
-4 -1 -7 53.816 57.896 5.866 70.714 o
-4 -1 -6 299.417 280.098 24.302 5.679 o
-4 -1 -5 38.896 33.066 3.185 145.116 o
-4 -1 -4 195.278 195.447 15.470 12.181 o
-4 -1 -3 175.907 171.898 7.896 22.331 o
-4 -1 -2 74.120 66.567 3.107 79.644 o
-4 -1 -1 295.831 311.449 16.043 8.379 o
-4 -1 0 54.634 63.523 5.223 75.355 o
-4 -1 1 63.522 70.159 5.029 69.862 o
-4 -1 2 7.541 14.953 5.214 163.002 o
-4 -1 3 2.061 11.546 6.704 114.963 o
-4 -1 7 600.179 622.529 33.706 2.347 o
-4 -1 8 214.149 215.455 22.905 7.209 o
-4 -1 9 61.901 53.631 9.125 42.449 o
-4 -1 10 2.577 10.056 5.214 181.827 o
-4 -1 11 13.896 15.829 5.587 134.148 o
-4 -1 12 17.154 16.015 7.263 86.114 o
-4 0 -15 6.118 1.490 4.097 279.778 o
-4 0 -14 57.504 56.052 12.849 26.418 o
-4 0 -13 29.761 29.981 7.263 74.314 o
-4 0 -12 23.732 27.188 7.635 72.807 o
-4 0 -11 7.003 23.277 10.242 49.095 o
-4 0 -10 41.803 50.279 16.201 18.773 o
-4 0 -9 20.531 32.775 7.449 75.796 o
-4 0 -8 1.606 3.538 5.028 208.136 o
-4 0 -7 54.123 52.273 4.906 83.251 o
-4 0 -6 84.185 78.527 4.683 59.790 o
-4 0 -5 171.969 183.267 6.835 23.649 o
-4 0 -4 155.912 134.289 4.917 31.827 o
-4 0 -3 220.359 228.673 7.760 17.212 o
-4 0 -2 170.018 163.258 4.454 28.250 o
-4 0 -1 46.112 45.985 3.904 108.419 o
-4 0 0 469.161 471.898 11.911 5.825 o
-4 0 1 1175.610 1303.850 58.038 0.742 o
-4 0 2 1158.790 1283.180 47.020 0.892 o
-4 0 3 201.687 191.806 15.270 12.217 o
-4 0 4 698.658 696.026 53.165 1.271 o
-4 0 5 304.622 303.164 17.877 7.598 o
-4 0 6 202.122 199.813 14.339 12.861 o
-4 0 7 270.186 295.529 27.002 5.106 o
-4 0 8 240.913 249.719 18.808 8.541 o
-4 0 9 68.737 75.232 14.525 20.626 o
-4 0 10 19.672 32.775 11.359 38.047 o
-4 0 11 65.410 52.886 13.035 25.359 o
-4 0 12 75.042 66.480 12.477 25.767 o
-4 0 13 35.160 23.091 5.400 106.100 o
-4 1 -15 19.464 20.484 5.587 122.373 o
-4 1 -14 54.537 62.011 8.566 46.663 o
-4 1 -13 66.729 80.447 11.359 29.516 o
-4 1 -12 99.494 99.255 18.436 12.986 o
-4 1 -11 139.866 136.685 23.091 8.318 o
-4 1 -10 151.180 168.900 16.946 12.412 o
-4 1 -9 28.729 36.126 9.497 49.109 o
-4 1 -8 232.774 268.714 19.367 8.252 o
-4 1 -7 346.464 397.763 21.788 5.477 o
-4 1 -6 315.090 350.091 25.326 5.057 o
-4 1 -5 247.948 234.388 7.545 15.675 o
-4 1 -4 523.641 507.885 13.321 4.923 o
-4 1 -3 186.528 174.977 6.211 23.431 o
-4 1 -2 542.144 540.475 15.785 4.373 o
-4 1 -1 354.245 353.836 11.719 8.453 o
-4 1 0 863.824 901.105 25.145 1.891 o
-4 1 1 1907.900 2016.450 55.000 0.435 o
-4 1 2 1098.460 1114.580 38.065 1.131 o
-4 1 3 623.322 654.291 22.067 3.068 o
-4 1 4 677.240 671.840 33.706 2.131 o
-4 1 5 94.436 75.046 9.497 33.297 o
-4 1 6 99.017 94.227 10.056 29.543 o
-4 1 7 340.875 345.994 31.471 3.753 o
-4 1 8 247.126 280.632 19.553 7.881 o
-4 1 9 16.042 16.573 6.331 107.868 o
-4 1 10 13.529 17.132 6.518 105.283 o
-4 1 11 8.246 12.477 5.214 164.242 o
-4 1 12 6.270 7.821 4.097 259.387 o
-4 2 -14 10.111 17.691 8.194 73.346 o
-4 2 -13 3.942 0.186 4.655 237.332 o
-4 2 -12 43.101 36.499 8.566 53.133 o
-4 2 -11 186.353 172.252 24.208 7.120 o
-4 2 -9 1.031 10.801 8.380 76.293 o
-4 2 -8 10.190 17.132 6.704 103.712 o
-4 2 -7 33.839 43.761 8.194 58.392 o
-4 2 -6 135.541 125.511 11.173 21.948 o
-4 2 -5 141.775 152.513 10.614 21.524 o
-4 2 -4 201.890 222.694 7.514 18.800 o
-4 2 -3 54.657 50.831 4.201 92.237 o
-4 2 -2 11.139 11.416 2.255 427.964 o
-4 2 -1 147.881 161.905 6.612 27.889 o
-4 2 0 77.118 65.907 4.718 66.068 o
-4 2 1 46.225 41.016 5.010 93.127 o
-4 2 2 139.742 118.800 7.342 30.313 o
-4 2 3 113.621 105.343 7.370 35.412 o
-4 2 4 135.522 135.029 9.979 23.944 o
-4 2 5 6.460 15.084 5.400 156.234 o
-4 2 6 16.788 19.180 6.704 96.845 o
-4 2 7 25.679 21.974 11.546 36.895 o
-4 2 8 11.772 13.222 6.331 114.419 o
-4 2 9 9.625 5.028 5.773 143.162 o
-4 2 10 39.963 32.402 7.635 64.155 o
-4 2 11 14.675 13.222 5.587 134.995 o
-4 2 12 25.344 14.525 4.655 148.518 o
-4 3 -13 2.450 5.773 4.283 268.402 o
-4 3 -12 35.185 31.471 10.428 41.504 o
-4 3 -11 78.019 74.301 10.428 32.006 o
-4 3 -10 37.244 29.236 7.076 73.092 o
-4 3 -9 68.873 66.294 10.056 35.342 o
-4 3 -8 120.497 92.737 11.359 23.981 o
-4 3 -7 97.184 89.944 11.732 25.088 o
-4 3 -6 350.544 322.717 21.788 5.762 o
-4 3 -5 428.322 395.156 24.208 4.426 o
-4 3 -4 546.486 567.408 35.009 2.438 o
-4 3 -3 594.461 478.955 27.374 3.064 o
-4 3 -2 212.571 185.153 9.227 17.614 o
-4 3 -1 62.339 49.162 7.076 57.432 o
-4 3 0 321.859 320.296 19.180 6.817 o
-4 3 1 115.800 96.275 10.056 27.557 o
-4 3 2 52.483 56.611 12.104 29.414 o
-4 3 3 307.650 327.559 21.229 6.295 o
-4 3 4 397.026 394.039 26.257 4.257 o
-4 3 5 204.985 204.468 25.326 6.378 o
-4 3 6 350.194 327.186 34.264 3.341 o
-4 3 7 210.939 174.301 17.132 10.781 o
-4 3 8 78.915 74.301 11.546 27.971 o
-4 3 9 109.998 93.482 19.180 12.039 o
-4 3 10 86.702 77.281 10.056 32.108 o
-4 3 11 95.995 74.674 8.566 36.767 o
-4 3 12 40.655 15.084 7.449 70.001 o
-4 4 -12 5.278 1.304 2.979 480.728 o
-4 4 -11 8.753 0.372 6.145 133.216 o
-4 4 -10 34.093 20.298 9.311 51.319 o
-4 4 -9 6.202 5.400 7.263 98.173 o
-4 4 -8 47.433 23.091 10.987 36.965 o
-4 4 -7 89.801 41.899 7.449 47.243 o
-4 4 -4 99.149 51.024 9.311 35.117 o
-4 4 -3 36.273 43.389 12.477 30.113 o
-4 4 -2 27.143 18.808 7.076 82.039 o
-4 4 -1 59.783 51.583 9.125 43.097 o
-4 4 0 58.845 55.679 9.125 42.867 o
-4 4 1 12.732 22.346 9.870 51.289 o
-4 4 2 19.225 21.229 6.890 90.119 o
-4 4 3 60.010 52.700 16.201 18.056 o
-4 4 4 11.727 8.194 6.704 106.558 o
-4 4 5 1.390 3.166 5.959 151.443 o
-4 4 6 35.534 29.050 8.566 56.579 o
-4 4 7 14.955 13.408 7.449 84.833 o
-4 4 8 6.260 14.525 6.145 126.595 o
-4 4 9 7.821 10.242 5.587 149.803 o
-4 4 10 4.051 5.400 8.194 79.482 o
-4 4 11 4.362 7.449 6.518 120.789 o
-4 5 -5 1.729 7.449 5.773 155.807 o
-4 5 -4 8.998 10.987 10.056 51.737 o
-4 5 -3 21.654 20.484 7.449 78.607 o
-4 5 -2 2.847 5.959 6.331 130.543 o
-4 5 -1 57.903 56.052 9.311 41.915 o
-4 5 0 11.146 18.808 10.801 44.164 o
-4 5 1 8.238 13.594 7.076 97.705 o
-4 5 2 38.363 29.795 9.311 49.069 o
-4 5 3 33.950 35.754 9.683 46.507 o
-4 5 4 7.830 17.318 10.987 43.457 o
-4 5 5 44.386 37.989 9.497 45.365 o
-4 5 6 8.576 14.339 7.076 97.117 o
-4 5 7 2.680 3.538 5.400 178.916 o
-4 5 8 4.385 9.311 8.752 69.108 o
-4 5 9 8.919 8.566 5.214 167.294 o
-4 5 10 13.599 9.125 4.842 174.230 o
-4 6 -5 58.895 18.436 7.076 65.121 o
-4 6 -4 57.753 20.298 15.270 20.781 o
-4 6 -3 41.089 33.892 9.870 43.893 o
-4 6 -2 84.701 55.679 13.408 22.915 o
-4 6 -1 62.414 59.962 12.290 27.688 o
-4 6 0 27.772 56.611 15.456 20.869 o
-4 6 1 26.879 36.499 10.242 43.797 o
-4 6 2 16.895 28.491 8.566 63.069 o
-4 6 3 18.586 19.925 7.821 74.457 o
-4 6 4 50.562 50.279 10.428 37.485 o
-4 6 5 40.368 38.547 15.642 20.275 o
-4 6 6 2.276 10.056 8.938 67.054 o
-4 6 7 0.183 -1.304 4.097 331.069 o
-4 6 8 2.281 5.400 4.283 270.554 o
-4 6 9 0.977 2.979 3.724 372.238 o
-4 7 -5 9.045 7.263 3.911 263.004 o
-4 7 -4 3.284 0.000 6.704 120.222 o
-4 7 -3 0.460 3.166 8.566 75.146 o
-4 7 -2 1.387 9.497 8.007 83.406 o
-4 7 -1 2.798 10.614 9.497 59.434 o
-4 7 0 0.782 5.400 6.331 133.958 o
-4 7 1 20.010 20.298 7.635 76.549 o
-4 7 2 30.449 28.305 8.194 62.426 o
-4 7 3 11.797 23.464 9.870 51.379 o
-4 7 4 3.503 3.166 5.028 202.149 o
-4 7 5 2.061 2.235 4.469 260.541 o
-4 7 6 3.731 5.773 4.469 242.428 o
-4 7 7 0.441 -1.862 3.352 488.270 o
-4 8 1 97.826 69.460 9.311 33.918 o
-3 -7 -12 47.100 51.024 5.959 75.596 o
-3 -7 -11 25.779 28.678 5.400 113.828 o
-3 -7 -10 6.473 9.497 7.076 100.952 o
-3 -7 -9 7.695 18.622 4.842 177.369 o
-3 -7 -8 42.515 36.313 6.331 78.192 o
-3 -7 1 71.452 71.694 7.635 47.050 o
-3 -6 -13 55.599 83.054 12.104 27.894 o
-3 -5 -15 0.237 1.862 4.283 295.809 o
-3 -5 -14 6.961 5.959 4.097 260.767 o
-3 -5 11 56.791 50.838 5.028 80.352 o
-3 -4 -15 9.283 17.691 6.145 120.464 o
-3 -4 -5 541.458 541.152 24.767 3.404 o
-3 -4 -4 513.402 532.146 16.948 4.475 o
-3 -4 -3 955.648 943.984 25.711 1.671 o
-3 -4 -2 890.264 912.534 18.919 2.010 o
-3 -4 -1 283.873 263.775 7.236 13.484 o
-3 -4 0 148.515 129.056 7.109 28.949 o
-3 -4 1 360.183 333.186 16.469 7.088 o
-3 -4 2 515.328 539.662 24.767 3.522 o
-3 -4 12 25.354 19.553 5.587 115.242 o
-3 -3 -15 30.421 20.112 4.283 145.301 o
-3 -3 -9 32.541 26.071 5.959 95.686 o
-3 -3 -8 41.301 39.478 7.821 60.231 o
-3 -3 -7 83.046 71.540 4.944 60.253 o
-3 -3 -6 297.418 249.719 16.387 8.743 o
-3 -3 -5 5.112 5.726 2.546 548.509 o
-3 -3 -4 156.294 162.759 5.399 28.814 o
-3 -3 -3 102.179 93.530 2.848 56.910 o
-3 -3 -2 175.113 189.083 5.671 24.540 o
-3 -3 -1 52.554 58.885 2.456 111.424 o
-3 -3 0 180.769 207.324 8.279 20.028 o
-3 -3 1 91.248 105.020 3.256 57.723 o
-3 -3 2 85.802 104.546 8.380 36.697 o
-3 -3 3 50.707 52.247 4.653 89.255 o
-3 -3 11 43.551 45.624 7.076 65.914 o
-3 -3 12 5.208 10.614 5.587 154.628 o
-3 -2 -14 50.102 18.436 6.518 76.463 o
-3 -2 -13 8.656 11.732 5.773 139.064 o
-3 -2 -12 54.598 28.864 7.263 62.769 o
-3 -2 -11 22.390 20.112 9.683 50.947 o
-3 -2 -10 24.218 18.063 5.959 107.865 o
-3 -2 -9 25.048 31.471 9.311 52.216 o
-3 -2 -8 126.114 123.515 5.982 35.658 o
-3 -2 -7 87.833 89.606 5.303 52.620 o
-3 -2 -6 36.263 48.486 5.639 88.589 o
-3 -2 -5 18.317 25.885 3.751 190.610 o
-3 -2 -4 700.247 709.712 17.876 2.924 o
-3 -2 -3 30.336 29.809 2.634 188.628 o
-3 -2 -2 263.171 233.068 6.581 15.508 o
-3 -2 -1 728.245 701.496 14.568 2.996 o
-3 -2 0 878.637 853.785 15.626 2.201 o
-3 -2 1 2564.290 2754.740 63.998 0.261 o
-3 -2 2 1294.540 1396.780 33.129 0.936 o
-3 -2 3 625.012 573.367 27.747 2.773 o
-3 -2 4 851.594 873.644 30.245 1.769 o
-3 -2 5 559.581 573.181 31.285 2.687 o
-3 -2 11 165.280 163.314 19.553 10.050 o
-3 -2 12 78.722 66.108 8.194 42.776 o
-3 -2 13 44.762 29.609 4.469 110.211 o
-3 -1 -16 34.194 4.283 3.724 175.862 o
-3 -1 -15 44.233 19.925 6.890 74.348 o
-3 -1 -14 88.331 71.508 10.242 31.582 o
-3 -1 -13 126.948 115.642 13.594 18.427 o
-3 -1 -12 165.287 184.729 24.022 7.341 o
-3 -1 -11 219.467 214.338 16.760 10.416 o
-3 -1 -10 60.758 61.266 9.125 41.907 o
-3 -1 -9 239.113 265.920 26.071 5.656 o
-3 -1 -8 519.943 489.448 25.561 3.524 o
-3 -1 -7 254.353 232.802 7.902 15.156 o
-3 -1 -6 871.672 759.519 19.209 2.234 o
-3 -1 -5 207.316 194.548 5.104 21.698 o
-3 -1 -4 607.501 513.185 13.341 4.244 o
-3 -1 -3 287.262 283.381 10.685 11.325 o
-3 -1 -2 589.790 575.586 15.589 3.959 o
-3 -1 -1 1079.430 976.600 52.786 0.939 o
-3 -1 0 1353.590 1480.630 45.345 0.757 o
-3 -1 1 4072.900 4256.180 167.286 0.081 o
-3 -1 2 1436.300 1575.100 38.461 0.753 o
-3 -1 3 760.566 796.848 25.980 2.197 o
-3 -1 4 372.499 379.708 34.450 3.176 o
-3 -1 5 266.765 286.962 27.374 5.058 o
-3 -1 6 131.898 126.629 10.614 23.302 o
-3 -1 10 11.601 8.380 7.821 81.381 o
-3 -1 11 13.289 14.153 5.587 136.506 o
-3 -1 12 22.485 16.760 5.587 120.789 o
-3 0 -16 13.111 7.879 4.673 186.753 o
-3 0 -15 3.005 8.007 5.028 195.773 o
-3 0 -14 5.877 8.380 5.587 155.549 o
-3 0 -13 36.536 43.203 8.752 52.446 o
-3 0 -12 158.961 164.617 15.456 13.724 o
-3 0 -10 95.257 105.214 12.290 23.243 o
-3 0 -9 23.358 29.981 7.821 69.698 o
-3 0 -8 1.019 3.668 4.859 224.133 o
-3 0 -7 140.014 144.868 5.937 31.534 o
-3 0 -6 237.788 242.905 9.564 14.548 o
-3 0 -5 381.787 411.853 11.931 7.402 o
-3 0 -4 254.697 291.585 8.116 13.678 o
-3 0 -3 61.921 55.154 1.755 107.662 o
-3 0 -2 552.779 583.026 10.404 4.640 o
-3 0 -1 430.741 395.222 7.409 7.600 o
-3 0 0 709.323 655.444 16.780 3.058 o
-3 0 1 226.855 223.430 13.315 12.525 o
-3 0 2 2.864 4.456 1.879 950.112 o
-3 0 3 165.352 169.243 7.380 24.206 o
-3 0 4 237.705 250.357 11.266 13.183 o
-3 0 5 72.922 79.746 6.113 55.029 o
-3 0 6 43.112 52.805 5.559 82.844 o
-3 0 7 85.316 79.888 8.380 39.060 o
-3 0 8 90.028 90.316 14.339 19.563 o
-3 0 9 23.117 22.905 6.145 102.059 o
-3 0 10 75.360 61.266 9.311 38.192 o
-3 0 11 135.898 103.724 11.546 21.982 o
-3 0 12 11.216 17.877 8.007 75.757 o
-3 1 -15 14.682 19.180 5.587 130.280 o
-3 1 -14 21.614 28.491 7.449 76.376 o
-3 1 -13 33.549 41.527 13.408 26.916 o
-3 1 -12 100.332 98.882 18.808 12.566 o
-3 1 -11 288.212 329.235 23.464 5.809 o
-3 1 -10 119.876 122.346 13.408 18.931 o
-3 1 -9 95.907 107.448 12.290 23.115 o
-3 1 -8 693.733 665.652 46.462 1.519 o
-3 1 -7 323.287 336.222 25.348 5.044 o
-3 1 -6 1050.620 1099.880 28.970 1.355 o
-3 1 -5 2773.560 3055.120 77.628 0.211 o
-3 1 -4 1755.890 1748.540 45.361 0.550 o
-3 1 -3 1082.350 1009.740 20.379 1.530 o
-3 1 -2 76.617 71.694 2.534 79.432 o
-3 1 -1 1271.680 1233.660 24.608 1.112 o
-3 1 0 222.940 229.912 5.019 19.058 o
-3 1 1 519.770 487.461 12.364 5.162 o
-3 1 2 803.945 739.211 24.393 2.232 o
-3 1 3 840.790 875.915 20.906 2.108 o
-3 1 4 2133.200 2172.280 58.614 0.367 o
-3 1 5 513.434 491.985 14.492 4.938 o
-3 1 6 478.000 463.770 13.533 5.535 o
-3 1 7 859.129 836.652 28.085 1.863 o
-3 1 8 126.176 119.366 10.614 24.088 o
-3 1 9 141.345 135.009 11.732 20.209 o
-3 1 10 467.369 439.662 27.933 3.570 o
-3 1 11 155.383 125.511 12.477 18.458 o
-3 1 12 14.517 10.428 5.028 161.096 o
-3 2 -15 32.471 36.313 6.518 81.981 o
-3 2 -14 56.828 51.396 9.683 40.413 o
-3 2 -13 20.366 22.719 11.546 37.537 o
-3 2 -12 1.307 3.724 9.125 65.918 o
-3 2 -11 20.974 20.298 7.076 85.609 o
-3 2 -10 56.924 69.087 10.801 33.500 o
-3 2 -9 97.379 116.014 11.732 24.014 o
-3 2 -8 258.046 299.254 20.670 7.171 o
-3 2 -7 173.987 167.038 14.339 14.352 o
-3 2 -6 317.071 347.515 19.469 6.625 o
-3 2 -5 164.498 166.627 6.090 26.432 o
-3 2 -4 50.909 48.855 2.832 116.281 o
-3 2 -3 27.150 31.322 2.527 201.384 o
-3 2 -2 42.187 43.282 3.763 118.007 o
-3 2 -1 14.387 9.722 1.701 463.827 o
-3 2 0 31.606 32.384 2.268 191.146 o
-3 2 1 40.888 36.807 2.868 144.060 o
-3 2 2 24.373 25.008 2.884 210.828 o
-3 2 3 126.837 116.672 5.130 38.535 o
-3 2 4 8.252 6.907 2.395 498.156 o
-3 2 5 3.232 4.871 2.836 523.957 o
-3 2 6 65.504 60.690 9.125 41.026 o
-3 2 7 77.843 73.370 8.938 38.463 o
-3 2 8 11.284 10.614 5.214 159.431 o
-3 2 9 40.219 28.678 11.918 32.872 o
-3 2 10 26.501 15.270 6.331 98.294 o
-3 2 11 17.879 6.145 4.842 167.033 o
-3 3 -14 7.936 14.898 7.263 93.080 o
-3 3 -13 9.244 11.732 5.773 138.082 o
-3 3 -12 54.907 47.858 8.752 47.029 o
-3 3 -11 88.977 80.447 11.359 27.297 o
-3 3 -10 174.633 177.839 17.505 11.264 o
-3 3 -9 4.224 5.587 5.028 195.744 o
-3 3 -8 46.254 42.272 8.380 52.945 o
-3 3 -7 59.422 58.100 8.380 47.181 o
-3 3 -6 71.229 77.095 8.938 39.338 o
-3 3 -5 8.981 11.100 1.807 552.812 o
-3 3 -4 16.982 14.122 2.340 328.215 o
-3 3 -3 14.253 13.316 1.829 419.352 o
-3 3 -2 34.762 35.340 4.950 109.181 o
-3 3 -1 165.560 156.899 8.202 23.478 o
-3 3 0 2.048 2.718 1.193 1868.460 o
-3 3 1 0.132 1.095 1.240 3021.260 o
-3 3 2 260.301 246.638 12.126 11.918 o
-3 3 3 221.332 224.972 10.331 15.094 o
-3 3 4 174.528 173.681 10.954 18.177 o
-3 3 5 162.324 140.409 11.359 19.328 o
-3 3 6 21.335 26.443 6.331 97.913 o
-3 3 7 54.570 57.914 8.380 48.451 o
-3 3 8 6.679 2.048 8.194 78.978 o
-3 3 9 130.740 98.510 12.290 21.041 o
-3 3 10 101.181 71.694 16.573 15.692 o
-3 3 11 75.677 43.017 11.359 30.556 o
-3 4 -13 13.883 7.821 6.890 99.894 o
-3 4 -12 16.683 10.242 5.587 134.158 o
-3 4 -11 37.631 31.843 7.821 63.138 o
-3 4 -10 35.321 18.249 6.704 83.130 o
-3 4 -9 136.146 94.972 12.290 20.807 o
-3 4 -8 180.369 121.973 13.966 15.377 o
-3 4 -7 144.669 85.661 16.201 14.581 o
-3 4 -6 274.973 184.908 11.831 12.634 o
-3 4 -5 284.900 212.173 11.109 12.300 o
-3 4 -4 232.864 190.502 15.270 11.396 o
-3 4 -3 224.700 219.738 16.573 10.365 o
-3 4 -2 325.549 327.373 30.354 4.038 o
-3 4 -1 398.656 380.754 17.982 5.956 o
-3 4 0 41.393 46.352 6.259 76.737 o
-3 4 1 88.850 80.129 5.523 52.760 o
-3 4 2 64.751 62.942 8.380 45.283 o
-3 4 3 308.011 308.751 19.925 6.803 o
-3 4 4 166.475 160.334 14.525 14.541 o
-3 4 5 32.382 29.795 7.635 68.037 o
-3 4 6 34.870 39.851 11.546 34.626 o
-3 4 7 19.432 16.015 6.331 104.676 o
-3 4 8 23.701 20.857 6.704 90.560 o
-3 4 9 37.771 25.512 12.477 30.810 o
-3 4 10 27.728 17.505 6.145 100.216 o
-3 5 -11 20.727 4.283 3.911 212.808 o
-3 5 -6 22.435 8.752 6.890 92.434 o
-3 5 -5 24.076 16.015 7.821 72.688 o
-3 5 -4 4.846 11.359 5.587 154.607 o
-3 5 -3 11.997 19.739 11.173 41.278 o
-3 5 -2 32.337 43.203 13.966 25.092 o
-3 5 -1 30.268 34.301 5.445 104.353 o
-3 5 0 71.568 71.326 11.546 28.837 o
-3 5 1 128.416 108.399 7.469 32.416 o
-3 5 2 217.833 201.861 18.808 9.302 o
-3 5 3 7.340 14.339 7.076 98.143 o
-3 5 4 29.453 33.892 8.007 63.880 o
-3 5 5 13.326 9.683 6.890 99.567 o
-3 5 6 2.873 1.676 5.587 169.657 o
-3 5 7 29.995 19.739 6.890 83.059 o
-3 5 8 8.122 7.263 9.870 54.266 o
-3 5 9 4.995 2.235 5.400 174.575 o
-3 5 10 2.819 9.497 7.635 90.361 o
-3 6 -6 45.236 19.553 8.938 51.709 o
-3 6 -5 73.091 40.596 10.056 36.645 o
-3 6 -4 42.773 32.216 16.015 19.473 o
-3 6 -3 18.420 22.532 8.752 61.355 o
-3 6 -2 42.293 44.506 11.732 32.616 o
-3 6 -1 48.017 48.789 11.359 33.384 o
-3 6 0 258.453 242.940 14.590 10.538 o
-3 6 1 856.099 858.424 51.303 1.148 o
-3 6 2 716.148 692.547 66.480 0.926 o
-3 6 3 324.799 301.116 27.374 4.688 o
-3 6 4 149.174 149.347 25.884 6.794 o
-3 6 5 42.628 45.624 15.829 19.618 o
-3 6 6 31.270 22.532 13.222 28.491 o
-3 6 7 105.771 81.005 19.553 11.873 o
-3 6 8 112.769 67.225 11.732 24.739 o
-3 6 9 57.652 32.775 13.222 26.091 o
-3 6 10 27.949 8.194 7.449 78.521 o
-3 7 -6 19.723 8.194 5.214 144.621 o
-3 7 -5 3.764 7.635 8.752 69.702 o
-3 7 -4 0.121 2.607 4.842 231.777 o
-3 7 -3 9.243 3.538 6.704 111.499 o
-3 7 -2 19.595 19.925 8.194 68.533 o
-3 7 -1 12.540 20.298 12.663 32.617 o
-3 7 0 36.962 27.374 9.870 45.379 o
-3 7 1 31.764 49.162 10.428 40.583 o
-3 7 2 20.000 27.747 16.387 19.585 o
-3 7 3 20.654 25.512 7.821 72.040 o
-3 7 4 9.231 5.400 6.331 122.277 o
-3 7 5 4.038 8.752 5.587 159.020 o
-3 7 6 0.785 4.469 5.400 182.794 o
-3 7 7 4.130 1.117 4.655 234.309 o
-3 7 8 8.249 8.752 4.097 246.011 o
-3 8 -4 21.402 11.173 4.283 177.980 o
-3 8 -3 5.724 1.862 7.076 105.062 o
-3 8 -2 0.486 1.117 8.194 82.593 o
-3 8 -1 0.119 -3.166 4.469 278.820 o
-3 8 0 0.981 0.372 5.214 201.449 o
-3 8 1 10.650 17.877 9.125 60.322 o
-3 8 2 40.175 37.989 7.263 67.110 o
-3 8 3 15.219 11.359 5.773 129.001 o
-3 8 4 0.107 9.311 5.214 190.064 o
-3 8 5 1.974 3.724 4.097 301.076 o
-3 8 6 2.923 2.235 3.166 470.042 o
-2 -9 -1 19.226 28.678 5.400 122.489 o
-2 -9 0 24.617 29.050 5.959 101.749 o
-2 -8 -10 11.477 10.056 3.352 293.412 o
-2 -8 -9 7.633 1.676 2.979 435.895 o
-2 -8 -8 38.424 15.270 4.283 134.695 o
-2 -8 1 3.809 10.987 4.469 229.790 o
-2 -8 2 0.700 4.097 3.538 405.263 o
-2 -8 3 12.798 6.331 5.959 129.740 o
-2 -8 4 25.382 18.436 4.097 165.448 o
-2 -8 5 57.958 33.519 8.380 50.835 o
-2 -7 -12 3.366 5.773 5.587 163.765 o
-2 -7 -11 7.551 14.898 4.842 183.059 o
-2 -7 -10 4.827 4.283 4.097 279.082 o
-2 -7 -9 1.710 -0.931 3.911 347.383 o
-2 -7 -8 2.306 12.290 8.007 82.070 o
-2 -7 -7 15.933 9.311 8.007 75.537 o
-2 -7 -6 22.315 12.663 5.028 142.606 o
-2 -7 3 45.611 47.300 7.449 60.803 o
-2 -7 4 90.075 82.123 9.125 34.861 o
-2 -7 5 166.568 120.297 10.056 21.839 o
-2 -7 6 63.900 31.843 6.145 69.364 o
-2 -7 7 45.120 24.395 5.028 102.113 o
-2 -6 -14 12.131 25.512 7.635 79.484 o
-2 -6 -13 18.899 29.423 8.566 62.167 o
-2 -6 -12 3.142 12.663 8.752 68.933 o
-2 -6 -11 9.336 16.760 5.959 127.204 o
-2 -6 3 88.618 98.882 9.497 32.441 o
-2 -6 4 211.679 210.241 15.270 11.692 o
-2 -6 5 0.630 3.166 7.076 109.307 o
-2 -6 6 63.431 32.588 6.145 69.415 o
-2 -6 7 12.987 11.359 8.566 67.906 o
-2 -6 8 19.500 13.222 5.214 140.408 o
-2 -5 -15 9.816 16.387 6.145 120.615 o
-2 -5 -14 26.389 33.147 6.145 94.343 o
-2 -5 -13 20.997 19.367 5.400 126.656 o
-2 -5 -3 27.544 24.888 3.751 164.759 o
-2 -5 -2 39.351 38.751 3.619 128.932 o
-2 -5 -1 145.125 161.586 7.550 26.483 o
-2 -5 4 33.179 29.609 8.380 59.159 o
-2 -5 5 239.062 222.904 13.966 11.700 o
-2 -5 6 505.943 397.949 30.912 3.151 o
-2 -5 7 58.052 37.244 7.263 59.686 o
-2 -5 8 56.548 37.057 12.477 28.562 o
-2 -4 -15 26.945 27.374 5.028 122.863 o
-2 -4 -14 67.691 80.633 8.380 42.599 o
-2 -4 -6 68.758 57.943 11.546 29.802 o
-2 -4 -5 112.660 96.376 6.304 40.216 o
-2 -4 -4 332.592 323.508 13.266 8.659 o
-2 -4 -3 251.005 261.199 7.946 14.610 o
-2 -4 -2 132.053 130.961 4.518 37.389 o
-2 -4 -1 1180.620 1208.580 24.651 1.215 o
-2 -4 0 1645.640 1664.040 55.613 0.540 o
-2 -4 1 1010.950 1043.910 26.635 1.489 o
-2 -4 2 826.257 807.691 27.223 1.988 o
-2 -4 3 947.186 934.055 37.966 1.369 o
-2 -4 4 483.970 461.646 22.905 4.107 o
-2 -4 5 442.376 402.605 18.994 5.233 o
-2 -4 6 235.762 178.770 17.505 9.972 o
-2 -4 8 0.136 7.076 7.821 88.838 o
-2 -4 12 54.548 37.989 5.028 86.981 o
-2 -3 -15 76.678 48.231 9.683 37.267 o
-2 -3 -7 435.927 416.075 18.406 5.341 o
-2 -3 -6 178.811 149.448 9.808 20.244 o
-2 -3 -5 187.113 174.859 10.242 18.299 o
-2 -3 -4 565.991 541.002 11.703 4.594 o
-2 -3 -3 271.000 251.071 5.795 15.050 o
-2 -3 -2 11.958 13.152 2.070 427.051 o
-2 -3 -1 2464.800 2602.010 61.470 0.285 o
-2 -3 0 1467.320 1548.010 30.138 0.805 o
-2 -3 1 1717.540 1784.120 36.749 0.599 o
-2 -3 2 994.572 1037.320 34.914 1.333 o
-2 -3 3 559.005 601.397 21.301 3.530 o
-2 -3 4 2.382 3.299 1.761 1126.790 o
-2 -3 5 290.131 263.365 16.073 8.893 o
-2 -3 6 254.307 224.335 21.695 7.238 o
-2 -3 7 159.941 149.720 9.311 22.455 o
-2 -3 8 16.521 16.816 5.680 126.214 o
-2 -3 9 16.103 17.691 7.635 79.449 o
-2 -3 10 7.729 5.028 4.283 241.542 o
-2 -3 11 23.730 21.415 5.214 126.712 o
-2 -3 12 23.205 20.670 5.028 133.938 o
-2 -2 -16 9.965 12.104 3.352 297.131 o
-2 -2 -15 10.005 8.194 3.911 254.753 o
-2 -2 -12 252.360 186.777 24.395 6.405 o
-2 -2 -11 125.268 93.296 9.683 27.700 o
-2 -2 -10 6.990 6.331 4.283 241.979 o
-2 -2 -9 22.365 20.972 3.347 204.865 o
-2 -2 -8 161.379 158.288 6.262 27.040 o
-2 -2 -7 130.406 143.889 7.009 30.652 o
-2 -2 -6 445.749 461.089 15.101 5.629 o
-2 -2 -5 550.987 583.768 27.470 3.024 o
-2 -2 -4 48.631 53.201 1.554 131.838 o
-2 -2 -3 159.679 176.909 3.533 29.868 o
-2 -2 -2 2005.500 2078.970 41.499 0.452 o
-2 -2 -1 1234.670 1176.380 20.849 1.220 o
-2 -2 0 841.715 906.242 15.086 2.244 o
-2 -2 1 11.294 8.649 1.027 663.290 o
-2 -2 2 1163.630 1134.830 17.260 1.371 o
-2 -2 3 202.174 184.601 4.956 22.772 o
-2 -2 4 40.188 31.798 1.975 171.249 o
-2 -2 5 172.417 164.247 12.510 16.565 o
-2 -2 6 32.242 30.051 4.166 135.757 o
-2 -2 7 56.146 55.116 9.963 38.672 o
-2 -2 8 206.224 209.682 17.877 10.011 o
-2 -2 9 86.793 81.191 8.566 37.826 o
-2 -2 10 75.408 87.150 9.125 36.832 o
-2 -2 11 140.128 145.995 18.063 11.914 o
-2 -1 -16 28.231 10.801 4.842 139.945 o
-2 -1 -15 23.003 8.007 5.773 120.441 o
-2 -1 -14 10.489 15.456 9.497 56.502 o
-2 -1 -13 158.765 131.284 13.780 16.310 o
-2 -1 -12 309.243 325.510 23.277 5.704 o
-2 -1 -11 183.221 164.990 13.780 14.642 o
-2 -1 -9 623.461 650.198 17.214 3.436 o
-2 -1 -8 257.789 266.602 8.673 13.757 o
-2 -1 -7 1908.370 1976.630 92.029 0.308 o
-2 -1 -6 2356.300 2551.560 93.725 0.237 o
-2 -1 -5 4653.400 4715.680 150.961 0.074 o
-2 -1 -4 2244.300 2183.910 52.390 0.364 o
-2 -1 -3 653.556 659.531 7.770 3.793 o
-2 -1 -2 751.354 698.688 9.250 3.112 o
-2 -1 -1 2274.680 2275.430 39.189 0.380 o
-2 -1 1 1375.260 1294.660 21.832 1.020 o
-2 -1 2 3330.530 3353.950 63.362 0.179 o
-2 -1 3 1079.650 1055.410 27.120 1.381 o
-2 -1 4 1883.120 1761.290 39.172 0.537 o
-2 -1 5 2371.080 2278.260 83.135 0.269 o
-2 -1 6 373.491 337.285 15.589 7.131 o
-2 -1 7 502.603 497.761 22.824 3.915 o
-2 -1 8 472.064 499.252 23.464 3.993 o
-2 -1 9 295.958 302.792 24.953 5.443 o
-2 -1 10 319.951 359.030 21.043 6.076 o
-2 -1 11 208.895 222.847 41.248 2.864 o
-2 0 -16 38.766 17.691 10.987 38.598 o
-2 0 -15 46.215 44.693 8.566 51.081 o
-2 0 -14 29.109 40.968 13.966 25.369 o
-2 0 -13 34.766 30.354 8.380 58.488 o
-2 0 -12 80.424 83.985 11.918 26.244 o
-2 0 -11 25.684 30.726 7.076 79.245 o
-2 0 -10 25.145 24.333 4.842 133.463 o
-2 0 -9 139.441 138.971 8.201 27.107 o
-2 0 -8 287.616 287.122 10.102 11.541 o
-2 0 -7 790.109 771.567 26.350 2.141 o
-2 0 -6 61.733 60.048 7.131 55.251 o
-2 0 -5 464.740 457.606 13.000 5.790 o
-2 0 -4 55.056 50.137 1.727 121.625 o
-2 0 -3 92.638 91.484 2.062 64.614 o
-2 0 -2 737.516 707.426 12.029 3.054 o
-2 0 -1 658.333 605.233 9.010 3.880 o
-2 0 0 392.267 376.855 8.062 8.388 o
-2 0 1 152.724 157.692 5.727 29.114 o
-2 0 2 505.541 528.678 12.275 5.113 o
-2 0 3 357.739 363.390 15.644 7.154 o
-2 0 4 173.368 159.197 6.290 25.539 o
-2 0 5 246.030 231.013 7.953 15.585 o
-2 0 6 144.631 145.872 7.359 27.849 o
-2 0 7 411.790 415.743 16.611 5.934 o
-2 0 8 4.788 10.136 2.204 591.049 o
-2 0 9 92.413 79.915 6.678 45.618 o
-2 0 10 39.969 38.760 6.704 73.953 o
-2 0 11 8.739 11.359 7.449 89.686 o
-2 1 -16 6.607 0.372 4.655 225.020 o
-2 1 -15 18.495 22.719 6.518 98.005 o
-2 1 -14 12.665 23.650 7.076 90.306 o
-2 1 -13 1.082 6.518 5.959 148.884 o
-2 1 -12 186.846 192.736 27.747 5.705 o
-2 1 -11 178.909 190.502 24.022 7.187 o
-2 1 -10 122.245 134.822 20.484 10.305 o
-2 1 -9 36.664 48.789 12.290 30.581 o
-2 1 -8 455.036 437.912 23.841 4.204 o
-2 1 -7 169.127 146.011 8.950 22.433 o
-2 1 -6 163.956 171.252 9.569 20.882 o
-2 1 -5 326.212 301.803 9.920 10.289 o
-2 1 -4 15.273 16.703 1.215 436.168 o
-2 1 -3 79.711 66.456 2.248 80.629 o
-2 1 -2 662.023 627.528 10.608 3.708 o
-2 1 -1 562.202 573.471 11.124 4.544 o
-2 1 0 282.625 299.359 5.480 13.510 o
-2 1 1 489.188 487.965 9.219 5.848 o
-2 1 2 862.050 844.325 15.065 2.274 o
-2 1 3 1635.800 1644.530 32.467 0.681 o
-2 1 4 279.792 291.756 5.440 13.815 o
-2 1 5 250.154 219.545 7.987 15.643 o
-2 1 6 68.112 57.786 3.997 80.251 o
-2 1 7 267.790 260.803 14.463 10.177 o
-2 1 8 80.619 67.604 7.112 48.225 o
-2 1 9 403.804 362.568 18.808 5.807 o
-2 1 10 425.355 366.478 29.981 3.613 o
-2 2 -15 37.658 35.382 7.635 64.497 o
-2 2 -14 16.746 12.104 7.263 87.725 o
-2 2 -13 106.186 99.068 20.298 11.011 o
-2 2 -12 6.574 20.857 10.987 43.372 o
-2 2 -11 129.796 138.174 24.208 7.798 o
-2 2 -10 224.619 229.980 26.443 5.763 o
-2 2 -9 328.453 374.486 32.402 3.603 o
-2 2 -8 633.972 720.853 47.486 1.512 o
-2 2 -7 333.810 307.966 25.599 5.009 o
-2 2 -6 1416.060 1278.820 31.625 0.908 o
-2 2 -5 612.029 620.527 13.493 3.851 o
-2 2 -4 165.285 159.873 4.424 29.192 o
-2 2 -3 2168.810 2211.710 45.797 0.391 o
-2 2 -2 469.465 450.027 7.380 6.557 o
-2 2 -1 991.561 952.012 15.064 1.836 o
-2 2 0 16.199 10.916 1.975 392.067 o
-2 2 1 12.920 11.664 1.264 531.971 o
-2 2 2 590.959 584.298 10.486 4.330 o
-2 2 3 1150.080 1136.070 21.030 1.340 o
-2 2 4 50.650 42.357 3.685 108.496 o
-2 2 5 283.791 287.466 12.579 10.433 o
-2 2 6 28.317 35.587 4.569 126.854 o
-2 2 7 188.402 198.345 8.069 20.042 o
-2 2 8 49.922 35.382 5.773 81.275 o
-2 2 9 157.819 127.746 10.987 20.624 o
-2 3 -15 17.539 16.201 4.842 156.041 o
-2 3 -14 7.345 10.987 5.214 168.177 o
-2 3 -13 14.325 16.946 6.704 99.979 o
-2 3 -12 16.890 14.711 7.076 90.485 o
-2 3 -11 77.997 74.860 10.987 29.924 o
-2 3 -10 68.260 68.901 10.242 34.420 o
-2 3 -9 52.857 55.866 9.311 42.945 o
-2 3 -8 8.504 13.222 5.028 172.359 o
-2 3 -7 52.959 73.184 10.614 34.580 o
-2 3 -6 43.278 46.180 3.390 121.032 o
-2 3 -5 80.056 81.982 3.997 65.110 o
-2 3 -4 11.120 8.074 1.566 582.095 o
-2 3 -3 96.148 105.885 3.737 53.649 o
-2 3 -2 409.450 393.322 12.194 7.059 o
-2 3 -1 331.283 325.314 7.717 10.579 o
-2 3 0 75.667 79.879 5.082 60.792 o
-2 3 1 677.819 731.885 21.449 2.763 o
-2 3 2 817.811 821.058 37.989 1.593 o
-2 3 3 177.876 194.241 6.767 22.652 o
-2 3 4 57.598 55.136 3.515 95.598 o
-2 3 5 6.907 12.821 3.211 337.264 o
-2 3 6 58.652 50.605 3.641 95.366 o
-2 3 7 17.640 10.999 3.092 270.474 o
-2 3 8 25.807 21.307 5.990 103.737 o
-2 3 9 22.986 26.816 5.587 113.679 o
-2 4 -14 8.684 6.331 3.911 268.017 o
-2 4 -13 22.615 25.884 6.518 93.146 o
-2 4 -12 4.604 5.587 4.655 222.476 o
-2 4 -11 44.995 44.320 12.849 27.892 o
-2 4 -10 32.489 23.836 7.821 66.971 o
-2 4 -9 53.655 44.320 8.938 46.462 o
-2 4 -8 72.594 57.542 8.566 43.012 o
-2 4 -7 132.640 102.266 10.521 24.477 o
-2 4 -6 236.776 212.657 13.008 12.607 o
-2 4 -5 484.935 446.811 19.994 4.567 o
-2 4 -4 74.800 92.551 10.056 32.670 o
-2 4 -3 198.626 194.389 7.038 20.560 o
-2 4 -2 162.435 163.904 7.364 24.802 o
-2 4 -1 692.455 729.194 18.402 2.888 o
-2 4 0 2642.560 2806.820 87.326 0.217 o
-2 4 1 4618.750 4974.960 232.678 0.052 o
-2 4 2 3248.490 3347.820 139.224 0.122 o
-2 4 3 692.690 707.751 19.213 2.882 o
-2 4 4 341.727 362.026 12.270 8.446 o
-2 4 5 116.086 105.402 6.787 36.884 o
-2 4 6 366.270 307.641 15.077 7.608 o
-2 4 7 392.157 329.609 14.678 7.173 o
-2 4 8 342.157 241.059 11.849 9.890 o
-2 5 -12 13.363 1.676 5.959 132.375 o
-2 5 -11 69.022 23.277 12.477 28.072 o
-2 5 -10 49.005 18.808 10.801 38.070 o
-2 5 -7 85.161 44.506 11.732 28.188 o
-2 5 -6 45.342 21.043 8.380 56.520 o
-2 5 -5 0.656 3.724 5.400 184.190 o
-2 5 -4 25.365 22.532 12.663 31.304 o
-2 5 -3 22.989 30.099 4.916 130.005 o
-2 5 -2 52.206 52.123 5.727 74.874 o
-2 5 -1 97.800 99.387 7.475 38.564 o
-2 5 0 79.826 85.149 6.296 50.590 o
-2 5 1 178.398 197.929 12.942 15.068 o
-2 5 2 200.251 205.147 10.424 16.517 o
-2 5 3 68.250 62.067 5.727 63.542 o
-2 5 4 5.805 5.843 3.443 350.998 o
-2 5 5 17.239 16.234 5.307 138.334 o
-2 5 6 8.793 7.206 4.215 236.910 o
-2 5 7 4.786 4.362 3.975 293.533 o
-2 5 8 59.215 29.638 5.530 80.001 o
-2 5 9 16.719 7.263 6.145 117.675 o
-2 6 -8 28.465 17.132 9.870 48.282 o
-2 6 -7 2.158 4.097 5.400 179.563 o
-2 6 -6 22.421 24.395 13.408 28.383 o
-2 6 -5 55.003 39.292 10.428 37.646 o
-2 6 -4 63.610 58.286 12.849 25.858 o
-2 6 -3 20.889 14.711 8.752 61.858 o
-2 6 -2 30.539 40.648 5.946 91.369 o
-2 6 -1 5.589 9.839 4.477 223.843 o
-2 6 0 15.098 17.556 10.428 46.457 o
-2 6 1 26.874 26.410 8.473 60.920 o
-2 6 2 121.748 133.585 9.832 25.609 o
-2 6 3 2.010 20.373 8.659 69.207 o
-2 6 4 66.738 61.723 7.020 54.077 o
-2 6 5 24.793 26.535 4.921 129.824 o
-2 6 6 9.879 8.620 4.025 244.171 o
-2 6 7 36.453 26.639 6.509 82.701 o
-2 6 8 26.441 19.387 5.438 117.952 o
-2 7 -8 27.993 5.214 6.145 106.067 o
-2 7 -7 33.964 14.898 9.683 48.831 o
-2 7 -6 47.175 16.573 7.821 62.378 o
-2 7 -5 23.533 21.788 8.752 59.738 o
-2 7 -4 25.188 21.043 15.084 22.787 o
-2 7 -3 76.563 84.171 20.484 11.450 o
-2 7 -2 36.340 61.266 18.808 14.365 o
-2 7 -1 72.822 80.979 10.428 32.241 o
-2 7 0 116.936 133.979 12.806 19.834 o
-2 7 1 30.671 36.188 9.425 49.228 o
-2 7 2 13.731 17.057 4.926 159.983 o
-2 7 3 50.447 56.365 6.818 63.107 o
-2 7 4 27.938 30.749 5.559 106.338 o
-2 7 5 32.265 30.936 5.187 109.628 o
-2 7 6 34.481 35.451 6.091 87.768 o
-2 7 7 12.450 15.416 4.211 204.369 o
-2 7 8 25.888 12.784 5.866 111.319 o
-2 8 -5 6.872 5.214 5.028 188.078 o
-2 8 -4 20.964 18.994 9.683 51.430 o
-2 8 -3 14.613 8.007 10.056 50.788 o
-2 8 -2 0.370 -2.235 5.214 204.134 o
-2 8 -1 3.077 3.538 4.842 217.500 o
-2 8 0 1.577 8.007 5.773 155.550 o
-2 8 1 0.623 5.214 6.145 142.287 o
-2 8 2 1.125 4.031 3.204 477.069 o
-2 8 3 1.221 1.980 4.842 228.351 o
-2 8 4 1.735 1.481 3.538 409.007 o
-2 8 5 3.238 7.324 3.791 317.855 o
-2 8 6 0.795 4.890 2.994 534.185 o
-2 8 7 1.879 4.056 1.998 964.714 o
-1 -9 -1 10.985 12.290 4.097 224.388 o
-1 -9 0 10.994 9.683 6.145 123.454 o
-1 -9 1 11.635 17.505 6.704 102.180 o
-1 -9 2 17.707 16.946 3.911 200.063 o
-1 -8 -10 8.393 10.801 3.538 293.954 o
-1 -8 -9 21.064 9.125 4.097 191.752 o
-1 -8 -8 47.171 21.788 5.214 97.934 o
-1 -8 -7 49.405 17.318 5.028 101.323 o
-1 -8 2 71.365 95.903 14.339 20.366 o
-1 -8 3 42.653 38.920 10.801 37.524 o
-1 -8 4 4.112 -0.372 3.724 354.278 o
-1 -8 5 4.901 0.000 3.166 454.739 o
-1 -8 6 10.746 4.283 3.538 300.874 o
-1 -7 -12 4.453 2.793 3.911 310.341 o
-1 -7 -11 1.130 5.773 4.469 255.907 o
-1 -7 -10 4.844 14.525 7.821 83.551 o
-1 -7 -9 0.876 4.469 4.469 260.921 o
-1 -7 -8 2.141 4.283 4.842 219.745 o
-1 -7 -7 25.530 23.277 6.145 99.564 o
-1 -7 -6 3.319 7.449 4.655 223.959 o
-1 -7 3 1.286 11.359 5.028 195.910 o
-1 -7 4 29.212 47.300 7.635 65.559 o
-1 -7 5 72.428 88.826 15.270 18.611 o
-1 -7 6 182.474 151.023 12.663 16.220 o
-1 -7 7 16.000 6.890 7.635 82.687 o
-1 -7 8 0.618 0.186 3.538 434.802 o
-1 -7 9 10.434 5.400 3.166 345.087 o
-1 -6 -14 7.240 14.711 3.911 252.000 o
-1 -6 -13 5.517 11.732 5.028 182.498 o
-1 -6 -12 5.132 5.214 4.842 206.593 o
-1 -6 -11 20.536 28.119 7.449 77.077 o
-1 -6 -10 30.947 43.575 12.477 30.602 o
-1 -6 -9 34.738 30.540 7.076 74.094 o
-1 -6 -8 51.068 48.975 8.007 53.563 o
-1 -6 -7 16.288 13.780 5.400 138.682 o
-1 -6 -5 120.801 100.372 9.125 29.337 o
-1 -6 -4 69.954 59.776 6.518 57.020 o
-1 -6 4 242.345 263.686 17.505 9.058 o
-1 -6 5 177.759 192.178 22.905 7.711 o
-1 -6 6 25.436 28.119 6.890 83.303 o
-1 -6 7 94.175 76.722 9.683 32.523 o
-1 -6 8 15.592 17.318 6.890 94.462 o
-1 -6 9 25.742 19.925 6.145 100.957 o
-1 -6 10 69.341 53.631 7.263 52.782 o
-1 -5 -15 46.137 44.134 5.773 80.864 o
-1 -5 -14 27.799 41.899 10.056 44.420 o
-1 -5 -13 50.797 81.750 14.153 22.296 o
-1 -5 -12 32.756 45.437 12.849 28.866 o
-1 -5 -11 33.130 41.527 8.380 57.164 o
-1 -5 -5 23.402 23.277 3.724 179.724 o
-1 -5 -4 51.541 57.169 5.214 79.642 o
-1 -5 -3 339.564 366.349 14.567 7.726 o
-1 -5 -2 11.396 20.026 3.264 267.562 o
-1 -5 -1 796.947 851.711 31.536 1.836 o
-1 -5 0 833.808 866.428 29.820 1.821 o
-1 -5 5 32.010 39.292 6.518 81.296 o
-1 -5 6 114.029 118.621 16.387 14.792 o
-1 -5 7 95.670 88.640 9.683 31.528 o
-1 -5 8 12.874 6.331 5.028 169.997 o
-1 -5 9 3.491 7.263 8.938 67.124 o
-1 -5 10 15.653 18.063 5.959 117.882 o
-1 -5 11 3.103 1.304 3.538 392.035 o
-1 -5 12 15.529 6.704 3.538 259.945 o
-1 -4 -15 4.960 4.842 3.352 381.050 o
-1 -4 -14 20.955 26.443 5.773 111.526 o
-1 -4 -13 132.023 175.046 20.112 10.105 o
-1 -4 -6 122.653 148.709 8.229 28.460 o
-1 -4 -5 135.082 144.983 6.087 31.979 o
-1 -4 -4 31.932 34.815 2.719 172.813 o
-1 -4 -3 40.508 45.173 3.017 133.486 o
-1 -4 -2 242.802 258.637 12.470 12.057 o
-1 -4 -1 280.200 296.461 7.304 12.939 o
-1 -4 0 16.955 14.479 1.447 407.353 o
-1 -4 1 30.664 31.243 2.300 195.732 o
-1 -4 2 638.385 667.070 17.889 3.276 o
-1 -4 3 291.045 279.481 9.229 11.971 o
-1 -4 4 30.109 22.541 3.066 186.309 o
-1 -4 5 62.829 57.546 5.202 72.348 o
-1 -4 6 258.455 244.878 20.112 7.727 o
-1 -4 7 65.858 68.342 7.821 47.832 o
-1 -4 8 65.647 47.672 7.821 50.790 o
-1 -4 9 128.040 117.318 19.925 10.804 o
-1 -4 10 113.687 95.716 11.732 23.533 o
-1 -4 11 42.125 37.259 6.983 69.678 o
-1 -4 12 63.902 43.722 5.886 68.876 o
-1 -4 13 40.997 21.043 4.655 116.807 o
-1 -3 -16 22.096 23.277 3.352 201.230 o
-1 -3 -15 10.076 10.434 6.611 109.693 o
-1 -3 -14 68.193 60.080 8.161 46.150 o
-1 -3 -13 158.634 165.176 10.266 20.429 o
-1 -3 -12 219.921 224.207 14.339 11.962 o
-1 -3 -9 300.825 304.468 19.367 7.103 o
-1 -3 -8 619.931 650.857 19.641 3.271 o
-1 -3 -7 1739.560 1903.060 84.823 0.357 o
-1 -3 -6 1562.420 1596.280 55.984 0.572 o
-1 -3 -5 3334.560 3263.450 57.068 0.186 o
-1 -3 -4 463.669 448.226 6.482 6.753 o
-1 -3 -3 459.154 424.779 12.978 6.044 o
-1 -3 -2 675.789 644.308 7.402 3.718 o
-1 -3 -1 873.946 816.697 11.107 2.380 o
-1 -3 0 789.796 734.210 11.095 2.814 o
-1 -3 1 395.840 386.111 11.447 7.495 o
-1 -3 2 3134.400 2976.450 67.743 0.200 o
-1 -3 3 739.564 730.578 14.835 2.878 o
-1 -3 4 1030.030 976.514 41.781 1.179 o
-1 -3 5 777.078 807.326 16.020 2.557 o
-1 -3 6 541.104 531.769 12.021 4.809 o
-1 -3 7 207.279 187.367 11.303 15.720 o
-1 -3 8 182.301 179.202 10.791 17.780 o
-1 -3 9 547.781 523.789 32.495 2.687 o
-1 -3 10 83.069 91.569 8.095 39.653 o
-1 -3 11 27.889 27.496 6.983 80.376 o
-1 -3 12 41.281 43.529 8.194 55.932 o
-1 -3 13 6.074 13.092 4.099 245.875 o
-1 -3 14 5.918 2.793 2.979 455.266 o
-1 -2 -16 31.440 41.713 8.194 59.594 o
-1 -2 -15 49.227 52.328 10.614 36.569 o
-1 -2 -13 34.375 30.354 5.959 92.227 o
-1 -2 -11 17.191 20.298 7.635 78.098 o
-1 -2 -10 43.434 40.037 6.145 78.978 o
-1 -2 -9 461.909 466.317 22.950 4.215 o
-1 -2 -8 212.358 230.557 5.809 19.251 o
-1 -2 -7 230.636 237.294 6.302 17.422 o
-1 -2 -6 350.207 352.786 10.751 8.836 o
-1 -2 -5 482.333 456.603 14.353 5.405 o
-1 -2 -4 186.598 186.707 7.386 21.455 o
-1 -2 -3 244.313 251.236 9.837 13.898 o
-1 -2 -2 272.390 261.837 4.412 15.282 o
-1 -2 -1 28.610 31.430 0.517 248.904 o
-1 -2 0 235.453 226.924 4.466 18.593 o
-1 -2 1 414.274 438.971 7.015 7.563 o
-1 -2 2 391.716 391.443 8.199 8.226 o
-1 -2 3 146.907 141.075 4.188 34.093 o
-1 -2 4 403.489 366.141 7.297 8.417 o
-1 -2 5 640.692 644.755 14.165 3.571 o
-1 -2 6 79.753 93.955 5.089 56.018 o
-1 -2 7 17.511 22.825 3.202 230.041 o
-1 -2 8 175.642 179.326 11.016 17.872 o
-1 -2 9 84.177 72.522 9.870 33.484 o
-1 -2 10 3.973 4.825 3.880 310.078 o
-1 -2 11 16.120 14.434 4.983 155.061 o
-1 -2 12 19.818 12.756 4.214 183.799 o
-1 -2 13 25.615 21.654 4.339 151.876 o
-1 -2 14 7.374 6.245 3.724 297.562 o
-1 -1 -16 15.476 17.191 9.218 57.856 o
-1 -1 -15 19.378 4.655 5.773 127.812 o
-1 -1 -14 7.322 9.497 5.400 160.410 o
-1 -1 -13 15.217 12.477 5.959 122.059 o
-1 -1 -12 280.625 270.017 20.484 7.148 o
-1 -1 -11 289.303 262.382 17.505 8.282 o
-1 -1 -10 6.604 5.625 2.888 438.959 o
-1 -1 -9 321.293 375.025 10.898 9.174 o
-1 -1 -8 369.626 366.655 10.946 8.254 o
-1 -1 -7 144.780 134.915 4.973 33.564 o
-1 -1 -6 994.462 931.468 18.427 1.784 o
-1 -1 -5 116.300 121.615 3.038 46.062 o
-1 -1 -4 260.317 227.415 10.393 13.362 o
-1 -1 -3 1833.680 1624.370 46.849 0.538 o
-1 -1 -2 2021.070 1910.730 45.822 0.455 o
-1 -1 -1 67.007 69.481 1.740 93.483 o
-1 -1 1 2745.600 2493.550 43.039 0.286 o
-1 -1 2 3380.080 3775.410 155.249 0.103 o
-1 -1 3 750.111 682.467 18.788 2.741 o
-1 -1 4 92.063 95.322 2.707 61.715 o
-1 -1 5 2437.730 2313.100 49.603 0.329 o
-1 -1 6 119.291 151.455 11.601 21.363 o
-1 -1 7 331.596 323.985 10.698 9.591 o
-1 -1 8 952.239 1061.880 23.816 1.626 o
-1 -1 9 278.270 291.048 16.062 8.862 o
-1 -1 10 629.851 591.110 55.959 1.267 o
-1 -1 11 152.265 165.921 21.229 9.109 o
-1 -1 12 160.491 200.744 16.201 12.431 o
-1 -1 13 26.548 21.460 12.197 33.408 o
-1 -1 14 25.765 29.059 10.801 40.867 o
-1 -1 15 9.921 7.076 6.704 108.942 o
-1 0 -16 23.910 12.104 5.400 127.730 o
-1 0 -15 48.335 37.802 14.898 21.721 o
-1 0 -14 47.870 41.713 9.311 45.498 o
-1 0 -13 51.864 57.169 9.870 39.735 o
-1 0 -12 73.486 85.661 10.614 31.165 o
-1 0 -11 91.311 102.420 10.801 27.662 o
-1 0 -10 526.592 598.879 31.285 2.744 o
-1 0 -9 689.441 690.137 17.122 3.050 o
-1 0 -8 523.797 538.780 14.556 4.652 o
-1 0 -7 1432.260 1476.180 33.579 0.820 o
-1 0 -6 2336.230 2172.340 60.638 0.330 o
-1 0 -5 390.008 435.938 16.573 6.069 o
-1 0 -4 444.692 426.198 10.118 6.700 o
-1 0 -3 8016.780 8632.590 255.047 0.025 o
-1 0 -2 8.325 10.828 0.770 792.612 o
-1 0 -1 132.513 131.042 1.994 41.879 o
-1 0 0 393.420 382.259 5.614 8.746 o
-1 0 1 35.396 29.435 1.720 197.248 o
-1 0 2 129.760 107.932 3.100 43.966 o
-1 0 3 1817.710 1815.260 34.296 0.569 o
-1 0 4 228.404 190.944 4.237 20.672 o
-1 0 5 55.087 83.814 3.019 89.041 o
-1 0 6 598.367 706.308 28.007 2.634 o
-1 0 7 236.320 292.760 13.043 11.384 o
-1 0 8 168.486 160.640 6.155 26.216 o
-1 0 9 84.984 77.024 7.621 43.096 o
-1 0 10 243.859 242.353 35.661 3.555 o
-1 0 11 122.866 141.490 18.436 11.996 o
-1 0 12 171.391 177.355 38.361 3.369 o
-1 0 13 31.478 6.331 9.125 55.702 o
-1 0 14 12.430 6.704 5.214 161.250 o
-1 0 15 7.394 5.214 4.097 260.417 o
-1 1 -16 16.098 17.318 5.400 135.995 o
-1 1 -15 39.981 45.624 8.566 52.713 o
-1 1 -14 4.037 3.352 5.587 164.986 o
-1 1 -13 26.076 16.387 7.635 74.370 o
-1 1 -12 34.089 35.568 8.752 54.251 o
-1 1 -11 90.571 93.109 10.614 28.796 o
-1 1 -10 284.401 298.881 20.857 6.807 o
-1 1 -9 22.109 24.395 5.773 111.375 o
-1 1 -8 85.523 92.346 4.419 57.656 o
-1 1 -7 354.307 346.072 13.040 8.122 o
-1 1 -6 62.008 56.782 4.266 82.659 o
-1 1 -5 71.039 70.470 5.322 63.435 o
-1 1 -4 841.891 896.571 25.896 1.914 o
-1 1 -3 96.532 100.942 4.059 53.165 o
-1 1 -2 2133.530 2280.900 35.890 0.415 o
-1 1 -1 2989.770 2986.720 57.497 0.220 o
-1 1 0 3074.370 3240.050 63.622 0.198 o
-1 1 1 10.018 7.198 1.464 654.229 o
-1 1 2 2547.480 2718.090 56.319 0.277 o
-1 1 3 532.282 590.079 9.343 4.871 o
-1 1 4 124.308 120.874 2.854 44.184 o
-1 1 5 22.764 27.445 1.948 256.655 o
-1 1 6 24.422 31.088 1.952 236.370 o
-1 1 7 8.190 11.325 1.536 629.774 o
-1 1 8 182.302 163.429 7.609 22.542 o
-1 1 9 50.985 50.729 4.210 95.707 o
-1 1 10 211.633 191.159 29.143 5.154 o
-1 1 11 54.674 60.813 8.566 46.776 o
-1 1 12 99.020 69.646 9.870 31.678 o
-1 1 13 58.842 33.519 8.007 53.549 o
-1 1 14 21.286 10.056 5.587 127.212 o
-1 1 15 25.524 18.436 8.938 57.606 o
-1 2 -15 26.411 37.616 11.918 33.907 o
-1 2 -14 12.967 30.167 7.076 87.737 o
-1 2 -13 53.285 57.542 10.428 36.530 o
-1 2 -12 9.583 9.870 6.890 102.836 o
-1 2 -11 119.414 131.843 13.780 18.094 o
-1 2 -10 209.914 202.047 17.318 10.379 o
-1 2 -9 113.401 125.698 12.290 21.284 o
-1 2 -8 227.483 250.837 20.484 7.926 o
-1 2 -7 946.820 892.329 27.577 1.677 o
-1 2 -6 1043.760 1049.990 46.768 1.043 o
-1 2 -5 723.918 733.407 21.401 2.609 o
-1 2 -4 622.464 632.322 13.436 3.757 o
-1 2 -3 591.582 534.754 11.312 4.451 o
-1 2 -2 715.811 695.502 11.130 3.217 o
-1 2 -1 5509.980 6020.630 151.982 0.056 o
-1 2 0 22300.800 25958.900 1336.140 0.002 o
-1 2 1 14933.100 18171.200 902.029 0.004 o
-1 2 2 10263.200 10992.000 477.917 0.012 o
-1 2 3 504.158 499.987 10.066 5.519 o
-1 2 4 440.275 385.637 6.578 7.636 o
-1 2 5 793.317 775.266 13.670 2.640 o
-1 2 6 1274.280 1252.780 21.898 1.129 o
-1 2 7 896.555 848.640 21.568 1.990 o
-1 2 8 773.257 758.756 38.956 1.659 o
-1 2 9 515.894 463.283 42.365 2.074 o
-1 2 10 99.747 77.467 9.870 31.083 o
-1 2 11 114.929 88.268 19.180 11.993 o
-1 2 12 190.678 141.899 16.015 12.578 o
-1 2 13 16.215 12.104 6.145 115.352 o
-1 2 14 19.394 21.788 7.076 86.180 o
-1 2 15 26.858 7.263 5.028 139.232 o
-1 3 -15 8.088 8.007 4.655 204.312 o
-1 3 -14 12.928 23.650 6.704 98.248 o
-1 3 -13 63.027 57.542 10.614 34.276 o
-1 3 -12 34.997 31.471 8.938 52.885 o
-1 3 -11 185.647 188.640 18.622 10.107 o
-1 3 -10 131.011 135.009 21.601 9.363 o
-1 3 -9 75.041 75.605 16.387 16.786 o
-1 3 -8 315.288 312.676 32.868 3.681 o
-1 3 -7 137.343 130.622 9.544 24.884 o
-1 3 -6 17.058 19.408 2.715 275.282 o
-1 3 -5 69.172 61.871 3.154 85.158 o
-1 3 -4 89.892 83.043 3.137 64.213 o
-1 3 -3 5.539 7.820 2.570 507.632 o
-1 3 -2 210.292 188.445 7.187 19.740 o
-1 3 -1 246.531 241.645 5.811 16.634 o
-1 3 0 1695.570 1616.880 49.168 0.569 o
-1 3 1 189.745 196.489 6.141 22.190 o
-1 3 2 1169.080 1207.280 39.593 1.014 o
-1 3 3 50.744 52.385 4.285 94.104 o
-1 3 4 22.400 21.684 2.174 266.115 o
-1 3 5 25.816 24.839 2.654 215.311 o
-1 3 6 83.960 78.493 6.606 48.584 o
-1 3 7 151.033 123.151 14.525 15.822 o
-1 3 8 83.328 57.654 6.128 55.172 o
-1 3 9 13.379 9.497 5.400 147.903 o
-1 3 10 24.390 23.464 11.546 36.965 o
-1 3 11 50.246 29.236 8.752 50.596 o
-1 3 12 50.111 43.948 9.497 43.545 o
-1 3 13 0.897 8.194 5.028 202.465 o
-1 3 14 7.583 4.469 4.842 199.337 o
-1 3 15 2.124 1.676 3.352 443.376 o
-1 4 -14 0.074 1.676 3.538 431.720 o
-1 4 -13 7.665 8.194 5.400 161.095 o
-1 4 -12 14.951 18.063 6.890 94.679 o
-1 4 -11 57.816 47.113 9.683 40.623 o
-1 4 -10 57.896 45.437 9.683 40.761 o
-1 4 -9 65.393 52.700 14.711 20.943 o
-1 4 -8 155.328 124.331 11.173 20.596 o
-1 4 -7 34.875 30.420 4.787 115.729 o
-1 4 -6 33.350 37.304 4.645 116.393 o
-1 4 -5 218.651 239.034 15.784 10.796 o
-1 4 -4 110.748 122.620 8.547 30.852 o
-1 4 -3 17.797 13.678 2.717 290.529 o
-1 4 -2 227.581 233.247 6.819 17.370 o
-1 4 -1 75.229 75.877 3.883 70.300 o
-1 4 0 196.045 220.439 6.203 20.562 o
-1 4 1 175.331 191.947 8.078 21.290 o
-1 4 2 104.899 117.951 9.125 30.228 o
-1 4 3 127.649 118.904 6.189 35.234 o
-1 4 4 438.314 450.934 18.436 5.163 o
-1 4 5 98.934 92.988 4.783 50.647 o
-1 4 6 141.511 114.707 21.695 9.296 o
-1 4 7 181.878 136.717 17.213 11.811 o
-1 4 8 234.155 192.486 26.722 5.736 o
-1 4 9 232.493 186.591 17.318 10.076 o
-1 4 10 162.079 131.284 15.456 14.159 o
-1 4 11 114.647 83.054 13.408 20.286 o
-1 4 12 23.596 19.367 11.359 38.430 o
-1 4 13 3.335 3.724 4.469 249.624 o
-1 5 -12 13.066 4.842 4.097 231.868 o
-1 5 -11 23.650 18.063 6.145 103.934 o
-1 5 -10 81.096 39.665 15.456 18.926 o
-1 5 -9 74.994 41.527 10.056 36.281 o
-1 5 -8 223.132 188.267 20.298 8.500 o
-1 5 -7 162.813 129.422 15.829 13.759 o
-1 5 -6 125.920 131.284 14.898 16.147 o
-1 5 -5 87.759 98.137 12.290 24.060 o
-1 5 -4 122.777 136.498 15.084 15.911 o
-1 5 -3 272.945 291.249 15.808 9.075 o
-1 5 -2 232.497 255.803 22.004 7.178 o
-1 5 -1 498.654 503.622 29.036 3.198 o
-1 5 0 331.003 369.331 20.942 5.949 o
-1 5 1 168.413 161.204 8.993 21.797 o
-1 5 2 64.084 71.902 8.473 43.842 o
-1 5 3 174.409 193.267 11.108 17.441 o
-1 5 4 222.943 223.236 23.370 6.892 o
-1 5 5 115.117 110.118 17.039 14.074 o
-1 5 6 105.819 87.954 23.091 8.951 o
-1 5 7 56.718 42.129 11.173 33.573 o
-1 5 8 150.103 157.355 15.270 14.332 o
-1 5 9 92.853 70.577 11.359 27.398 o
-1 5 10 84.739 78.584 12.477 24.541 o
-1 5 11 2.161 0.745 5.587 172.508 o
-1 5 12 49.367 31.843 11.918 31.719 o
-1 5 13 36.012 14.898 5.587 105.548 o
-1 5 14 8.798 9.311 5.214 166.688 o
-1 6 -9 3.914 1.304 3.352 418.678 o
-1 6 -8 22.798 20.484 6.518 95.243 o
-1 6 -7 13.497 19.180 11.918 36.476 o
-1 6 -6 15.788 17.318 8.566 65.605 o
-1 6 -5 61.863 59.404 12.477 27.139 o
-1 6 -4 24.690 22.719 8.380 63.492 o
-1 6 -3 20.737 33.616 5.986 102.747 o
-1 6 -2 8.953 5.276 4.072 253.873 o
-1 6 -1 2.429 5.689 3.891 317.737 o
-1 6 0 24.753 29.125 5.440 113.815 o
-1 6 1 6.468 8.628 4.830 196.889 o
-1 6 2 3.766 9.141 3.817 302.776 o
-1 6 3 4.914 6.440 4.571 226.408 o
-1 6 4 3.743 7.864 4.002 285.342 o
-1 6 5 46.835 45.800 7.266 62.436 o
-1 6 6 15.371 16.284 4.937 156.680 o
-1 6 7 19.184 11.145 9.404 55.657 o
-1 6 8 30.907 25.326 12.290 32.314 o
-1 6 9 21.346 25.698 8.194 66.566 o
-1 6 10 6.382 14.153 9.125 62.341 o
-1 6 11 7.526 8.380 8.194 76.904 o
-1 6 12 2.886 4.842 3.724 342.200 o
-1 7 -8 14.402 7.449 7.076 95.188 o
-1 7 -7 26.106 23.091 7.076 81.340 o
-1 7 -6 29.920 27.933 13.780 26.363 o
-1 7 -5 35.281 29.981 15.642 20.673 o
-1 7 -4 59.374 65.921 13.222 24.775 o
-1 7 -3 102.386 95.344 22.719 9.200 o
-1 7 -2 70.164 91.964 11.173 29.201 o
-1 7 -1 70.910 86.668 9.114 37.691 o
-1 7 0 88.567 104.816 9.497 32.043 o
-1 7 1 6.403 2.898 6.174 133.738 o
-1 7 2 67.629 87.541 12.570 25.250 o
-1 7 3 51.088 59.367 13.408 25.031 o
-1 7 4 12.546 15.954 5.591 136.067 o
-1 7 5 81.725 85.442 22.253 9.842 o
-1 7 6 179.365 166.023 34.078 4.138 o
-1 7 7 148.153 144.133 13.222 17.260 o
-1 7 8 134.534 121.042 12.104 20.429 o
-1 7 9 61.880 48.044 8.007 50.473 o
-1 7 10 23.140 13.966 4.842 146.643 o
-1 7 11 30.629 16.201 7.263 77.670 o
-1 8 -5 17.008 12.663 7.263 87.352 o
-1 8 -4 20.972 16.573 7.263 83.425 o
-1 8 -3 6.787 3.911 5.959 141.119 o
-1 8 -2 18.424 35.568 15.642 21.274 o
-1 8 -1 39.291 43.575 11.173 35.704 o
-1 8 0 23.035 28.745 5.322 119.387 o
-1 8 1 12.211 18.667 5.610 133.720 o
-1 8 2 9.130 13.297 6.145 123.530 o
-1 8 3 2.081 3.996 3.724 354.616 o
-1 8 4 1.067 5.247 3.624 376.585 o
-1 8 5 5.383 6.265 3.443 353.219 o
-1 8 6 12.143 10.644 5.773 134.264 o
-1 8 7 17.101 18.994 4.842 153.946 o
-1 8 8 10.453 5.959 3.911 258.566 o
-1 8 9 3.037 3.352 4.655 234.198 o
-1 9 -2 0.623 5.028 4.283 282.256 o
-1 9 -1 7.402 6.890 4.842 195.907 o
-1 9 0 16.550 30.167 8.938 58.586 o
-1 9 1 24.513 24.022 6.704 88.746 o
-1 9 2 28.136 23.650 6.331 93.229 o
-1 9 3 11.797 3.166 4.097 242.133 o
-1 9 4 1.119 3.352 2.227 894.712 o
-1 9 5 0.803 5.587 4.842 222.531 o
0 -9 -1 7.474 7.821 3.911 270.915 o
0 -9 0 3.089 9.683 7.076 103.888 o
0 -9 1 1.593 8.566 6.145 137.961 o
0 -9 2 3.002 8.566 5.028 194.885 o
0 -8 -10 8.372 18.808 6.331 115.124 o
0 -8 -9 6.092 7.449 3.911 281.121 o
0 -8 -8 5.786 4.842 3.724 315.849 o
0 -8 -7 2.250 4.655 3.538 381.793 o
0 -8 2 73.728 89.199 15.270 18.548 o
0 -8 3 59.752 82.867 14.339 21.319 o
0 -8 4 39.059 48.044 10.801 37.383 o
0 -8 5 32.052 41.899 5.959 89.385 o
0 -8 6 6.007 7.449 4.097 261.983 o
0 -7 -12 7.001 6.145 4.097 259.997 o
0 -7 -11 8.034 14.339 7.635 85.315 o
0 -7 -10 16.473 17.877 5.773 122.584 o
0 -7 -9 21.991 25.884 6.704 89.945 o
0 -7 -8 12.777 23.464 10.056 49.465 o
0 -7 -7 12.071 13.594 8.938 62.848 o
0 -7 -6 2.518 -0.559 6.890 114.838 o
0 -7 -5 20.371 16.201 5.400 130.009 o
0 -7 3 4.820 16.573 5.959 134.055 o
0 -7 4 11.007 17.318 6.518 107.739 o
0 -7 5 32.446 39.478 7.635 65.852 o
0 -7 6 24.247 33.333 11.546 36.351 o
0 -7 7 3.213 2.979 4.097 294.685 o
0 -7 8 0.965 -6.890 3.724 390.191 o
0 -7 9 1.334 -0.186 3.352 471.433 o
0 -6 -14 27.562 34.637 7.821 66.765 o
0 -6 -13 41.825 51.210 10.614 37.746 o
0 -6 -12 35.548 52.700 12.477 29.750 o
0 -6 -11 14.674 19.367 5.773 124.035 o
0 -6 -10 0.137 3.538 4.283 290.589 o
0 -6 -9 18.945 19.739 7.263 83.710 o
0 -6 -8 51.372 62.756 13.780 23.819 o
0 -6 -7 43.214 64.059 13.966 23.762 o
0 -6 -6 96.800 109.124 16.760 14.982 o
0 -6 -5 60.881 61.638 7.449 52.845 o
0 -6 -4 20.096 21.601 5.214 132.249 o
0 -6 -3 29.742 20.298 5.028 123.947 o
0 -6 4 58.737 62.383 8.752 44.438 o
0 -6 5 42.041 47.113 8.566 51.911 o
0 -6 6 66.074 70.018 16.015 17.856 o
0 -6 7 57.940 54.748 8.566 46.719 o
0 -6 8 48.707 42.830 8.194 53.691 o
0 -6 9 41.786 48.044 12.849 28.003 o
0 -6 10 50.971 41.154 6.890 65.546 o
0 -6 11 24.729 20.298 7.449 76.920 o
0 -5 -15 17.646 14.898 3.724 215.272 o
0 -5 -14 38.230 40.037 9.870 43.851 o
0 -5 -13 141.769 154.562 13.408 17.054 o
0 -5 -12 144.217 204.096 15.829 13.194 o
0 -5 -11 78.040 97.020 18.063 13.963 o
0 -5 -10 116.512 140.595 13.594 18.325 o
0 -5 -9 238.897 275.045 26.629 5.465 o
0 -5 -8 248.099 259.589 17.318 9.087 o
0 -5 -7 762.680 821.225 40.782 1.564 o
0 -5 -5 297.613 322.965 11.023 10.325 o
0 -5 -4 266.291 264.879 19.367 7.807 o
0 -5 -3 265.657 274.435 9.340 12.908 o
0 -5 -2 100.257 113.857 5.756 43.150 o
0 -5 -1 151.510 137.778 13.349 17.073 o
0 -5 0 513.851 549.883 19.910 4.058 o
0 -5 1 173.121 162.755 11.173 18.285 o
0 -5 5 163.959 193.481 21.229 8.763 o
0 -5 6 189.923 190.316 14.153 13.579 o
0 -5 7 114.466 110.428 11.173 24.186 o
0 -5 8 96.525 109.310 17.877 13.578 o
0 -5 9 94.070 95.158 11.918 24.642 o
0 -5 10 36.762 30.354 7.821 63.791 o
0 -5 11 5.657 10.801 5.587 153.528 o
0 -5 12 3.158 10.801 6.704 114.159 o
0 -4 -15 5.674 5.072 3.340 373.067 o
0 -4 -14 0.265 4.205 3.259 477.083 o
0 -4 -13 6.309 7.387 3.664 308.742 o
0 -4 -12 44.634 46.851 9.218 46.298 o
0 -4 -11 2.917 5.040 3.087 463.934 o
0 -4 -10 35.242 38.641 4.607 113.812 o
0 -4 -9 124.902 100.372 8.007 32.003 o
0 -4 -8 40.971 41.713 5.028 97.493 o
0 -4 -7 146.406 148.416 11.918 19.182 o
0 -4 -6 124.849 123.212 5.838 36.324 o
0 -4 -5 60.789 72.099 2.968 89.626 o
0 -4 -4 29.266 28.910 2.511 198.428 o
0 -4 -3 268.069 292.961 8.134 13.096 o
0 -4 -2 6.890 7.485 1.846 667.230 o
0 -4 -1 52.560 52.333 3.143 107.494 o
0 -4 0 51.598 41.931 2.768 121.407 o
0 -4 1 82.874 84.016 4.688 59.121 o
0 -4 2 151.508 162.830 5.210 29.798 o
0 -4 3 9.177 8.757 2.514 440.261 o
0 -4 4 17.781 20.583 3.488 216.881 o
0 -4 5 324.726 330.426 11.264 9.474 o
0 -4 6 30.157 28.914 5.493 106.361 o
0 -4 7 36.724 39.494 4.507 113.410 o
0 -4 8 34.778 42.253 5.843 89.001 o
0 -4 9 33.322 30.095 5.101 110.793 o
0 -4 10 33.261 32.331 6.753 79.131 o
0 -4 11 34.878 32.210 8.097 61.101 o
0 -4 12 1.320 3.066 2.640 674.693 o
0 -4 13 6.342 5.573 5.773 148.636 o
0 -4 14 2.898 7.635 5.400 173.045 o
0 -3 -16 11.057 18.622 5.028 159.641 o
0 -3 -15 10.675 18.436 4.469 189.691 o
0 -3 -14 1.034 7.229 3.440 399.689 o
0 -3 -13 105.925 101.029 13.222 20.643 o
0 -3 -12 120.049 131.637 10.521 24.294 o
0 -3 -11 17.204 22.783 4.679 156.207 o
0 -3 -10 101.888 106.145 8.752 32.622 o
0 -3 -9 216.160 227.932 12.477 13.463 o
0 -3 -8 382.388 390.584 16.177 6.512 o
0 -3 -7 340.601 338.020 17.549 6.988 o
0 -3 -6 136.215 145.162 6.258 31.408 o
0 -3 -5 102.596 100.057 4.362 49.937 o
0 -3 -4 722.887 703.590 13.767 3.051 o
0 -3 -3 216.875 237.685 6.537 18.125 o
0 -3 -2 1046.030 1022.440 21.318 1.560 o
0 -3 0 281.411 294.271 6.121 13.429 o
0 -3 1 2860.210 2888.110 55.343 0.238 o
0 -3 2 762.355 738.746 19.682 2.562 o
0 -3 3 600.778 555.950 18.853 3.661 o
0 -3 4 464.113 431.682 13.262 5.900 o
0 -3 5 301.138 305.486 11.743 10.152 o
0 -3 6 199.022 173.057 9.598 18.396 o
0 -3 7 220.940 209.028 10.117 15.674 o
0 -3 8 704.266 733.256 30.261 2.193 o
0 -3 9 347.552 369.159 19.646 6.132 o
0 -3 10 212.243 218.168 21.695 7.756 o
0 -3 11 78.080 73.053 7.382 46.602 o
0 -3 12 97.918 104.292 19.367 11.985 o
0 -3 13 5.308 10.080 5.989 137.242 o
0 -3 14 6.414 10.294 4.655 206.232 o
0 -3 15 19.808 17.691 3.911 191.403 o
0 -2 -16 27.753 33.892 8.194 62.390 o
0 -2 -15 42.343 66.108 7.449 58.459 o
0 -2 -14 36.986 51.396 10.801 37.441 o
0 -2 -12 134.473 128.677 10.801 22.637 o
0 -2 -11 55.914 61.266 6.890 59.157 o
0 -2 -9 437.594 437.329 27.368 3.780 o
0 -2 -8 1028.000 1044.280 27.362 1.451 o
0 -2 -7 492.653 534.538 13.961 5.000 o
0 -2 -6 489.628 460.869 15.273 5.179 o
0 -2 -5 996.865 977.713 23.634 1.626 o
0 -2 -4 139.098 136.114 4.000 36.448 o
0 -2 -3 2622.420 2614.500 50.162 0.284 o
0 -2 -2 152.519 151.904 3.152 33.617 o
0 -2 -1 643.695 718.117 18.637 3.091 o
0 -2 0 70.950 89.444 3.037 74.163 o
0 -2 1 16.555 13.452 0.728 477.912 o
0 -2 2 616.788 581.498 8.604 4.268 o
0 -2 3 401.747 390.485 9.041 7.876 o
0 -2 4 12.408 13.755 1.410 500.797 o
0 -2 5 499.700 541.695 13.202 4.998 o
0 -2 6 324.999 390.041 14.299 7.854 o
0 -2 7 173.492 188.529 6.898 23.161 o
0 -2 8 429.228 441.262 15.380 5.856 o
0 -2 9 29.795 32.182 3.958 144.341 o
0 -2 10 246.392 247.348 25.512 5.841 o
0 -2 11 88.172 83.563 12.197 24.835 o
0 -2 12 81.206 75.746 7.502 44.780 o
0 -2 13 14.346 13.628 7.356 86.984 o
0 -2 14 0.970 9.799 4.192 275.286 o
0 -2 15 5.249 10.066 6.238 127.758 o
0 -1 -16 15.727 18.436 4.469 174.683 o
0 -1 -15 4.499 7.385 3.092 417.859 o
0 -1 -14 10.832 8.938 8.566 69.295 o
0 -1 -13 21.507 19.553 9.683 51.229 o
0 -1 -12 42.205 30.726 7.449 65.671 o
0 -1 -11 47.020 38.733 6.890 67.990 o
0 -1 -10 155.400 132.071 9.032 24.134 o
0 -1 -9 39.353 43.745 3.444 128.341 o
0 -1 -8 34.717 44.590 2.676 153.435 o
0 -1 -7 506.879 514.841 9.830 5.437 o
0 -1 -6 372.364 386.972 7.368 8.846 o
0 -1 -5 94.878 94.476 3.746 56.431 o
0 -1 -4 2136.100 2067.090 40.270 0.427 o
0 -1 -3 250.163 263.773 4.470 16.444 o
0 -1 -2 2361.110 2275.660 46.195 0.351 o
0 -1 -1 402.234 386.310 6.825 8.319 o
0 -1 0 4449.140 4993.460 167.103 0.071 o
0 -1 1 2829.430 3140.340 82.543 0.199 o
0 -1 2 275.967 245.056 3.092 15.979 o
0 -1 3 169.981 178.381 3.794 27.993 o
0 -1 4 859.839 832.747 10.979 2.402 o
0 -1 5 485.520 479.353 13.520 5.383 o
0 -1 6 62.337 63.538 3.153 90.547 o
0 -1 7 39.259 44.429 3.749 121.793 o
0 -1 8 297.604 279.085 11.370 10.760 o
0 -1 9 110.230 122.797 9.017 29.560 o
0 -1 10 255.279 222.521 23.464 6.558 o
0 -1 11 103.431 121.048 10.862 25.439 o
0 -1 12 143.353 145.196 27.002 6.389 o
0 -1 13 57.874 62.811 13.222 24.990 o
0 -1 14 19.523 19.357 6.238 105.204 o
0 -1 15 30.547 40.915 11.639 34.619 o
0 -1 16 2.175 1.862 5.400 182.556 o
0 0 -16 6.727 6.128 6.145 131.944 o
0 0 -15 44.366 26.816 10.801 38.164 o
0 0 -14 42.228 44.879 9.497 45.090 o
0 0 -13 13.150 5.959 6.704 106.255 o
0 0 -12 122.310 127.187 13.594 18.370 o
0 0 -11 174.140 191.433 15.829 12.517 o
0 0 -10 205.527 191.060 13.966 13.213 o
0 0 -9 323.655 311.794 9.168 10.500 o
0 0 -8 610.442 607.096 15.905 3.718 o
0 0 -7 1722.740 1830.430 52.597 0.512 o
0 0 -6 2444.800 2523.880 48.009 0.316 o
0 0 -5 1116.520 1068.190 23.300 1.393 o
0 0 -3 5065.060 5075.100 109.347 0.076 o
0 0 -2 2996.000 3415.240 76.848 0.186 o
0 0 -1 4556.460 4173.550 136.739 0.085 o
0 0 1 4518.480 3927.760 113.954 0.097 o
0 0 2 3017.830 3306.960 56.827 0.206 o
0 0 3 5134.080 4922.100 107.838 0.077 o
0 0 4 466.111 372.677 7.946 7.116 o
0 0 5 1239.700 1139.070 17.376 1.273 o
0 0 6 2398.660 2450.840 48.962 0.326 o
0 0 7 1707.580 1750.570 48.542 0.549 o
0 0 8 651.012 632.474 11.535 3.707 o
0 0 9 307.339 295.594 10.519 10.646 o
0 0 10 205.378 214.227 15.510 11.626 o
0 0 11 180.703 200.805 23.277 7.458 o
0 0 12 118.903 122.104 11.080 23.554 o
0 0 13 16.878 23.236 5.214 136.238 o
0 0 14 42.293 44.461 6.145 78.286 o
0 0 15 44.335 33.333 11.359 34.781 o
0 0 16 7.034 10.801 3.911 264.456 o
0 1 -16 2.414 5.606 3.911 315.523 o
0 1 -15 29.832 34.823 12.290 31.943 o
0 1 -14 19.876 19.553 7.635 76.825 o
0 1 -13 56.491 66.108 10.801 33.748 o
0 1 -12 146.574 159.403 16.015 13.598 o
0 1 -11 103.551 118.435 13.408 19.917 o
0 1 -10 259.239 265.362 25.512 5.683 o
0 1 -9 108.267 133.333 11.173 23.754 o
0 1 -8 300.097 306.493 7.392 11.981 o
0 1 -7 42.863 48.534 3.206 123.067 o
0 1 -6 56.899 60.404 3.539 93.387 o
0 1 -5 480.073 491.157 11.477 5.656 o
0 1 -4 867.398 819.189 22.363 2.063 o
0 1 -3 174.643 182.039 5.429 25.276 o
0 1 -2 267.397 239.003 5.263 15.808 o
0 1 -1 2824.480 2983.560 91.962 0.193 o
0 1 0 4450.600 5065.910 110.227 0.087 o
0 1 1 406.165 384.109 6.774 8.270 o
0 1 2 2328.630 2238.400 48.678 0.354 o
0 1 3 284.540 278.956 4.097 14.346 o
0 1 4 2117.310 1977.650 34.370 0.457 o
0 1 5 75.371 79.757 4.076 67.776 o
0 1 6 402.386 377.304 9.346 7.922 o
0 1 7 467.283 434.252 12.928 5.904 o
0 1 8 29.375 36.003 3.188 164.231 o
0 1 9 42.722 42.441 3.218 128.122 o
0 1 10 143.488 157.500 12.849 17.692 o
0 1 11 42.652 38.563 6.717 72.349 o
0 1 12 40.708 45.506 10.056 41.653 o
0 1 13 19.946 18.732 5.773 117.450 o
0 1 14 9.822 9.666 4.134 232.840 o
0 1 15 4.255 4.655 5.214 184.716 o
0 1 16 15.108 10.428 4.655 178.124 o
0 2 -15 5.561 10.056 5.400 163.747 o
0 2 -14 1.010 4.469 5.959 150.929 o
0 2 -13 15.453 27.560 8.194 68.674 o
0 2 -12 83.750 84.357 12.290 24.899 o
0 2 -11 90.808 105.586 12.477 23.105 o
0 2 -10 250.987 267.038 19.925 7.760 o
0 2 -9 31.192 30.626 4.558 126.523 o
0 2 -8 433.800 457.016 13.537 6.055 o
0 2 -7 170.271 191.731 5.729 24.848 o
0 2 -6 319.741 393.356 14.909 7.719 o
0 2 -5 499.749 593.101 19.489 4.062 o
0 2 -4 9.946 14.518 1.725 502.344 o
0 2 -3 400.367 398.038 12.848 7.013 o
0 2 -2 628.634 598.799 9.943 4.046 o
0 2 -1 15.241 10.679 1.478 465.706 o
0 2 0 60.424 82.032 2.539 88.709 o
0 2 1 682.871 769.585 12.875 3.123 o
0 2 3 2633.490 2584.160 96.475 0.211 o
0 2 4 156.773 144.146 2.969 33.775 o
0 2 5 977.446 921.991 17.335 1.850 o
0 2 6 487.678 451.433 11.325 5.813 o
0 2 7 526.193 541.636 13.035 4.788 o
0 2 8 1018.580 1018.390 40.215 1.204 o
0 2 9 431.593 436.253 16.078 5.725 o
0 2 10 555.520 553.927 16.505 4.160 o
0 2 11 52.862 64.442 10.149 37.477 o
0 2 12 126.427 140.818 16.108 14.399 o
0 2 13 42.047 44.693 15.084 21.395 o
0 2 14 32.290 24.581 8.566 58.362 o
0 2 15 43.849 32.961 8.380 55.096 o
0 2 16 28.660 28.305 8.938 55.157 o
0 3 -15 20.349 27.747 5.400 121.571 o
0 3 -14 6.891 12.663 5.773 141.275 o
0 3 -13 4.943 17.505 6.704 108.701 o
0 3 -12 95.915 109.683 14.711 18.142 o
0 3 -11 80.943 89.944 11.732 26.485 o
0 3 -10 206.646 222.904 18.808 9.313 o
0 3 -9 332.857 323.560 27.467 4.563 o
0 3 -8 720.033 803.906 40.223 1.650 o
0 3 -7 201.609 193.735 7.318 20.058 o
0 3 -6 183.915 163.218 7.096 23.108 o
0 3 -5 326.511 334.681 9.285 10.073 o
0 3 -4 446.001 420.096 10.751 6.620 o
0 3 -3 627.991 607.635 23.411 3.038 o
0 3 -2 763.937 792.198 31.098 1.969 o
0 3 -1 2824.740 2868.940 66.086 0.229 o
0 3 0 308.382 318.206 11.202 10.037 o
0 3 1 38.115 34.515 2.576 159.837 o
0 3 2 1020.090 982.599 29.997 1.445 o
0 3 3 242.285 249.110 6.974 15.956 o
0 3 4 717.812 664.019 27.248 2.408 o
0 3 5 102.178 88.101 6.140 44.432 o
0 3 6 131.720 118.165 5.137 37.315 o
0 3 7 355.192 349.414 15.031 7.473 o
0 3 8 372.830 356.003 14.804 7.228 o
0 3 9 217.015 228.596 11.212 14.462 o
0 3 10 105.467 99.255 12.290 22.725 o
0 3 11 16.673 16.015 11.918 36.286 o
0 3 12 124.279 108.938 14.339 17.509 o
0 3 13 110.137 101.303 19.739 11.427 o
0 3 14 0.679 0.931 5.587 175.980 o
0 3 15 10.805 12.849 5.773 134.637 o
0 3 16 10.841 2.979 6.518 115.728 o
0 4 -14 2.578 4.283 6.145 139.825 o
0 4 -13 5.564 10.614 4.842 195.826 o
0 4 -12 1.061 -2.607 4.842 233.390 o
0 4 -11 33.625 44.879 14.525 23.300 o
0 4 -10 33.755 38.547 9.125 50.656 o
0 4 -9 34.637 30.923 6.235 86.965 o
0 4 -8 36.041 39.321 5.463 95.724 o
0 4 -7 41.003 42.394 5.456 90.100 o
0 4 -6 35.677 37.860 5.072 104.188 o
0 4 -5 321.688 297.433 15.106 8.421 o
0 4 -4 22.038 17.957 1.835 302.385 o
0 4 -3 13.227 11.754 1.629 476.139 o
0 4 -2 149.527 155.401 4.623 31.653 o
0 4 -1 75.557 78.508 6.343 52.822 o
0 4 0 45.245 35.088 5.064 95.950 o
0 4 1 60.568 69.238 4.530 76.550 o
0 4 2 4.081 16.219 4.134 244.991 o
0 4 3 257.658 263.369 8.436 13.971 o
0 4 4 33.744 33.342 4.036 133.567 o
0 4 5 65.365 64.853 6.748 56.038 o
0 4 6 117.567 110.445 14.085 18.194 o
0 4 7 139.802 150.987 8.664 25.451 o
0 4 8 38.930 40.748 8.473 54.569 o
0 4 9 122.421 94.227 18.622 12.335 o
0 4 10 33.968 38.920 14.339 23.987 o
0 4 11 2.398 3.911 5.773 158.067 o
0 4 12 47.202 36.313 9.683 43.687 o
0 4 13 7.884 18.994 9.683 54.751 o
0 4 14 0.659 0.372 4.655 253.147 o
0 4 15 6.061 8.938 4.283 240.120 o
0 5 -12 3.213 4.655 6.518 123.995 o
0 5 -11 4.956 10.614 8.007 81.046 o
0 5 -10 36.067 24.188 5.787 96.680 o
0 5 -9 96.744 69.087 7.439 42.187 o
0 5 -8 95.793 90.440 16.853 15.170 o
0 5 -7 107.122 95.054 27.095 6.740 o
0 5 -6 191.412 160.051 24.674 6.929 o
0 5 -5 175.243 201.302 28.491 5.510 o
0 5 -4 358.363 356.959 17.775 6.586 o
0 5 -3 492.435 573.003 23.167 3.732 o
0 5 -2 520.660 575.937 25.294 3.364 o
0 5 -1 176.534 166.059 9.227 20.636 o
0 5 0 508.586 584.702 24.327 3.499 o
0 5 1 156.127 154.683 10.533 20.553 o
0 5 2 115.942 143.075 10.614 23.950 o
0 5 3 260.181 279.196 29.702 4.563 o
0 5 4 248.751 254.500 14.991 10.399 o
0 5 5 305.364 319.229 43.575 2.401 o
0 5 6 995.787 690.504 24.597 1.856 o
0 5 7 752.828 833.515 48.231 1.323 o
0 5 8 250.743 250.650 21.229 7.318 o
0 5 9 255.678 237.615 21.974 7.039 o
0 5 10 110.308 110.614 14.898 17.194 o
0 5 11 75.299 81.005 12.477 25.174 o
0 5 12 145.823 142.644 16.760 13.082 o
0 5 13 139.946 131.098 21.788 9.148 o
0 5 14 37.658 33.519 10.801 38.668 o
0 5 15 18.925 13.222 5.959 116.820 o
0 6 -10 52.024 24.953 5.214 91.935 o
0 6 -9 43.574 29.609 11.359 35.111 o
0 6 -8 45.356 37.057 8.194 55.659 o
0 6 -7 57.096 58.473 16.201 18.057 o
0 6 -6 67.942 88.454 19.925 12.121 o
0 6 -5 40.379 52.141 11.732 32.404 o
0 6 -4 57.802 57.169 12.477 27.578 o
0 6 -3 25.400 27.261 5.503 112.600 o
0 6 -2 157.761 199.466 18.783 10.413 o
0 6 -1 86.952 97.513 8.451 36.825 o
0 6 0 115.187 119.658 9.359 28.216 o
0 6 1 21.460 22.684 5.058 134.199 o
0 6 2 1.728 2.235 3.284 461.884 o
0 6 3 28.751 35.685 5.463 104.857 o
0 6 4 21.171 24.165 7.635 74.900 o
0 6 5 58.003 44.654 14.153 22.947 o
0 6 6 94.135 109.869 13.780 19.944 o
0 6 7 41.048 58.845 17.505 16.258 o
0 6 8 48.213 38.547 9.683 43.263 o
0 6 9 17.697 28.305 8.007 70.109 o
0 6 10 0.030 -3.911 4.469 279.384 o
0 6 11 13.812 1.676 6.331 118.863 o
0 6 12 33.922 30.354 12.849 29.408 o
0 6 13 40.053 34.450 6.890 72.657 o
0 6 14 26.289 19.553 4.283 154.755 o
0 7 -9 1.241 3.911 2.793 602.416 o
0 7 -8 0.959 5.959 3.352 428.017 o
0 7 -7 3.237 1.862 4.469 255.084 o
0 7 -6 24.850 43.203 13.966 25.570 o
0 7 -5 32.445 40.410 16.015 19.716 o
0 7 -4 11.388 23.650 14.339 25.767 o
0 7 -3 4.827 12.290 14.153 27.185 o
0 7 -2 21.663 30.038 6.264 97.450 o
0 7 -1 77.897 87.702 13.315 22.557 o
0 7 0 114.203 123.117 16.018 15.196 o
0 7 1 151.912 147.143 11.407 19.692 o
0 7 2 117.317 144.050 16.573 14.076 o
0 7 3 18.797 18.221 7.449 80.950 o
0 7 4 5.639 8.938 4.345 236.699 o
0 7 5 19.855 20.490 4.937 143.200 o
0 7 6 2.778 6.518 5.587 164.252 o
0 7 7 15.684 18.622 7.263 86.227 o
0 7 8 12.073 14.525 11.359 40.401 o
0 7 9 20.550 32.216 11.918 34.882 o
0 7 10 17.382 12.849 9.683 53.089 o
0 7 11 7.708 9.870 5.028 178.964 o
0 7 12 6.895 8.194 3.911 273.408 o
0 8 -6 7.426 9.870 4.469 216.762 o
0 8 -5 30.816 31.843 8.007 63.744 o
0 8 -4 34.993 27.747 9.497 48.620 o
0 8 -3 61.242 71.508 12.104 27.906 o
0 8 -2 74.787 78.026 21.788 10.351 o
0 8 -1 81.462 96.530 9.172 34.891 o
0 8 0 107.760 115.090 16.946 14.328 o
0 8 1 138.373 165.669 23.464 7.976 o
0 8 2 98.952 107.486 25.605 7.461 o
0 8 3 48.019 51.878 13.315 25.799 o
0 8 4 40.012 27.752 18.343 15.345 o
0 8 5 25.239 24.619 5.924 104.141 o
0 8 6 12.971 24.581 10.987 42.030 o
0 8 7 2.538 -1.490 4.469 264.188 o
0 8 8 7.298 3.724 4.469 230.430 o
0 8 9 6.806 7.449 4.469 224.394 o
0 8 10 7.678 10.056 4.097 245.591 o
0 9 -2 2.873 -0.559 3.911 336.185 o
0 9 -1 1.362 11.359 5.214 183.410 o
0 9 0 2.891 18.994 9.125 62.702 o
0 9 1 7.572 5.959 4.655 209.973 o
0 9 2 4.310 9.029 6.890 108.276 o
0 9 3 3.088 4.190 3.299 420.675 o
0 9 4 0.379 2.897 2.327 893.520 o
0 9 5 1.987 -2.793 5.587 173.860 o
0 9 6 0.346 3.538 3.352 457.576 o
1 -9 -2 28.550 27.374 4.655 130.751 o
1 -9 -1 24.996 31.843 7.821 68.523 o
1 -9 0 16.920 16.387 4.469 174.218 o
1 -9 1 7.621 11.732 3.538 296.263 o
1 -9 2 0.697 4.469 3.166 491.280 o
1 -8 -9 3.383 7.635 3.352 383.268 o
1 -8 -8 11.171 8.007 3.724 265.673 o
1 -8 -7 17.991 8.194 4.283 193.217 o
1 -8 -6 12.442 5.028 3.724 267.026 o
1 -8 1 40.103 51.024 7.635 60.371 o
1 -8 2 18.062 34.637 6.890 86.107 o
1 -8 3 7.116 2.421 4.097 270.432 o
1 -8 4 21.576 27.188 5.773 110.376 o
1 -8 5 16.450 30.540 5.214 130.925 o
1 -8 6 16.414 17.691 4.655 165.087 o
1 -7 -12 40.037 46.555 6.331 76.550 o
1 -7 -11 30.431 47.486 9.870 44.662 o
1 -7 -10 20.627 16.760 5.773 117.839 o
1 -7 -9 62.399 74.674 13.035 24.785 o
1 -7 -8 135.447 129.794 12.290 19.775 o
1 -7 -7 145.553 124.208 12.477 19.039 o
1 -7 -6 181.139 160.334 20.112 9.438 o
1 -7 -5 83.285 48.417 8.752 40.724 o
1 -7 -4 12.171 11.546 5.214 156.469 o
1 -7 3 106.533 102.979 11.173 25.180 o
1 -7 4 58.225 63.687 9.683 39.074 o
1 -7 5 34.851 38.733 11.918 32.909 o
1 -7 6 31.195 32.030 10.614 40.937 o
1 -7 7 26.051 37.057 6.890 80.027 o
1 -7 8 14.732 17.877 5.773 124.996 o
1 -7 9 15.301 17.318 7.821 76.847 o
1 -6 -13 8.158 17.132 7.821 80.844 o
1 -6 -12 2.453 1.862 6.890 113.901 o
1 -6 -11 7.096 12.849 5.400 157.256 o
1 -6 -10 7.128 6.890 5.773 145.968 o
1 -6 -9 22.955 37.057 7.821 68.267 o
1 -6 -8 32.931 25.326 11.732 34.794 o
1 -6 -7 20.588 36.871 10.056 46.370 o
1 -6 -6 17.142 37.989 10.056 46.968 o
1 -6 -5 46.745 35.382 7.449 62.745 o
1 -6 -4 2.833 4.655 4.283 269.460 o
1 -6 -3 7.865 9.683 4.097 245.587 o
1 -6 -2 5.389 3.538 3.911 300.111 o
1 -6 4 23.513 24.022 6.704 89.497 o
1 -6 5 60.257 71.880 15.084 19.901 o
1 -6 6 15.916 22.719 6.704 96.083 o
1 -6 7 12.944 12.663 6.145 119.011 o
1 -6 8 22.391 21.601 6.704 91.287 o
1 -6 9 3.601 -5.400 6.890 113.668 o
1 -6 10 4.262 9.497 5.028 189.498 o
1 -6 11 6.781 13.594 5.028 176.413 o
1 -5 -14 8.406 9.449 3.579 294.368 o
1 -5 -13 34.715 33.428 4.607 118.044 o
1 -5 -12 46.194 47.677 4.916 91.565 o
1 -5 -11 1.931 12.899 5.167 182.584 o
1 -5 -10 85.654 112.112 14.991 18.052 o
1 -5 -9 87.084 93.005 9.986 31.299 o
1 -5 -8 151.725 168.494 15.642 13.695 o
1 -5 -7 58.369 55.519 4.916 78.840 o
1 -5 -6 94.861 92.259 7.397 40.231 o
1 -5 -5 121.442 131.840 7.927 30.476 o
1 -5 -4 223.601 224.787 12.035 13.603 o
1 -5 -3 167.144 171.485 8.365 22.428 o
1 -5 -2 56.117 52.562 2.914 105.708 o
1 -5 -1 166.484 157.736 7.635 24.265 o
1 -5 0 343.991 341.480 10.073 9.305 o
1 -5 1 491.860 513.219 25.698 3.580 o
1 -5 2 223.687 249.347 11.546 13.520 o
1 -5 3 266.539 284.170 19.367 7.673 o
1 -5 4 128.317 138.174 9.311 25.910 o
1 -5 5 81.646 96.787 9.683 32.866 o
1 -5 6 124.663 129.030 9.842 25.524 o
1 -5 7 176.736 182.594 13.408 14.949 o
1 -5 8 218.460 248.081 14.203 11.762 o
1 -5 9 74.607 84.100 7.151 47.371 o
1 -5 10 85.513 84.955 8.606 37.543 o
1 -5 11 24.680 30.048 6.890 83.165 o
1 -5 12 10.225 15.542 3.680 253.028 o
1 -5 13 5.464 3.352 5.400 171.984 o
1 -4 -15 10.841 7.263 4.655 196.073 o
1 -4 -14 24.528 28.924 6.331 94.045 o
1 -4 -13 3.945 1.898 2.756 566.947 o
1 -4 -12 21.710 22.925 4.321 160.025 o
1 -4 -11 115.944 142.086 8.401 29.288 o
1 -4 -10 155.510 178.560 9.565 21.248 o
1 -4 -9 227.305 242.719 21.415 7.560 o
1 -4 -8 242.759 251.863 19.925 7.971 o
1 -4 -7 169.342 174.827 7.515 23.343 o
1 -4 -6 139.482 141.815 5.556 32.675 o
1 -4 -5 102.449 108.321 8.150 34.413 o
1 -4 -4 442.373 457.376 10.818 6.406 o
1 -4 -3 123.187 120.952 3.835 42.287 o
1 -4 -2 94.492 109.273 3.809 53.356 o
1 -4 -1 190.180 198.433 4.681 23.532 o
1 -4 0 182.922 201.794 6.531 22.131 o
1 -4 1 72.534 66.606 3.297 79.452 o
1 -4 2 229.595 243.473 8.924 15.391 o
1 -4 3 18.055 13.724 2.242 328.362 o
1 -4 4 111.485 118.857 5.317 41.273 o
1 -4 5 219.762 264.423 10.799 13.942 o
1 -4 6 33.154 47.214 8.659 53.658 o
1 -4 7 34.380 36.191 4.586 117.064 o
1 -4 8 155.181 152.693 10.828 20.217 o
1 -4 9 63.501 66.444 9.032 41.367 o
1 -4 10 56.276 65.292 16.015 18.315 o
1 -4 11 56.439 60.921 6.532 62.175 o
1 -4 12 14.318 13.587 4.610 178.270 o
1 -4 13 7.262 12.434 5.400 157.346 o
1 -4 14 0.054 3.363 4.283 291.778 o
1 -3 -15 2.405 9.125 3.538 354.696 o
1 -3 -14 8.520 12.290 7.076 98.013 o
1 -3 -13 0.698 5.220 3.925 329.935 o
1 -3 -12 53.845 64.156 7.095 57.645 o
1 -3 -11 52.819 52.807 6.429 66.713 o
1 -3 -10 28.223 40.329 5.822 95.802 o
1 -3 -9 16.744 19.435 3.416 228.564 o
1 -3 -7 163.873 162.500 6.693 25.803 o
1 -3 -6 81.394 83.802 4.596 60.378 o
1 -3 -5 30.945 32.299 4.680 122.511 o
1 -3 -4 20.133 21.630 2.097 286.955 o
1 -3 -3 55.909 58.424 2.550 106.299 o
1 -3 -2 1171.470 1178.570 23.061 1.262 o
1 -3 -1 189.092 198.563 4.681 23.637 o
1 -3 0 1705.280 1728.210 34.137 0.626 o
1 -3 1 245.337 241.727 5.553 16.850 o
1 -3 2 210.519 201.644 5.302 20.942 o
1 -3 3 4.586 5.882 1.463 992.148 o
1 -3 4 89.294 88.581 4.289 57.520 o
1 -3 5 78.789 73.365 3.343 72.421 o
1 -3 6 11.960 14.055 2.768 334.766 o
1 -3 7 136.973 128.560 7.621 29.361 o
1 -3 8 308.517 332.832 15.642 8.141 o
1 -3 9 79.050 88.934 7.715 42.612 o
1 -3 10 127.810 144.503 10.261 23.624 o
1 -3 11 182.117 198.907 14.618 13.262 o
1 -3 12 36.619 40.854 6.992 71.462 o
1 -3 13 65.152 74.039 7.542 49.042 o
1 -3 14 11.117 13.979 4.296 206.561 o
1 -3 15 7.708 12.169 2.728 401.190 o
1 -2 -16 21.927 29.050 4.655 140.953 o
1 -2 -15 25.959 44.693 5.773 96.824 o
1 -2 -14 19.690 43.575 6.890 82.002 o
1 -2 -13 13.620 21.415 5.959 118.333 o
1 -2 -12 190.102 246.926 22.346 7.543 o
1 -2 -11 120.144 126.621 10.242 25.145 o
1 -2 -10 86.236 94.972 8.194 38.269 o
1 -2 -9 520.484 530.537 22.532 3.770 o
1 -2 -8 779.418 827.962 37.889 1.643 o
1 -2 -7 865.616 880.472 33.132 1.646 o
1 -2 -6 1275.030 1318.580 68.271 0.602 o
1 -2 -5 836.431 853.532 30.938 1.788 o
1 -2 -4 396.123 371.165 9.166 8.136 o
1 -2 -3 531.277 510.860 13.662 4.806 o
1 -2 -2 10242.800 11339.300 356.096 0.014 o
1 -2 -1 14966.800 18373.800 914.543 0.004 o
1 -2 0 22229.300 26639.300 1594.120 0.001 o
1 -2 1 5573.450 6276.780 189.116 0.048 o
1 -2 2 716.088 700.388 11.783 3.177 o
1 -2 3 549.592 510.624 8.819 5.122 o
1 -2 4 676.964 686.537 14.288 3.273 o
1 -2 5 717.407 688.582 13.581 3.117 o
1 -2 6 1036.650 1077.620 29.291 1.379 o
1 -2 7 956.414 946.971 27.671 1.616 o
1 -2 8 215.386 225.423 18.719 9.196 o
1 -2 9 125.883 128.908 8.618 28.325 o
1 -2 10 202.712 216.136 13.687 13.131 o
1 -2 11 120.848 127.186 9.889 25.880 o
1 -2 12 12.235 15.973 5.512 139.580 o
1 -2 13 53.050 54.159 14.618 21.761 o
1 -2 14 12.934 18.674 4.740 168.615 o
1 -2 15 27.633 31.336 7.076 77.900 o
1 -1 -16 3.059 10.242 3.911 292.541 o
1 -1 -15 24.497 40.968 9.497 49.541 o
1 -1 -14 21.600 17.907 12.383 33.198 o
1 -1 -13 60.522 35.382 7.635 55.816 o
1 -1 -12 101.783 62.383 9.870 31.791 o
1 -1 -11 53.677 40.410 8.566 49.637 o
1 -1 -10 213.924 191.284 12.122 14.558 o
1 -1 -9 55.287 63.785 2.914 100.052 o
1 -1 -8 182.317 179.550 4.459 25.651 o
1 -1 -7 7.889 12.432 1.700 586.617 o
1 -1 -6 21.539 26.633 1.610 283.532 o
1 -1 -5 20.782 25.137 1.676 292.008 o
1 -1 -4 138.270 128.602 7.311 29.911 o
1 -1 -3 511.376 588.495 10.111 5.003 o
1 -1 -2 2571.950 2683.910 45.640 0.292 o
1 -1 -1 7.321 8.105 0.752 949.606 o
1 -1 0 3120.850 3233.490 62.064 0.197 o
1 -1 1 2935.190 3021.900 58.035 0.223 o
1 -1 2 2164.120 2296.020 44.997 0.386 o
1 -1 3 76.182 80.884 1.995 78.977 o
1 -1 4 855.021 890.647 13.547 2.269 o
1 -1 5 63.002 61.316 2.472 97.026 o
1 -1 6 48.000 46.869 2.176 131.731 o
1 -1 7 357.819 359.180 9.032 9.089 o
1 -1 8 74.935 61.615 5.739 60.509 o
1 -1 9 19.140 25.831 4.933 139.698 o
1 -1 10 280.905 307.017 16.525 8.472 o
1 -1 11 85.702 71.640 7.360 44.930 o
1 -1 12 33.000 40.256 6.122 86.561 o
1 -1 13 24.850 23.520 6.010 103.128 o
1 -1 14 4.503 6.532 4.404 242.854 o
1 -1 15 38.914 40.044 5.379 94.214 o
1 -1 16 15.415 22.129 8.380 67.286 o
1 0 -16 1.527 6.704 3.352 414.152 o
1 0 -15 7.078 10.552 3.806 275.456 o
1 0 -14 13.589 10.948 3.737 242.578 o
1 0 -13 33.066 14.711 6.331 92.846 o
1 0 -12 174.951 163.314 26.071 6.476 o
1 0 -11 126.292 156.796 22.719 8.575 o
1 0 -10 248.019 262.382 17.318 9.064 o
1 0 -9 85.805 92.923 8.566 36.954 o
1 0 -8 168.280 161.536 6.807 25.189 o
1 0 -7 235.709 300.325 7.900 14.441 o
1 0 -6 583.286 652.721 10.929 4.110 o
1 0 -5 57.579 79.166 2.703 91.524 o
1 0 -4 236.104 198.599 5.093 19.193 o
1 0 -3 1813.290 1858.130 27.718 0.587 o
1 0 -2 110.989 101.335 3.206 50.755 o
1 0 -1 47.521 33.470 1.038 161.914 o
1 0 0 366.408 368.325 3.817 9.838 o
1 0 1 154.182 142.329 2.437 35.059 o
1 0 2 9.270 6.998 0.801 842.685 o
1 0 3 8019.280 8854.030 255.898 0.025 o
1 0 4 416.120 396.208 5.512 8.136 o
1 0 5 472.276 446.611 12.339 5.869 o
1 0 6 2261.060 2216.160 55.999 0.349 o
1 0 7 1461.640 1545.250 37.556 0.754 o
1 0 8 547.348 552.141 13.361 4.542 o
1 0 9 679.653 683.675 15.797 3.182 o
1 0 10 526.898 563.470 21.658 3.750 o
1 0 11 105.461 103.151 18.808 12.412 o
1 0 12 63.884 70.173 10.149 35.369 o
1 0 13 55.438 62.016 11.226 32.301 o
1 0 14 48.250 58.497 7.761 54.991 o
1 0 15 48.683 62.855 13.687 24.252 o
1 0 16 25.121 27.782 6.611 88.631 o
1 1 -15 9.372 26.754 7.635 80.720 o
1 1 -14 28.916 34.823 7.821 66.139 o
1 1 -13 22.615 21.601 7.635 74.815 o
1 1 -12 159.004 188.640 19.553 9.941 o
1 1 -11 159.563 208.006 27.374 5.949 o
1 1 -10 599.996 641.151 35.382 2.220 o
1 1 -9 291.139 339.108 15.922 8.273 o
1 1 -8 936.747 1081.990 28.633 1.522 o
1 1 -7 331.947 337.931 12.391 8.837 o
1 1 -6 98.665 143.883 5.333 41.295 o
1 1 -5 2471.410 2244.650 80.338 0.266 o
1 1 -4 76.725 80.622 4.136 66.385 o
1 1 -3 727.315 680.268 14.528 3.046 o
1 1 -2 3420.170 3790.850 78.120 0.152 o
1 1 -1 2695.470 2506.740 53.133 0.277 o
1 1 0 50.841 46.617 1.448 134.938 o
1 1 1 76.448 78.400 1.179 82.795 o
1 1 2 1988.930 1789.520 28.323 0.537 o
1 1 3 1885.760 1771.380 32.283 0.561 o
1 1 4 227.057 209.581 5.040 19.496 o
1 1 5 134.478 138.124 4.556 36.066 o
1 1 6 984.773 962.802 36.135 1.357 o
1 1 7 148.881 134.992 5.449 31.911 o
1 1 8 367.281 358.489 12.821 7.852 o
1 1 9 316.680 365.716 12.908 8.685 o
1 1 10 6.488 6.902 2.631 483.455 o
1 1 11 297.051 283.473 14.803 9.139 o
1 1 12 283.467 317.673 27.560 4.830 o
1 1 13 16.518 13.019 4.558 175.583 o
1 1 14 8.139 8.706 4.158 241.294 o
1 1 15 18.250 20.934 4.292 172.707 o
1 1 16 15.204 10.801 5.587 136.112 o
1 2 -15 3.861 1.394 2.810 558.559 o
1 2 -14 7.018 8.566 8.380 73.963 o
1 2 -13 24.198 21.974 12.477 32.290 o
1 2 -12 18.455 25.698 7.821 73.073 o
1 2 -11 17.218 19.925 8.007 72.291 o
1 2 -10 4.383 8.902 3.606 326.468 o
1 2 -9 89.890 95.354 8.001 38.353 o
1 2 -8 184.794 206.245 9.624 18.220 o
1 2 -7 17.171 21.294 2.651 272.666 o
1 2 -6 91.977 104.991 5.495 47.784 o
1 2 -5 640.241 605.461 17.059 3.475 o
1 2 -4 420.998 361.883 9.596 7.675 o
1 2 -3 125.195 120.907 3.981 41.414 o
1 2 -2 428.066 431.905 8.233 7.209 o
1 2 -1 373.542 393.236 6.545 8.911 o
1 2 0 260.090 249.028 4.847 16.128 o
1 2 1 36.776 36.901 2.890 152.696 o
1 2 2 241.718 233.777 5.107 17.576 o
1 2 3 255.303 265.860 3.859 16.324 o
1 2 4 201.114 193.716 4.811 22.565 o
1 2 5 464.012 437.834 10.269 6.335 o
1 2 6 349.184 353.745 14.029 7.839 o
1 2 7 227.957 226.515 11.351 13.946 o
1 2 8 210.677 225.356 12.209 13.937 o
1 2 9 453.529 467.826 28.102 3.548 o
1 2 10 48.563 55.634 4.662 89.531 o
1 2 11 18.354 20.201 4.105 182.319 o
1 2 12 18.613 28.232 4.472 155.157 o
1 2 13 40.693 53.123 7.583 60.258 o
1 2 14 2.910 10.006 7.263 98.987 o
1 2 15 47.843 53.259 15.270 20.481 o
1 2 16 31.818 30.354 11.732 34.629 o
1 3 -14 4.855 6.247 2.776 489.614 o
1 3 -13 6.135 21.229 10.428 47.866 o
1 3 -12 38.528 60.335 15.642 19.894 o
1 3 -11 30.639 31.285 8.752 55.933 o
1 3 -10 81.181 99.852 22.719 9.416 o
1 3 -9 545.032 622.845 32.775 2.543 o
1 3 -8 179.205 191.550 11.956 16.249 o
1 3 -7 208.931 208.911 7.280 19.010 o
1 3 -6 527.162 485.394 12.926 5.037 o
1 3 -5 784.330 755.704 33.321 1.870 o
1 3 -4 1019.010 909.866 55.129 0.950 o
1 3 -3 731.278 759.747 23.660 2.432 o
1 3 -2 3131.410 3028.790 74.256 0.192 o
1 3 -1 440.454 415.473 9.756 6.900 o
1 3 0 714.540 697.729 9.665 3.275 o
1 3 1 979.587 940.606 15.690 1.860 o
1 3 2 612.611 620.635 16.297 3.638 o
1 3 3 448.244 413.779 11.154 6.564 o
1 3 4 475.605 476.611 11.933 5.723 o
1 3 5 3336.660 3226.790 232.104 0.069 o
1 3 6 1562.780 1720.010 87.103 0.384 o
1 3 7 1758.010 1895.420 75.474 0.393 o
1 3 8 629.126 622.633 21.390 3.159 o
1 3 9 300.534 300.147 18.250 7.538 o
1 3 10 184.917 188.230 12.588 15.373 o
1 3 11 331.522 331.576 12.204 8.976 o
1 3 12 219.807 225.788 13.333 12.699 o
1 3 13 159.944 155.493 17.505 11.854 o
1 3 14 65.966 64.246 16.946 16.354 o
1 3 15 11.049 4.469 5.773 141.170 o
1 3 16 22.517 17.877 5.959 109.846 o
1 4 -13 42.849 28.596 13.315 27.031 o
1 4 -12 63.878 66.853 9.125 40.743 o
1 4 -11 43.646 37.585 11.732 32.851 o
1 4 -10 113.065 119.032 10.247 26.173 o
1 4 -9 130.070 127.249 9.865 25.040 o
1 4 -8 62.272 59.188 7.886 49.644 o
1 4 -7 66.261 84.809 11.324 29.461 o
1 4 -6 256.187 250.902 26.978 5.334 o
1 4 -5 68.064 55.599 7.261 52.886 o
1 4 -4 26.272 20.651 2.930 209.898 o
1 4 -3 291.249 295.452 17.443 8.019 o
1 4 -2 638.703 647.614 25.558 2.771 o
1 4 -1 30.659 27.651 2.242 204.703 o
1 4 0 16.143 11.972 1.144 469.817 o
1 4 1 280.418 299.720 9.063 12.066 o
1 4 2 239.893 260.641 7.783 15.260 o
1 4 3 41.799 47.934 3.055 127.999 o
1 4 4 32.664 30.605 3.070 166.248 o
1 4 5 123.805 133.057 8.552 28.489 o
1 4 6 118.371 134.303 8.003 30.526 o
1 4 7 332.081 371.578 22.311 5.578 o
1 4 8 19.224 18.640 4.662 157.034 o
1 4 9 12.549 11.448 5.374 148.744 o
1 4 10 3.183 8.584 4.190 265.678 o
1 4 11 13.184 15.981 5.007 158.774 o
1 4 12 81.056 85.847 13.408 22.194 o
1 4 13 127.931 129.608 16.201 14.416 o
1 4 14 19.560 18.622 7.635 77.251 o
1 4 15 4.881 2.607 4.842 212.330 o
1 4 16 5.791 6.518 3.911 286.367 o
1 5 -12 16.272 16.946 4.469 175.238 o
1 5 -11 3.347 3.431 2.546 633.514 o
1 5 -10 16.509 20.195 6.757 95.459 o
1 5 -9 3.168 8.920 4.015 284.154 o
1 5 -8 13.059 8.989 6.304 116.215 o
1 5 -7 96.779 106.775 12.924 21.648 o
1 5 -6 116.211 128.674 32.216 4.845 o
1 5 -5 32.173 39.417 9.032 51.751 o
1 5 -4 43.960 63.873 11.546 32.159 o
1 5 -3 123.725 128.731 9.740 25.869 o
1 5 -2 92.900 101.324 10.871 27.350 o
1 5 -1 459.538 497.331 18.630 4.774 o
1 5 0 827.565 926.394 31.899 1.710 o
1 5 1 801.601 869.175 33.612 1.736 o
1 5 2 13.716 16.581 2.478 335.243 o
1 5 3 327.465 348.164 19.780 6.415 o
1 5 4 57.025 59.403 7.769 52.001 o
1 5 5 29.756 30.334 5.228 112.082 o
1 5 6 119.608 116.027 8.097 31.375 o
1 5 7 30.050 23.104 4.874 125.642 o
1 5 8 131.637 132.269 15.055 15.695 o
1 5 9 97.933 104.777 9.359 31.259 o
1 5 10 69.590 67.244 7.927 46.341 o
1 5 11 37.934 43.017 10.242 41.206 o
1 5 12 33.687 38.175 15.642 20.567 o
1 5 13 50.308 59.776 10.987 34.116 o
1 5 14 28.529 32.775 12.477 31.345 o
1 5 15 46.689 46.555 6.890 66.280 o
1 6 -10 69.678 62.383 7.076 52.581 o
1 6 -9 25.106 21.974 9.497 51.730 o
1 6 -8 17.404 30.354 7.449 78.215 o
1 6 -7 99.454 122.346 12.663 21.537 o
1 6 -6 24.676 37.057 9.125 53.275 o
1 6 -5 172.551 218.062 22.905 7.629 o
1 6 -4 236.767 265.362 23.836 6.400 o
1 6 -3 221.263 248.201 14.206 11.680 o
1 6 -2 292.453 320.816 20.196 6.821 o
1 6 -1 504.367 533.797 25.944 3.453 o
1 6 0 462.078 514.941 25.698 3.712 o
1 6 1 419.812 491.520 24.606 4.136 o
1 6 2 333.137 336.858 22.998 5.539 o
1 6 3 129.850 143.009 22.253 8.901 o
1 6 4 76.670 85.579 19.274 12.687 o
1 6 5 122.400 138.547 14.339 16.942 o
1 6 6 27.769 27.188 13.780 26.534 o
1 6 7 21.593 18.249 7.449 79.289 o
1 6 8 56.954 56.238 10.242 37.007 o
1 6 9 30.227 31.657 13.966 25.596 o
1 6 10 29.831 25.698 15.456 21.464 o
1 6 11 21.446 37.989 13.222 28.655 o
1 6 12 4.412 4.655 5.400 172.984 o
1 6 13 5.846 10.428 5.587 153.522 o
1 6 14 7.674 2.979 4.655 215.317 o
1 7 -9 10.819 12.477 3.538 271.270 o
1 7 -8 0.652 -4.842 3.911 358.189 o
1 7 -7 15.460 15.270 5.959 119.908 o
1 7 -6 181.192 190.502 16.387 11.863 o
1 7 -5 72.188 87.895 13.222 23.152 o
1 7 -4 28.932 31.471 11.359 36.887 o
1 7 -3 0.799 3.352 7.076 109.049 o
1 7 -2 42.766 38.309 7.282 65.639 o
1 7 -1 5.582 12.391 11.080 43.534 o
1 7 0 21.299 27.614 7.382 77.859 o
1 7 1 16.210 20.589 6.800 94.611 o
1 7 2 41.263 46.294 15.084 21.394 o
1 7 3 14.138 15.791 4.926 160.486 o
1 7 4 15.227 12.593 6.425 108.328 o
1 7 5 10.266 6.518 5.959 133.408 o
1 7 6 2.418 6.890 6.145 137.982 o
1 7 7 23.330 22.905 7.821 71.378 o
1 7 8 1.701 7.821 5.773 155.486 o
1 7 9 0.657 0.372 5.028 217.583 o
1 7 10 4.607 5.214 5.773 152.300 o
1 7 11 0.933 4.655 4.842 223.916 o
1 7 12 4.053 7.263 4.097 274.464 o
1 8 -6 9.341 0.931 6.331 125.056 o
1 8 -5 5.072 7.263 4.283 249.430 o
1 8 -4 6.671 13.780 7.821 82.685 o
1 8 -3 45.728 54.003 14.525 22.390 o
1 8 -2 70.540 88.268 13.966 21.441 o
1 8 -1 32.843 45.217 7.239 69.151 o
1 8 0 34.284 54.416 6.734 72.374 o
1 8 1 10.677 30.855 9.066 58.924 o
1 8 2 13.901 16.970 5.888 123.084 o
1 8 3 65.861 73.518 24.302 8.620 o
1 8 4 75.574 79.438 36.778 3.937 o
1 8 5 62.883 78.957 17.132 15.927 o
1 8 6 36.352 36.313 8.194 58.814 o
1 8 7 49.435 54.748 7.635 56.298 o
1 8 8 48.170 62.197 10.801 35.108 o
1 8 9 21.763 28.678 8.194 65.779 o
1 8 10 9.687 7.635 6.890 103.773 o
1 9 -2 17.448 14.339 4.655 166.687 o
1 9 0 10.645 9.311 4.469 205.426 o
1 9 1 10.243 12.104 4.469 201.829 o
1 9 2 2.225 3.460 2.491 695.732 o
1 9 3 6.817 6.772 3.259 363.190 o
1 9 4 9.007 10.056 7.076 98.541 o
1 9 5 2.954 1.117 3.352 434.591 o
1 9 6 3.403 7.449 3.911 300.339 o
1 9 7 8.286 5.400 5.400 162.841 o
2 -8 -8 4.823 4.283 3.352 386.202 o
2 -8 -7 2.312 5.587 3.538 375.481 o
2 -8 -6 0.858 -0.931 3.352 480.274 o
2 -8 -5 2.959 5.214 5.959 146.653 o
2 -8 0 2.044 -0.186 3.538 415.041 o
2 -8 1 3.676 -0.931 3.352 432.054 o
2 -8 2 0.301 2.421 3.352 468.202 o
2 -8 3 14.692 11.359 4.469 188.172 o
2 -8 4 21.058 17.132 4.655 154.882 o
2 -8 5 6.816 11.359 3.911 264.083 o
2 -8 6 6.550 4.655 3.538 335.495 o
2 -7 -11 11.088 19.553 8.007 75.397 o
2 -7 -10 17.949 23.091 5.400 128.437 o
2 -7 -9 23.126 38.361 11.173 38.272 o
2 -7 -8 24.527 34.078 6.518 88.424 o
2 -7 -7 10.622 8.007 5.773 138.890 o
2 -7 -6 35.400 38.175 12.104 32.036 o
2 -7 -5 32.560 25.698 6.704 82.485 o
2 -7 -4 25.142 14.898 6.145 104.025 o
2 -7 2 37.884 49.162 7.821 59.700 o
2 -7 3 72.605 83.798 10.056 33.561 o
2 -7 4 20.950 32.961 6.704 88.074 o
2 -7 5 27.665 35.940 6.890 79.372 o
2 -7 6 48.001 58.845 10.056 39.217 o
2 -7 7 33.475 56.238 11.359 34.707 o
2 -7 8 28.756 46.182 6.145 87.143 o
2 -7 9 24.309 27.933 5.028 126.367 o
2 -6 -12 12.336 18.299 5.773 128.135 o
2 -6 -11 28.888 34.100 5.959 95.364 o
2 -6 -10 53.615 59.588 10.428 36.330 o
2 -6 -9 36.653 40.540 4.989 103.268 o
2 -6 -8 23.897 27.935 4.409 146.447 o
2 -6 -7 36.374 41.164 7.440 66.047 o
2 -6 -6 10.175 13.415 3.614 265.340 o
2 -6 -5 24.872 25.601 5.589 112.072 o
2 -6 -4 66.905 67.174 7.076 52.704 o
2 -6 -3 1.306 4.014 3.042 518.190 o
2 -6 -2 120.552 136.871 10.242 24.638 o
2 -6 -1 25.218 22.346 5.214 123.823 o
2 -6 0 14.519 16.201 4.655 171.842 o
2 -6 1 5.408 19.180 6.890 102.396 o
2 -6 2 31.162 32.030 9.870 46.099 o
2 -6 3 21.802 25.456 3.924 172.726 o
2 -6 4 63.429 68.318 6.071 61.472 o
2 -6 5 54.011 56.372 5.488 75.128 o
2 -6 6 23.177 26.213 6.704 88.926 o
2 -6 7 1.947 6.448 4.376 259.313 o
2 -6 8 28.123 32.081 5.400 108.975 o
2 -6 9 16.522 20.670 5.090 143.659 o
2 -6 10 12.412 16.885 5.493 139.191 o
2 -6 11 20.324 9.311 4.097 193.933 o
2 -5 -13 4.988 5.570 2.952 453.312 o
2 -5 -12 9.985 15.630 4.180 215.560 o
2 -5 -11 19.148 28.718 6.145 103.108 o
2 -5 -10 1.384 8.007 4.190 278.643 o
2 -5 -9 19.003 27.650 4.428 156.646 o
2 -5 -8 62.765 66.105 8.411 45.187 o
2 -5 -7 6.116 4.902 5.866 145.471 o
2 -5 -6 9.338 17.146 4.469 196.213 o
2 -5 -5 19.102 19.164 4.147 179.586 o
2 -5 -4 6.567 13.299 3.711 279.627 o
2 -5 -3 68.442 69.537 7.927 46.342 o
2 -5 -2 202.745 208.105 10.649 16.090 o
2 -5 -1 179.090 191.103 13.501 14.594 o
2 -5 0 80.701 80.383 14.059 20.887 o
2 -5 1 96.396 107.634 12.477 22.642 o
2 -5 2 52.280 53.445 6.331 67.830 o
2 -5 3 25.054 26.629 5.214 121.007 o
2 -5 4 28.899 35.266 6.712 81.618 o
2 -5 5 0.020 3.862 3.724 378.235 o
2 -5 6 40.997 42.277 5.130 95.461 o
2 -5 7 87.934 97.936 7.300 41.554 o
2 -5 8 61.470 71.395 8.578 43.870 o
2 -5 9 66.200 71.205 7.468 49.632 o
2 -5 10 50.276 54.331 6.699 64.809 o
2 -5 11 68.001 78.122 11.359 29.504 o
2 -5 12 13.831 15.634 2.993 289.429 o
2 -4 -14 9.834 18.015 6.425 111.198 o
2 -4 -13 20.711 21.430 5.214 131.395 o
2 -4 -12 50.263 53.013 7.356 58.794 o
2 -4 -11 75.194 82.862 7.175 47.239 o
2 -4 -10 48.083 49.665 6.823 65.624 o
2 -4 -9 248.403 281.686 13.590 10.883 o
2 -4 -7 386.240 436.829 17.877 5.820 o
2 -4 -6 362.574 335.026 18.156 6.560 o
2 -4 -5 128.945 129.435 6.849 32.358 o
2 -4 -4 336.080 356.384 9.275 9.562 o
2 -4 -3 698.105 726.605 16.483 2.973 o
2 -4 -2 3229.610 3376.480 84.143 0.167 o
2 -4 -1 4654.150 5121.600 144.786 0.073 o
2 -4 0 2607.700 2765.800 73.569 0.242 o
2 -4 1 687.362 731.051 15.783 3.045 o
2 -4 2 183.333 168.091 9.399 19.838 o
2 -4 3 200.531 210.054 7.016 19.833 o
2 -4 4 77.111 86.013 4.371 63.276 o
2 -4 5 483.505 515.194 19.360 4.432 o
2 -4 6 241.256 267.357 14.991 10.424 o
2 -4 7 128.037 129.470 13.594 18.030 o
2 -4 8 69.917 73.948 7.821 46.040 o
2 -4 9 56.836 63.941 7.185 55.858 o
2 -4 10 32.478 39.702 5.989 89.416 o
2 -4 11 43.239 42.252 9.810 43.051 o
2 -4 12 5.628 4.369 3.393 368.910 o
2 -4 13 23.738 33.406 11.080 39.096 o
2 -4 14 8.517 14.737 3.259 308.277 o
2 -3 -15 6.681 9.870 3.538 311.119 o
2 -3 -14 17.285 31.471 5.959 108.114 o
2 -3 -13 17.901 28.460 8.473 63.843 o
2 -3 -12 41.857 46.296 11.266 34.733 o
2 -3 -11 46.500 50.125 9.870 41.322 o
2 -3 -10 26.062 32.147 5.919 99.691 o
2 -3 -9 24.665 27.983 4.541 140.525 o
2 -3 -8 28.274 29.499 4.906 122.643 o
2 -3 -7 17.745 21.990 2.857 252.810 o
2 -3 -6 52.614 61.000 4.148 90.092 o
2 -3 -5 9.371 13.407 2.258 440.258 o
2 -3 -4 68.851 75.030 3.778 75.419 o
2 -3 -3 164.660 189.817 5.129 26.367 o
2 -3 -2 849.687 863.694 18.009 2.194 o
2 -3 -1 692.479 784.248 15.464 2.930 o
2 -3 0 71.056 83.292 3.550 72.860 o
2 -3 1 340.353 348.252 8.719 9.723 o
2 -3 2 393.097 397.269 8.519 8.079 o
2 -3 3 107.469 115.097 5.157 43.301 o
2 -3 4 10.113 7.239 1.451 652.778 o
2 -3 5 69.582 73.518 3.369 78.536 o
2 -3 6 46.770 52.629 4.933 88.673 o
2 -3 7 51.465 40.575 3.330 114.124 o
2 -3 8 6.981 13.482 5.214 166.044 o
2 -3 9 50.189 61.053 10.920 34.358 o
2 -3 10 66.883 74.381 13.035 24.475 o
2 -3 11 75.935 70.363 9.404 36.884 o
2 -3 12 17.396 18.659 4.805 155.190 o
2 -3 13 13.506 22.410 5.861 120.799 o
2 -3 14 7.023 12.041 4.147 239.530 o
2 -3 15 18.065 23.340 6.704 94.043 o
2 -2 -15 2.793 11.732 6.518 120.086 o
2 -2 -14 18.809 36.499 10.801 41.390 o
2 -2 -13 47.244 64.618 8.938 45.595 o
2 -2 -12 165.973 199.999 16.201 12.294 o
2 -2 -11 39.064 46.904 6.797 71.049 o
2 -2 -10 133.706 123.474 9.125 26.537 o
2 -2 -9 161.846 178.894 9.963 20.178 o
2 -2 -8 41.516 38.811 3.999 117.648 o
2 -2 -7 191.943 222.725 8.435 18.546 o
2 -2 -6 27.070 33.214 2.400 202.526 o
2 -2 -5 277.235 308.161 10.413 11.386 o
2 -2 -4 68.055 63.518 1.999 93.960 o
2 -2 -3 1128.460 1140.910 17.206 1.415 o
2 -2 -2 555.883 565.186 8.790 4.814 o
2 -2 -1 31.669 25.140 5.028 117.811 o
2 -2 0 7.439 4.278 1.182 953.857 o
2 -2 1 971.070 945.141 17.403 1.838 o
2 -2 2 512.750 498.369 8.860 5.560 o
2 -2 3 2142.410 2190.360 42.835 0.406 o
2 -2 4 165.199 149.124 3.225 31.551 o
2 -2 5 630.781 653.432 15.474 3.513 o
2 -2 6 1403.990 1348.490 44.887 0.769 o
2 -2 7 336.383 331.860 13.128 8.555 o
2 -2 8 638.402 705.732 25.363 2.692 o
2 -2 9 337.806 358.915 26.816 4.572 o
2 -2 10 208.797 248.204 18.529 9.222 o
2 -2 11 144.153 154.412 12.934 17.614 o
2 -2 12 6.572 17.652 6.059 126.993 o
2 -2 13 100.741 103.577 20.018 11.316 o
2 -2 14 20.549 27.658 4.935 135.527 o
2 -2 15 38.479 49.821 11.173 35.401 o
2 -1 -15 6.248 13.780 7.263 94.799 o
2 -1 -14 12.113 35.754 10.614 43.889 o
2 -1 -13 107.787 122.718 18.249 12.730 o
2 -1 -12 97.814 108.052 35.940 4.035 o
2 -1 -11 119.934 108.725 38.361 3.531 o
2 -1 -10 426.725 465.663 63.780 1.163 o
2 -1 -9 399.202 371.905 13.505 7.066 o
2 -1 -8 64.961 59.074 4.818 74.261 o
2 -1 -7 275.899 259.365 10.115 12.378 o
2 -1 -6 83.981 76.488 2.410 73.073 o
2 -1 -5 226.531 211.929 6.954 18.008 o
2 -1 -4 273.253 302.295 9.677 11.968 o
2 -1 -3 1649.340 1701.970 27.408 0.688 o
2 -1 -2 842.951 837.167 11.392 2.438 o
2 -1 -1 498.440 514.447 6.855 5.814 o
2 -1 0 258.560 264.048 4.605 15.896 o
2 -1 1 575.007 579.503 9.105 4.569 o
2 -1 2 666.720 619.715 13.172 3.559 o
2 -1 3 74.095 61.576 2.355 86.809 o
2 -1 4 12.289 13.775 1.490 492.870 o
2 -1 5 329.553 286.849 7.754 11.198 o
2 -1 6 161.050 166.015 4.448 29.328 o
2 -1 7 166.473 149.947 4.927 29.017 o
2 -1 8 450.211 442.184 14.299 5.820 o
2 -1 9 36.047 49.966 5.512 90.191 o
2 -1 10 125.495 144.070 10.885 22.570 o
2 -1 11 182.069 184.337 18.715 10.149 o
2 -1 12 190.516 218.553 19.409 9.261 o
2 -1 13 1.037 6.750 5.866 153.248 o
2 -1 14 12.669 19.739 5.496 136.224 o
2 -1 15 17.376 22.740 5.548 124.895 o
2 -1 16 6.303 10.161 2.861 413.475 o
2 0 -15 4.621 3.650 2.789 519.038 o
2 0 -14 2.467 1.340 2.697 640.858 o
2 0 -13 6.807 12.101 4.002 253.373 o
2 0 -12 100.544 94.273 12.290 23.256 o
2 0 -11 10.025 14.898 6.518 110.033 o
2 0 -10 44.059 47.113 8.194 54.470 o
2 0 -9 103.644 114.525 10.056 27.882 o
2 0 -8 5.886 3.166 4.469 238.286 o
2 0 -7 416.548 401.051 19.174 5.430 o
2 0 -6 155.304 156.940 6.085 28.194 o
2 0 -5 266.885 253.453 8.809 13.573 o
2 0 -4 154.735 152.699 3.350 32.889 o
2 0 -3 379.748 408.018 6.461 8.625 o
2 0 -2 524.536 528.484 7.981 5.353 o
2 0 -1 132.557 137.438 2.908 39.720 o
2 0 0 426.580 417.114 6.565 7.602 o
2 0 1 621.837 564.547 7.380 4.359 o
2 0 2 765.958 722.995 18.184 2.645 o
2 0 3 86.622 87.044 2.397 68.135 o
2 0 4 52.686 51.035 2.111 120.849 o
2 0 5 458.112 452.222 15.606 5.464 o
2 0 6 63.297 60.806 3.572 86.946 o
2 0 7 788.907 814.396 17.668 2.446 o
2 0 8 289.017 301.910 8.519 11.982 o
2 0 9 133.833 147.622 7.000 29.921 o
2 0 10 30.739 36.409 6.611 81.636 o
2 0 11 27.257 33.731 10.428 42.691 o
2 0 12 82.838 89.277 10.110 31.635 o
2 0 13 35.010 47.705 9.620 45.463 o
2 0 14 29.827 50.717 7.145 70.465 o
2 0 15 44.427 58.025 6.961 63.954 o
2 0 16 38.932 50.383 7.169 65.903 o
2 1 -15 6.481 7.601 2.461 514.810 o
2 1 -14 18.533 25.683 6.532 96.355 o
2 1 -13 21.476 30.090 12.290 33.036 o
2 1 -12 4.136 6.890 6.145 135.287 o
2 1 -11 211.093 242.829 20.298 8.288 o
2 1 -10 311.918 360.519 36.126 3.153 o
2 1 -9 293.781 325.482 14.185 9.050 o
2 1 -8 474.622 531.975 21.276 4.177 o
2 1 -7 493.855 494.079 15.835 4.918 o
2 1 -6 343.725 341.421 25.921 4.772 o
2 1 -5 2427.820 2357.250 54.254 0.318 o
2 1 -4 1782.990 1776.180 32.155 0.597 o
2 1 -3 1136.720 1120.240 23.692 1.328 o
2 1 -2 3327.930 3346.140 81.664 0.165 o
2 1 -1 1301.440 1226.940 16.569 1.163 o
2 1 0 544.378 482.658 5.742 5.549 o
2 1 1 2123.150 2112.340 36.384 0.435 o
2 1 2 766.337 696.206 9.430 3.044 o
2 1 3 736.634 722.596 11.599 3.041 o
2 1 4 2160.030 2204.340 48.636 0.386 o
2 1 5 4658.090 4860.560 134.059 0.078 o
2 1 6 2424.680 2590.800 69.956 0.274 o
2 1 7 1874.610 2000.830 91.582 0.311 o
2 1 8 275.644 291.669 19.412 7.486 o
2 1 9 627.410 674.514 22.436 2.986 o
2 1 10 260.757 262.967 9.699 13.102 o
2 1 11 181.482 189.736 8.335 20.563 o
2 1 12 308.100 317.581 15.660 8.269 o
2 1 13 156.804 160.102 13.408 16.250 o
2 1 14 11.382 15.311 4.509 190.147 o
2 1 15 22.194 26.818 4.409 151.192 o
2 1 16 28.142 29.981 6.331 90.644 o
2 2 -14 18.136 13.693 5.214 142.457 o
2 2 -13 44.310 49.819 6.975 65.707 o
2 2 -12 54.791 55.493 10.428 36.458 o
2 2 -11 140.447 147.367 18.063 11.892 o
2 2 -10 77.285 94.147 8.183 40.152 o
2 2 -9 87.469 89.412 7.472 41.830 o
2 2 -8 203.602 220.999 11.242 15.179 o
2 2 -7 59.479 66.111 4.081 82.878 o
2 2 -6 32.785 27.843 3.329 161.605 o
2 2 -5 174.013 175.343 8.936 20.884 o
2 2 -4 41.229 39.119 2.822 141.871 o
2 2 -3 203.253 181.781 3.736 23.836 o
2 2 -2 1174.750 1092.360 25.903 1.267 o
2 2 -1 9.879 9.493 2.955 357.589 o
2 2 0 836.747 904.433 15.983 2.235 o
2 2 1 1258.540 1182.630 27.040 1.120 o
2 2 2 1971.900 1952.490 41.199 0.477 o
2 2 3 183.361 188.573 8.089 20.773 o
2 2 4 38.271 43.314 2.614 147.993 o
2 2 5 540.380 573.606 16.864 4.157 o
2 2 6 421.591 440.467 22.998 4.533 o
2 2 7 136.627 150.382 6.872 29.625 o
2 2 8 148.479 143.770 14.004 16.188 o
2 2 9 19.307 18.904 3.567 209.435 o
2 2 10 9.203 12.335 2.845 364.099 o
2 2 11 119.174 120.273 9.343 27.770 o
2 2 12 246.147 255.216 10.561 13.260 o
2 2 13 79.572 83.006 6.968 47.181 o
2 2 14 4.767 11.844 6.198 128.673 o
2 2 15 9.509 18.808 6.518 108.517 o
2 2 16 10.245 18.249 5.587 138.173 o
2 3 -14 0.994 3.538 3.911 337.210 o
2 3 -13 11.323 8.007 10.801 45.079 o
2 3 -12 24.470 27.265 6.145 98.692 o
2 3 -11 25.069 27.791 7.356 76.097 o
2 3 -10 7.171 13.273 4.711 194.745 o
2 3 -9 17.163 19.492 4.905 150.723 o
2 3 -8 17.483 27.493 4.772 147.004 o
2 3 -7 162.315 202.192 14.059 14.433 o
2 3 -6 257.641 256.408 15.673 9.799 o
2 3 -5 291.305 259.276 10.213 11.812 o
2 3 -4 3.244 6.435 2.043 779.566 o
2 3 -3 561.555 586.009 23.170 3.376 o
2 3 -2 991.277 986.672 24.274 1.613 o
2 3 -1 1707.120 1781.820 36.934 0.602 o
2 3 0 1490.020 1573.920 31.102 0.779 o
2 3 1 2442.720 2506.120 72.625 0.271 o
2 3 2 19.451 19.659 1.789 320.840 o
2 3 3 287.537 256.422 12.283 10.893 o
2 3 4 536.509 526.097 13.404 4.728 o
2 3 5 220.224 191.207 9.963 16.298 o
2 3 6 184.897 150.211 15.203 13.391 o
2 3 7 417.790 416.003 23.557 4.538 o
2 3 8 408.345 416.520 50.465 1.741 o
2 3 9 165.602 172.865 19.925 9.708 o
2 3 10 71.008 78.760 9.360 37.206 o
2 3 11 134.139 151.125 11.056 21.341 o
2 3 12 119.857 143.418 14.618 16.541 o
2 3 13 70.103 86.376 12.570 25.103 o
2 3 14 109.079 115.269 14.339 18.054 o
2 3 15 80.013 70.577 10.614 31.287 o
2 3 16 22.491 19.553 5.773 113.791 o
2 4 -13 19.500 14.339 5.028 146.382 o
2 4 -12 53.272 56.983 8.380 48.915 o
2 4 -11 84.549 93.346 7.741 40.790 o
2 4 -10 83.023 107.147 13.190 21.911 o
2 4 -9 141.562 147.582 12.843 18.052 o
2 4 -8 1.773 9.218 4.345 255.782 o
2 4 -7 348.929 384.874 38.640 2.748 o
2 4 -6 242.699 254.843 21.695 7.197 o
2 4 -5 410.467 426.992 34.171 3.035 o
2 4 -4 516.412 483.225 52.793 1.507 o
2 4 -3 938.921 943.468 49.710 1.096 o
2 4 -2 807.319 784.991 19.592 2.361 o
2 4 -1 1060.830 1120.100 44.859 1.040 o
2 4 0 1629.800 1665.460 39.699 0.639 o
2 4 1 1151.090 1156.780 24.355 1.280 o
2 4 2 158.852 152.956 4.307 30.847 o
2 4 3 237.496 253.064 9.941 14.072 o
2 4 4 322.355 328.302 14.426 8.388 o
2 4 5 131.119 124.443 8.347 28.627 o
2 4 6 62.693 52.743 6.052 65.589 o
2 4 7 12.105 21.625 7.342 86.071 o
2 4 8 120.220 123.325 11.453 22.604 o
2 4 9 54.150 71.171 9.060 42.622 o
2 4 10 12.491 14.581 5.058 159.584 o
2 4 11 95.389 111.561 10.021 29.067 o
2 4 12 2.321 4.586 5.214 190.513 o
2 4 13 7.924 18.967 5.758 134.904 o
2 4 14 68.285 79.888 11.732 28.111 o
2 4 15 25.800 20.670 7.263 79.186 o
2 4 16 10.343 16.760 4.842 172.738 o
2 5 -12 4.486 5.028 3.352 385.759 o
2 5 -11 21.054 20.371 4.605 153.332 o
2 5 -10 36.545 34.060 4.957 107.679 o
2 5 -9 20.626 26.400 6.229 100.866 o
2 5 -8 54.529 58.673 10.801 34.492 o
2 5 -7 55.952 57.187 14.711 21.307 o
2 5 -6 504.304 468.173 70.391 0.957 o
2 5 -5 236.470 235.601 26.071 5.779 o
2 5 -4 32.347 31.393 13.594 26.719 o
2 5 -3 35.585 41.285 4.903 105.711 o
2 5 -2 18.637 17.867 3.817 200.142 o
2 5 -1 11.416 9.635 3.376 292.962 o
2 5 0 61.335 71.217 9.683 37.902 o
2 5 1 139.786 155.941 8.473 25.578 o
2 5 2 40.366 41.300 3.574 126.043 o
2 5 3 32.794 28.544 3.260 162.822 o
2 5 4 51.080 45.332 6.471 69.010 o
2 5 5 29.187 34.134 4.691 123.468 o
2 5 6 21.738 23.681 5.680 114.686 o
2 5 7 34.351 24.426 5.058 114.024 o
2 5 8 34.116 42.041 7.546 65.608 o
2 5 9 4.098 16.128 5.190 171.148 o
2 5 10 12.995 13.104 4.983 163.651 o
2 5 11 39.464 47.001 9.032 48.887 o
2 5 12 0.823 6.308 4.189 288.190 o
2 5 13 21.089 10.987 7.076 88.782 o
2 5 14 26.594 31.099 7.635 70.439 o
2 5 15 9.346 11.173 5.028 172.832 o
2 6 -10 24.358 23.277 7.635 73.481 o
2 6 -9 32.315 33.133 16.573 18.655 o
2 6 -8 18.271 32.775 6.704 90.155 o
2 6 -7 8.962 16.573 10.801 44.740 o
2 6 -6 62.778 67.225 14.898 20.296 o
2 6 -5 3.072 16.201 10.242 50.712 o
2 6 -4 217.127 247.671 21.043 7.820 o
2 6 -3 91.999 108.566 15.456 17.082 o
2 6 -2 400.746 445.188 22.100 4.815 o
2 6 -1 248.678 288.348 14.094 10.506 o
2 6 0 18.554 13.686 6.782 95.925 o
2 6 1 84.320 99.369 8.166 38.334 o
2 6 2 190.027 191.215 13.687 14.001 o
2 6 3 413.856 423.357 80.167 0.786 o
2 6 4 255.206 243.594 21.322 7.270 o
2 6 5 295.397 295.769 18.622 7.499 o
2 6 6 161.390 191.520 13.839 14.905 o
2 6 7 206.458 211.723 15.078 11.959 o
2 6 8 157.016 154.183 10.863 19.991 o
2 6 9 26.552 32.216 7.012 79.280 o
2 6 10 54.191 73.184 18.994 13.607 o
2 6 11 12.040 18.808 11.918 36.673 o
2 6 12 2.144 13.408 10.056 53.067 o
2 6 13 19.440 13.966 6.145 110.564 o
2 6 14 13.085 18.436 8.938 61.663 o
2 7 -8 30.004 28.678 5.773 100.614 o
2 7 -7 44.444 57.728 10.801 35.927 o
2 7 -6 63.517 85.102 13.780 22.385 o
2 7 -5 167.893 181.936 22.346 8.162 o
2 7 -4 94.204 112.476 13.035 21.390 o
2 7 -3 44.835 56.797 10.801 35.938 o
2 7 -2 84.726 104.655 24.022 8.483 o
2 7 -1 24.537 33.222 5.924 100.535 o
2 7 0 8.111 10.991 4.980 179.060 o
2 7 1 19.054 16.767 4.691 158.341 o
2 7 2 3.659 11.895 4.339 239.647 o
2 7 3 29.739 18.933 6.052 99.657 o
2 7 4 19.721 23.464 7.263 82.036 o
2 7 5 9.241 23.464 12.104 35.679 o
2 7 6 21.864 25.140 7.263 80.204 o
2 7 7 14.866 22.160 10.987 41.920 o
2 7 8 1.863 10.242 6.518 122.160 o
2 7 9 1.436 5.587 4.842 219.959 o
2 7 10 4.430 2.421 4.842 214.406 o
2 7 11 8.147 8.566 5.587 150.799 o
2 7 12 3.837 1.304 3.911 321.685 o
2 8 -6 22.095 16.760 4.655 153.020 o
2 8 -5 58.244 65.735 7.821 50.316 o
2 8 -4 25.233 37.430 6.518 86.655 o
2 8 -3 12.886 6.890 5.214 160.014 o
2 8 -2 0.695 1.676 4.842 231.299 o
2 8 -1 3.747 13.966 6.145 130.563 o
2 8 0 8.583 15.219 4.057 231.715 o
2 8 1 3.678 6.010 4.048 286.731 o
2 8 2 1.004 1.107 3.299 481.516 o
2 8 3 4.073 2.421 4.469 249.177 o
2 8 4 33.758 40.037 12.663 29.743 o
2 8 5 81.868 85.474 10.801 29.556 o
2 8 6 133.298 147.299 14.153 16.555 o
2 8 7 93.968 102.048 11.546 25.342 o
2 8 8 38.312 39.478 9.497 46.527 o
2 8 9 8.171 11.732 6.331 119.620 o
2 8 10 10.927 16.946 6.890 98.499 o
2 9 -1 23.954 16.946 6.704 91.885 o
2 9 0 23.830 15.270 4.283 165.817 o
2 9 1 17.380 1.676 3.352 281.002 o
2 9 3 15.568 29.236 7.635 76.535 o
2 9 4 38.286 41.527 5.959 84.729 o
2 9 5 67.664 65.549 10.428 33.928 o
2 9 6 116.225 109.683 8.380 31.483 o
3 -8 -2 39.337 16.201 5.587 101.383 o
3 -8 -1 10.319 8.007 2.979 357.689 o
3 -8 0 1.056 4.097 4.097 306.678 o
3 -8 1 0.179 2.793 2.421 848.491 o
3 -8 2 0.541 5.587 2.793 598.303 o
3 -8 3 5.900 3.352 2.607 541.733 o
3 -8 4 21.362 10.242 3.352 232.586 o
3 -7 -9 4.034 8.752 4.469 233.853 o
3 -7 -8 8.814 5.603 4.469 219.812 o
3 -7 -7 4.363 8.011 4.376 242.415 o
3 -7 -6 0.905 8.255 4.582 239.548 o
3 -7 -5 4.438 5.425 2.894 477.952 o
3 -7 -4 9.843 7.111 3.087 353.067 o
3 -7 -3 21.579 18.819 3.843 187.057 o
3 -7 -2 20.433 38.547 9.497 50.826 o
3 -7 -1 30.778 28.305 5.587 103.976 o
3 -7 0 35.522 40.782 9.125 49.918 o
3 -7 1 13.718 19.535 3.687 224.707 o
3 -7 2 20.841 21.798 3.619 195.425 o
3 -7 3 9.095 12.708 8.007 78.211 o
3 -7 4 0.550 1.053 2.820 661.499 o
3 -7 5 4.382 8.685 6.611 116.934 o
3 -7 6 17.798 23.086 3.443 214.034 o
3 -7 7 15.197 15.661 3.605 232.448 o
3 -7 8 14.486 13.780 3.911 219.041 o
3 -6 -11 18.286 26.011 5.400 125.753 o
3 -6 -10 28.686 34.264 3.996 143.373 o
3 -6 -9 55.584 64.736 5.499 71.553 o
3 -6 -8 110.424 124.582 7.827 32.900 o
3 -6 -7 105.259 113.090 7.875 34.498 o
3 -6 -6 33.489 35.401 6.308 84.938 o
3 -6 -5 43.399 51.757 5.722 80.798 o
3 -6 -4 145.067 155.016 22.160 8.700 o
3 -6 -3 334.078 347.487 29.888 4.041 o
3 -6 -2 717.908 742.359 87.430 0.599 o
3 -6 -1 845.965 929.232 46.741 1.243 o
3 -6 0 261.972 271.321 16.760 9.011 o
3 -6 1 51.632 57.981 5.247 78.907 o
3 -6 2 42.087 50.761 5.200 89.582 o
3 -6 3 18.885 30.788 5.477 119.331 o
3 -6 4 46.344 51.695 6.399 70.635 o
3 -6 5 73.259 75.240 9.497 36.498 o
3 -6 6 42.362 54.043 6.429 71.812 o
3 -6 7 16.859 14.788 3.976 203.426 o
3 -6 8 8.086 7.347 3.473 318.032 o
3 -6 9 14.521 16.975 3.526 238.118 o
3 -6 10 4.617 9.863 4.376 236.674 o
3 -5 -12 5.011 2.995 2.412 632.585 o
3 -5 -11 7.456 7.215 5.121 177.892 o
3 -5 -10 2.940 10.938 4.605 222.411 o
3 -5 -9 5.696 15.494 5.400 157.423 o
3 -5 -8 9.797 21.372 8.845 63.459 o
3 -5 -7 26.859 24.427 4.921 128.217 o
3 -5 -6 2.489 10.491 3.803 309.382 o
3 -5 -5 17.370 25.473 5.637 120.348 o
3 -5 -4 28.320 34.189 5.101 114.481 o
3 -5 -3 8.404 15.357 4.097 229.103 o
3 -5 -2 231.898 227.835 14.153 11.704 o
3 -5 -1 133.050 131.801 14.339 16.632 o
3 -5 0 62.408 62.779 8.380 45.865 o
3 -5 1 37.233 41.712 5.578 91.603 o
3 -5 2 31.349 33.455 4.109 135.851 o
3 -5 3 10.231 11.896 4.000 236.214 o
3 -5 4 3.323 2.845 3.076 479.539 o
3 -5 5 25.199 32.902 4.471 137.171 o
3 -5 6 22.566 26.906 4.562 144.931 o
3 -5 7 11.492 14.817 4.906 168.987 o
3 -5 8 5.923 13.532 4.339 225.390 o
3 -5 9 36.236 43.921 6.122 82.869 o
3 -5 10 31.305 31.535 7.834 65.666 o
3 -5 11 20.366 21.020 4.190 171.383 o
3 -5 12 2.632 5.635 2.952 497.315 o
3 -4 -13 36.163 44.855 20.950 11.906 o
3 -4 -12 38.991 37.099 7.635 63.583 o
3 -4 -11 36.267 52.387 10.987 36.480 o
3 -4 -10 26.793 28.119 7.263 76.461 o
3 -4 -9 34.659 50.469 7.337 65.916 o
3 -4 -8 26.519 20.484 7.449 75.882 o
3 -4 -7 19.894 15.127 4.242 178.628 o
3 -4 -6 33.285 30.173 5.007 112.914 o
3 -4 -5 33.907 41.869 6.425 80.609 o
3 -4 -4 166.064 188.623 10.924 18.273 o
3 -4 -3 290.802 300.365 12.620 10.078 o
3 -4 -2 50.894 51.545 4.006 98.204 o
3 -4 -1 94.510 98.254 5.004 50.268 o
3 -4 0 46.175 49.271 3.948 105.621 o
3 -4 1 381.101 375.507 13.057 7.423 o
3 -4 2 342.858 356.723 16.399 7.185 o
3 -4 3 225.539 215.308 18.532 9.216 o
3 -4 4 223.020 206.340 20.763 8.142 o
3 -4 5 289.052 277.093 14.898 9.322 o
3 -4 6 277.163 247.298 14.525 10.084 o
3 -4 7 145.910 151.146 16.760 12.964 o
3 -4 8 173.863 185.077 15.922 12.530 o
3 -4 9 139.162 159.055 12.849 17.872 o
3 -4 10 37.699 34.762 10.428 40.795 o
3 -4 11 35.175 52.845 7.043 68.548 o
3 -4 12 19.085 30.277 6.425 96.204 o
3 -4 13 13.447 19.104 4.099 200.786 o
3 -3 -14 17.148 20.670 4.469 167.910 o
3 -3 -13 34.569 48.231 6.890 71.905 o
3 -3 -12 48.111 49.223 23.650 9.342 o
3 -3 -11 73.910 52.700 8.194 45.451 o
3 -3 -10 94.871 118.554 12.849 21.556 o
3 -3 -9 131.514 150.451 10.828 21.977 o
3 -3 -8 10.293 13.816 4.076 225.644 o
3 -3 -7 50.089 68.182 6.245 66.128 o
3 -3 -6 29.845 38.495 6.983 75.925 o
3 -3 -5 148.626 139.163 7.794 26.889 o
3 -3 -4 178.301 197.189 7.396 21.699 o
3 -3 -3 221.624 239.521 7.424 17.083 o
3 -3 -2 253.895 254.817 6.651 15.386 o
3 -3 -1 0.555 0.882 1.392 2334.310 o
3 -3 0 1.034 2.830 1.597 1520.280 o
3 -3 1 166.007 169.466 5.482 26.975 o
3 -3 2 35.643 35.569 1.908 181.038 o
3 -3 3 14.311 18.464 2.716 299.214 o
3 -3 4 17.348 15.680 1.786 364.827 o
3 -3 5 8.501 10.431 1.929 549.563 o
3 -3 6 70.440 77.809 10.521 32.379 o
3 -3 7 59.852 69.218 7.635 50.650 o
3 -3 8 44.605 53.984 9.206 45.584 o
3 -3 9 4.469 7.124 4.647 220.511 o
3 -3 10 177.115 204.883 27.188 5.912 o
3 -3 11 90.084 94.932 11.918 24.974 o
3 -3 12 55.859 49.796 10.801 34.907 o
3 -3 13 9.009 16.098 3.924 237.981 o
3 -3 14 7.670 8.835 5.121 175.158 o
3 -2 -14 20.794 24.953 7.821 72.108 o
3 -2 -13 7.096 10.987 5.028 179.110 o
3 -2 -12 10.026 14.153 5.587 142.098 o
3 -2 -11 19.359 22.905 8.566 63.191 o
3 -2 -10 29.694 33.339 7.263 73.453 o
3 -2 -9 45.972 52.976 5.657 79.461 o
3 -2 -8 10.021 16.081 4.509 193.283 o
3 -2 -7 84.761 93.275 10.056 31.331 o
3 -2 -6 75.126 73.114 6.372 53.722 o
3 -2 -5 1.144 3.201 1.952 1101.840 o
3 -2 -4 12.684 16.839 2.115 384.091 o
3 -2 -3 137.497 130.506 3.552 38.244 o
3 -2 -2 27.481 27.680 1.533 243.950 o
3 -2 -1 39.871 33.585 1.625 176.301 o
3 -2 0 34.281 33.968 2.350 177.186 o
3 -2 1 15.529 10.591 1.860 417.177 o
3 -2 2 42.206 43.497 2.089 148.522 o
3 -2 3 25.125 25.952 1.551 263.124 o
3 -2 4 52.155 49.255 2.579 117.475 o
3 -2 5 162.973 155.527 6.585 26.482 o
3 -2 6 315.618 321.313 10.387 10.134 o
3 -2 7 172.707 174.756 15.363 13.233 o
3 -2 8 264.009 289.740 18.824 7.895 o
3 -2 9 92.115 100.826 8.032 37.292 o
3 -2 10 61.226 70.928 14.804 20.488 o
3 -2 11 24.905 21.079 5.135 127.539 o
3 -2 12 1.079 4.162 4.787 229.168 o
3 -2 13 17.687 24.681 4.983 141.663 o
3 -2 14 59.082 82.026 7.821 47.814 o
3 -2 15 30.847 40.173 7.821 64.203 o
3 -1 -14 5.469 17.691 7.449 89.758 o
3 -1 -13 35.816 58.845 7.635 60.515 o
3 -1 -12 12.322 26.257 5.959 116.926 o
3 -1 -11 151.585 186.964 20.298 9.569 o
3 -1 -10 469.158 507.010 72.811 0.908 o
3 -1 -9 140.308 135.293 11.266 21.086 o
3 -1 -8 119.773 118.849 6.500 35.808 o
3 -1 -7 842.943 820.886 20.369 2.189 o
3 -1 -6 492.958 498.232 16.509 4.816 o
3 -1 -5 512.182 502.926 13.487 5.026 o
3 -1 -4 2072.490 2064.920 58.292 0.387 o
3 -1 -3 895.744 925.133 15.957 2.059 o
3 -1 -2 791.911 731.446 15.347 2.661 o
3 -1 -1 457.379 429.889 8.482 6.737 o
3 -1 0 265.840 240.357 12.521 11.604 o
3 -1 1 1267.340 1234.700 26.993 1.089 o
3 -1 2 75.671 76.317 2.343 79.433 o
3 -1 3 1044.810 998.370 36.308 1.270 o
3 -1 4 1815.380 1841.100 58.756 0.459 o
3 -1 5 2733.380 2833.620 99.289 0.193 o
3 -1 6 1078.320 1060.500 43.355 1.076 o
3 -1 7 313.494 313.071 16.423 7.931 o
3 -1 8 703.224 681.084 32.017 2.159 o
3 -1 9 94.401 94.934 8.289 36.393 o
3 -1 10 123.037 119.910 13.780 18.208 o
3 -1 11 288.901 293.513 29.236 4.494 o
3 -1 12 95.856 98.651 9.683 30.858 o
3 -1 13 33.556 33.984 5.866 93.068 o
3 -1 14 22.143 30.195 6.264 96.950 o
3 -1 15 13.349 15.532 3.669 237.320 o
3 0 -14 27.171 32.035 14.246 24.875 o
3 0 -13 41.897 51.771 11.546 33.086 o
3 0 -12 11.059 17.834 6.787 100.503 o
3 0 -11 139.046 158.946 17.505 12.310 o
3 0 -10 77.805 81.869 7.972 42.388 o
3 0 -9 21.977 27.147 4.473 149.004 o
3 0 -8 92.991 95.968 6.704 43.281 o
3 0 -7 88.564 90.341 5.816 49.581 o
3 0 -6 42.626 43.999 2.406 141.667 o
3 0 -5 79.355 80.466 2.703 73.399 o
3 0 -4 240.854 241.856 4.607 17.639 o
3 0 -3 174.619 174.078 3.684 27.770 o
3 0 -2 6.044 6.416 1.114 1007.350 o
3 0 -1 256.283 233.528 5.248 16.605 o
3 0 0 652.759 598.076 11.062 3.828 o
3 0 1 477.502 444.046 14.285 5.526 o
3 0 2 552.480 575.349 15.690 4.191 o
3 0 3 45.351 46.135 2.768 128.303 o
3 0 4 252.137 290.060 12.350 11.378 o
3 0 5 386.681 410.611 16.315 6.308 o
3 0 6 222.887 233.372 10.708 14.528 o
3 0 7 135.949 145.148 10.268 22.903 o
3 0 8 0.402 3.955 1.975 1119.040 o
3 0 9 24.695 28.825 3.787 165.722 o
3 0 10 89.725 90.351 8.031 38.745 o
3 0 11 162.714 162.955 17.877 11.389 o
3 0 12 155.506 164.656 10.649 20.073 o
3 0 13 35.055 35.497 6.704 77.780 o
3 0 14 5.359 10.242 5.493 159.252 o
3 0 15 3.174 10.936 4.292 248.924 o
3 0 16 13.288 13.173 3.538 254.132 o
3 1 -14 4.664 6.037 2.273 639.812 o
3 1 -13 8.312 13.147 3.478 292.318 o
3 1 -12 23.914 35.092 4.683 131.258 o
3 1 -11 14.274 18.496 6.645 100.735 o
3 1 -10 10.830 7.532 3.724 269.274 o
3 1 -9 12.513 18.953 5.322 143.810 o
3 1 -8 123.695 142.142 9.687 25.334 o
3 1 -7 514.123 425.391 16.382 4.959 o
3 1 -6 135.213 123.412 5.618 34.906 o
3 1 -5 264.256 252.310 6.926 14.780 o
3 1 -4 379.052 342.565 5.878 9.509 o
3 1 -3 747.438 803.872 14.969 2.705 o
3 1 -2 1450.800 1562.460 29.278 0.817 o
3 1 -1 4052.100 4113.730 99.480 0.112 o
3 1 0 1395.510 1444.750 33.265 0.854 o
3 1 1 1024.740 987.935 15.649 1.726 o
3 1 2 620.327 565.251 14.165 3.920 o
3 1 3 318.328 293.180 17.498 7.613 o
3 1 4 563.379 502.753 11.638 4.780 o
3 1 5 218.014 211.538 10.940 15.021 o
3 1 6 896.695 787.871 22.282 2.035 o
3 1 7 246.825 217.077 12.760 12.391 o
3 1 8 505.068 474.852 20.323 4.293 o
3 1 9 259.809 257.378 16.114 9.510 o
3 1 10 56.152 55.656 5.141 77.833 o
3 1 11 211.167 209.468 15.883 11.265 o
3 1 12 174.741 183.906 8.724 20.792 o
3 1 13 126.473 132.742 10.088 24.628 o
3 1 14 91.336 93.740 14.059 19.964 o
3 1 15 45.625 47.245 7.542 59.897 o
3 1 16 35.654 44.506 8.380 55.862 o
3 2 -14 6.111 10.428 6.704 111.167 o
3 2 -13 45.250 40.716 5.587 85.370 o
3 2 -12 81.583 84.494 15.736 17.487 o
3 2 -11 157.956 158.407 20.391 9.629 o
3 2 -10 73.511 82.792 9.963 33.885 o
3 2 -9 60.668 67.810 7.631 50.644 o
3 2 -8 176.483 177.438 23.665 7.436 o
3 2 -7 370.487 331.914 34.307 3.269 o
3 2 -6 326.917 323.578 19.340 6.689 o
3 2 -5 553.143 566.680 16.156 4.169 o
3 2 -4 849.292 794.409 28.787 1.896 o
3 2 -3 630.468 557.439 21.014 3.324 o
3 2 -2 1305.820 1311.840 37.721 0.908 o
3 2 -1 2545.590 2599.030 49.985 0.294 o
3 2 0 898.458 857.178 17.390 2.098 o
3 2 1 715.946 680.751 12.486 3.192 o
3 2 2 260.765 222.750 7.875 15.106 o
3 2 3 42.233 38.322 3.178 133.451 o
3 2 4 689.631 663.973 21.395 2.844 o
3 2 5 22.041 28.195 1.958 258.360 o
3 2 6 44.397 47.595 2.370 135.070 o
3 2 7 82.091 72.284 6.372 51.499 o
3 2 8 126.158 111.025 8.568 29.526 o
3 2 9 25.246 25.019 8.618 60.103 o
3 2 10 22.508 15.904 4.302 167.578 o
3 2 11 21.172 23.603 4.479 154.355 o
3 2 12 55.307 53.495 6.156 68.083 o
3 2 13 8.028 16.479 4.627 191.979 o
3 2 14 48.896 44.521 5.097 87.984 o
3 2 15 57.237 56.983 9.497 40.879 o
3 2 16 1.724 -0.372 3.724 380.919 o
3 3 -13 2.935 5.028 4.469 248.318 o
3 3 -12 5.827 2.979 5.773 152.100 o
3 3 -11 46.568 54.562 9.870 40.906 o
3 3 -10 1.632 3.810 6.983 110.821 o
3 3 -9 33.813 41.366 7.869 62.240 o
3 3 -8 227.694 250.880 17.352 9.524 o
3 3 -7 521.082 507.760 55.121 1.400 o
3 3 -6 321.402 353.756 24.674 5.155 o
3 3 -5 175.549 178.244 17.598 11.165 o
3 3 -4 152.910 160.995 14.023 15.627 o
3 3 -3 37.030 45.182 5.004 100.143 o
3 3 -2 103.103 104.939 4.629 47.942 o
3 3 -1 81.734 92.560 2.816 67.585 o
3 3 0 177.577 190.679 6.827 22.769 o
3 3 1 66.121 69.783 3.225 83.815 o
3 3 2 171.483 175.668 5.103 26.431 o
3 3 3 99.584 86.620 2.961 59.242 o
3 3 4 152.687 156.010 7.252 26.491 o
3 3 5 6.114 6.817 2.124 624.414 o
3 3 6 290.130 257.927 16.639 8.686 o
3 3 7 81.946 87.174 21.881 10.122 o
3 3 8 42.166 40.880 6.425 75.744 o
3 3 9 31.846 28.785 5.634 101.619 o
3 3 10 24.227 30.877 6.096 98.280 o
3 3 11 71.686 74.029 9.218 38.169 o
3 3 12 61.016 61.360 8.623 44.840 o
3 3 13 12.080 13.814 4.640 182.824 o
3 3 14 106.099 121.394 13.232 20.026 o
3 3 15 31.271 27.560 6.890 79.734 o
3 3 16 3.431 5.028 4.097 285.940 o
3 4 -12 24.975 16.573 5.587 117.618 o
3 4 -11 41.846 57.542 9.125 46.371 o
3 4 -10 89.802 100.955 8.456 36.012 o
3 4 -9 90.712 100.924 9.066 33.556 o
3 4 -8 3.794 10.858 4.718 210.301 o
3 4 -7 2.072 5.744 4.278 271.352 o
3 4 -6 2.658 8.316 4.410 247.099 o
3 4 -5 12.308 17.210 5.630 134.026 o
3 4 -4 877.146 922.458 39.158 1.422 o
3 4 -3 736.290 721.208 26.188 2.342 o
3 4 -2 510.563 527.704 15.329 4.710 o
3 4 -1 360.468 340.221 10.370 8.865 o
3 4 0 148.923 125.766 5.585 32.379 o
3 4 1 257.643 237.096 7.822 14.943 o
3 4 2 925.195 907.252 25.130 1.770 o
3 4 3 945.205 870.481 25.327 1.762 o
3 4 4 531.728 487.523 14.327 4.822 o
3 4 5 546.746 532.377 45.717 1.790 o
3 4 6 518.166 526.460 47.672 1.725 o
3 4 7 274.118 271.079 43.203 2.515 o
3 4 8 299.054 282.176 41.061 2.685 o
3 4 9 47.368 57.809 9.303 43.929 o
3 4 10 24.846 36.957 6.712 83.760 o
3 4 11 76.983 95.757 11.249 28.062 o
3 4 12 3.286 14.822 6.006 135.982 o
3 4 13 13.409 24.438 5.170 142.934 o
3 4 14 82.850 106.257 17.505 14.436 o
3 4 15 7.626 10.614 5.587 149.821 o
3 5 -11 56.711 43.948 6.518 66.067 o
3 5 -10 27.011 24.793 6.712 86.496 o
3 5 -9 11.893 18.883 4.471 185.077 o
3 5 -8 51.807 65.145 9.870 39.058 o
3 5 -7 152.531 168.362 19.460 10.295 o
3 5 -6 106.063 128.518 12.609 21.030 o
3 5 -5 138.151 155.083 20.205 10.100 o
3 5 -4 365.298 342.912 43.948 2.267 o
3 5 -3 24.866 25.724 6.039 101.369 o
3 5 -2 43.876 44.715 5.091 92.316 o
3 5 -1 134.621 126.216 6.546 32.474 o
3 5 0 11.860 21.870 4.586 174.816 o
3 5 1 6.736 10.959 4.749 197.554 o
3 5 2 17.532 10.056 4.872 161.721 o
3 5 3 60.627 49.404 7.542 54.195 o
3 5 4 51.601 53.452 6.739 64.011 o
3 5 5 12.723 22.700 5.318 140.178 o
3 5 6 57.426 68.855 6.905 57.005 o
3 5 7 16.442 26.354 6.475 99.173 o
3 5 8 10.346 21.630 9.125 59.818 o
3 5 9 24.170 23.839 5.662 112.107 o
3 5 10 1.268 15.383 8.097 80.083 o
3 5 11 10.629 9.973 5.499 148.525 o
3 5 12 34.659 31.318 5.718 96.020 o
3 5 13 7.694 16.398 5.773 136.793 o
3 5 14 6.578 23.091 8.194 73.743 o
3 6 -9 0.285 6.944 3.152 478.832 o
3 6 -8 0.922 6.364 3.481 398.804 o
3 6 -7 18.247 24.896 7.293 81.972 o
3 6 -6 86.517 99.441 20.857 10.831 o
3 6 -5 163.967 197.206 18.994 10.168 o
3 6 -4 59.001 63.314 11.173 32.027 o
3 6 -3 3.622 7.076 6.145 135.938 o
3 6 -2 28.252 32.216 8.380 60.431 o
3 6 -1 51.089 56.772 13.873 23.763 o
3 6 0 7.981 14.061 3.911 249.726 o
3 6 1 2.589 4.175 3.925 318.009 o
3 6 2 44.035 43.567 8.659 51.088 o
3 6 3 70.894 70.763 8.938 40.000 o
3 6 4 108.505 95.530 10.987 25.818 o
3 6 5 495.527 452.190 19.275 4.580 o
3 6 6 502.114 495.820 24.586 3.706 o
3 6 7 123.300 119.726 9.569 26.782 o
3 6 8 94.656 101.670 13.315 21.096 o
3 6 9 36.673 45.749 6.245 80.133 o
3 6 10 47.865 56.727 10.056 39.419 o
3 6 11 27.090 30.403 5.247 114.904 o
3 6 12 40.060 38.361 7.449 64.940 o
3 6 13 56.467 61.825 13.222 25.125 o
3 7 -7 30.653 51.955 11.173 36.296 o
3 7 -6 73.262 86.033 15.456 18.286 o
3 7 -5 104.759 121.228 18.994 12.050 o
3 7 -4 87.376 93.668 12.104 24.747 o
3 7 -3 61.379 82.123 11.359 29.991 o
3 7 -2 137.802 143.761 22.905 8.409 o
3 7 -1 75.051 83.426 10.801 30.436 o
3 7 0 53.406 51.639 5.722 74.337 o
3 7 1 63.046 63.330 9.497 39.238 o
3 7 2 64.240 57.115 15.829 18.526 o
3 7 3 37.004 30.726 6.890 75.379 o
3 7 4 175.829 174.487 15.270 13.231 o
3 7 5 414.127 353.257 23.650 4.747 o
3 7 6 330.843 296.833 29.795 4.183 o
3 7 7 158.552 140.781 14.525 15.192 o
3 7 8 41.133 48.044 8.380 53.613 o
3 7 9 7.863 8.938 9.683 56.100 o
3 7 10 6.245 15.270 5.587 148.006 o
3 7 11 24.437 25.326 9.497 51.476 o
3 7 12 46.381 34.823 9.683 44.002 o
3 8 -4 3.000 9.497 4.097 274.051 o
3 8 -3 2.610 4.097 6.331 132.226 o
3 8 -2 0.427 3.352 4.283 289.227 o
3 8 -1 15.404 25.326 9.497 53.810 o
3 8 0 16.601 11.732 5.028 155.005 o
3 8 1 10.105 8.688 3.020 350.856 o
3 8 2 0.144 -0.559 3.352 494.129 o
3 8 3 2.029 3.352 3.724 358.570 o
3 8 4 3.606 7.076 4.097 277.935 o
3 8 5 7.915 8.380 6.890 105.089 o
3 8 6 5.689 7.635 4.469 228.877 o
3 8 7 8.394 8.752 6.890 104.460 o
3 8 8 0.995 4.097 3.724 365.757 o
3 8 9 1.835 7.821 3.724 337.956 o
4 -7 -7 0.246 0.372 2.239 1072.180 o
4 -7 -6 3.555 5.400 3.076 452.165 o
4 -7 -5 2.095 1.800 2.908 567.932 o
4 -7 -4 4.536 4.593 6.890 110.285 o
4 -7 -3 13.550 8.386 3.846 240.750 o
4 -7 -2 31.636 22.006 11.732 35.146 o
4 -7 -1 21.124 16.201 4.655 155.772 o
4 -7 0 0.528 14.525 6.890 109.312 o
4 -7 1 2.563 8.938 6.704 115.862 o
4 -7 2 1.461 2.607 3.352 446.612 o
4 -7 3 0.336 8.380 5.959 148.544 o
4 -7 4 3.179 4.655 5.214 187.846 o
4 -7 5 9.130 10.056 5.587 147.479 o
4 -7 6 1.225 -1.304 2.607 759.067 o
4 -6 -9 0.561 4.220 3.076 522.699 o
4 -6 -8 3.765 6.267 3.224 411.074 o
4 -6 -7 0.572 -0.309 6.611 127.021 o
4 -6 -6 3.118 5.200 7.263 100.828 o
4 -6 -5 39.180 51.529 5.951 80.671 o
4 -6 -4 45.758 55.770 9.614 42.495 o
4 -6 -3 15.877 16.370 4.530 174.134 o
4 -6 -2 14.753 21.405 7.529 80.997 o
4 -6 -1 21.312 32.402 12.104 33.840 o
4 -6 0 34.526 20.112 11.359 36.899 o
4 -6 1 62.472 79.702 9.125 39.789 o
4 -6 2 79.493 96.834 9.683 33.163 o
4 -6 3 44.370 62.197 8.380 50.625 o
4 -6 4 58.529 70.577 8.380 45.860 o
4 -6 5 58.169 36.871 6.331 69.059 o
4 -6 6 39.910 39.481 14.432 23.363 o
4 -6 7 35.715 37.814 10.242 42.058 o
4 -6 8 29.941 30.985 12.570 30.892 o
4 -6 9 26.692 46.555 8.752 54.816 o
4 -5 -11 18.299 18.376 3.631 210.954 o
4 -5 -10 12.798 22.375 3.669 223.655 o
4 -5 -9 9.444 12.698 3.803 254.839 o
4 -5 -8 5.551 8.461 4.935 193.178 o
4 -5 -7 2.616 7.385 5.121 191.634 o
4 -5 -6 7.933 19.317 5.856 131.036 o
4 -5 -5 43.362 50.419 6.398 72.630 o
4 -5 -4 8.112 11.629 5.680 143.920 o
4 -5 -3 34.718 43.244 5.904 87.656 o
4 -5 -2 36.987 40.560 6.699 75.200 o
4 -5 -1 7.772 15.829 6.331 117.603 o
4 -5 0 11.088 12.477 6.145 121.496 o
4 -5 1 59.333 27.560 8.007 54.332 o
4 -5 2 3.201 5.796 6.052 141.568 o
4 -5 3 20.494 24.767 10.056 47.653 o
4 -5 4 9.990 12.849 5.959 129.080 o
4 -5 5 2.188 9.420 3.443 371.110 o
4 -5 6 9.983 17.913 5.680 135.372 o
4 -5 7 8.243 7.483 3.548 306.908 o
4 -5 8 5.846 9.203 4.192 248.772 o
4 -5 9 22.490 21.745 10.428 44.650 o
4 -5 10 76.217 73.990 18.901 13.244 o
4 -5 11 33.704 32.704 15.084 22.087 o
4 -4 -12 2.904 3.393 2.095 858.412 o
4 -4 -11 5.304 15.513 4.059 247.048 o
4 -4 -10 5.138 13.386 3.944 264.827 o
4 -4 -9 9.345 9.641 4.057 241.593 o
4 -4 -8 5.767 8.222 4.242 247.174 o
4 -4 -7 17.665 25.624 5.055 138.317 o
4 -4 -6 38.483 41.379 13.687 25.639 o
4 -4 -5 0.901 8.620 3.803 331.084 o
4 -4 -4 13.480 19.029 5.548 133.617 o
4 -4 -3 62.169 65.329 6.619 58.161 o
4 -4 -2 20.282 21.950 4.740 148.143 o
4 -4 -1 12.899 16.051 8.845 63.301 o
4 -4 0 58.898 70.002 14.339 21.712 o
4 -4 1 58.017 61.086 7.914 50.386 o
4 -4 2 30.727 38.207 5.773 95.414 o
4 -4 3 36.488 35.913 11.173 36.590 o
4 -4 4 93.690 101.675 13.966 19.819 o
4 -4 5 23.070 22.393 6.890 86.892 o
4 -4 6 158.186 150.221 37.430 3.576 o
4 -4 7 86.588 62.942 8.566 39.578 o
4 -4 8 47.906 40.269 14.246 23.407 o
4 -4 9 9.477 3.931 3.548 311.346 o
4 -4 10 34.786 31.450 8.473 57.355 o
4 -4 11 7.790 4.528 3.713 302.325 o
4 -4 12 5.983 1.676 3.166 423.760 o
4 -3 -13 7.400 18.994 4.097 225.422 o
4 -3 -12 41.545 58.100 9.497 43.850 o
4 -3 -11 94.247 57.169 8.380 39.532 o
4 -3 -10 84.356 101.426 21.695 10.146 o
4 -3 -9 113.599 125.379 10.643 24.860 o
4 -3 -8 74.191 98.162 9.502 34.548 o
4 -3 -7 204.120 220.260 34.544 3.892 o
4 -3 -6 354.631 357.932 18.358 6.463 o
4 -3 -5 199.891 214.679 20.577 8.493 o
4 -3 -4 393.809 434.328 17.763 5.781 o
4 -3 -3 300.504 322.562 14.306 8.897 o
4 -3 -2 46.933 52.111 6.128 73.340 o
4 -3 -1 118.652 115.290 7.369 33.710 o
4 -3 0 317.469 338.320 13.626 8.678 o
4 -3 1 48.068 52.299 5.038 86.304 o
4 -3 3 579.428 599.583 27.444 2.902 o
4 -3 4 542.987 611.815 35.288 2.376 o
4 -3 5 438.792 444.427 21.881 4.594 o
4 -3 6 345.588 321.214 60.149 1.361 o
4 -3 7 94.141 99.540 18.994 12.492 o
4 -3 8 128.440 101.188 24.674 7.730 o
4 -3 9 69.460 62.793 15.363 19.115 o
4 -3 10 36.626 35.936 11.173 36.570 o
4 -3 11 78.142 80.984 19.367 12.600 o
4 -3 12 34.064 37.267 14.618 23.221 o
4 -3 13 1.716 7.404 3.496 379.378 o
4 -2 -13 9.623 16.946 4.283 207.427 o
4 -2 -12 26.341 33.892 8.380 60.814 o
4 -2 -11 15.257 21.601 5.587 127.591 o
4 -2 -10 42.056 67.225 11.918 30.642 o
4 -2 -9 10.850 13.758 5.028 165.822 o
4 -2 -8 12.540 21.984 11.918 36.422 o
4 -2 -7 28.938 27.298 5.822 101.313 o
4 -2 -6 20.264 22.316 4.242 167.685 o
4 -2 -5 4.508 8.640 3.443 349.950 o
4 -2 -4 141.328 145.047 7.868 27.243 o
4 -2 -3 132.018 127.101 7.707 29.915 o
4 -2 -2 122.109 117.369 4.764 40.555 o
4 -2 -1 59.938 65.334 3.935 84.284 o
4 -2 0 83.429 84.186 3.695 64.494 o
4 -2 1 137.816 155.132 5.713 31.539 o
4 -2 2 8.374 9.252 3.308 327.683 o
4 -2 3 69.328 61.651 4.267 75.598 o
4 -2 4 190.485 208.158 11.226 16.103 o
4 -2 5 142.087 151.554 8.033 26.445 o
4 -2 6 138.907 148.432 9.886 23.253 o
4 -2 7 29.590 35.821 6.775 79.993 o
4 -2 8 11.037 9.207 5.307 157.118 o
4 -2 9 0.704 -3.054 5.866 160.791 o
4 -2 10 49.190 53.784 15.829 19.190 o
4 -2 11 183.652 193.837 39.851 3.112 o
4 -2 12 41.649 34.981 6.458 77.397 o
4 -2 13 3.836 5.625 7.728 88.924 o
4 -2 14 10.438 13.415 3.152 309.457 o
4 -1 -13 11.251 21.601 6.890 96.261 o
4 -1 -12 6.812 18.249 6.890 101.546 o
4 -1 -11 7.584 11.732 5.214 166.695 o
4 -1 -10 14.451 28.491 9.497 53.643 o
4 -1 -9 16.459 14.606 5.773 124.867 o
4 -1 -8 248.601 245.390 14.649 10.713 o
4 -1 -7 341.192 334.518 12.699 8.582 o
4 -1 -6 104.336 98.534 5.402 45.502 o
4 -1 -5 91.918 97.692 5.532 48.760 o
4 -1 -4 662.659 661.231 14.196 3.410 o
4 -1 -3 632.051 669.082 14.419 3.535 o
4 -1 -2 1124.520 1147.760 23.120 1.335 o
4 -1 -1 1854.720 1973.000 66.363 0.406 o
4 -1 0 900.316 920.855 19.859 1.953 o
4 -1 1 380.524 378.146 9.586 8.275 o
4 -1 2 491.948 520.658 14.640 4.981 o
4 -1 3 216.960 211.729 7.847 17.864 o
4 -1 4 524.312 528.771 13.668 4.788 o
4 -1 5 232.402 225.079 7.528 16.795 o
4 -1 6 320.877 315.924 12.215 9.370 o
4 -1 7 355.540 362.641 14.803 7.435 o
4 -1 8 225.037 218.777 21.207 7.825 o
4 -1 9 28.578 34.414 4.561 127.596 o
4 -1 10 154.875 152.195 33.240 4.420 o
4 -1 11 136.587 139.257 33.706 4.389 o
4 -1 12 100.343 98.627 23.650 8.593 o
4 -1 13 71.932 83.218 23.464 9.078 o
4 -1 14 54.845 57.802 17.970 15.171 o
4 -1 15 19.922 26.824 8.101 68.164 o
4 0 -13 35.056 15.270 4.097 146.704 o
4 0 -12 75.625 89.187 17.970 14.241 o
4 0 -11 62.563 60.788 7.159 54.618 o
4 0 -10 24.836 33.805 5.101 119.363 o
4 0 -9 59.556 62.475 6.308 62.460 o
4 0 -8 249.244 223.467 13.945 11.422 o
4 0 -7 272.511 252.966 14.043 10.384 o
4 0 -6 204.720 183.598 7.061 20.480 o
4 0 -5 291.177 293.237 8.436 12.094 o
4 0 -4 705.575 693.176 16.120 3.031 o
4 0 -3 207.634 203.156 4.978 21.393 o
4 0 -2 1148.550 1268.110 28.826 1.161 o
4 0 -1 1178.960 1266.980 28.323 1.139 o
4 0 0 482.851 484.339 9.906 5.863 o
4 0 1 47.039 47.140 2.688 125.810 o
4 0 2 153.910 153.681 5.606 29.438 o
4 0 3 233.322 248.397 6.903 16.521 o
4 0 4 153.548 139.840 5.963 29.829 o
4 0 5 168.083 184.767 6.663 24.201 o
4 0 6 86.722 88.079 5.663 51.362 o
4 0 7 53.697 54.852 4.716 84.885 o
4 0 8 1.572 7.722 3.362 404.418 o
4 0 9 19.529 15.986 3.374 226.212 o
4 0 10 40.466 43.937 7.640 61.557 o
4 0 11 6.959 8.924 3.904 271.383 o
4 0 12 23.443 17.926 7.159 83.259 o
4 0 13 29.353 28.392 4.653 128.676 o
4 0 14 56.066 50.086 6.518 64.921 o
4 0 15 6.159 5.528 2.410 561.008 o
4 1 -13 6.599 0.931 3.166 420.105 o
4 1 -12 18.573 15.329 3.238 241.414 o
4 1 -11 16.520 17.755 5.493 131.702 o
4 1 -10 3.994 7.772 4.097 273.224 o
4 1 -9 61.994 62.301 7.634 51.050 o
4 1 -8 207.034 175.645 29.143 5.217 o
4 1 -7 593.362 524.764 34.450 2.421 o
4 1 -6 192.456 190.032 16.393 11.582 o
4 1 -5 22.195 18.257 2.603 253.421 o
4 1 -4 98.902 84.229 3.412 58.322 o
4 1 -3 4.793 8.330 2.387 566.149 o
4 1 -2 4.398 16.532 3.225 341.811 o
4 1 -1 73.174 67.149 2.248 85.806 o
4 1 0 46.075 44.388 1.840 142.607 o
4 1 1 305.711 313.406 6.263 12.058 o
4 1 2 75.597 70.217 2.392 81.630 o
4 1 3 169.258 178.365 9.556 20.255 o
4 1 4 196.707 193.422 9.012 18.566 o
4 1 5 38.471 32.489 3.442 140.384 o
4 1 6 299.456 309.039 8.724 11.433 o
4 1 7 50.465 56.562 8.380 49.725 o
4 1 8 4.682 4.807 2.638 545.327 o
4 1 9 121.037 110.885 8.659 29.946 o
4 1 10 72.377 62.482 10.645 32.607 o
4 1 11 20.641 19.532 3.994 181.655 o
4 1 12 87.919 77.010 8.012 40.534 o
4 1 13 50.672 53.964 7.054 61.247 o
4 1 14 55.147 51.556 5.445 76.418 o
4 1 15 19.142 14.663 4.749 158.114 o
4 2 -12 60.271 74.487 9.125 40.703 o
4 2 -11 61.577 68.342 10.428 34.569 o
4 2 -10 97.723 157.541 22.346 9.142 o
4 2 -9 61.948 82.123 12.290 26.771 o
4 2 -8 3.638 13.735 7.635 88.369 o
4 2 -7 74.402 76.033 9.832 34.788 o
4 2 -6 90.581 108.649 13.315 21.131 o
4 2 -5 238.404 249.067 15.881 10.173 o
4 2 -4 1301.070 1216.350 124.767 0.278 o
4 2 -3 923.129 933.142 32.318 1.550 o
4 2 -2 449.983 445.383 15.199 5.649 o
4 2 -1 482.272 444.523 24.935 3.885 o
4 2 0 161.230 155.852 5.445 28.538 o
4 2 1 809.028 801.821 27.046 2.037 o
4 2 2 1527.440 1491.480 48.532 0.654 o
4 2 3 710.547 731.928 24.762 2.472 o
4 2 4 980.434 1065.350 35.170 1.327 o
4 2 5 266.772 290.657 16.201 9.013 o
4 2 6 916.387 903.526 49.069 1.140 o
4 2 7 187.423 172.867 20.309 9.124 o
4 2 8 123.290 122.159 22.532 8.926 o
4 2 9 137.398 107.199 30.912 5.175 o
4 2 10 18.570 26.756 6.797 90.385 o
4 2 11 20.860 33.851 7.337 77.039 o
4 2 12 52.026 66.524 13.780 23.659 o
4 2 13 15.485 15.844 8.287 69.901 o
4 2 14 34.749 40.203 5.007 105.212 o
4 2 15 30.315 27.374 5.400 109.162 o
4 3 -12 71.585 85.288 11.918 26.961 o
4 3 -11 22.026 30.912 10.614 42.577 o
4 3 -10 18.952 24.581 7.635 75.966 o
4 3 -9 55.569 65.644 8.701 45.108 o
4 3 -8 41.176 74.860 13.326 25.432 o
4 3 -7 47.213 59.341 9.646 41.678 o
4 3 -6 362.469 399.540 23.370 4.997 o
4 3 -5 63.380 68.784 11.639 29.456 o
4 3 -4 184.733 205.802 11.963 15.656 o
4 3 -3 100.587 91.931 11.399 25.597 o
4 3 -2 14.076 19.760 4.057 199.794 o
4 3 -1 37.875 42.076 4.607 108.345 o
4 3 0 7.872 13.801 3.199 324.880 o
4 3 1 22.169 19.277 3.168 218.593 o
4 3 2 78.988 73.691 4.034 67.721 o
4 3 3 21.327 26.996 4.527 148.590 o
4 3 4 12.242 16.236 3.669 241.169 o
4 3 5 13.017 15.090 3.908 222.759 o
4 3 6 43.752 44.915 6.487 72.860 o
4 3 7 35.802 26.369 9.683 47.127 o
4 3 8 0.004 6.195 5.200 196.192 o
4 3 9 1.987 -1.221 4.471 267.171 o
4 3 10 42.856 24.462 10.708 39.108 o
4 3 11 31.370 28.595 13.873 25.929 o
4 3 12 2.426 6.109 5.097 195.880 o
4 3 13 0.559 -0.499 3.092 568.808 o
4 3 14 23.329 33.329 7.635 71.482 o
4 3 15 6.009 8.938 7.076 101.604 o
4 4 -11 5.809 5.400 4.469 233.397 o
4 4 -10 2.671 6.890 4.655 227.937 o
4 4 -9 0.052 7.331 11.732 40.076 o
4 4 -8 5.675 11.742 4.603 210.053 o
4 4 -7 142.748 158.075 11.517 19.749 o
4 4 -6 312.607 316.816 36.406 3.171 o
4 4 -5 35.918 40.801 6.517 78.310 o
4 4 -4 177.281 185.147 13.728 14.540 o
4 4 -3 12.321 9.277 4.015 231.372 o
4 4 -2 39.451 49.101 7.263 64.928 o
4 4 -1 163.037 159.104 10.738 19.625 o
4 4 0 8.622 12.531 4.376 213.470 o
4 4 1 74.400 67.767 5.130 63.911 o
4 4 2 250.410 259.108 11.507 12.423 o
4 4 3 126.421 105.227 7.615 32.550 o
4 4 4 905.160 875.674 50.000 1.137 o
4 4 5 888.921 790.391 62.872 0.903 o
4 4 6 672.085 603.001 142.923 0.256 o
4 4 7 328.011 295.154 59.776 1.391 o
4 4 8 136.699 121.143 40.130 3.211 o
4 4 9 117.590 139.119 43.296 2.799 o
4 4 10 56.512 63.442 16.387 17.642 o
4 4 11 119.129 128.544 31.936 4.911 o
4 4 12 65.556 72.152 17.412 15.521 o
4 4 13 75.852 83.225 23.650 8.912 o
4 4 14 53.079 57.089 15.549 19.550 o
4 4 15 3.480 7.635 5.587 161.442 o
4 5 -10 20.505 21.229 4.655 151.634 o
4 5 -9 21.863 32.790 6.611 89.199 o
4 5 -8 60.191 67.458 8.101 47.635 o
4 5 -7 89.318 101.080 10.087 30.184 o
4 5 -6 173.658 189.430 36.499 3.659 o
4 5 -5 186.945 173.397 17.608 10.962 o
4 5 -4 224.747 232.815 15.549 10.879 o
4 5 -3 139.198 160.889 16.127 13.677 o
4 5 -2 224.961 225.674 21.322 7.731 o
4 5 -1 136.361 130.985 8.738 26.721 o
4 5 0 119.154 102.026 7.210 35.249 o
4 5 1 96.147 81.936 8.938 34.653 o
4 5 4 631.812 652.510 50.838 1.419 o
4 5 5 649.129 534.406 97.206 0.522 o
4 5 6 765.949 705.586 118.435 0.354 o
4 5 7 113.157 115.976 35.847 4.011 o
4 5 8 7.859 8.429 5.071 178.025 o
4 5 9 27.506 34.914 12.570 30.936 o
4 5 10 26.695 28.674 5.567 108.684 o
4 5 11 42.217 38.008 15.642 20.209 o
4 5 12 76.368 64.480 21.508 10.659 o
4 5 13 55.648 52.052 24.581 8.616 o
4 5 14 1.413 2.979 3.166 491.854 o
4 6 -8 4.575 8.007 3.911 289.679 o
4 6 -7 0.733 3.840 2.863 593.380 o
4 6 -6 31.112 39.544 9.497 48.150 o
4 6 -5 4.537 5.532 3.310 389.515 o
4 6 -4 10.312 10.614 6.145 123.743 o
4 6 -3 5.753 -2.048 4.842 213.975 o
4 6 -2 22.685 30.354 12.663 31.190 o
4 6 -1 32.520 38.547 8.194 59.774 o
4 6 0 55.299 44.506 8.194 51.474 o
4 6 1 15.581 12.290 5.587 134.283 o
4 6 5 4.833 10.010 4.143 256.772 o
4 6 6 4.175 3.123 3.664 347.402 o
4 6 7 35.663 26.198 8.101 61.896 o
4 6 8 0.095 1.451 4.004 340.416 o
4 6 9 5.930 5.909 3.680 316.007 o
4 6 10 0.055 1.523 2.961 611.146 o
4 6 11 11.015 13.901 7.542 85.397 o
4 6 12 42.709 36.648 10.428 39.806 o
4 6 13 14.273 7.449 3.538 265.324 o
4 7 -6 81.240 98.696 8.752 36.466 o
4 7 -5 70.038 66.480 7.635 48.136 o
4 7 -4 88.467 97.206 10.242 30.004 o
4 7 -3 71.092 99.255 15.829 17.445 o
4 7 -2 35.329 36.126 7.076 72.280 o
4 7 -1 0.967 4.469 4.283 281.831 o
4 7 0 7.518 7.076 4.655 208.088 o
4 7 5 11.263 13.408 4.842 174.751 o
4 7 6 8.154 2.979 3.724 304.140 o
4 7 7 0.439 0.559 5.400 189.353 o
4 7 8 40.481 19.553 5.028 110.118 o
4 7 9 51.847 30.912 5.587 84.088 o
4 7 10 25.696 14.525 4.283 162.078 o
4 7 11 25.069 10.242 3.538 205.367 o
4 8 -2 5.228 3.166 2.607 561.318 o
4 8 -1 4.525 6.704 4.655 220.492 o
4 8 0 11.754 8.938 4.655 190.377 o
4 8 5 1.069 0.931 2.235 980.427 o
4 8 6 2.180 0.000 2.048 1075.020 o
5 -7 -3 1.706 5.400 2.793 568.053 o
5 -7 -2 1.559 3.911 2.793 593.007 o
5 -7 1 0.549 5.773 3.166 481.409 o
5 -7 2 0.137 4.655 2.979 558.028 o
5 -7 3 2.292 4.283 2.793 567.317 o
5 -6 -7 3.185 6.941 2.546 584.125 o
5 -6 -6 1.852 1.848 2.505 739.796 o
5 -6 -5 4.339 6.940 5.214 181.259 o
5 -6 -4 7.107 11.293 3.624 292.227 o
5 -6 -3 2.715 4.780 3.127 460.209 o
5 -6 -2 5.388 4.629 5.493 165.464 o
5 -6 -1 9.343 14.711 8.007 77.549 o
5 -6 0 7.166 9.683 8.566 70.691 o
5 -6 1 4.799 3.538 4.469 242.672 o
5 -6 2 8.326 13.408 5.214 162.973 o
5 -6 3 3.853 9.311 4.283 250.462 o
5 -6 4 12.959 12.849 5.028 161.900 o
5 -6 5 15.607 29.050 5.773 116.415 o
5 -6 6 24.627 30.354 5.773 105.261 o
5 -6 7 21.571 18.436 4.283 167.561 o
5 -5 -9 24.954 32.268 4.129 149.053 o
5 -5 -8 30.494 35.816 4.473 125.738 o
5 -5 -7 41.920 50.146 5.322 88.160 o
5 -5 -6 78.902 92.318 8.145 40.192 o
5 -5 -5 66.344 85.486 9.127 38.541 o
5 -5 -4 25.222 37.802 5.722 101.898 o
5 -5 -3 17.750 19.791 5.140 140.349 o
5 -5 -2 22.713 38.662 6.866 82.031 o
5 -5 -1 12.875 19.180 7.076 91.817 o
5 -5 0 19.778 33.706 8.007 67.971 o
5 -5 1 48.683 34.450 9.125 47.469 o
5 -5 2 55.434 57.010 12.756 26.847 o
5 -5 3 74.762 86.964 9.683 34.554 o
5 -5 4 166.012 210.427 17.132 11.386 o
5 -5 5 61.745 73.743 9.497 38.552 o
5 -5 6 33.665 25.698 10.614 41.052 o
5 -5 7 28.492 45.810 12.290 31.528 o
5 -5 8 11.636 19.553 5.587 134.790 o
5 -5 9 20.406 26.071 5.587 117.387 o
5 -4 -10 4.242 13.350 3.579 311.829 o
5 -4 -9 4.557 7.544 3.076 419.066 o
5 -4 -8 1.785 2.113 3.943 331.328 o
5 -4 -7 9.332 4.571 3.576 306.452 o
5 -4 -6 4.306 14.445 5.363 163.514 o
5 -4 -5 0.900 4.063 3.576 395.037 o
5 -4 -4 8.415 8.966 4.425 217.907 o
5 -4 -3 10.330 11.918 4.830 180.009 o
5 -4 -2 21.060 26.712 6.398 96.600 o
5 -4 -1 37.263 41.512 6.758 73.982 o
5 -4 0 7.114 9.910 4.189 240.743 o
5 -4 1 9.184 14.146 8.101 76.190 o
5 -4 2 13.963 14.661 4.586 179.023 o
5 -4 3 43.690 49.035 11.825 31.808 o
5 -4 4 103.130 110.523 24.860 7.808 o
5 -4 5 12.890 13.594 6.331 112.929 o
5 -4 6 14.257 20.670 10.242 47.846 o
5 -4 7 11.402 18.622 10.242 48.656 o
5 -4 8 2.106 2.793 4.842 222.916 o
5 -4 9 25.252 37.430 5.773 100.986 o
5 -4 10 46.720 70.391 9.311 42.717 o
5 -4 11 39.259 48.603 6.518 73.978 o
5 -3 -11 1.642 4.655 5.028 206.022 o
5 -3 -10 12.824 15.167 6.145 117.605 o
5 -3 -9 69.424 76.884 14.246 21.175 o
5 -3 -8 114.514 131.048 9.868 26.370 o
5 -3 -7 104.960 120.649 8.564 31.743 o
5 -3 -6 59.859 63.784 6.837 57.589 o
5 -3 -5 70.783 75.584 9.209 38.232 o
5 -3 -4 270.441 273.112 16.015 9.198 o
5 -3 -3 274.605 283.279 20.125 7.277 o
5 -3 -2 401.691 451.978 19.512 5.271 o
5 -3 -1 435.077 483.662 19.895 4.810 o
5 -3 0 254.731 294.931 14.473 10.080 o
5 -3 1 95.425 112.600 8.411 34.288 o
5 -3 2 90.233 110.668 7.963 37.007 o
5 -3 3 192.658 214.378 11.454 15.621 o
5 -3 4 82.021 92.286 10.056 31.743 o
5 -3 5 93.536 115.329 12.608 22.276 o
5 -3 6 201.795 184.339 26.536 6.042 o
5 -3 7 67.556 87.709 10.242 33.227 o
5 -3 8 35.336 44.506 7.635 63.562 o
5 -3 9 45.002 54.003 12.104 30.266 o
5 -3 10 53.683 65.363 8.938 44.072 o
5 -3 11 65.599 85.474 8.752 40.556 o
5 -3 12 30.555 34.450 5.587 101.036 o
5 -2 -12 18.432 32.030 6.331 98.012 o
5 -2 -11 9.770 10.614 6.518 112.630 o
5 -2 -10 13.141 18.622 5.028 155.036 o
5 -2 -9 35.714 30.947 8.845 53.597 o
5 -2 -8 132.185 137.167 12.849 18.815 o
5 -2 -7 92.067 98.312 7.794 38.509 o
5 -2 -6 46.616 54.237 7.136 62.071 o
5 -2 -5 124.524 142.270 13.190 18.531 o
5 -2 -4 88.872 96.807 8.311 37.119 o
5 -2 -3 160.710 167.580 11.957 17.783 o
5 -2 -2 390.143 397.659 22.936 4.897 o
5 -2 -1 199.956 221.224 10.491 16.057 o
5 -2 0 41.226 40.807 3.792 120.704 o
5 -2 1 22.482 26.604 3.812 173.859 o
5 -2 2 32.008 33.599 4.042 136.306 o
5 -2 3 3.401 1.648 2.508 678.019 o
5 -2 4 6.193 4.498 3.304 376.440 o
5 -2 5 13.789 22.130 5.621 128.252 o
5 -2 6 7.396 13.780 4.497 207.277 o
5 -2 7 4.470 7.831 3.710 316.296 o
5 -2 8 5.579 4.621 3.548 343.711 o
5 -2 9 14.007 14.153 8.566 66.931 o
5 -2 10 6.726 8.007 5.028 184.380 o
5 -2 11 5.270 17.132 5.773 140.223 o
5 -2 12 5.187 10.620 3.610 311.485 o
5 -2 13 26.261 33.333 4.842 124.507 o
5 -1 -12 14.960 14.153 2.979 287.718 o
5 -1 -11 10.805 11.173 3.724 258.385 o
5 -1 -10 18.531 14.711 6.890 93.158 o
5 -1 -9 69.679 70.949 8.007 45.371 o
5 -1 -8 175.070 152.327 12.477 16.764 o
5 -1 -7 287.703 262.390 10.574 11.691 o
5 -1 -6 17.009 21.488 3.887 195.727 o
5 -1 -5 18.613 19.268 4.445 167.029 o
5 -1 -4 27.188 28.301 4.305 142.868 o
5 -1 -3 13.911 12.321 3.026 298.430 o
5 -1 -2 34.708 31.524 3.377 151.116 o
5 -1 -1 9.515 17.055 3.566 262.581 o
5 -1 0 4.929 8.186 2.730 479.429 o
5 -1 1 15.636 15.920 3.050 270.863 o
5 -1 2 78.280 81.158 5.932 53.976 o
5 -1 3 95.280 98.414 5.702 46.853 o
5 -1 4 68.764 77.217 5.198 63.844 o
5 -1 5 56.235 58.843 4.598 82.722 o
5 -1 6 96.386 108.289 7.266 38.777 o
5 -1 7 15.818 21.976 5.776 120.615 o
5 -1 8 36.601 35.534 5.456 97.122 o
5 -1 9 73.735 72.432 6.846 51.212 o
5 -1 10 53.789 49.324 6.621 65.133 o
5 -1 11 32.792 50.651 10.987 37.086 o
5 -1 12 38.367 38.187 11.173 36.185 o
5 -1 13 51.177 52.311 10.801 35.372 o
5 -1 14 20.828 22.905 3.538 197.499 o
5 0 -11 39.514 31.567 3.631 134.737 o
5 0 -10 57.638 66.543 5.457 70.274 o
5 0 -9 30.862 32.060 6.890 78.602 o
5 0 -8 10.029 13.225 6.097 123.986 o
5 0 -7 53.139 61.346 18.994 13.755 o
5 0 -6 180.259 160.411 16.015 12.611 o
5 0 -5 429.730 387.556 12.784 6.687 o
5 0 -4 737.515 689.432 20.101 2.705 o
5 0 -3 467.655 434.881 16.076 5.378 o
5 0 -2 257.897 266.267 11.044 12.338 o
5 0 -1 205.223 188.242 6.203 21.133 o
5 0 0 280.937 282.306 7.365 13.164 o
5 0 1 416.992 430.891 11.668 6.785 o
5 0 2 989.933 983.404 21.914 1.670 o
5 0 3 324.854 309.260 15.374 8.164 o
5 0 4 284.060 294.583 20.457 6.975 o
5 0 5 387.347 361.392 23.935 4.842 o
5 0 6 173.918 168.573 7.194 23.671 o
5 0 7 175.321 191.455 15.270 12.988 o
5 0 8 28.678 27.305 4.568 133.100 o
5 0 9 23.818 22.862 5.420 119.625 o
5 0 10 39.237 43.649 7.834 60.094 o
5 0 11 0.655 4.745 8.473 76.308 o
5 0 12 15.412 20.854 3.763 209.871 o
5 0 13 38.085 33.298 6.171 84.584 o
5 0 14 15.326 11.595 3.514 249.047 o
5 1 -11 2.796 4.097 4.283 271.389 o
5 1 -10 18.223 29.981 10.987 40.775 o
5 1 -9 32.148 37.616 8.752 54.522 o
5 1 -8 22.038 27.374 8.566 61.408 o
5 1 -7 26.805 40.223 14.711 23.267 o
5 1 -6 205.543 207.634 18.994 9.351 o
5 1 -5 81.094 73.184 11.546 27.816 o
5 1 -4 33.280 42.085 8.752 53.535 o
5 1 -3 121.942 114.679 14.246 17.632 o
5 1 -2 29.684 41.580 7.829 64.296 o
5 1 -1 28.776 27.876 4.640 130.407 o
5 1 0 38.673 43.990 5.267 94.535 o
5 1 1 3.249 8.993 3.619 334.576 o
5 1 2 58.692 56.348 6.122 66.006 o
5 1 3 54.161 53.562 8.938 45.279 o
5 1 4 58.725 62.054 8.004 49.414 o
5 1 5 39.770 37.434 5.810 87.484 o
5 1 6 2.970 2.669 3.490 394.351 o
5 1 7 15.419 10.987 7.076 93.001 o
5 1 8 62.696 69.832 12.290 27.233 o
5 1 9 24.743 26.629 10.056 46.569 o
5 1 10 52.836 40.410 12.290 29.442 o
5 1 11 44.855 56.983 10.801 35.922 o
5 1 12 15.883 19.620 9.683 52.612 o
5 1 13 5.336 6.593 5.214 178.998 o
5 1 14 5.283 5.959 5.400 169.227 o
5 2 -11 2.313 2.979 4.097 301.333 o
5 2 -10 1.443 0.372 4.469 269.516 o
5 2 -9 0.377 -6.145 6.518 130.927 o
5 2 -8 46.754 65.549 15.829 19.052 o
5 2 -7 138.157 136.312 24.581 7.539 o
5 2 -6 322.806 292.922 35.940 3.237 o
5 2 -5 73.267 78.398 18.436 13.831 o
5 2 -4 70.410 68.912 7.561 48.163 o
5 2 -3 122.557 122.165 16.760 14.023 o
5 2 -2 92.368 88.671 7.542 40.516 o
5 2 -1 143.295 160.986 11.395 19.817 o
5 2 0 56.414 56.256 7.028 58.748 o
5 2 1 233.967 232.939 12.802 12.520 o
5 2 2 373.060 414.669 19.898 5.606 o
5 2 3 417.583 460.161 19.275 5.148 o
5 2 4 1156.170 1216.240 45.687 0.932 o
5 2 5 1057.800 1130.480 54.559 0.881 o
5 2 6 477.602 484.081 28.398 3.383 o
5 2 7 269.153 282.585 16.480 8.912 o
5 2 8 121.045 125.884 16.573 14.235 o
5 2 9 162.912 194.599 22.719 7.952 o
5 2 10 51.966 79.702 16.387 17.516 o
5 2 11 94.652 130.726 23.650 8.490 o
5 2 12 141.404 194.412 23.091 7.992 o
5 2 13 42.690 40.447 18.994 14.194 o
5 2 14 22.343 15.932 8.473 64.539 o
5 3 -10 38.055 48.231 7.821 59.809 o
5 3 -9 32.758 41.713 9.497 47.524 o
5 3 -8 83.269 103.538 13.222 21.938 o
5 3 -7 109.544 121.601 15.642 15.898 o
5 3 -6 333.935 343.660 35.475 3.202 o
5 3 -5 119.977 134.288 10.511 24.208 o
5 3 -4 214.579 231.191 13.891 12.351 o
5 3 -3 268.999 279.725 17.115 8.646 o
5 3 -2 142.073 125.735 9.199 25.394 o
5 3 -1 177.947 181.865 16.108 12.298 o
5 3 0 37.136 38.888 4.787 107.587 o
5 3 1 150.942 141.701 12.995 17.505 o
5 3 2 94.749 89.847 7.300 40.937 o
5 3 3 302.657 307.090 16.045 8.300 o
5 3 4 1229.300 1157.290 44.046 0.927 o
5 3 5 839.847 795.528 41.486 1.465 o
5 3 6 302.673 308.359 18.249 7.453 o
5 3 7 90.535 78.117 14.153 20.224 o
5 3 8 1.495 24.581 14.153 27.007 o
5 3 9 15.588 33.147 10.801 42.194 o
5 3 10 38.035 50.838 12.290 30.350 o
5 3 11 84.678 113.221 20.484 11.082 o
5 3 12 73.648 63.612 28.771 6.296 o
5 3 13 10.371 8.901 3.260 317.162 o
5 3 14 3.529 2.685 2.979 502.094 o
5 4 -9 0.229 7.635 4.283 276.376 o
5 4 -8 7.730 9.870 5.214 168.600 o
5 4 -7 13.495 22.160 11.918 36.298 o
5 4 -6 12.892 10.248 6.611 106.897 o
5 4 -5 1.143 8.866 5.151 191.885 o
5 4 -4 22.422 30.639 5.982 102.640 o
5 4 -3 7.729 11.835 5.266 163.562 o
5 4 -2 57.200 48.223 7.356 57.118 o
5 4 -1 121.344 81.857 16.853 14.533 o
5 4 0 27.366 29.677 5.592 106.801 o
5 4 1 3.399 9.870 5.400 169.054 o
5 4 2 17.512 21.409 4.824 151.207 o
5 4 3 11.734 11.685 5.587 141.262 o
5 4 4 75.382 63.032 9.497 37.149 o
5 4 5 15.762 20.177 11.359 39.469 o
5 4 6 2.199 9.404 5.189 185.435 o
5 4 7 5.484 16.387 7.821 82.616 o
5 4 8 17.692 37.802 11.173 39.090 o
5 4 9 11.003 33.333 10.614 44.304 o
5 4 10 23.082 29.795 9.683 49.629 o
5 4 11 46.522 52.700 10.428 37.920 o
5 4 12 41.663 40.354 20.205 12.685 o
5 4 13 28.199 24.204 14.525 24.177 o
5 4 14 5.185 8.007 3.538 332.551 o
5 5 -8 64.604 64.804 7.263 52.508 o
5 5 -7 95.273 100.931 10.428 28.439 o
5 5 -6 168.225 165.168 15.177 13.708 o
5 5 -5 167.252 170.469 23.464 7.658 o
5 5 -4 163.265 178.172 20.670 9.219 o
5 5 -3 165.149 169.237 10.380 19.678 o
5 5 -2 12.053 17.796 4.345 193.416 o
5 5 -1 16.510 19.367 5.773 121.525 o
5 5 0 110.040 113.087 16.480 14.883 o
5 5 1 218.802 196.461 15.270 11.686 o
5 5 2 270.828 220.855 21.974 6.967 o
5 5 4 112.711 106.331 12.849 20.826 o
5 5 5 14.253 16.760 7.449 84.210 o
5 5 6 5.847 26.071 13.780 28.082 o
5 5 7 40.808 55.679 10.987 35.635 o
5 5 8 45.905 50.651 10.801 36.217 o
5 5 9 152.202 175.046 16.946 12.308 o
5 5 10 48.314 72.998 16.201 18.113 o
5 5 11 33.889 46.927 8.380 56.040 o
5 5 12 38.416 51.066 23.091 9.859 o
5 5 13 30.972 41.899 9.497 47.911 o
5 6 -6 15.964 17.877 4.655 165.973 o
5 6 -5 12.037 8.591 6.890 101.191 o
5 6 -4 21.813 20.330 7.635 75.574 o
5 6 -3 26.682 32.402 10.801 40.454 o
5 6 -2 2.041 5.773 4.283 270.881 o
5 6 -1 4.673 6.331 4.283 254.068 o
5 6 6 10.840 16.946 8.752 65.100 o
5 6 7 14.778 18.622 9.125 58.892 o
5 6 8 1.413 -2.235 4.097 320.383 o
5 6 9 7.353 6.704 4.655 209.398 o
5 6 10 0.219 5.400 4.097 308.129 o
5 6 11 2.728 6.331 6.145 137.932 o
5 7 -4 0.142 1.304 2.421 897.328 o
5 7 -3 8.192 13.966 3.538 283.937 o
5 7 -2 7.779 9.497 5.959 134.957 o
5 7 -1 26.793 13.408 3.911 176.250 o
6 -6 -3 7.000 7.182 4.842 196.750 o
6 -6 -2 4.609 9.169 5.307 172.128 o
6 -6 -1 4.506 6.498 3.166 410.084 o
6 -6 0 2.982 1.117 2.793 592.227 o
6 -6 2 4.873 10.987 3.724 298.553 o
6 -6 3 14.561 18.436 4.283 187.708 o
6 -5 -6 29.751 41.057 4.830 114.491 o
6 -5 -5 28.485 42.361 7.203 72.542 o
6 -5 -4 53.698 57.976 6.179 67.529 o
6 -5 -3 103.393 115.592 9.963 28.113 o
6 -5 -2 106.578 129.753 10.336 26.059 o
6 -5 -1 82.787 97.447 8.139 38.931 o
6 -5 0 30.696 36.566 9.032 52.537 o
6 -5 1 29.467 31.657 6.704 82.560 o
6 -5 2 27.626 43.644 15.829 20.268 o
6 -5 3 13.529 10.483 3.548 259.764 o
6 -5 4 22.851 24.208 5.773 110.623 o
6 -5 5 30.988 40.410 10.056 43.946 o
6 -5 6 16.162 28.491 8.752 61.105 o
6 -5 7 8.580 14.898 4.283 215.536 o
6 -4 -8 21.652 21.329 3.127 218.509 o
6 -4 -7 22.972 33.409 5.322 116.379 o
6 -4 -6 12.881 13.135 7.914 77.689 o
6 -4 -5 2.945 4.320 2.857 531.124 o
6 -4 -4 28.518 38.108 5.403 105.100 o
6 -4 -3 52.240 64.651 10.987 33.560 o
6 -4 -2 46.261 51.596 6.890 65.311 o
6 -4 -1 24.655 26.964 5.457 114.863 o
6 -4 0 2.621 17.318 6.890 105.877 o
6 -4 1 2.569 3.911 5.587 167.732 o
6 -4 2 4.397 9.804 3.891 286.827 o
6 -4 3 9.682 10.062 3.937 248.994 o
6 -4 4 3.625 3.352 3.340 410.517 o
6 -4 5 8.130 8.950 3.748 279.855 o
6 -4 6 0.319 4.283 6.890 114.900 o
6 -4 7 1.725 -1.304 6.145 144.847 o
6 -4 8 1.034 3.166 3.724 370.538 o
6 -4 9 0.646 0.745 3.166 532.482 o
6 -3 -9 53.453 56.611 5.028 80.677 o
6 -3 -8 76.215 75.096 18.156 14.158 o
6 -3 -7 28.096 28.531 5.400 111.094 o
6 -3 -6 14.719 19.170 5.540 131.840 o
6 -3 -5 3.138 12.041 4.640 216.549 o
6 -3 -4 20.816 21.342 4.719 148.460 o
6 -3 -3 4.299 14.175 7.356 93.970 o
6 -3 -2 1.053 2.313 3.614 396.714 o
6 -3 -1 5.856 9.038 4.598 214.979 o
6 -3 0 7.284 2.048 6.704 114.435 o
6 -3 1 10.547 22.532 8.007 74.918 o
6 -3 2 58.687 70.391 18.063 14.778 o
6 -3 3 29.877 41.067 9.395 49.077 o
6 -3 4 34.821 56.189 10.380 39.779 o
6 -3 5 27.816 33.806 8.365 60.470 o
6 -3 6 15.544 21.773 4.691 160.680 o
6 -3 7 28.662 34.738 6.059 93.359 o
6 -3 8 15.102 17.318 5.400 137.678 o
6 -3 9 32.848 37.989 9.311 49.414 o
6 -3 10 38.663 48.417 5.773 84.700 o
6 -3 11 12.326 20.670 5.400 139.580 o
6 -2 -9 3.755 7.821 3.352 377.592 o
6 -2 -8 4.210 10.446 4.207 252.771 o
6 -2 -7 2.499 14.876 4.519 222.915 o
6 -2 -6 53.248 63.184 7.649 53.508 o
6 -2 -5 319.790 334.469 15.078 8.143 o
6 -2 -4 159.206 159.503 10.183 20.718 o
6 -2 -3 78.609 75.301 6.983 48.458 o
6 -2 -2 169.266 197.626 16.595 11.901 o
6 -2 -1 34.878 42.736 5.609 92.669 o
6 -2 0 100.989 104.154 7.624 36.919 o
6 -2 1 316.460 337.293 23.734 5.480 o
6 -2 2 139.448 127.516 11.378 21.212 o
6 -2 3 86.728 86.370 10.614 29.591 o
6 -2 4 99.001 104.017 8.025 35.803 o
6 -2 5 64.688 69.980 8.928 41.348 o
6 -2 6 53.013 62.082 10.094 37.925 o
6 -2 7 30.812 35.005 5.279 106.925 o
6 -2 8 0.976 2.391 3.481 425.972 o
6 -2 9 19.624 34.264 9.683 49.916 o
6 -2 10 0.511 -1.676 3.538 437.931 o
6 -2 11 5.021 4.469 3.352 382.580 o
6 -2 12 11.534 14.153 2.979 315.352 o
6 -1 -9 5.788 10.987 5.214 172.047 o
6 -1 -8 24.474 24.953 4.469 146.254 o
6 -1 -7 5.556 8.938 4.097 260.277 o
6 -1 -6 44.446 35.504 4.704 102.770 o
6 -1 -5 50.706 50.669 6.090 72.042 o
6 -1 -4 6.388 8.858 3.025 393.315 o
6 -1 -3 5.647 3.510 4.953 199.690 o
6 -1 -2 28.489 24.947 3.592 167.941 o
6 -1 -1 68.124 73.232 6.529 55.120 o
6 -1 0 3.367 7.906 2.645 537.562 o
6 -1 1 9.150 6.391 2.824 406.002 o
6 -1 2 27.537 33.655 4.621 128.260 o
6 -1 3 15.747 15.681 3.957 207.072 o
6 -1 4 76.951 85.486 6.783 48.618 o
6 -1 5 0.555 8.315 4.376 261.908 o
6 -1 6 1.660 4.103 3.521 395.882 o
6 -1 7 4.408 7.128 4.842 205.758 o
6 -1 8 9.002 9.045 3.824 266.289 o
6 -1 9 3.560 2.046 5.680 162.479 o
6 -1 10 37.065 32.676 6.185 85.335 o
6 -1 11 15.202 10.056 3.911 224.049 o
6 -1 12 12.456 13.966 4.842 170.867 o
6 0 -9 15.683 18.808 4.469 174.291 o
6 0 -8 67.111 61.266 12.477 26.623 o
6 0 -7 117.235 101.675 11.173 24.320 o
6 0 -6 170.529 146.927 13.780 15.492 o
6 0 -5 54.489 53.817 9.125 43.979 o
6 0 -4 31.301 28.337 8.161 62.471 o
6 0 -3 156.806 159.720 15.084 14.274 o
6 0 -2 79.689 92.609 9.606 33.732 o
6 0 -1 125.932 126.526 11.081 22.819 o
6 0 0 106.568 108.148 10.103 27.778 o
6 0 1 186.247 232.670 19.746 9.020 o
6 0 2 269.456 292.684 19.188 7.649 o
6 0 3 513.707 551.343 25.184 3.458 o
6 0 4 574.387 653.946 39.768 1.993 o
6 0 5 665.896 733.618 35.966 1.975 o
6 0 6 173.259 207.448 32.588 4.415 o
6 0 7 153.931 161.265 28.678 5.674 o
6 0 8 108.537 125.325 24.581 7.849 o
6 0 9 71.413 85.102 13.966 21.481 o
6 0 10 48.974 66.480 12.290 28.597 o
6 0 11 56.908 91.992 18.063 14.552 o
6 0 12 83.859 87.895 13.408 21.958 o
6 1 -9 33.907 37.802 6.145 86.417 o
6 1 -8 43.189 59.404 13.035 26.790 o
6 1 -7 118.222 125.884 13.408 18.925 o
6 1 -6 155.330 150.279 15.270 14.276 o
6 1 -5 71.113 87.337 11.918 26.912 o
6 1 -4 37.653 58.473 13.966 24.278 o
6 1 -3 302.910 330.724 23.277 5.734 o
6 1 -2 39.226 29.881 6.420 81.118 o
6 1 -1 71.696 73.434 7.624 46.824 o
6 1 0 125.817 138.995 12.021 20.563 o
6 1 1 3.755 16.401 6.027 133.228 o
6 1 2 137.640 162.122 16.931 12.866 o
6 1 3 419.041 438.004 24.642 4.283 o
6 1 4 618.706 665.196 34.535 2.209 o
6 1 5 594.173 618.147 58.286 1.208 o
6 1 6 18.646 25.108 5.592 120.185 o
6 1 7 1.239 8.194 7.076 106.296 o
6 1 8 12.073 17.318 7.449 85.433 o
6 1 9 5.982 12.663 7.821 83.427 o
6 1 10 19.907 25.326 16.760 18.815 o
6 1 11 67.540 80.819 11.918 27.526 o
6 1 12 30.897 46.555 11.732 33.791 o
6 1 13 2.036 5.028 3.352 418.905 o
6 2 -9 1.108 5.400 3.911 327.647 o
6 2 -8 5.234 17.318 5.773 140.125 o
6 2 -7 12.046 23.650 6.518 103.544 o
6 2 -6 32.991 31.471 8.194 60.885 o
6 2 -5 4.272 5.028 6.145 136.523 o
6 2 -4 13.591 13.408 7.263 89.480 o
6 2 -3 9.666 21.601 10.428 47.126 o
6 2 -2 186.254 186.405 16.946 11.341 o
6 2 -1 16.693 15.229 8.566 65.660 o
6 2 0 47.813 44.027 6.509 70.631 o
6 2 1 13.441 18.652 5.262 144.718 o
6 2 2 32.043 41.381 6.436 81.837 o
6 2 3 42.155 45.417 6.773 70.122 o
6 2 4 120.206 124.563 10.153 25.444 o
6 2 5 28.740 29.438 6.331 90.384 o
6 2 6 74.961 75.323 8.188 42.618 o
6 2 7 22.719 45.996 17.877 16.304 o
6 2 8 3.281 0.000 7.263 102.934 o
6 2 9 5.741 14.525 9.683 55.919 o
6 2 10 46.738 75.977 15.270 20.019 o
6 2 11 104.130 153.817 23.650 8.279 o
6 2 12 19.997 25.884 7.076 84.388 o
6 2 13 9.908 15.084 6.331 115.505 o
6 3 -8 118.171 140.595 16.760 13.884 o
6 3 -7 168.545 219.924 16.387 11.811 o
6 3 -6 157.466 167.411 16.015 13.158 o
6 3 -5 242.558 235.939 19.925 8.082 o
6 3 -4 175.752 196.461 27.188 5.948 o
6 3 -3 62.236 62.569 10.428 34.879 o
6 3 -2 35.388 51.955 9.125 48.562 o
6 3 -1 52.676 94.413 17.318 15.712 o
6 3 0 119.216 137.243 15.084 16.032 o
6 3 1 500.680 498.644 63.780 1.124 o
6 3 2 300.554 302.896 20.763 6.642 o
6 3 3 143.979 154.813 10.858 20.863 o
6 3 4 94.009 101.619 9.014 33.203 o
6 3 5 11.717 11.413 4.698 184.215 o
6 3 6 2.433 13.207 5.938 141.501 o
6 3 7 220.554 247.671 25.884 5.908 o
6 3 8 68.102 95.716 16.387 16.679 o
6 3 9 49.498 75.605 21.043 11.392 o
6 3 10 102.427 142.644 25.884 7.166 o
6 3 11 39.673 64.432 15.829 19.358 o
6 3 12 15.851 16.946 5.959 118.337 o
6 3 13 36.859 45.624 6.145 81.500 o
6 4 -7 3.322 10.801 4.283 249.331 o
6 4 -6 5.315 9.125 4.842 199.136 o
6 4 -5 26.663 23.836 6.518 90.722 o
6 4 -4 6.238 3.166 5.028 193.185 o
6 4 -3 7.148 12.663 5.959 133.479 o
6 4 -2 8.263 8.566 7.821 83.288 o
6 4 -1 2.851 9.683 5.959 142.908 o
6 4 0 7.316 1.676 5.028 192.140 o
6 4 1 12.663 13.222 9.497 56.206 o
6 4 2 15.199 13.222 9.311 57.504 o
6 4 3 23.739 24.191 8.456 62.653 o
6 4 4 6.141 6.649 6.611 116.080 o
6 4 5 64.183 47.343 8.938 43.749 o
6 4 6 44.030 31.825 5.363 93.577 o
6 4 7 16.642 15.829 8.938 60.901 o
6 4 8 6.123 14.525 12.290 35.493 o
6 4 9 4.233 9.683 7.449 93.534 o
6 4 10 7.382 18.808 7.449 88.055 o
6 4 11 0.016 -0.559 4.283 304.295 o
6 4 12 9.710 20.670 5.400 144.283 o
6 5 -6 8.382 11.732 3.724 271.484 o
6 5 -5 9.809 14.525 4.655 187.722 o
6 5 -4 7.434 19.739 5.400 149.505 o
6 5 -3 20.430 26.629 10.056 47.469 o
6 5 -2 24.146 37.430 7.263 75.344 o
6 5 -1 124.422 126.629 12.104 20.897 o
6 5 0 101.493 93.296 9.683 30.485 o
6 5 1 75.923 80.633 9.497 35.646 o
6 5 2 72.859 54.748 8.007 46.602 o
6 5 3 134.557 96.647 9.870 26.080 o
6 5 5 49.646 44.693 8.380 51.606 o
6 5 6 74.962 68.901 10.056 34.273 o
6 5 7 42.762 56.797 9.497 43.734 o
6 5 8 10.678 15.829 9.683 54.434 o
6 5 9 40.876 45.437 8.194 55.753 o
6 5 10 73.444 86.778 9.311 36.364 o
6 5 11 50.903 68.528 7.635 53.514 o
6 6 -2 42.466 22.346 3.538 140.160 o
6 6 7 7.234 7.076 3.538 318.269 o
6 6 8 1.248 10.801 5.959 144.727 o
6 6 9 16.673 14.153 3.724 221.058 o
7 -4 -4 42.217 45.515 3.996 112.137 o
7 -4 -3 18.591 20.659 3.409 217.803 o
7 -4 -2 7.942 12.589 4.339 218.793 o
7 -4 -1 12.074 18.492 3.548 245.363 o
7 -4 0 30.011 43.948 7.263 70.562 o
7 -4 1 41.707 54.748 8.938 48.079 o
7 -4 2 10.083 10.088 3.356 303.718 o
7 -4 3 7.440 8.534 4.655 205.700 o
7 -4 4 16.201 18.840 3.443 230.843 o
7 -4 5 10.912 17.505 4.097 213.672 o
7 -4 6 1.183 4.469 2.979 534.525 o
7 -3 -6 3.920 3.670 4.283 265.902 o
7 -3 -5 1.263 7.716 3.996 304.680 o
7 -3 -4 2.060 1.060 2.723 649.274 o
7 -3 -3 11.915 13.842 3.750 242.761 o
7 -3 -2 12.432 19.043 5.639 132.047 o
7 -3 -1 1.293 3.069 3.445 424.169 o
7 -3 0 0.647 11.751 6.425 126.082 o
7 -3 1 0.197 4.842 5.959 152.119 o
7 -3 2 18.915 42.830 14.898 23.081 o
7 -3 3 18.760 13.270 3.925 202.128 o
7 -3 4 11.908 14.418 3.651 249.165 o
7 -3 5 3.786 3.721 3.710 341.176 o
7 -3 6 2.178 6.476 7.914 85.734 o
7 -3 7 0.250 0.637 2.038 1265.720 o
7 -3 8 5.804 6.331 3.166 393.488 o
7 -2 -6 23.351 18.961 3.081 218.685 o
7 -2 -5 29.776 31.832 5.680 101.215 o
7 -2 -4 29.995 34.665 4.562 125.134 o
7 -2 -3 35.379 42.193 7.247 68.561 o
7 -2 -2 52.366 47.624 5.189 82.807 o
7 -2 -1 47.453 55.313 6.890 63.937 o
7 -2 0 48.267 65.850 10.801 34.849 o
7 -2 1 125.097 130.368 18.249 12.250 o
7 -2 2 133.001 130.975 19.087 11.302 o
7 -2 3 189.365 206.163 17.877 10.377 o
7 -2 4 227.673 227.123 14.525 11.572 o
7 -2 5 165.216 173.439 12.477 16.730 o
7 -2 6 84.892 83.238 8.032 40.423 o
7 -2 7 52.675 49.038 4.856 86.287 o
7 -2 8 31.542 29.509 3.857 146.473 o
7 -2 9 20.868 17.971 4.089 178.878 o
7 -1 -5 27.791 15.084 5.400 120.046 o
7 -1 -4 17.614 22.666 6.257 105.002 o
7 -1 -3 38.213 34.585 5.663 92.383 o
7 -1 -2 13.033 21.073 7.263 87.194 o
7 -1 -1 3.476 13.086 6.296 126.017 o
7 -1 0 0.970 -0.540 3.264 503.255 o
7 -1 1 9.616 11.576 5.586 145.194 o
7 -1 2 62.622 56.786 6.956 56.904 o
7 -1 3 211.704 189.950 28.212 5.424 o
7 -1 4 279.929 280.073 23.650 6.027 o
7 -1 5 71.243 75.232 13.035 24.137 o
7 -1 6 9.896 12.104 6.890 101.535 o
7 -1 7 3.105 2.235 4.842 219.984 o
7 -1 8 1.120 8.194 5.773 156.289 o
7 -1 9 3.832 15.829 11.732 39.016 o
7 -1 10 20.466 9.870 9.125 58.484 o
7 0 -7 5.443 5.773 4.842 204.487 o
7 0 -6 5.902 10.428 3.724 292.943 o
7 0 -5 3.758 8.752 4.469 235.139 o
7 0 -4 5.129 4.838 4.190 265.243 o
7 0 -3 14.439 19.990 4.339 182.700 o
7 0 -2 14.724 14.495 7.542 82.880 o
7 0 -1 23.177 29.470 6.365 94.271 o
7 0 0 0.220 4.273 4.819 229.755 o
7 0 1 11.766 16.573 5.140 155.267 o
7 0 2 1.181 1.586 4.313 286.223 o
7 0 3 35.436 34.666 6.218 85.254 o
7 0 4 33.218 41.860 8.400 56.888 o
7 0 5 3.242 13.594 12.663 33.839 o
7 0 6 10.302 20.112 11.732 37.903 o
7 0 7 14.818 12.849 12.477 33.681 o
7 0 8 8.273 19.739 12.477 33.995 o
7 0 9 15.441 41.341 14.525 24.413 o
7 0 10 47.415 52.886 9.497 43.186 o
7 0 11 36.631 47.672 6.331 78.321 o
7 1 -7 123.809 142.085 14.525 16.539 o
7 1 -6 120.448 133.891 10.614 23.957 o
7 1 -5 135.307 136.498 12.477 19.272 o
7 1 -4 75.981 81.936 10.242 32.495 o
7 1 -3 44.577 56.424 9.683 42.230 o
7 1 -2 16.301 32.664 12.756 31.257 o
7 1 -1 45.377 53.168 6.983 64.383 o
7 1 0 259.438 260.984 43.855 2.479 o
7 1 1 147.546 161.502 17.412 12.161 o
7 1 2 178.802 189.728 13.097 15.055 o
7 1 3 74.452 85.851 10.456 31.626 o
7 1 4 4.306 4.463 4.025 290.494 o
7 1 5 21.686 34.424 6.979 82.190 o
7 1 6 7.040 21.229 8.752 65.727 o
7 1 7 88.005 120.670 15.456 17.002 o
7 1 8 63.781 73.743 13.035 24.720 o
7 1 9 35.134 50.465 11.359 34.860 o
7 1 10 28.321 33.892 9.683 47.955 o
7 1 11 28.817 44.693 7.263 70.974 o
7 2 -7 6.598 9.125 4.097 253.871 o
7 2 -6 0.215 2.607 3.911 349.293 o
7 2 -5 12.566 21.043 8.938 61.396 o
7 2 -4 2.446 6.331 9.311 62.546 o
7 2 -3 6.772 5.028 5.959 140.206 o
7 2 -2 26.881 29.981 7.263 75.891 o
7 2 -1 4.131 12.849 10.056 52.661 o
7 2 0 0.876 7.296 4.856 217.565 o
7 2 1 0.082 6.282 4.926 216.929 o
7 2 2 19.746 18.991 6.229 105.395 o
7 2 3 16.354 25.013 6.785 93.028 o
7 2 4 54.501 61.733 8.887 44.617 o
7 2 5 32.539 33.617 6.037 90.984 o
7 2 6 15.325 27.747 14.898 23.652 o
7 2 7 4.346 -2.421 5.959 148.874 o
7 2 8 3.901 10.056 8.194 78.336 o
7 2 9 8.453 3.538 7.263 97.103 o
7 2 10 5.056 10.801 6.145 130.962 o
7 2 11 5.314 8.380 5.400 166.263 o
7 3 -6 0.932 6.145 4.097 299.816 o
7 3 -5 23.137 26.071 5.959 104.758 o
7 3 -4 10.457 12.104 5.587 143.155 o
7 3 -3 37.428 59.218 8.380 53.050 o
7 3 -2 66.862 72.811 9.497 37.755 o
7 3 -1 156.800 189.012 15.829 13.046 o
7 3 0 94.885 97.951 11.546 25.439 o
7 3 1 92.661 102.607 12.663 22.642 o
7 3 2 141.100 139.678 24.302 7.638 o
7 3 3 118.059 115.839 19.087 11.746 o
7 3 4 85.040 79.358 9.736 33.407 o
7 3 5 82.481 90.617 10.759 29.346 o
7 3 6 59.964 73.556 13.780 22.950 o
7 3 7 45.876 52.141 11.918 31.024 o
7 3 8 30.804 70.577 16.201 18.805 o
7 3 9 40.649 50.651 10.242 40.083 o
7 3 10 112.726 157.355 13.408 18.397 o
7 3 11 39.478 57.169 12.290 29.910 o
7 4 -4 53.021 65.177 10.428 36.008 o
7 4 -3 29.601 34.637 9.311 50.637 o
7 4 -2 53.114 56.424 7.821 53.264 o
7 4 -1 107.349 108.379 10.801 25.816 o
7 4 0 113.388 101.303 10.987 25.119 o
7 4 1 62.624 79.329 14.898 20.015 o
7 4 2 86.196 98.137 10.614 28.998 o
7 4 3 18.482 18.808 5.959 113.968 o
7 4 4 5.227 17.366 5.773 140.097 o
7 4 5 11.492 12.732 6.704 104.571 o
7 4 6 3.173 3.538 5.959 147.782 o
7 4 7 2.821 15.270 6.518 117.921 o
7 4 8 5.264 6.890 6.145 133.564 o
7 4 9 21.659 41.341 7.635 70.351 o
7 4 10 50.688 66.294 7.821 52.484 o
7 5 -2 4.264 1.490 2.793 552.285 o
7 5 -1 3.453 6.890 5.587 162.323 o
7 5 0 2.895 1.490 2.979 529.301 o
7 5 1 4.370 3.724 3.352 395.611 o
7 5 2 19.023 17.505 6.518 99.875 o
7 5 3 0.530 10.056 5.587 165.341 o
7 5 6 0.108 0.931 2.793 692.470 o
7 5 7 2.437 5.214 5.587 166.523 o
7 5 8 4.681 5.214 3.166 416.811 o
8 -2 -2 3.455 7.635 4.283 257.187 o
8 -2 -1 0.407 5.214 4.283 283.067 o
8 -2 0 3.186 3.352 4.469 251.382 o
8 -2 1 0.899 0.745 4.097 321.576 o
8 -2 2 15.514 21.043 6.890 93.041 o
8 -2 3 20.147 31.843 11.918 34.950 o
8 -2 4 3.764 12.290 5.214 175.591 o
8 -2 5 2.259 9.683 4.655 223.720 o
8 -2 6 0.038 4.842 3.724 372.333 o
8 -1 -3 1.589 2.048 3.166 497.704 o
8 -1 -2 11.314 11.546 4.655 187.675 o
8 -1 -1 40.728 40.410 7.263 66.301 o
8 -1 0 60.613 60.335 9.125 42.030 o
8 -1 1 50.263 64.618 13.780 23.830 o
8 -1 2 39.163 53.072 9.683 43.619 o
8 -1 3 2.663 15.270 9.311 61.034 o
8 -1 4 10.408 8.938 5.959 131.354 o
8 -1 5 0.633 4.283 5.214 196.216 o
8 -1 6 6.979 13.594 5.773 140.326 o
8 -1 7 17.170 12.104 5.400 138.605 o
8 0 -3 18.044 16.946 3.911 198.841 o
8 0 -2 8.385 7.373 3.210 350.012 o
8 0 -1 3.002 4.417 4.563 240.465 o
8 0 0 2.851 2.810 2.817 564.432 o
8 0 1 1.214 6.559 5.227 189.975 o
8 0 2 6.201 7.776 3.399 343.544 o
8 0 3 17.929 29.795 7.821 72.324 o
8 0 4 32.983 40.782 8.752 53.811 o
8 0 5 8.964 13.780 9.870 53.241 o
8 0 6 4.728 -4.469 4.842 217.968 o
8 0 7 1.519 4.469 5.028 206.785 o
8 0 8 1.324 4.283 5.214 194.039 o
8 1 -4 21.622 28.678 4.469 148.284 o
8 1 -3 37.100 34.637 5.400 98.097 o
8 1 -2 98.210 97.765 8.938 33.137 o
8 1 -1 81.685 71.023 27.840 6.631 o
8 1 0 74.990 81.449 18.529 13.640 o
8 1 1 80.814 88.084 17.225 15.127 o
8 1 2 86.447 85.511 7.132 44.176 o
8 1 3 68.428 59.421 6.084 61.122 o
8 1 4 74.949 94.227 11.732 26.830 o
8 1 5 38.793 47.113 8.938 49.771 o
8 1 6 45.487 51.024 9.497 43.767 o
8 1 7 34.418 43.389 9.683 45.590 o
8 1 8 20.759 32.402 13.222 28.931 o
8 2 -3 27.650 30.354 5.214 115.041 o
8 2 -2 50.682 56.983 7.263 58.727 o
8 2 -1 44.359 40.223 6.890 68.933 o
8 2 0 62.477 68.715 13.594 23.435 o
8 2 1 21.732 20.875 4.076 172.838 o
8 2 2 13.315 14.302 4.648 178.096 o
8 2 3 5.554 1.813 2.943 479.397 o
8 2 4 0.201 4.143 3.127 516.002 o
8 2 5 0.632 11.359 10.987 45.170 o
8 2 6 3.701 5.959 6.145 136.689 o
8 2 7 6.505 6.704 5.959 139.257 o
8 2 8 0.854 -1.117 4.655 253.102 o
8 3 -2 18.080 14.711 4.283 182.575 o
8 3 -1 6.430 12.104 4.469 216.273 o
8 3 0 1.366 8.007 6.704 117.765 o
8 3 1 5.422 8.752 4.469 227.584 o
8 3 2 4.479 8.194 4.097 268.899 o
8 3 3 1.363 2.355 3.130 509.570 o
8 3 4 3.152 4.186 2.817 539.326 o
8 3 5 3.191 3.077 5.247 187.938 o
8 3 6 6.826 12.477 5.400 158.238 o
8 3 7 2.006 10.428 8.007 82.776 o
8 4 1 70.888 64.432 5.959 59.974 o
8 4 2 123.410 112.849 10.987 23.770 o
;
_iucr_refine_instructions_details 
;
TITL shelxt_b.res in P1
CELL 1.54187 7.1968 7.8181 14.0457 82.4 81.792 85.773
ZERR 1 0.0006 0.0006 0.0011 0.006 0.006 0.006
LATT -1
SFAC C H O Cl N Cu
UNIT 30 33 9 2 4 1
DFIX 0.84 0.01 O2W H2Wb O2W H2Wa O3W H3W
DFIX 0.84 0.01 O1W H1Wb O1W H1Wa
DANG 1.34 0.02 H2Wa H2Wb H1Wb H1Wa

L.S. 5
PLAN  100
SIZE 0.01 0.1 0.6
CONF
MORE -1
FMAP 2
ACTA 
BOND $H
MERG 0
BASF 2
WGHT 0.047348 0.683937
FVAR 2.317332
REM <olex2.extras>
REM <HklSrc "%.\\hqclprocu_cella.hkl">
REM </olex2.extras>

Cu1   6     0.49931  0.68667  0.41454  11.00000  0.04579  0.04907  0.04167 =
 -0.00363 -0.00502 -0.01259 
Cl1   4    -0.30469  0.30273  0.39634  11.00000  0.03696  0.06504  0.08388 =
 -0.00588  0.00110 -0.01168 
Cl2   4     1.30992  1.06619  0.42397  11.00000  0.03929  0.06495  0.08734 =
 -0.00863 -0.00017 -0.01222 
O4    3     0.60141  0.71439  0.52919  11.00000  0.03961  0.05525  0.04915 =
 -0.00488 -0.00662 -0.01669 
C28   1     0.75730  0.79773  0.50851  11.00000  0.04675  0.05073  0.03927 =
 -0.00340 -0.02530 -0.00152 
N1    5     0.28864  0.55166  0.48040  11.00000  0.04409  0.03830  0.03905 =
 -0.00089 -0.00051  0.00066 
C30   1     0.99437  0.93857  0.38080  11.00000  0.04321  0.03518  0.04789 =
 -0.00323  0.00623 -0.00483 
N2    5     0.32662  0.49886  0.08211  11.00000  0.04545  0.05140  0.04768 =
 -0.00380 -0.00765 -0.00972 
AFIX 3
H2    2     0.33863  0.58327  0.01895  11.00000 -1.20000 
AFIX 0
O1    3     0.39341  0.66838  0.29884  11.00000  0.04678  0.05550  0.04075 =
 0.00218  0.00319 -0.02585 
C24   1     1.03880  0.98634  0.28137  11.00000  0.04150  0.04357  0.05707 =
 -0.00081  0.00248  0.00237 
AFIX 43
H24   2     1.14825  1.04336  0.25829  11.00000 -1.20000 
AFIX 0
C27   1     0.86193  0.83986  0.57789  11.00000  0.04068  0.05028  0.05218 =
 -0.01152 -0.00141  0.00293 
C2    1     0.24156  0.49846  0.57192  11.00000  0.07056  0.06068  0.04615 =
 0.00409 -0.01615 -0.02093 
AFIX 43
H2a   2     0.31702  0.52214  0.61655  11.00000 -1.20000 
AFIX 0
N4    5     0.59195  0.85814  0.70852  11.00000  0.05123  0.07030  0.03755 =
 -0.00558 -0.00208 -0.01439 
AFIX 3
H4    2     0.51080  0.83078  0.68426  11.00000 -1.20000 
AFIX 0
C26   1     1.03535  0.92498  0.54981  11.00000  0.02950  0.04732  0.07477 =
 -0.00689 -0.01454 -0.01053 
AFIX 43
H26   2     1.10532  0.94967  0.59659  11.00000 -1.20000 
AFIX 0
N3    5     0.71506  0.81620  0.34594  11.00000  0.05258  0.04482  0.04122 =
 0.00205 -0.00296 -0.01057 
C9    1     0.17859  0.51540  0.41393  11.00000  0.04311  0.03370  0.05750 =
 -0.01152 -0.01120 -0.00295 
O5    3     0.28702  0.68649  0.74293  11.00000  0.09756  0.15827  0.06962 =
 -0.01915 -0.00546 -0.06742 
C25   1     1.09537  0.96861  0.45475  11.00000  0.02853  0.04380  0.06330 =
 -0.00574  0.00368 -0.00850 
C3    1     0.07921  0.40591  0.60509  11.00000  0.07854  0.05618  0.05030 =
 -0.01066  0.01119 -0.01596 
AFIX 43
H3    2     0.05071  0.36752  0.67077  11.00000 -1.20000 
AFIX 0
C11   1     0.19877  0.61889  0.13880  11.00000  0.04403  0.05315  0.04927 =
 -0.00172 -0.00715 -0.00528 
AFIX 23
H11a  2     0.26053  0.72573  0.13678  11.00000 -1.20000 
H11b  2     0.08608  0.64623  0.10799  11.00000 -1.20000 
AFIX 0
C29   1     0.82764  0.84977  0.40849  11.00000  0.03998  0.04015  0.03199 =
 0.00272  0.00661  0.00104 
O2    3     0.60790  0.71899  0.03110  11.00000  0.07560  0.14765  0.13483 =
 0.04591 -0.01977 -0.03421 
O6    3     0.26619  0.65466  0.90242  11.00000  0.08387  0.16473  0.05271 =
 0.02381 -0.00637 -0.04256 
C32   1     0.56326  1.05139  0.68257  11.00000  0.08929  0.08310  0.05900 =
 0.00659 -0.00479  0.00854 
AFIX 23
H32a  2     0.67698  1.10926  0.68474  11.00000 -1.20000 
H32b  2     0.52549  1.07909  0.61847  11.00000 -1.20000 
AFIX 0
C5    1    -0.08840  0.40207  0.36676  11.00000  0.03815  0.04620  0.05890 =
 -0.00211 -0.01101  0.00075 
C6    1    -0.02202  0.45907  0.27245  11.00000  0.04521  0.05441  0.04366 =
 -0.00808 -0.00467 -0.00359 
AFIX 43
H6    2    -0.09036  0.43802  0.22420  11.00000 -1.20000 
AFIX 0
C10   1     0.01035  0.42724  0.44119  11.00000  0.03649  0.03619  0.05370 =
 -0.00605 -0.00500  0.00367 
C23   1     0.92614  0.95160  0.21750  11.00000  0.05169  0.05694  0.04580 =
 0.00830  0.00089 -0.00018 
AFIX 43
H23   2     0.95789  0.98470  0.15144  11.00000 -1.20000 
AFIX 0
O3    3     0.82760  0.50762  0.05728  11.00000  0.04716  0.22423  0.09581 =
 -0.01019 -0.01455 -0.00217 
C12   1     0.24729  0.33409  0.07003  11.00000  0.08241  0.07286  0.05948 =
 -0.01083 -0.01020 -0.02768 
AFIX 23
H12a  2     0.15897  0.29542  0.12625  11.00000 -1.20000 
H12b  2     0.18381  0.34725  0.01283  11.00000 -1.20000 
AFIX 0
C31   1     0.79131  0.79248  0.68328  11.00000  0.04557  0.07848  0.05291 =
 0.00249 -0.01915 -0.01071 
AFIX 23
H31a  2     0.79979  0.66772  0.69862  11.00000 -1.20000 
H31b  2     0.87058  0.84039  0.72228  11.00000 -1.20000 
AFIX 0
C36   1     0.34652  0.70820  0.81789  11.00000  0.06700  0.10933  0.05995 =
 0.01578 -0.01992 -0.04084 
C7    1     0.14156  0.54644  0.24511  11.00000  0.03472  0.05180  0.05111 =
 0.00591 -0.01630 -0.01495 
C35   1     0.51353  0.81705  0.81328  11.00000  0.06833  0.08318  0.03739 =
 -0.00159 -0.00446 -0.01882 
AFIX 13
H35   2     0.60893  0.75502  0.85013  11.00000 -1.20000 
AFIX 0
C16   1     0.66148  0.56733  0.06299  11.00000  0.04338  0.12728  0.05836 =
 -0.01213 -0.01646 -0.00537 
C33   1     0.41218  1.10049  0.75774  11.00000  0.08711  0.08480  0.10009 =
 -0.02273  0.01856 -0.00587 
AFIX 23
H33a  2     0.41313  1.22218  0.76476  11.00000 -1.20000 
H33b  2     0.29015  1.07710  0.74224  11.00000 -1.20000 
AFIX 0
C4    1    -0.03617  0.37222  0.54197  11.00000  0.04415  0.04195  0.06712 =
 -0.00054  0.00787 -0.01454 
AFIX 43
H4a   2    -0.14477  0.31360  0.56450  11.00000 -1.20000 
AFIX 0
C15   1     0.51479  0.45001  0.11649  11.00000  0.05231  0.06446  0.06734 =
 -0.01053 -0.01302  0.00062 
AFIX 13
H15   2     0.50201  0.46557  0.18527  11.00000 -1.20000 
AFIX 0
C22   1     0.76385  0.86660  0.25162  11.00000  0.05879  0.05048  0.04831 =
 -0.00363 -0.00120  0.00082 
AFIX 43
H22   2     0.68638  0.84381  0.20771  11.00000 -1.20000 
AFIX 0
C34   1     0.45608  0.98978  0.84833  11.00000  0.08249  0.11477  0.05479 =
 -0.01982  0.00638 -0.03087 
AFIX 23
H34a  2     0.34647  0.98202  0.89735  11.00000 -1.20000 
H34b  2     0.55773  1.03427  0.87461  11.00000 -1.20000 
AFIX 0
C8    1     0.24076  0.57854  0.31383  11.00000  0.03829  0.03697  0.04576 =
 0.00154  0.01730 -0.00437 
C13   1     0.41705  0.20840  0.05935  11.00000  0.13285  0.07679  0.15771 =
 -0.05097  0.03245  0.00336 
AFIX 23
H13a  2     0.38188  0.09219  0.08506  11.00000 -1.20000 
H13b  2     0.46754  0.20911 -0.00852  11.00000 -1.20000 
AFIX 0
C14   1     0.54739  0.25835  0.10908  11.00000  0.12370  0.09027  0.22678 =
 -0.01273 -0.07183  0.01247 
AFIX 23
H14a  2     0.67254  0.23476  0.07589  11.00000 -1.20000 
H14b  2     0.53754  0.19416  0.17344  11.00000 -1.20000 
AFIX 0

O2W   3     0.93573  0.89589  0.96527  11.00000  0.10376  0.11375  0.12554 =
 0.01592  0.00147 -0.01698 
AFIX 3
H2Wa  2     0.84984  0.82834  0.98818  11.00000 -1.50000 
H2Wb  2     1.01236  0.84103  0.92799  11.00000 -1.50000 
AFIX 0

O1W   3     0.95172  0.47919  0.85669  11.00000  0.10910  0.13043  0.08835 =
 0.00292 -0.01269 -0.03979 
AFIX 3
H1Wa  2     1.04845  0.53643  0.84879  11.00000 -1.50000 
H1Wb  2     0.99063  0.37481  0.86382  11.00000 -1.50000 
AFIX 0

O3W   3     0.89850  0.15377  0.80853  11.00000  0.12786  0.15266  0.08533 =
 0.01503 -0.02582 -0.05113 
AFIX 3
H3W   2     0.92745  0.09667  0.85997  11.00000 -1.50000 
AFIX 0
HKLF 4

END
Q1 1 0.541667 0.708333 0.488889 11 0.05 0.48
Q2 1 0.416667 0.666667 0.355556 11 0.05 0.45
Q4 1 0.583333 0.791667 0.355556 11 0.05 0.41
Q3 1 0.5 0.666667 0.422222 11 0.05 0.42
Q5 1 -0.375 0.291667 0.333333 11 0.05 0.38

  REM The information below was added by Olex2.
  REM
  REM R1 = 0.0572 for 3811 Fo > 4sig(Fo) and 0.0704 for all 4662 data
  REM 415 parameters refined using 10 restraints
  REM Highest difference peak 0.4816, deepest hole -0.2903
  REM Mean Shift 0.0000, Max Shift 0.0018.

  REM +++ Tabular Listing of Refinement Information +++
  REM R1_all = 0.0704
  REM R1_gt = 0.0572
  REM wR_ref = 0.1312
  REM GOOF = 1.0461
  REM Shift_max = 0.0018
  REM Shift_mean = 0.0000
  REM Reflections_all = 4662
  REM Reflections_gt = 3811
  REM Parameters = 415
  REM Hole = -0.2903
  REM Peak = 0.4816
  REM Flack = 0.06(3)

  
;
_olex2_submission_special_instructions 'No special instructions were received'
loop_
_restr_distance_atom_site_label_1
_restr_distance_atom_site_label_2
_restr_distance_site_symmetry_2
_restr_distance_target
_restr_distance_target_weight_param
_restr_distance_diff
O2W H2Wa 1 0.8400 0.0100 -0.0032
O2W H2Wb 1 0.8400 0.0100 0.0007
H2Wa H2Wb 1 1.3400 0.0200 -0.0036
O1W H1Wa 1 0.8400 0.0100 -0.0014
O1W H1Wb 1 0.8400 0.0100 -0.0009
H1Wb H1Wa 1 1.3400 0.0200 -0.0002
O3W H3W 1 0.8400 0.0100 -0.0018

loop_
_twin_individual_id
_twin_individual_mass_fraction_refined
1 -1
2 2
