# Supplementary material for: A Comparative Study on the Iron and Copper Binding Properties of 8‑Hydroxyquinoline-Derived Mannich Bases Targeting Multidrug-Resistance Cancer Cells
Source: ACS Omega. 2026 Jan 6;11(2):2554–69. doi: 10.1021/acsomega.5c06872 (PMC12824963; doi:10.1021/acsomega.5c06872)
Supplement: Supplementary file 3 [file ao5c06872_si_003.zip › HQClPro.cif]

Data_header

# 1. SUBMISSION DETAILS
#Crystallographic data for the crystal structures have been 
#deposited with the Cambridge Crystallographic Data Centre 
#as supplementary publication, number CCDC 

_publ_contact_author             
;
 'May, N\'ora V.'
 HUN-REN Research Centre for Natural Sciences
 1117 Budapest Magyar tud\'osok k\"or\'utja 2., Hungary
;
_publ_contact_author_phone       '+36-1-3826 523'
_publ_contact_author_fax         ?
_publ_contact_author_email       may.nora@ttk.hu
_publ_requested_journal          
;
  Inorg. Chem.
;
_publ_requested_coeditor_name    ?

_publ_contact_letter             
;
  
;

#===END

# 2. TITLE AND AUTHOR LIST

_publ_section_title              
;
A comparative study on the iron and copper binding properties of 
8-hydroxyquinoline derived Mannich bases targeting multidrug 
resistance cancer cells
;
loop_
_publ_author_name
_publ_author_address


"Hilda Kov\'acs"
;
Department of Molecular and Analytical Chemistry, Interdisciplinary 
Excellence Centre, University of Szeged, D\'om t\'er 7-8, H-6720 Szeged, 
Hungary
;
"B\'alint Hajdu"
;
Department of Molecular and Analytical Chemistry, Interdisciplinary 
Excellence Centre, University of Szeged, D\'om t\'er 7-8, H-6720 Szeged, 
Hungary
;
"N\'ora V. May"
;
Centre for Structural Science, HUN-REN Research Centre for Natural Sciences, 
Magyar Tud\'osok krt. 2, H-1117 Budapest, Hungary
;
'Norbert Lihi'
;
HUN-REN-DE Mechanisms of Complex Homogeneous and Heterogeneous Chemical 
Reactions Research Group, Department of Inorganic and Analytical Chemistry, 
University of Debrecen, Egyetem t\'er 1., H-4032 Debrecen, Hungary
;
"Istv\'an Szatm\'ari"
;Institute of Pharmaceutical Chemistry and Stereochemistry Research Group, 
E\"otv\"os Lor\'and Research Network, University of Szeged, E\"otv\"os u. 
6, H-6720 Szeged, Hungary
;
"Gergely Szak\'acs"
;
Center for Cancer Research, Medical University of Vienna, Borschkegasse 8a, 
A-1090 Vienna, Austria
;
"Gergely Szak\'acs"
;
Drug Resistance Research Group, Institute of Molecular Life Sciences, HUN-REN Research 
Centre for Natural Sciences, Magyar Tud\'osok krt. 2, H-1117 Budapest, Hungary and
Center for Cancer Research, Medical University of Vienna, Borschkegasse 8a, A-1090
 Vienna, Austria
;
"\'Eva A. Enyedy"
;
Department of Molecular and Analytical Chemistry, Interdisciplinary Excellence Centre, 
University of Szeged, D\'om t\'er 7-8, H-6720 Szeged, Hungary
;

data_8HQClPro

_audit_creation_method           SHELXL-2018/3
_shelx_SHELXL_version_number     2018/3
_chemical_name_systematic        ?
_chemical_name_common            ?
_chemical_melting_point          ?
_chemical_formula_moiety         'C15 H15 Cl N2 O3, C H4 O'
_chemical_formula_sum            'C16 H19 Cl N2 O4'
_chemical_formula_weight         338.78

loop_
_atom_type_symbol
_atom_type_description
_atom_type_scat_dispersion_real
_atom_type_scat_dispersion_imag
_atom_type_scat_source
C C 0.0033 0.0016 'International Tables Vol C Tables 4.2.6.8 and 6.1.1.4'
Cl Cl 0.1484 0.1585 'International Tables Vol C Tables 4.2.6.8 and 6.1.1.4'
N N 0.0061 0.0033 'International Tables Vol C Tables 4.2.6.8 and 6.1.1.4'
O O 0.0106 0.0060 'International Tables Vol C Tables 4.2.6.8 and 6.1.1.4'
H H 0.0000 0.0000 'International Tables Vol C Tables 4.2.6.8 and 6.1.1.4'

_space_group_crystal_system      orthorhombic
_space_group_IT_number           18
_space_group_name_H-M_alt        'P 21 21 2'
_space_group_name_Hall           'P 2 2ab'

_shelx_space_group_comment       
;
The symmetry employed for this shelxl refinement is uniquely defined
by the following loop, which should always be used as a source of
symmetry information in preference to the above space-group names.
They are only intended as comments.
;

loop_
_space_group_symop_operation_xyz
'x, y, z'
'-x, -y, z'
'x+1/2, -y+1/2, -z'
'-x+1/2, y+1/2, -z'

_cell_length_a                   15.1993(11)
_cell_length_b                   9.7752(7)
_cell_length_c                   10.4541(8)
_cell_angle_alpha                90
_cell_angle_beta                 90
_cell_angle_gamma                90
_cell_volume                     1553.2(2)
_cell_formula_units_Z            4
_cell_measurement_temperature    143(2)
_cell_measurement_reflns_used    31915
_cell_measurement_theta_min      3.150
_cell_measurement_theta_max      27.460

_exptl_crystal_description       platelet
_exptl_crystal_colour            colorless
_exptl_crystal_density_meas      ?
_exptl_crystal_density_method    ?
_exptl_crystal_density_diffrn    1.449
_exptl_crystal_F_000             712
_exptl_transmission_factor_min   ?
_exptl_transmission_factor_max   ?
_exptl_crystal_size_max          0.50
_exptl_crystal_size_mid          0.30
_exptl_crystal_size_min          0.10
_exptl_absorpt_coefficient_mu    0.269
_shelx_estimated_absorpt_T_min   ?
_shelx_estimated_absorpt_T_max   ?
_exptl_absorpt_correction_type   numerical
_exptl_absorpt_correction_T_max  0.816
_exptl_absorpt_correction_T_min  0.606
_exptl_absorpt_process_details   
;
  NUMABS, Numerical Absorption correction Program (T.Higashi, 2011)
;
_diffrn_ambient_temperature      143(2)
_diffrn_radiation_wavelength     0.71075
_diffrn_radiation_type           MoK\a
_diffrn_radiation_source         'Sealed Tube'
_diffrn_radiation_monochromator  'Graphite Monochromator'
_diffrn_radiation_detector       RX
_diffrn_measurement_device       RAXIS-RAPID
_diffrn_detector_area_resol_mean 10.0000
_diffrn_measurement_method       dtprofit.ref
_diffrn_reflns_number            35436
_diffrn_reflns_av_unetI/netI     0.0252
_diffrn_reflns_av_R_equivalents  0.0524
_diffrn_reflns_limit_h_min       -19
_diffrn_reflns_limit_h_max       19
_diffrn_reflns_limit_k_min       -12
_diffrn_reflns_limit_k_max       12
_diffrn_reflns_limit_l_min       -13
_diffrn_reflns_limit_l_max       13
_diffrn_reflns_theta_min         3.152
_diffrn_reflns_theta_max         27.462
_diffrn_reflns_theta_full        25.242
_diffrn_measured_fraction_theta_max 0.998
_diffrn_measured_fraction_theta_full 0.997
_diffrn_reflns_Laue_measured_fraction_max 0.998
_diffrn_reflns_Laue_measured_fraction_full 0.997
_diffrn_reflns_point_group_measured_fraction_max 0.999
_diffrn_reflns_point_group_measured_fraction_full 0.998
_reflns_number_total             3549
_reflns_number_gt                3353
_reflns_threshold_expression     'I > 2\s(I)'
_reflns_Friedel_coverage         0.745
_reflns_Friedel_fraction_max     1.000
_reflns_Friedel_fraction_full    1.000

_reflns_special_details          
;
 Reflections were merged by SHELXL according to the crystal
 class for the calculation of statistics and refinement.
 
 _reflns_Friedel_fraction is defined as the number of unique
 Friedel pairs measured divided by the number that would be
 possible theoretically, ignoring centric projections and
 systematic absences. Completness statistics refer to single and
 composite reflections containing twin component 1 only.
;

_computing_data_collection       'RAPID-AUTO (Rigaku Corp., Tokyo, Japan, 2015)'
_computing_cell_refinement       'RAPID-AUTO (Rigaku Corp., Tokyo, Japan, 2015)'
_computing_data_reduction        'RAPID-AUTO (Rigaku Corp., Tokyo, Japan, 2015)'
_computing_structure_solution    'Sir2014 (Burla, 2015)'
_computing_structure_refinement  'SHELXL-2018/3 (Sheldrick, 2018)'
_computing_molecular_graphics    'Mercury (Macrae, 2006)'
_computing_publication_material  'Platon (Spek, 2003), Mercury (Macrae, 2006)'
_refine_special_details          
;
 Refined as a 2-component inversion twin.
;
_refine_ls_structure_factor_coef Fsqd
_refine_ls_matrix_type           full
_refine_ls_weighting_scheme      calc
_refine_ls_weighting_details     
'w=1/[\s^2^(Fo^2^)+(0.0414P)^2^+0.2278P] where P=(Fo^2^+2Fc^2^)/3'
_atom_sites_solution_primary     difmap
_atom_sites_solution_secondary   difmap
_atom_sites_solution_hydrogens   mixed
_refine_ls_hydrogen_treatment    mixed
_refine_ls_extinction_method     none
_refine_ls_extinction_coef       .
_refine_ls_abs_structure_details 
;
 Refined as an inversion twin.
;
_refine_ls_abs_structure_Flack   0.07(7)
_chemical_absolute_configuration syn
_refine_ls_number_reflns         3549
_refine_ls_number_parameters     218
_refine_ls_number_restraints     0
_refine_ls_R_factor_all          0.0402
_refine_ls_R_factor_gt           0.0363
_refine_ls_wR_factor_ref         0.0776
_refine_ls_wR_factor_gt          0.0763
_refine_ls_goodness_of_fit_ref   1.089
_refine_ls_restrained_S_all      1.089
_refine_ls_shift/su_max          0.000
_refine_ls_shift/su_mean         0.000

loop_
_atom_site_label
_atom_site_type_symbol
_atom_site_fract_x
_atom_site_fract_y
_atom_site_fract_z
_atom_site_U_iso_or_equiv
_atom_site_adp_type
_atom_site_occupancy
_atom_site_site_symmetry_order
_atom_site_calc_flag
_atom_site_refinement_flags_posn
_atom_site_refinement_flags_adp
_atom_site_refinement_flags_occupancy
_atom_site_disorder_assembly
_atom_site_disorder_group
Cl1 Cl 0.37014(4) 0.94800(7) 0.55855(6) 0.03366(16) Uani 1 1 d . . . . .
O1 O 0.55703(10) 0.67598(17) 0.98164(16) 0.0238(4) Uani 1 1 d . . . . .
H1O H 0.603286 0.641459 0.957404 0.043(9) Uiso 1 1 calc R . . . .
O2 O 0.21000(10) 0.63030(17) 1.02452(18) 0.0287(4) Uani 1 1 d . . . . .
O3 O 0.28567(10) 0.43459(17) 1.00735(17) 0.0267(4) Uani 1 1 d . . . . .
N1 N 0.60121(13) 0.6067(2) 0.7343(2) 0.0296(5) Uani 1 1 d . . . . .
C8 C 0.51726(14) 0.7377(2) 0.8827(2) 0.0211(5) Uani 1 1 d . . . . .
C16 C 0.27745(13) 0.5604(2) 1.0318(2) 0.0187(4) Uani 1 1 d . . . . .
C7 C 0.45078(15) 0.8308(2) 0.9081(2) 0.0209(5) Uani 1 1 d . . . . .
C15 C 0.36214(15) 0.6283(2) 1.0805(2) 0.0218(5) Uani 1 1 d . . . . .
H15 H 0.411657 0.606881 1.023846 0.026 Uiso 1 1 calc R U . . .
C9 C 0.53847(14) 0.7051(3) 0.7530(2) 0.0229(5) Uani 1 1 d . . . . .
C6 C 0.40615(15) 0.8961(2) 0.8061(2) 0.0222(5) Uani 1 1 d . . . . .
H6 H 0.362408 0.959954 0.823565 0.027 Uiso 1 1 calc R U . . .
C12 C 0.32838(16) 0.8135(3) 1.2297(2) 0.0258(5) Uani 1 1 d . . . . .
H12A H 0.374882 0.867905 1.267807 0.031 Uiso 1 1 calc R U . . .
H12B H 0.273403 0.863396 1.236375 0.031 Uiso 1 1 calc R U . . .
C11 C 0.42637(13) 0.8644(2) 1.0438(2) 0.0191(4) Uani 1 1 d . . . . .
H11A H 0.411827 0.960855 1.049562 0.023 Uiso 1 1 calc R U . . .
H11B H 0.476626 0.847647 1.098744 0.023 Uiso 1 1 calc R U . . .
C10 C 0.49351(15) 0.7701(3) 0.6510(2) 0.0243(5) Uani 1 1 d . . . . .
C5 C 0.42692(15) 0.8659(3) 0.6822(2) 0.0246(5) Uani 1 1 d . . . . .
C13 C 0.3214(2) 0.6757(3) 1.2949(3) 0.0407(7) Uani 1 1 d . . . . .
H13A H 0.261461 0.641595 1.292285 0.049 Uiso 1 1 calc R U . . .
H13B H 0.340464 0.681101 1.383273 0.049 Uiso 1 1 calc R U . . .
C4 C 0.51890(17) 0.7352(3) 0.5251(3) 0.0307(6) Uani 1 1 d . . . . .
H4 H 0.493369 0.778674 0.455270 0.037 Uiso 1 1 calc R U . . .
C3 C 0.58139(18) 0.6367(3) 0.5075(3) 0.0368(6) Uani 1 1 d . . . . .
H3 H 0.598203 0.611073 0.425377 0.044 Uiso 1 1 calc R U . . .
C2 C 0.61988(18) 0.5747(3) 0.6145(3) 0.0354(6) Uani 1 1 d . . . . .
H2 H 0.661357 0.506402 0.600386 0.042 Uiso 1 1 calc R U . . .
C14 C 0.3825(2) 0.5854(3) 1.2169(3) 0.0390(7) Uani 1 1 d . . . . .
H14A H 0.443635 0.602707 1.238153 0.047 Uiso 1 1 calc R U . . .
H14B H 0.369681 0.489298 1.230363 0.047 Uiso 1 1 calc R U . . .
N2 N 0.34937(12) 0.78113(19) 1.09055(18) 0.0182(4) Uani 1 1 d . . . . .
O4 O 0.87633(13) 0.3031(3) 0.7753(2) 0.0464(5) Uani 1 1 d . . . . .
H4O H 0.871230 0.277458 0.849614 0.069(12) Uiso 1 1 calc R . . . .
C17 C 0.7935(2) 0.3116(3) 0.7189(3) 0.0426(7) Uani 1 1 d . . . . .
H17A H 0.765978 0.223140 0.720311 0.064 Uiso 1 1 calc R U . . .
H17B H 0.799402 0.341916 0.632044 0.064 Uiso 1 1 calc R U . . .
H17C H 0.757857 0.375480 0.765662 0.064 Uiso 1 1 calc R U . . .
H2N H 0.3094(18) 0.808(3) 1.047(3) 0.023(7) Uiso 1 1 d . . . . .

loop_
_atom_site_aniso_label
_atom_site_aniso_U_11
_atom_site_aniso_U_22
_atom_site_aniso_U_33
_atom_site_aniso_U_23
_atom_site_aniso_U_13
_atom_site_aniso_U_12
Cl1 0.0405(3) 0.0344(3) 0.0261(3) 0.0046(3) -0.0058(3) 0.0050(3)
O1 0.0162(7) 0.0294(9) 0.0259(9) 0.0015(7) 0.0012(7) 0.0048(7)
O2 0.0190(7) 0.0220(8) 0.0451(11) -0.0004(8) -0.0068(7) 0.0007(6)
O3 0.0186(7) 0.0216(8) 0.0400(10) -0.0086(8) -0.0014(7) 0.0007(6)
N1 0.0202(10) 0.0349(12) 0.0336(11) -0.0070(10) -0.0006(8) 0.0034(9)
C8 0.0167(10) 0.0219(11) 0.0248(12) 0.0007(9) 0.0009(9) -0.0041(9)
C16 0.0172(10) 0.0192(10) 0.0197(10) -0.0004(9) 0.0011(8) -0.0020(8)
C7 0.0171(10) 0.0202(11) 0.0255(12) 0.0003(9) 0.0021(9) -0.0037(9)
C15 0.0180(10) 0.0162(10) 0.0313(12) 0.0008(9) 0.0001(9) 0.0004(8)
C9 0.0178(11) 0.0235(12) 0.0273(12) -0.0030(10) 0.0023(9) -0.0014(9)
C6 0.0200(11) 0.0194(11) 0.0273(12) 0.0000(9) 0.0012(9) 0.0006(9)
C12 0.0243(11) 0.0313(13) 0.0216(12) -0.0021(10) 0.0035(9) -0.0002(10)
C11 0.0163(10) 0.0168(10) 0.0244(11) -0.0009(9) 0.0011(9) -0.0016(8)
C10 0.0209(11) 0.0263(11) 0.0257(11) -0.0009(10) 0.0017(9) -0.0058(9)
C5 0.0233(12) 0.0265(12) 0.0239(12) 0.0055(10) -0.0035(9) -0.0015(9)
C13 0.0584(18) 0.0438(16) 0.0199(13) 0.0047(12) -0.0044(12) -0.0230(14)
C4 0.0330(12) 0.0348(14) 0.0242(12) -0.0034(11) -0.0019(10) -0.0063(11)
C3 0.0350(14) 0.0470(16) 0.0283(13) -0.0129(12) 0.0041(11) -0.0015(12)
C2 0.0282(13) 0.0417(15) 0.0362(14) -0.0147(12) 0.0023(11) 0.0065(12)
C14 0.0516(17) 0.0245(12) 0.0409(15) 0.0066(11) -0.0260(14) -0.0062(12)
N2 0.0141(9) 0.0190(9) 0.0216(10) -0.0001(7) -0.0016(7) -0.0001(7)
O4 0.0401(11) 0.0677(15) 0.0314(11) 0.0060(10) -0.0013(9) -0.0126(11)
C17 0.0439(16) 0.0444(17) 0.0394(16) 0.0024(14) -0.0008(14) 0.0023(14)

_geom_special_details            
;
 All esds (except the esd in the dihedral angle between two l.s. planes)
 are estimated using the full covariance matrix.  The cell esds are taken
 into account individually in the estimation of esds in distances, angles
 and torsion angles; correlations between esds in cell parameters are only
 used when they are defined by crystal symmetry.  An approximate (isotropic)
 treatment of cell esds is used for estimating esds involving l.s. planes.
;

loop_
_geom_bond_atom_site_label_1
_geom_bond_atom_site_label_2
_geom_bond_distance
_geom_bond_site_symmetry_2
_geom_bond_publ_flag
Cl1 C5 1.750(2) . ?
O1 C8 1.341(3) . ?
O1 H1O 0.8200 . ?
O2 C16 1.234(3) . ?
O3 C16 1.262(3) . ?
N1 C2 1.321(3) . ?
N1 C9 1.368(3) . ?
C8 C7 1.386(3) . ?
C8 C9 1.430(3) . ?
C16 C15 1.535(3) . ?
C7 C6 1.416(3) . ?
C7 C11 1.502(3) . ?
C15 N2 1.510(3) . ?
C15 C14 1.519(3) . ?
C15 H15 0.9800 . ?
C9 C10 1.417(3) . ?
C6 C5 1.365(4) . ?
C6 H6 0.9300 . ?
C12 C13 1.514(4) . ?
C12 N2 1.522(3) . ?
C12 H12A 0.9700 . ?
C12 H12B 0.9700 . ?
C11 N2 1.507(3) . ?
C11 H11A 0.9700 . ?
C11 H11B 0.9700 . ?
C10 C4 1.413(4) . ?
C10 C5 1.417(3) . ?
C13 C14 1.519(5) . ?
C13 H13A 0.9700 . ?
C13 H13B 0.9700 . ?
C4 C3 1.365(4) . ?
C4 H4 0.9300 . ?
C3 C2 1.401(4) . ?
C3 H3 0.9300 . ?
C2 H2 0.9300 . ?
C14 H14A 0.9700 . ?
C14 H14B 0.9700 . ?
N2 H2N 0.80(3) . ?
O4 C17 1.393(3) . ?
O4 H4O 0.8200 . ?
C17 H17A 0.9600 . ?
C17 H17B 0.9600 . ?
C17 H17C 0.9600 . ?

loop_
_geom_angle_atom_site_label_1
_geom_angle_atom_site_label_2
_geom_angle_atom_site_label_3
_geom_angle
_geom_angle_site_symmetry_1
_geom_angle_site_symmetry_3
_geom_angle_publ_flag
C8 O1 H1O 109.5 . . ?
C2 N1 C9 116.9(2) . . ?
O1 C8 C7 118.4(2) . . ?
O1 C8 C9 122.0(2) . . ?
C7 C8 C9 119.5(2) . . ?
O2 C16 O3 127.5(2) . . ?
O2 C16 C15 118.55(19) . . ?
O3 C16 C15 113.90(18) . . ?
C8 C7 C6 120.1(2) . . ?
C8 C7 C11 120.3(2) . . ?
C6 C7 C11 119.6(2) . . ?
N2 C15 C14 103.49(19) . . ?
N2 C15 C16 110.05(17) . . ?
C14 C15 C16 111.3(2) . . ?
N2 C15 H15 110.6 . . ?
C14 C15 H15 110.6 . . ?
C16 C15 H15 110.6 . . ?
N1 C9 C10 123.0(2) . . ?
N1 C9 C8 116.7(2) . . ?
C10 C9 C8 120.3(2) . . ?
C5 C6 C7 120.4(2) . . ?
C5 C6 H6 119.8 . . ?
C7 C6 H6 119.8 . . ?
C13 C12 N2 105.1(2) . . ?
C13 C12 H12A 110.7 . . ?
N2 C12 H12A 110.7 . . ?
C13 C12 H12B 110.7 . . ?
N2 C12 H12B 110.7 . . ?
H12A C12 H12B 108.8 . . ?
C7 C11 N2 112.34(18) . . ?
C7 C11 H11A 109.1 . . ?
N2 C11 H11A 109.1 . . ?
C7 C11 H11B 109.1 . . ?
N2 C11 H11B 109.1 . . ?
H11A C11 H11B 107.9 . . ?
C4 C10 C5 124.7(2) . . ?
C4 C10 C9 117.4(2) . . ?
C5 C10 C9 117.9(2) . . ?
C6 C5 C10 121.8(2) . . ?
C6 C5 Cl1 119.19(19) . . ?
C10 C5 Cl1 119.02(18) . . ?
C12 C13 C14 103.4(2) . . ?
C12 C13 H13A 111.1 . . ?
C14 C13 H13A 111.1 . . ?
C12 C13 H13B 111.1 . . ?
C14 C13 H13B 111.1 . . ?
H13A C13 H13B 109.0 . . ?
C3 C4 C10 119.1(2) . . ?
C3 C4 H4 120.4 . . ?
C10 C4 H4 120.4 . . ?
C4 C3 C2 119.2(2) . . ?
C4 C3 H3 120.4 . . ?
C2 C3 H3 120.4 . . ?
N1 C2 C3 124.4(2) . . ?
N1 C2 H2 117.8 . . ?
C3 C2 H2 117.8 . . ?
C15 C14 C13 102.7(2) . . ?
C15 C14 H14A 111.2 . . ?
C13 C14 H14A 111.2 . . ?
C15 C14 H14B 111.2 . . ?
C13 C14 H14B 111.2 . . ?
H14A C14 H14B 109.1 . . ?
C11 N2 C15 114.33(17) . . ?
C11 N2 C12 111.12(18) . . ?
C15 N2 C12 107.43(18) . . ?
C11 N2 H2N 103.1(19) . . ?
C15 N2 H2N 113(2) . . ?
C12 N2 H2N 108(2) . . ?
C17 O4 H4O 109.5 . . ?
O4 C17 H17A 109.5 . . ?
O4 C17 H17B 109.5 . . ?
H17A C17 H17B 109.5 . . ?
O4 C17 H17C 109.5 . . ?
H17A C17 H17C 109.5 . . ?
H17B C17 H17C 109.5 . . ?

loop_
_geom_torsion_atom_site_label_1
_geom_torsion_atom_site_label_2
_geom_torsion_atom_site_label_3
_geom_torsion_atom_site_label_4
_geom_torsion
_geom_torsion_site_symmetry_1
_geom_torsion_site_symmetry_2
_geom_torsion_site_symmetry_3
_geom_torsion_site_symmetry_4
_geom_torsion_publ_flag
O1 C8 C7 C6 -178.8(2) . . . . ?
C9 C8 C7 C6 -1.9(3) . . . . ?
O1 C8 C7 C11 1.9(3) . . . . ?
C9 C8 C7 C11 178.8(2) . . . . ?
O2 C16 C15 N2 -9.5(3) . . . . ?
O3 C16 C15 N2 172.61(19) . . . . ?
O2 C16 C15 C14 104.6(2) . . . . ?
O3 C16 C15 C14 -73.3(3) . . . . ?
C2 N1 C9 C10 0.9(3) . . . . ?
C2 N1 C9 C8 178.9(2) . . . . ?
O1 C8 C9 N1 0.4(3) . . . . ?
C7 C8 C9 N1 -176.4(2) . . . . ?
O1 C8 C9 C10 178.5(2) . . . . ?
C7 C8 C9 C10 1.7(3) . . . . ?
C8 C7 C6 C5 1.3(3) . . . . ?
C11 C7 C6 C5 -179.4(2) . . . . ?
C8 C7 C11 N2 -95.9(2) . . . . ?
C6 C7 C11 N2 84.9(3) . . . . ?
N1 C9 C10 C4 -3.3(3) . . . . ?
C8 C9 C10 C4 178.8(2) . . . . ?
N1 C9 C10 C5 177.1(2) . . . . ?
C8 C9 C10 C5 -0.8(3) . . . . ?
C7 C6 C5 C10 -0.5(4) . . . . ?
C7 C6 C5 Cl1 179.75(18) . . . . ?
C4 C10 C5 C6 -179.3(2) . . . . ?
C9 C10 C5 C6 0.2(4) . . . . ?
C4 C10 C5 Cl1 0.4(3) . . . . ?
C9 C10 C5 Cl1 -179.99(18) . . . . ?
N2 C12 C13 C14 28.9(3) . . . . ?
C5 C10 C4 C3 -177.1(2) . . . . ?
C9 C10 C4 C3 3.3(4) . . . . ?
C10 C4 C3 C2 -1.2(4) . . . . ?
C9 N1 C2 C3 1.5(4) . . . . ?
C4 C3 C2 N1 -1.4(4) . . . . ?
N2 C15 C14 C13 38.5(2) . . . . ?
C16 C15 C14 C13 -79.6(2) . . . . ?
C12 C13 C14 C15 -42.0(3) . . . . ?
C7 C11 N2 C15 56.1(2) . . . . ?
C7 C11 N2 C12 177.86(19) . . . . ?
C14 C15 N2 C11 103.0(2) . . . . ?
C16 C15 N2 C11 -137.99(19) . . . . ?
C14 C15 N2 C12 -20.8(2) . . . . ?
C16 C15 N2 C12 98.2(2) . . . . ?
C13 C12 N2 C11 -130.8(2) . . . . ?
C13 C12 N2 C15 -5.0(2) . . . . ?

_refine_diff_density_max         0.265
_refine_diff_density_min         -0.188
_refine_diff_density_rms         0.050

_shelx_res_file                  
;
TITL SI1 10-Jul-2020,11:29:                 New:P21212
    shelx.res
    created by SHELXL-2018/3 at 10:14:41 on 06-Jan-2021
CELL  0.71075  15.1993   9.7752  10.4541   90.000   90.000   90.000
ZERR     4.00   0.0011   0.0007   0.0008    0.000    0.000    0.000
LATT  -1
SYMM  - X, - Y,   Z
SYMM  1/2 + X, 1/2 - Y, - Z
SYMM  1/2 - X, 1/2 + Y, - Z
SFAC  C    CL   N    O    H
UNIT  64 4 8 16 76
MERG   2
TWIN
FMAP   2
PLAN   30
ACTA
BOND   $H
CONF
L.S.  10
WGHT    0.041400    0.227800
BASF   0.07422
FVAR       0.44025
CL1   2    0.370137    0.947999    0.558548    11.00000    0.04046    0.03441 =
         0.02611    0.00461   -0.00585    0.00503
O1    4    0.557028    0.675981    0.981641    11.00000    0.01617    0.02936 =
         0.02591    0.00151    0.00117    0.00476
AFIX  87
H1O   5    0.603286    0.641459    0.957404    11.00000    0.04334
AFIX   0
O2    4    0.210000    0.630299    1.024520    11.00000    0.01899    0.02203 =
         0.04511   -0.00036   -0.00675    0.00066
O3    4    0.285668    0.434591    1.007348    11.00000    0.01857    0.02164 =
         0.04003   -0.00863   -0.00144    0.00073
N1    3    0.601213    0.606740    0.734260    11.00000    0.02023    0.03486 =
         0.03365   -0.00703   -0.00056    0.00344
C8    1    0.517260    0.737712    0.882724    11.00000    0.01673    0.02185 =
         0.02484    0.00066    0.00092   -0.00405
C16   1    0.277446    0.560405    1.031839    11.00000    0.01724    0.01918 =
         0.01974   -0.00040    0.00109   -0.00196
C7    1    0.450782    0.830833    0.908139    11.00000    0.01709    0.02017 =
         0.02546    0.00034    0.00212   -0.00368
C15   1    0.362141    0.628268    1.080458    11.00000    0.01798    0.01615 =
         0.03135    0.00078    0.00005    0.00036
AFIX  13
H15   5    0.411657    0.606881    1.023846    11.00000   -1.20000
AFIX   0
C9    1    0.538466    0.705120    0.752968    11.00000    0.01776    0.02349 =
         0.02730   -0.00303    0.00229   -0.00144
C6    1    0.406148    0.896106    0.806090    11.00000    0.02002    0.01942 =
         0.02730    0.00001    0.00115    0.00057
AFIX  43
H6    5    0.362408    0.959954    0.823565    11.00000   -1.20000
AFIX   0
C12   1    0.328385    0.813529    1.229676    11.00000    0.02433    0.03133 =
         0.02161   -0.00213    0.00348   -0.00016
AFIX  23
H12A  5    0.374882    0.867905    1.267807    11.00000   -1.20000
H12B  5    0.273403    0.863396    1.236375    11.00000   -1.20000
AFIX   0
C11   1    0.426365    0.864432    1.043761    11.00000    0.01628    0.01678 =
         0.02435   -0.00092    0.00113   -0.00158
AFIX  23
H11A  5    0.411827    0.960855    1.049562    11.00000   -1.20000
H11B  5    0.476626    0.847647    1.098744    11.00000   -1.20000
AFIX   0
C10   1    0.493506    0.770149    0.651004    11.00000    0.02091    0.02625 =
         0.02573   -0.00089    0.00169   -0.00584
C5    1    0.426921    0.865903    0.682243    11.00000    0.02328    0.02653 =
         0.02392    0.00555   -0.00347   -0.00150
C13   1    0.321363    0.675711    1.294883    11.00000    0.05843    0.04377 =
         0.01994    0.00466   -0.00442   -0.02298
AFIX  23
H13A  5    0.261461    0.641595    1.292285    11.00000   -1.20000
H13B  5    0.340464    0.681101    1.383273    11.00000   -1.20000
AFIX   0
C4    1    0.518898    0.735171    0.525138    11.00000    0.03300    0.03475 =
         0.02423   -0.00338   -0.00188   -0.00630
AFIX  43
H4    5    0.493369    0.778674    0.455270    11.00000   -1.20000
AFIX   0
C3    1    0.581385    0.636698    0.507486    11.00000    0.03499    0.04700 =
         0.02834   -0.01289    0.00414   -0.00151
AFIX  43
H3    5    0.598203    0.611073    0.425377    11.00000   -1.20000
AFIX   0
C2    1    0.619883    0.574692    0.614541    11.00000    0.02820    0.04171 =
         0.03624   -0.01470    0.00233    0.00647
AFIX  43
H2    5    0.661357    0.506402    0.600386    11.00000   -1.20000
AFIX   0
C14   1    0.382510    0.585435    1.216924    11.00000    0.05157    0.02446 =
         0.04085    0.00660   -0.02597   -0.00615
AFIX  23
H14A  5    0.443635    0.602707    1.238153    11.00000   -1.20000
H14B  5    0.369681    0.489298    1.230363    11.00000   -1.20000
AFIX   0
N2    3    0.349366    0.781126    1.090549    11.00000    0.01409    0.01899 =
         0.02159   -0.00009   -0.00162   -0.00012
O4    4    0.876331    0.303059    0.775287    11.00000    0.04014    0.06766 =
         0.03140    0.00602   -0.00132   -0.01256
AFIX  87
H4O   5    0.871230    0.277458    0.849614    11.00000    0.06914
AFIX   0
C17   1    0.793451    0.311559    0.718947    11.00000    0.04388    0.04442 =
         0.03938    0.00240   -0.00079    0.00228
AFIX 137
H17A  5    0.765978    0.223140    0.720311    11.00000   -1.50000
H17B  5    0.799402    0.341916    0.632044    11.00000   -1.50000
H17C  5    0.757857    0.375480    0.765662    11.00000   -1.50000
AFIX   0
H2N   5    0.309411    0.808169    1.047295    11.00000    0.02254
HKLF    4  1.0  0.00  0.00  1.00  1.00  0.00  0.00  0.00  1.00  0.00


REM  SI1 10-Jul-2020,11:29:                 New:P21212
REM wR2 = 0.0776, GooF = S = 1.089, Restrained GooF = 1.089 for all data
REM R1 = 0.0363 for 3353 Fo > 4sig(Fo) and 0.0402 for all 3549 data
REM 218 parameters refined using 0 restraints

END

WGHT      0.0414      0.2278

REM Highest difference peak  0.265,  deepest hole -0.188,  1-sigma level  0.050
Q1    1   0.3164  0.5982  1.0581  11.00000  0.05    0.26
Q2    1   0.5563  0.6454  0.7318  11.00000  0.05    0.26
Q3    1   0.5381  0.7333  0.8175  11.00000  0.05    0.24
Q4    1   0.4387  0.8762  0.8604  11.00000  0.05    0.22
Q5    1   0.4355  0.9126  0.7371  11.00000  0.05    0.22
Q6    1   0.3990  0.9025  0.6320  11.00000  0.05    0.22
Q7    1   0.4902  0.7930  0.8974  11.00000  0.05    0.22
Q8    1   0.4485  0.8728  0.9583  11.00000  0.05    0.22
Q9    1   0.4688  0.7628  0.8977  11.00000  0.05    0.22
Q10   1   0.5218  0.7388  0.6935  11.00000  0.05    0.22
Q11   1   0.4695  0.8359  0.6593  11.00000  0.05    0.21
Q12   1   0.3310  0.6260  1.2283  11.00000  0.05    0.21
Q13   1   0.4082  0.8738  0.5199  11.00000  0.05    0.20
Q14   1   0.4224  0.8430  0.7480  11.00000  0.05    0.20
Q15   1   0.5039  0.7585  0.5919  11.00000  0.05    0.19
Q16   1   0.6239  0.6220  0.6683  11.00000  0.05    0.18
Q17   1   0.3343  0.6946  1.0756  11.00000  0.05    0.18
Q18   1   0.6092  0.5617  0.7977  11.00000  0.05    0.18
Q19   1   0.3881  0.8244  1.0621  11.00000  0.05    0.18
Q20   1   0.4349  0.8031  0.6376  11.00000  0.05    0.17
Q21   1   0.5337  0.7037  0.9244  11.00000  0.05    0.17
Q22   1   0.5822  0.5522  0.6750  11.00000  0.05    0.17
Q23   1   0.3279  0.7248  1.2254  11.00000  0.05    0.16
Q24   1   0.6177  0.6363  0.5540  11.00000  0.05    0.16
Q25   1   0.3432  0.7999  1.1602  11.00000  0.05    0.16
Q26   1   0.2999  0.5778  1.2927  11.00000  0.05    0.15
Q27   1   0.8648  0.3339  0.8582  11.00000  0.05    0.15
Q28   1   0.2463  0.5973  0.9686  11.00000  0.05    0.14
Q29   1   0.5862  0.5638  0.5522  11.00000  0.05    0.14
Q30   1   0.3380  0.4053  0.9862  11.00000  0.05    0.14
;
_shelx_res_checksum              23825

_shelx_hkl_file                  
;
   0   0  -3   -0.05    1.17
   0   0   3    1.13    1.12
   0   0   3   -0.29    2.04
   0   0  -3    2.42    1.98
   0   0  -4 1747.23   51.85
   0   0  -4 1689.84   56.40
   0   0   4 1655.49   54.43
   0   0   4 1653.75   52.50
   0   0  -4 1656.94   52.19
   0   0  -5    0.53    1.16
   0   0  -5   -2.37    2.37
   0   0   5    1.31    1.27
   0   0   5   -0.79    1.51
   0   0  -5    2.08    2.31
   0   0  -6   48.46    1.82
   0   0  -6   44.68    2.34
   0   0   6   45.64    3.29
   0   0   6   48.77    3.56
   0   0  -6   47.13    2.34
   0   0  -7   -1.29    1.21
   0   0  -7   -6.61    2.80
   0   0   7    0.79    1.78
   0   0   8  178.23    4.63
   0   0  -8  174.53    4.33
   0   0  -8  180.12    5.19
   0   0   8  173.86    4.85
   0   0   8  173.69    6.96
   0   0  -8  177.46    6.80
   0   0   9   -1.65    1.47
   0   0  -9    1.15    1.33
   0   0  -9   -0.12    1.68
   0   0   9   -0.06    2.63
   0   0   9   -1.02    3.00
   0   0  -9    1.94    1.78
   0   0  10   38.74    1.59
   0   0 -10   38.22    2.14
   0   0 -10   42.13    4.24
   0   0  10   38.58    2.61
   0   0  10   41.06    2.92
   0   0 -10   37.92    4.36
   0   0  11    1.36    1.64
   0   0 -11    0.42    0.99
   0   0 -11    1.47    2.09
   0   0  11   -0.53    1.96
   0   0  11    1.53    3.50
   0   0 -11    4.90    3.47
   0   0  12  321.82    9.14
   0   0 -12  315.92    8.83
   0   0 -12  319.04   12.56
   0   0  12  312.29   11.71
   0   0  12  335.53   10.15
   0   0 -12  335.05   10.13
   0   0  13    1.00    1.90
   0   0 -13    0.42    1.92
   0   0 -13    6.48    4.14
   0   0  13    0.30    2.34
   0   0  13    0.42    2.58
   0   0 -13    1.73    4.06
   0   0  14  165.49    4.92
   0   0 -14  178.75    6.19
   0   0 -14  186.44    7.05
   0   0 -14  192.71    7.17
   0   0 -15    0.05    1.27
   0   0 -15    0.30    1.33
   0   0 -15   -3.64    4.54
   0   0 -15    3.17    2.79
   0   0 -16   -1.13    1.43
   0   0 -16    0.83    2.34
   0   0 -16    1.86    3.02
   0   0 -16    1.38    2.89
   0   0 -16    3.46    4.80
   0   0 -17   -0.53    2.48
   0   0 -17    3.26    2.45
   0   0 -17    1.43    5.30
   0   0 -17   -1.93    3.34
   0   0 -17    3.51    3.30
   0   0 -18    4.73    3.82
   0   0 -18    5.40    6.24
   0   0 -18    6.24    6.17
   0   0 -19    8.51    6.30
   0   0 -19    1.20    4.02
   0   0 -19    0.97    4.06
   0   1   2  513.76   12.06
   0  -1  -2  530.47   10.93
   0  -1   2  538.50   11.49
   0   1  -2  535.25   12.53
   0  -1  -2  526.67   10.20
   0   1   2  535.17   10.31
   0  -1   2  506.97   11.44
   0   1  -2  528.23   11.65
   0   1   3 3532.68  152.05
   0  -1  -3 3476.35  153.13
   0   1  -3 3385.54  132.36
   0   1  -3 4276.80  192.31
   0   1  -3 3676.70  159.44
   0  -1  -3 3583.50  155.31
   0   1   3 3671.28  158.17
   0   1  -3 3707.84  160.34
   0  -1  -3 3653.33  159.14
   0  -1   3 3460.27  148.94
   0   1  -3 3620.89  154.84
   0   1   4  709.82   18.54
   0  -1  -4  706.83   16.53
   0   1  -4  745.42   14.64
   0  -1  -4  703.63   16.76
   0   1   4  711.93   18.50
   0   1  -4  729.27   20.80
   0  -1  -4  705.68   20.30
   0  -1   4  704.06   17.28
   0   1  -4  685.92   18.75
   0  -1   5  242.27    4.37
   0   1   5  248.71    6.65
   0  -1  -5  240.99    6.36
   0   1  -5  233.03    3.93
   0  -1  -5  239.37    6.72
   0   1   5  248.33    6.63
   0   1  -5  249.83    7.79
   0  -1   5  242.90    5.68
   0  -1  -5  238.74    7.57
   0  -1   5  240.36    5.77
   0   1  -5  231.54    5.40
   0  -1   6  170.18    3.46
   0   1   6  174.05    4.02
   0  -1  -6  172.96    3.90
   0  -1  -6  173.46    5.67
   0   1   6  172.15    5.37
   0   1  -6  174.33    6.30
   0  -1   6  168.90    4.44
   0  -1  -6  174.26    6.28
   0  -1   6  166.05    4.49
   0   1  -6  171.18    5.71
   0  -1   7   27.50    1.18
   0   1   7   25.81    2.39
   0  -1  -7   27.85    2.40
   0   1  -7   27.27    1.13
   0  -1  -7   26.72    2.11
   0   1   7   27.74    3.10
   0   1  -7   24.08    2.29
   0  -1   7   28.10    2.21
   0  -1  -7   23.99    3.68
   0  -1   7   28.80    2.15
   0   1  -7   18.06    3.28
   0  -1   8  662.13   14.98
   0   1   8  639.17   16.05
   0  -1  -8  657.64   16.41
   0   1  -8  662.01   15.36
   0  -1  -8  673.88   17.76
   0   1  -8  671.43   21.00
   0   1   8  676.80   17.49
   0  -1   8  644.52   17.34
   0  -1   8  658.90   17.75
   0  -1  -8  643.83   17.77
   0   1  -8  673.97   20.00
   0  -1   9   26.12    1.37
   0   1   9   28.17    2.56
   0  -1  -9   29.45    2.57
   0   1  -9   26.51    1.30
   0  -1  -9   31.00    3.47
   0   1  -9   30.06    2.52
   0   1   9   28.54    3.27
   0  -1   9   29.03    2.28
   0  -1   9   28.47    3.73
   0  -1  -9   34.25    3.81
   0   1  -9   28.23    3.51
   0  -1  10   32.56    1.53
   0   1  10   33.36    2.78
   0  -1 -10   34.97    2.79
   0   1 -10   30.26    1.45
   0  -1 -10   34.67    3.92
   0   1 -10   33.47    2.76
   0   1  10   35.43    3.72
   0  -1  10   33.73    2.72
   0  -1 -10   35.20    2.82
   0   1 -10   34.86    3.94
   0   1  11   13.17    1.60
   0  -1 -11   14.55    1.52
   0   1 -11   12.53    1.33
   0  -1 -11   14.02    3.59
   0   1 -11   17.20    4.11
   0   1  11   14.55    2.22
   0  -1  11   19.09    3.82
   0  -1 -11   14.50    2.67
   0   1 -11   12.07    3.84
   0   1  12   33.68    2.11
   0  -1 -12   34.66    3.17
   0   1 -12   32.44    1.76
   0   1 -12   33.30    1.82
   0   1 -12   35.64    3.15
   0  -1 -12   38.33    2.88
   0   1 -12   41.44    3.41
   0   1  12   37.70    4.48
   0  -1  12   35.58    3.07
   0  -1 -12   37.23    5.23
   0   1 -12   38.02    3.07
   0   1  13    3.30    2.50
   0  -1 -13    4.97    2.49
   0   1 -13    0.79    1.40
   0   1 -13    2.68    1.38
   0   1 -13    2.08    2.59
   0  -1 -13    4.57    2.42
   0   1 -13    2.54    4.43
   0   1  13    4.74    2.23
   0  -1  13   -0.68    2.58
   0  -1 -13    2.84    2.75
   0   1 -13    4.43    2.49
   0   1  14   65.00    4.23
   0  -1 -14   64.19    2.99
   0   1 -14   61.07    2.75
   0   1 -14   61.48    2.61
   0   1 -14   70.08    6.86
   0  -1 -14   70.37    6.75
   0   1 -14   73.97    4.53
   0   1  14   74.77    5.96
   0  -1  14   73.26    4.36
   0  -1 -14   73.27    7.12
   0   1 -14   68.11    6.50
   0   1  15   -0.13    1.69
   0  -1 -15    3.72    2.77
   0   1 -15    2.38    1.51
   0   1 -15    1.50    1.43
   0   1 -15    2.71    4.81
   0  -1 -15   -3.89    2.85
   0   1 -15    0.28    2.99
   0   1  15    2.50    2.45
   0  -1  15    2.47    2.82
   0  -1 -15    3.38    3.01
   0   1 -15   -1.64    4.49
   0   1  16   87.32    5.58
   0  -1 -16   86.60    5.35
   0   1 -16   89.50    5.80
   0  -1 -16   96.68    5.51
   0   1 -16   94.29    8.51
   0   1  16   95.89    5.08
   0  -1  16   97.63    5.56
   0  -1 -16  100.17    8.66
   0   1 -16  100.66    5.51
   0  -1 -17    4.38    3.22
   0   1 -17    6.04    5.81
   0  -1 -17    9.17    5.49
   0   1 -17    5.78    3.64
   0  -1 -17    5.31    3.55
   0   1 -17    3.60    5.48
   0  -1 -18   28.16    4.29
   0  -1 -18   28.99    4.46
   0  -1 -18   37.41    4.42
   0   1 -18   39.36    7.25
   0  -1 -18   35.03    4.66
   0   1 -18   34.08    7.47
   0  -1 -18   33.69    4.78
   0   1 -18   32.70    7.27
   0  -1 -19    3.67    5.90
   0   1 -19   -0.09    4.06
   0  -1 -19    4.76    3.89
   0   1 -19   -4.27    4.10
   0  -1 -19    1.15    6.60
   0   1 -19    3.86    3.79
   0  -2   0  483.90   10.26
   0  -2   0  517.17   12.26
   0   2   0  527.39   10.89
   0  -2   0  501.50   12.68
   0   2   0  526.23   11.20
   0   2   1 1016.91   29.00
   0   2  -1  976.53   25.25
   0  -2  -1  967.08   25.26
   0  -2   1 1009.58   24.37
   0  -2   1 1039.13   27.08
   0   2  -1 1052.59   28.81
   0  -2  -1 1051.82   25.88
   0   2   1 1083.03   26.29
   0  -2   1 1047.36   29.03
   0   2  -1 1083.98   27.40
   0  -2  -1 1023.12   26.46
   0   2   1 1051.80   26.86
   0   2   2    1.39    2.69
   0   2  -2    3.05    1.01
   0  -2  -2    1.46    1.55
   0  -2   2    3.91    0.99
   0  -2   2    1.18    1.60
   0   2  -2    6.05    2.42
   0  -2  -2   -0.11    1.71
   0   2   2   -0.73    0.98
   0  -2   2    0.13    1.24
   0   2  -2    2.21    2.05
   0  -2  -2    1.58    1.46
   0   2   2    1.46    2.40
   0   2  -3  980.36   21.37
   0   2   3  925.35   24.70
   0  -2  -3  910.33   23.97
   0  -2   3  989.48   21.23
   0  -2   3 1001.15   29.88
   0   2  -3  933.57   27.00
   0  -2  -3  930.78   23.48
   0   2   3  958.50   25.58
   0  -2   3  922.02   24.22
   0   2  -3  902.31   25.54
   0  -2  -3  951.09   28.15
   0   2   4  338.19    9.73
   0  -2  -4  329.63    7.72
   0   2  -4  335.78    9.75
   0  -2  -4  343.87    8.47
   0   2   4  331.49    6.85
   0   2  -4  351.38    8.19
   0  -2   4  330.71    9.09
   0   2  -4  325.84    8.66
   0   2   5  565.51   13.84
   0  -2  -5  566.21   15.43
   0   2  -5  562.98   16.06
   0  -2  -5  550.24   12.82
   0   2   5  580.64   14.62
   0   2  -5  574.97   14.32
   0  -2  -5  559.64   14.39
   0  -2   5  557.39   15.55
   0   2  -5  552.00   13.04
   0   2   6   32.72    3.20
   0  -2  -6   31.90    2.09
   0   2  -6   36.92    2.53
   0  -2  -6   40.28    2.04
   0   2   6   39.21    2.01
   0   2  -6   40.21    2.58
   0  -2   6   38.21    2.28
   0   2  -6   34.77    2.07
   0   2   7  669.53   17.51
   0  -2  -7  693.74   19.68
   0   2  -7  667.49   18.15
   0  -2  -7  704.57   20.03
   0   2   7  673.94   17.10
   0   2  -7  679.06   18.68
   0  -2  -7  645.36   18.09
   0  -2   7  653.51   19.91
   0   2  -7  659.53   19.28
   0   2   8   18.52    2.68
   0  -2  -8   18.75    1.80
   0   2  -8   15.13    2.22
   0  -2  -8   20.79    1.85
   0   2   8   17.99    1.78
   0   2  -8   19.32    2.28
   0  -2  -8   17.22    2.30
   0  -2   8   13.19    3.24
   0   2  -8   16.34    1.88
   0   2   9   88.11    3.01
   0  -2  -9   90.40    4.31
   0   2  -9   92.09    3.86
   0  -2  -9   90.94    3.34
   0   2   9   92.31    3.15
   0   2  -9   92.26    5.57
   0  -2  -9   89.58    3.87
   0  -2   9   90.79    5.08
   0   2  -9   90.64    3.36
   0   2  10   46.58    3.62
   0  -2 -10   46.22    2.42
   0   2 -10   47.76    3.19
   0  -2 -10   49.92    4.19
   0   2 -10   44.06    4.76
   0   2  10   51.39    3.89
   0  -2 -10   47.75    4.88
   0  -2  10   44.38    2.90
   0   2 -10   44.36    2.79
   0   2  11   70.36    4.39
   0  -2 -11   74.68    4.39
   0   2 -11   68.62    3.89
   0  -2 -11   63.46    5.00
   0   2 -11   69.97    3.99
   0   2  11   74.20    4.82
   0  -2  11   65.59    3.47
   0  -2 -11   67.11    3.88
   0   2 -11   68.03    3.49
   0   2  12  123.21    4.24
   0  -2 -12  119.74    4.19
   0   2 -12  110.96    5.22
   0  -2 -12  123.84    5.03
   0   2 -12  123.88    8.05
   0   2  12  128.07    4.58
   0  -2  12  121.41    7.12
   0  -2 -12  122.47    5.36
   0   2 -12  121.40    4.81
   0   2  13   30.43    3.69
   0  -2 -13   29.29    3.90
   0   2 -13   32.21    3.53
   0  -2 -13   33.40    3.31
   0   2 -13   28.95    3.60
   0   2  13   30.79    4.42
   0  -2  13   25.11    5.10
   0  -2 -13   29.77    5.69
   0   2 -13   27.43    3.10
   0   2  14  393.63   14.46
   0  -2 -14  392.95   14.13
   0   2 -14  371.92   16.68
   0  -2 -14  419.56   13.47
   0   2 -14  381.87   16.82
   0   2  14  414.35   15.72
   0  -2  14  380.11   12.44
   0  -2 -14  388.21   13.65
   0   2 -14  402.60   12.94
   0   2  15   65.46    3.66
   0  -2 -15   64.49    3.53
   0   2 -15   65.93    7.42
   0  -2 -15   67.18    6.77
   0   2 -15   62.22    5.03
   0   2  15   71.84    4.30
   0  -2  15   68.91    6.89
   0  -2 -15   72.56    7.65
   0   2 -15   73.62    6.64
   0   2  16    3.16    3.41
   0  -2 -16   -0.12    3.46
   0   2 -16    2.55    3.35
   0  -2 -16    8.21    4.68
   0   2 -16   -2.79    5.61
   0   2  16   -0.06    4.34
   0  -2  16    3.02    3.11
   0  -2 -16   -4.14    3.40
   0   2 -16    7.87    4.69
   0   2  17    5.78    4.02
   0  -2 -17    7.21    3.76
   0   2 -17    2.36    3.74
   0  -2 -17    5.58    3.32
   0   2 -17    3.62    3.79
   0   2  17    7.29    3.07
   0  -2  17    9.11    5.60
   0  -2 -17   12.86    6.08
   0   2 -17    6.30    3.29
   0  -2 -18    3.21    2.52
   0   2 -18    3.59    6.06
   0  -2 -18    3.52    3.38
   0   2 -18    1.32    6.44
   0  -2  18    0.16    3.62
   0  -2 -18    2.62    3.88
   0   2 -18    4.54    3.50
   0  -2 -19   15.61    4.85
   0  -2 -19   14.66    5.02
   0  -2 -19   24.56    4.32
   0   2 -19   17.59    4.72
   0  -2 -19   19.05    7.45
   0   2 -19   20.69    4.96
   0  -2 -19   16.13    7.78
   0   2 -19   24.27    6.97
   0   3   0  632.33   15.26
   0  -3   0  659.87   17.29
   0  -3   0  652.20   15.81
   0   3   0  695.80   18.50
   0  -3   0  665.55   16.79
   0   3   0  673.63   19.18
   0   3  -1  584.22   13.26
   0   3   1  572.98   14.13
   0  -3  -1  586.81   16.02
   0  -3   1  589.48   14.36
   0  -3   1  603.54   14.59
   0   3  -1  626.98   16.79
   0  -3  -1  593.38   15.36
   0   3   1  624.58   16.42
   0  -3   1  626.34   17.37
   0   3  -1  618.75   14.88
   0  -3  -1  585.96   14.32
   0   3   1  614.78   16.95
   0   3  -2  648.27   15.56
   0   3   2  683.45   17.53
   0  -3  -2  691.24   17.20
   0  -3   2  670.59   15.76
   0  -3   2  727.50   20.62
   0   3  -2  692.21   16.92
   0  -3  -2  694.03   17.97
   0   3   2  711.85   16.28
   0  -3   2  723.43   17.83
   0   3  -2  697.78   16.92
   0  -3  -2  684.60   19.17
   0   3   2  707.30   17.37
   0   3   3  286.44    7.42
   0  -3  -3  305.48    9.22
   0  -3   3  289.88    5.62
   0  -3   3  320.29   10.10
   0   3  -3  301.55    7.18
   0  -3  -3  318.29    7.86
   0   3   3  309.95    7.48
   0  -3   3  295.75    6.99
   0   3  -3  293.02    8.05
   0  -3  -3  298.98    8.95
   0   3   3  298.85    7.15
   0   3  -4  885.16   20.12
   0   3   4  859.39   26.12
   0  -3  -4  879.49   26.11
   0  -3   4  875.84   19.40
   0  -3   4  934.05   28.51
   0   3  -4  853.99   23.09
   0  -3  -4  852.40   22.02
   0   3   4  874.29   21.75
   0  -3   4  851.90   24.99
   0   3  -4  840.45   24.21
   0  -3  -4  857.00   23.26
   0   3   5   53.23    2.61
   0  -3  -5   53.33    2.65
   0   3  -5   48.63    2.63
   0  -3  -5   53.73    2.12
   0   3   5   56.54    3.18
   0  -3   5   54.33    3.70
   0   3  -5   43.84    3.41
   0  -3  -5   53.45    2.85
   0   3   6  112.61    5.28
   0  -3  -6  116.56    3.87
   0   3  -6  116.32    3.99
   0  -3  -6  125.08    4.74
   0   3   6  118.19    4.43
   0   3  -6  120.97    4.22
   0  -3   6  113.84    5.21
   0   3  -6  115.29    4.94
   0  -3  -6  113.13    3.97
   0   3   7  205.75    5.73
   0  -3  -7  216.43    7.49
   0   3  -7  197.50    5.84
   0  -3  -7  210.92    6.53
   0   3   7  209.54    5.14
   0   3  -7  216.41    6.22
   0  -3  -7  199.97    6.07
   0  -3   7  196.54    5.49
   0   3  -7  200.92    6.69
   0   3   8  528.40   16.04
   0  -3  -8  509.67   13.56
   0   3  -8  506.50   16.36
   0  -3  -8  491.47   12.57
   0   3   8  508.82   12.74
   0   3  -8  548.06   17.52
   0  -3  -8  512.18   14.54
   0  -3   8  509.63   15.67
   0   3  -8  496.91   13.10
   0   3   9   73.40    3.13
   0  -3  -9   80.86    3.31
   0   3  -9   75.30    5.52
   0  -3  -9   74.87    4.26
   0   3   9   78.15    4.20
   0   3  -9   78.79    5.64
   0  -3  -9   77.94    3.86
   0  -3   9   79.25    4.90
   0   3  -9   78.35    4.61
   0   3  10   25.14    3.44
   0  -3 -10   25.36    3.81
   0   3 -10   21.42    2.85
   0  -3 -10   25.06    2.26
   0   3  10   25.96    3.48
   0   3 -10   26.76    2.94
   0  -3 -10   27.20    2.94
   0  -3  10   28.16    4.09
   0   3 -10   24.13    2.36
   0   3  11   52.31    2.98
   0  -3 -11   57.43    3.25
   0   3 -11   53.13    3.67
   0  -3 -11   51.25    3.03
   0   3 -11   57.82    3.87
   0   3  11   55.50    2.99
   0  -3 -11   51.16    3.80
   0  -3  11   52.63    4.93
   0   3 -11   51.38    3.10
   0   3  12   19.13    3.87
   0  -3 -12   17.47    3.91
   0   3 -12   14.80    4.91
   0  -3 -12   17.09    2.55
   0   3 -12   24.56    5.09
   0   3  12   16.14    2.46
   0  -3 -12   13.04    5.13
   0  -3  12   16.65    2.70
   0   3 -12   18.86    2.55
   0   3  13  133.13    5.11
   0  -3 -13  130.04    6.82
   0   3 -13  134.52    8.84
   0  -3 -13  129.86    5.27
   0   3 -13  124.22    6.29
   0   3  13  133.45    7.11
   0  -3  13  127.69    5.66
   0  -3 -13  127.86    6.29
   0   3 -13  130.60    5.43
   0   3  14  121.99    7.06
   0  -3 -14  124.82    5.22
   0   3 -14  114.82    8.76
   0  -3 -14  130.89    5.53
   0   3 -14  130.35    9.38
   0   3  14  125.60    7.70
   0  -3  14  117.11    7.82
   0  -3 -14  123.81    6.37
   0   3 -14  123.81    5.61
   0   3  15   77.56    6.32
   0  -3 -15   75.33    6.15
   0   3 -15   78.98    7.95
   0  -3 -15   70.12    4.48
   0   3 -15   72.52    5.59
   0   3  15   80.21    4.59
   0  -3  15   78.18    7.29
   0  -3 -15   75.25    8.32
   0   3 -15   79.30    4.52
   0   3  16    1.24    2.46
   0  -3 -16    2.68    2.44
   0   3 -16   -1.40    3.42
   0  -3 -16   -0.82    2.84
   0   3 -16    0.21    3.31
   0   3  16    4.57    4.15
   0  -3  16    3.58    3.06
   0  -3 -16    2.19    3.66
   0   3 -16   -0.23    2.90
   0   3  17   76.96    6.70
   0  -3 -17   80.81    7.05
   0   3 -17   82.20    6.20
   0  -3 -17   96.60    8.44
   0   3 -17   82.82    9.79
   0   3  17   82.51    5.01
   0  -3  17   95.37    8.76
   0  -3 -17   84.72    9.70
   0   3 -17   89.79    8.14
   0   3  18   44.29    6.46
   0  -3 -18   45.79    6.05
   0   3 -18   44.92    8.44
   0  -3 -18   56.61    7.85
   0   3 -18   45.92    5.74
   0   3  18   45.79    4.44
   0  -3  18   52.79    8.07
   0  -3 -18   48.57    5.76
   0   3 -18   53.86    7.57
   0   3  19    1.81    3.00
   0  -3 -19    1.94    3.04
   0   3 -19    9.28    6.66
   0  -3 -19    5.48    3.81
   0   3 -19    4.26    6.89
   0  -3  19    1.17    3.89
   0  -3 -19    0.34    7.02
   0   3 -19   -0.48    6.01
   0  -3 -19   -8.06    6.55
   0   4   0 3357.56  155.42
   0  -4   0 3580.23  158.32
   0  -4   0 3437.47  161.09
   0   4   0 3792.02  168.05
   0  -4   0 3369.97  158.05
   0   4   0 3722.10  167.45
   0   4  -1   99.18    4.03
   0   4   1  107.54    4.89
   0  -4  -1  105.42    3.33
   0  -4   1  103.37    3.93
   0  -4   1  103.28    3.32
   0   4  -1  108.68    4.59
   0  -4  -1  100.13    2.98
   0   4   1  109.51    4.33
   0  -4   1  104.82    3.50
   0   4  -1  107.04    4.80
   0  -4  -1   97.16    3.36
   0   4   1  105.73    3.44
   0   4  -2  235.21    5.13
   0   4   2  247.87    8.37
   0  -4  -2  246.57    6.32
   0  -4   2  243.13    6.12
   0  -4   2  243.81    6.34
   0   4  -2  249.82    7.80
   0  -4  -2  234.28    6.64
   0  -4   2  249.11    7.99
   0   4  -2  239.50    5.95
   0  -4  -2  240.36    6.13
   0   4   2  250.78    6.26
   0   4  -3  930.37   24.76
   0   4   3  926.28   29.25
   0  -4  -3  962.79   27.11
   0  -4   3  944.01   24.18
   0  -4   3  971.75   28.12
   0   4  -3  956.12   26.66
   0  -4  -3  912.93   27.08
   0   4   3  955.56   27.11
   0  -4   3  946.42   26.87
   0   4  -3  939.28   26.09
   0  -4  -3  912.14   29.18
   0   4   3  965.12   27.32
   0   4  -4    0.47    1.00
   0   4   4    0.10    1.82
   0  -4  -4    0.35    1.86
   0  -4   4   -0.40    1.02
   0  -4   4   -3.60    3.09
   0   4  -4   -2.33    2.88
   0  -4   4   -1.50    2.57
   0   4   5   17.93    2.24
   0  -4  -5   18.83    2.23
   0  -4   5   16.22    0.88
   0  -4   5   18.96    3.81
   0   4  -5   13.84    3.31
   0  -4  -5   10.63    2.60
   0   4   5   14.42    1.51
   0  -4   5   16.76    3.07
   0   4  -5    9.19    2.82
   0  -4  -5   11.90    2.23
   0   4   6  492.91   15.49
   0  -4  -6  512.14   15.76
   0  -4   6  495.24    8.76
   0   4  -6  481.86   13.04
   0  -4  -6  476.51   11.83
   0   4   6  507.16   13.59
   0  -4   6  472.37   14.49
   0   4  -6  472.58   13.92
   0  -4  -6  470.05   12.73
   0   4   7  149.98    4.90
   0  -4  -7  161.11    6.81
   0   4  -7  148.05    6.73
   0  -4  -7  137.95    5.03
   0   4   7  146.49    3.87
   0   4  -7  150.55    6.92
   0  -4   7  150.85    4.59
   0   4  -7  147.96    5.61
   0  -4  -7  146.62    6.58
   0   4   8  163.77    7.29
   0  -4  -8  164.72    5.38
   0   4  -8  158.93    5.46
   0  -4  -8  170.47    6.15
   0   4   8  168.58    5.92
   0   4  -8  170.42    7.96
   0  -4  -8  165.21    5.73
   0  -4   8  164.48    6.77
   0   4  -8  158.32    6.38
   0  -4  -8  157.20    5.30
   0   4   9   32.41    3.92
   0  -4  -9   36.78    4.42
   0   4  -9   33.49    2.94
   0  -4  -9   31.80    2.32
   0   4   9   35.68    2.19
   0   4  -9   35.56    4.86
   0  -4  -9   33.43    3.15
   0  -4   9   33.13    2.62
   0   4  -9   31.21    2.41
   0  -4  -9   34.65    4.53
   0   4  10   62.43    3.30
   0  -4 -10   72.64    5.40
   0   4 -10   67.19    5.77
   0  -4 -10   65.33    4.62
   0   4  10   67.42    3.07
   0   4 -10   72.14    4.12
   0  -4 -10   64.34    4.04
   0  -4  10   64.15    3.41
   0   4 -10   66.12    4.85
   0  -4 -10   66.82    3.86
   0   4  11   62.39    5.31
   0  -4 -11   66.23    3.72
   0   4 -11   62.35    6.11
   0  -4 -11   59.88    3.25
   0   4  11   63.89    3.28
   0   4 -11   65.22    4.34
   0  -4 -11   64.08    6.56
   0  -4  11   61.05    3.70
   0   4 -11   65.55    3.44
   0  -4 -11   64.25    4.07
   0   4  12   62.82    3.74
   0  -4 -12   71.44    5.80
   0   4 -12   64.17    6.56
   0  -4 -12   62.78    3.53
   0   4  12   65.68    3.38
   0   4 -12   71.67    7.10
   0  -4 -12   72.77    7.12
   0  -4  12   64.94    3.83
   0   4 -12   65.38    3.70
   0  -4 -12   65.02    4.27
   0   4  13   16.05    4.43
   0  -4 -13   12.72    2.78
   0   4 -13   13.18    5.10
   0  -4 -13   12.94    2.54
   0   4 -13   11.09    3.47
   0   4  13    7.84    4.00
   0  -4 -13   11.81    3.46
   0  -4  13   10.16    4.74
   0   4 -13   13.61    4.28
   0  -4 -13   10.35    3.26
   0   4  14    2.12    3.97
   0  -4 -14    2.08    4.19
   0   4 -14   -1.65    4.96
   0  -4 -14    1.20    3.92
   0   4 -14    2.52    3.43
   0   4  14    1.12    3.77
   0  -4  14   -3.42    4.26
   0  -4 -14    1.08    3.28
   0   4 -14    1.58    4.10
   0  -4 -14    1.69    3.04
   0   4  15   12.94    2.85
   0  -4 -15   11.93    3.10
   0   4 -15   10.20    5.91
   0  -4 -15   13.85    4.89
   0   4 -15   15.93    6.67
   0   4  15   13.99    2.89
   0  -4  15   11.57    5.17
   0  -4 -15   12.38    6.40
   0   4 -15    9.16    4.74
   0  -4 -15   13.94    3.74
   0   4  16   17.49    5.27
   0  -4 -16   25.42    5.42
   0   4 -16   21.16    3.95
   0  -4 -16   25.95    3.68
   0   4 -16   22.52    4.28
   0   4  16   21.86    3.29
   0  -4  16   24.68    3.84
   0  -4 -16   23.55    4.65
   0   4 -16   21.28    5.50
   0  -4 -16   22.50    4.16
   0   4  17   32.04    3.69
   0  -4 -17   33.18    5.86
   0   4 -17   26.39    4.86
   0  -4 -17   30.13    4.14
   0   4 -17   34.10    8.12
   0   4  17   36.27    6.17
   0  -4  17   31.37    6.72
   0  -4 -17   33.45    8.14
   0   4 -17   29.34    3.97
   0  -4 -17   27.42    4.80
   0   4  18   18.12    5.87
   0  -4 -18   10.82    3.61
   0   4 -18   15.04    4.58
   0  -4 -18   15.47    3.84
   0   4 -18    8.38    4.94
   0   4  18   10.95    3.64
   0  -4  18   15.95    6.40
   0  -4 -18   16.45    4.93
   0   4 -18   12.72    3.80
   0  -4 -18    8.70    7.18
   0   5   0   68.41    2.81
   0  -5   0   68.82    2.75
   0  -5   0   67.49    3.96
   0   5   0   78.38    2.93
   0  -5   0   75.81    3.29
   0   5   0   77.84    4.88
   0   5   1    4.80    1.63
   0   5  -1   -0.00    1.34
   0  -5   1   -2.73    2.25
   0  -5  -1    1.06    2.69
   0  -5   1    1.63    1.61
   0  -5  -1    0.85    2.28
   0   5  -1    4.40    2.74
   0   5  -2  259.83    7.25
   0   5   2  258.45    7.13
   0  -5  -2  284.01    9.18
   0  -5   2  269.15    6.09
   0  -5   2  266.39    7.18
   0   5  -2  275.59    7.15
   0  -5  -2  251.24    6.32
   0   5   2  276.90    6.96
   0  -5   2  267.10    7.35
   0   5  -2  284.09    9.26
   0  -5  -2  242.02    9.13
   0   5   2  271.48    7.46
   0   5  -3   13.11    1.93
   0   5   3   11.49    2.14
   0  -5  -3   12.43    3.50
   0  -5   3   12.14    1.17
   0  -5   3   14.14    3.32
   0   5  -3   13.36    3.17
   0  -5  -3   14.44    1.58
   0  -5   3   19.92    3.28
   0   5  -3   13.88    1.94
   0  -5  -3   19.07    2.23
   0   5   3   22.32    3.65
   0   5  -4   74.58    2.53
   0   5   4   72.75    3.44
   0  -5  -4   84.00    5.19
   0  -5   4   79.31    2.58
   0  -5   4   79.36    5.04
   0   5  -4   72.15    3.12
   0  -5  -4   71.78    2.53
   0   5   4   74.35    2.57
   0  -5   4   80.16    4.36
   0   5  -4   73.43    2.86
   0  -5  -4   66.57    4.72
   0   5   4   75.42    3.32
   0   5  -5   80.59    2.33
   0   5   5   79.00    5.38
   0  -5  -5   83.49    5.41
   0  -5   5   80.43    2.19
   0  -5   5   80.10    3.78
   0   5  -5   77.73    3.43
   0  -5  -5   74.83    3.60
   0   5   5   86.29    3.67
   0  -5   5   74.55    4.39
   0   5  -5   73.72    2.87
   0  -5  -5   76.46    4.98
   0   5  -6  140.84    2.83
   0   5   6  133.13    4.86
   0  -5  -6  132.78    4.81
   0  -5   6  133.50    2.91
   0  -5   6  141.05    5.22
   0   5  -6  132.92    6.47
   0  -5  -6  127.20    4.97
   0   5   6  138.32    4.83
   0  -5   6  131.38    4.24
   0   5  -6  125.64    5.30
   0  -5  -6  124.34    6.23
   0   5   7    2.13    2.16
   0  -5  -7    3.86    2.27
   0  -5   7    3.40    0.39
   0   5  -7    2.68    2.08
   0  -5  -7    7.54    2.47
   0   5   7    0.34    2.44
   0   5  -7    2.47    2.23
   0  -5   7    2.14    2.98
   0   5  -7    5.08    2.73
   0  -5  -7    3.80    2.16
   0   5   8   25.87    4.31
   0  -5  -8   25.09    2.80
   0   5  -8   25.07    4.30
   0  -5  -8   22.94    3.20
   0   5   8   22.93    1.97
   0   5  -8   26.65    2.90
   0  -5   8   24.72    2.45
   0   5  -8   19.75    3.44
   0  -5  -8   21.23    4.38
   0   5   9    2.64    2.19
   0  -5  -9    7.22    4.00
   0   5  -9    4.16    2.35
   0  -5  -9    4.47    2.86
   0   5   9   -0.80    2.79
   0   5  -9    0.42    4.28
   0  -5  -9    3.14    2.73
   0  -5   9    7.83    3.20
   0   5  -9    3.34    1.92
   0  -5  -9    2.29    2.46
   0   5  10   24.06    2.95
   0  -5 -10   31.36    3.26
   0   5 -10   26.86    3.28
   0  -5 -10   25.25    2.38
   0   5  10   30.62    3.64
   0   5 -10   30.44    5.50
   0  -5 -10   31.56    3.67
   0  -5  10   25.15    4.36
   0   5 -10   24.85    4.07
   0  -5 -10   26.50    3.36
   0   5  11   67.16    6.17
   0  -5 -11   80.58    6.70
   0   5 -11   68.25    4.54
   0  -5 -11   64.77    5.07
   0   5  11   70.99    3.41
   0   5 -11   75.28    4.84
   0  -5 -11   74.85    7.25
   0  -5  11   67.10    5.86
   0   5 -11   68.15    3.69
   0  -5 -11   71.18    6.63
   0   5  12  115.87    5.41
   0  -5 -12  122.31    8.09
   0   5 -12  117.31    8.57
   0  -5 -12  122.15    4.86
   0   5  12  118.69    4.72
   0   5 -12  120.41    6.45
   0  -5 -12  115.10    8.87
   0  -5  12  119.48    7.96
   0   5 -12  116.79    4.98
   0  -5 -12  114.25    8.46
   0   5  13  125.95    8.08
   0  -5 -13  128.56    6.14
   0   5 -13  124.56    9.21
   0  -5 -13  125.87    5.50
   0   5  13  129.00    7.06
   0   5 -13  123.67    9.87
   0  -5 -13  122.57    6.77
   0  -5  13  122.45    8.06
   0   5 -13  127.20    7.60
   0  -5 -13  115.40    6.28
   0   5  14   -1.50    2.62
   0  -5 -14   -2.81    4.57
   0   5 -14    3.55    5.24
   0  -5 -14   -1.56    4.09
   0   5 -14    1.38    3.54
   0   5  14    0.86    3.91
   0  -5 -14    4.48    3.45
   0  -5  14   -4.55    4.42
   0   5 -14    3.81    4.09
   0  -5 -14    2.84    3.24
   0   5  15    5.51    4.50
   0  -5 -15    3.16    2.97
   0   5 -15    6.53    5.64
   0  -5 -15    6.06    4.43
   0   5 -15   -3.32    3.55
   0   5  15   -4.97    4.28
   0  -5 -15   -1.25    6.05
   0  -5  15    9.64    4.73
   0   5 -15    0.43    4.46
   0  -5 -15    0.60    3.51
   0   5  16    2.79    3.00
   0  -5 -16   11.07    5.31
   0   5 -16    4.91    3.63
   0  -5 -16    6.29    4.80
   0   5 -16   -3.35    6.34
   0   5  16    4.12    2.82
   0  -5  16    2.47    3.25
   0  -5 -16    6.58    4.15
   0   5 -16    3.19    4.83
   0  -5 -16    0.61    3.74
   0   5  17    3.15    3.38
   0  -5 -17    6.25    3.48
   0   5 -17    0.71    3.89
   0  -5 -17    7.11    5.34
   0   5 -17    4.02    4.32
   0   5  17    7.42    3.16
   0  -5  17    3.82    3.67
   0  -5 -17    1.37    4.44
   0   5 -17    4.66    5.54
   0  -5 -17    9.60    6.64
   0   5  18   35.70    6.94
   0  -5 -18   40.72    7.05
   0   5 -18   31.94    5.31
   0  -5 -18   41.80    7.13
   0   5 -18   34.08    9.00
   0   5  18   41.59    6.59
   0  -5  18   38.62    7.56
   0  -5 -18   34.37    9.51
   0   5 -18   42.47    7.36
   0  -5 -18   39.87    8.31
   0   6   0  185.81    6.72
   0  -6   0  184.21    6.71
   0  -6   0  174.13    4.98
   0   6   0  206.70    6.99
   0  -6   0  185.20    7.26
   0   6   0  197.08    5.70
   0   6  -1  285.17    7.47
   0   6   1  309.74   10.11
   0  -6  -1  299.71    7.95
   0  -6   1  305.82    7.66
   0  -6   1  290.41    9.65
   0  -6  -1  285.68    8.96
   0   6  -1  308.80    9.58
   0   6   1  328.27    9.76
   0  -6   1  294.95    8.20
   0  -6  -1  292.42    8.16
   0   6  -1  315.38   10.11
   0   6   1  308.12   10.24
   0   6  -2    1.44    1.37
   0   6   2    0.90    3.08
   0  -6  -2    3.34    1.89
   0  -6   2    3.15    2.23
   0  -6   2   -0.83    1.80
   0  -6  -2    4.21    2.21
   0   6  -2    0.28    1.71
   0   6   2    6.72    2.51
   0  -6   2    2.89    1.85
   0   6  -2    0.59    1.75
   0  -6  -2    3.49    3.04
   0   6   2    3.75    1.88
   0   6  -3   20.27    2.22
   0   6   3   19.50    3.82
   0  -6  -3   21.30    2.46
   0  -6   3   20.87    2.28
   0  -6   3   18.85    2.22
   0   6  -3   21.68    3.36
   0  -6  -3   16.49    1.67
   0   6   3   18.15    1.73
   0  -6   3   20.03    2.21
   0   6  -3   18.81    3.23
   0  -6  -3   18.59    2.25
   0   6   3   19.54    3.68
   0   6  -4  671.98   18.72
   0   6   4  703.60   23.42
   0  -6  -4  719.38   20.62
   0  -6   4  724.07   18.94
   0  -6   4  713.24   23.80
   0   6  -4  693.79   22.51
   0  -6  -4  683.64   18.98
   0   6   4  696.50   20.30
   0  -6   4  705.38   23.05
   0   6  -4  689.04   19.30
   0  -6  -4  671.46   19.62
   0   6   4  720.65   23.39
   0   6  -5  163.29    4.43
   0   6   5  157.74    5.50
   0  -6  -5  169.55    5.84
   0  -6   5  160.88    3.47
   0  -6   5  174.13    8.17
   0   6  -5  166.42    7.34
   0  -6  -5  158.88    5.97
   0   6   5  162.20    5.82
   0  -6   5  155.81    6.99
   0   6  -5  155.28    6.47
   0  -6  -5  154.60    5.39
   0   6  -6  164.93    4.08
   0   6   6  146.85    5.52
   0  -6  -6  164.43    5.77
   0  -6   6  152.58    3.54
   0  -6   6  154.11    7.93
   0   6  -6  150.42    5.32
   0  -6  -6  146.53    4.52
   0   6   6  173.44    5.89
   0  -6   6  155.33    5.28
   0   6  -6  157.46    6.42
   0  -6  -6  147.23    5.41
   0   6   7   72.33    6.10
   0  -6  -7   77.79    6.28
   0  -6   7   75.98    2.22
   0   6  -7   70.46    3.80
   0  -6  -7   72.00    3.06
   0   6   7   75.35    4.13
   0  -6   7   73.31    5.17
   0   6  -7   74.12    4.75
   0  -6  -7   73.49    5.84
   0   6   8  189.01    9.09
   0  -6  -8  206.61    9.98
   0   6  -8  199.92    6.90
   0  -6  -8  194.86    6.03
   0   6   8  203.57    5.77
   0   6  -8  208.79   10.01
   0  -6   8  188.42    6.30
   0   6  -8  197.93    8.08
   0  -6  -8  189.07    6.90
   0   6   9   55.35    3.84
   0  -6  -9   60.77    4.29
   0   6  -9   52.54    5.90
   0  -6  -9   52.97    2.96
   0   6   9   53.28    4.15
   0   6  -9   58.38    4.20
   0  -6   9   51.97    5.08
   0   6  -9   55.06    3.22
   0  -6  -9   59.70    6.23
   0   6  10  156.82    8.77
   0  -6 -10  170.66    7.05
   0   6 -10  161.16    6.64
   0  -6 -10  155.85    7.06
   0   6  10  166.90    7.08
   0   6 -10  161.70    7.00
   0  -6 -10  161.90    7.33
   0  -6  10  162.76    8.35
   0   6 -10  156.06    7.76
   0  -6 -10  154.31    6.63
   0   6  11   23.14    3.49
   0  -6 -11   34.21    6.21
   0   6 -11   28.78    3.53
   0  -6 -11   26.89    4.25
   0   6  11   27.30    2.63
   0   6 -11   31.57    6.31
   0  -6 -11   26.07    4.13
   0  -6  11   31.13    5.22
   0   6 -11   29.93    2.94
   0  -6 -11   26.12    3.73
   0   6  12   72.36    4.60
   0  -6 -12   71.31    4.78
   0   6 -12   66.28    4.81
   0  -6 -12   65.74    3.90
   0   6  12   65.66    3.79
   0   6 -12   72.18    8.02
   0  -6 -12   61.10    8.07
   0  -6  12   72.35    6.81
   0   6 -12   67.31    6.07
   0  -6 -12   73.51    7.45
   0   6  13    0.50    4.56
   0  -6 -13    3.05    3.09
   0   6 -13   -1.41    5.24
   0  -6 -13    2.85    2.47
   0   6  13   -0.62    2.36
   0   6 -13   -1.64    3.73
   0  -6 -13    2.74    5.77
   0  -6  13    2.76    4.51
   0   6 -13    2.98    4.02
   0  -6 -13    5.20    5.38
   0   6  14   47.20    4.27
   0  -6 -14   51.06    7.00
   0   6 -14   41.46    7.37
   0  -6 -14   45.48    5.56
   0   6  14   44.39    3.57
   0   6 -14   43.92    7.62
   0  -6 -14   44.16    5.34
   0  -6  14   40.67    6.36
   0   6 -14   41.79    3.72
   0  -6 -14   33.35    6.74
   0   6  15   11.60    5.03
   0  -6 -15    0.67    3.44
   0   6 -15    4.73    5.56
   0  -6 -15    0.69    4.24
   0   6 -15   -0.11    3.81
   0   6  15   -0.06    4.32
   0  -6 -15   -0.34    3.85
   0  -6  15    7.62    4.92
   0   6 -15    3.05    2.82
   0  -6 -15   -0.07    5.49
   0   6  16    0.61    3.36
   0  -6 -16    5.82    5.76
   0   6 -16    0.66    3.83
   0  -6 -16    4.26    5.00
   0   6 -16    5.52    4.27
   0   6  16    3.94    4.51
   0  -6  16    6.95    5.32
   0  -6 -16    7.64    6.54
   0   6 -16    2.47    3.21
   0  -6 -16    1.81    5.95
   0   6  17    6.87    5.82
   0  -6 -17    5.50    4.17
   0   6 -17    9.40    4.19
   0  -6 -17   11.46    5.66
   0   6 -17   10.11    7.72
   0   6  17    9.31    5.22
   0  -6  17    6.38    3.95
   0  -6 -17   10.79    4.75
   0   6 -17   10.44    3.64
   0  -6 -17    7.73    7.16
   0   7   0    6.30    1.95
   0  -7   0    7.03    2.03
   0  -7   0    7.51    2.98
   0   7   0    7.02    1.97
   0  -7   0    2.89    2.23
   0   7   0    7.60    3.59
   0   7   1   69.94    3.39
   0   7  -1   69.17    4.40
   0  -7  -1   78.40    5.17
   0  -7   1   72.69    4.43
   0  -7   1   65.45    3.25
   0  -7  -1   66.33    3.03
   0   7  -1   75.60    4.76
   0   7   1   71.83    3.15
   0  -7   1   63.69    5.21
   0  -7  -1   63.62    5.08
   0   7  -1   72.07    3.49
   0   7   1   74.98    3.67
   0   7  -2  151.81    5.85
   0   7   2  151.76    5.33
   0  -7  -2  163.39    7.67
   0  -7   2  158.71    4.50
   0  -7   2  153.21    5.20
   0  -7  -2  151.05    6.28
   0   7  -2  163.59    5.28
   0   7   2  166.32    5.12
   0  -7   2  160.35    5.53
   0  -7  -2  153.93    7.25
   0   7  -2  160.52    5.27
   0   7   2  169.76    5.87
   0   7  -3  116.17    4.75
   0   7   3  117.28    4.68
   0  -7  -3  127.94    7.01
   0  -7   3  130.82    4.91
   0  -7   3  117.98    4.58
   0   7  -3  124.26    4.61
   0  -7  -3  114.54    5.37
   0   7   3  122.46    5.51
   0  -7   3  125.34    6.67
   0  -7  -3  111.68    4.54
   0   7  -3  121.13    6.21
   0   7   3  125.84    4.91
   0   7  -4   23.01    1.70
   0   7   4   23.06    2.82
   0  -7  -4   23.15    4.52
   0  -7   4   24.25    2.54
   0  -7   4   18.86    4.24
   0   7  -4   25.87    2.64
   0  -7  -4   17.81    2.01
   0   7   4   21.23    3.11
   0  -7   4   21.60    4.04
   0   7  -4   16.85    3.77
   0  -7  -4   23.39    2.69
   0   7   4   19.88    4.41
   0   7  -5   21.96    1.56
   0   7   5   20.15    3.08
   0  -7  -5   25.66    4.83
   0  -7   5   24.43    1.49
   0  -7   5   25.13    4.68
   0   7  -5   20.70    2.68
   0  -7  -5   19.79    3.08
   0   7   5   24.94    3.26
   0  -7   5   22.50    2.58
   0   7  -5   20.62    2.48
   0  -7  -5   19.73    2.84
   0   7  -6    5.72    1.72
   0   7   6    6.05    4.50
   0  -7  -6    6.29    4.61
   0  -7   6    4.78    1.57
   0  -7   6    9.78    4.53
   0   7  -6    6.02    2.41
   0  -7  -6    5.50    2.88
   0   7   6    7.17    2.85
   0  -7   6    3.32    3.52
   0   7  -6    7.22    2.15
   0  -7  -6    4.59    4.26
   0   7  -7   55.25    2.30
   0   7   7   57.48    6.01
   0  -7  -7   61.78    4.41
   0  -7   7   55.77    2.07
   0  -7   7   60.70    4.31
   0   7  -7   54.66    5.77
   0  -7  -7   54.39    3.00
   0   7   7   55.72    4.14
   0  -7   7   52.36    3.43
   0   7  -7   50.24    4.93
   0  -7  -7   55.63    3.96
   0   7   8    2.63    2.73
   0  -7  -8    8.38    3.20
   0  -7   8    4.96    0.84
   0  -7   8    5.64    0.88
   0   7  -8    7.15    2.68
   0  -7  -8    5.20    1.91
   0   7   8    4.06    1.95
   0   7  -8    8.90    2.94
   0  -7   8    9.22    2.36
   0  -7  -8    7.58    2.72
   0   7   9    1.99    2.76
   0  -7  -9    5.71    3.23
   0   7  -9    3.38    4.51
   0  -7  -9    1.10    3.15
   0   7   9    6.91    3.03
   0   7  -9   -0.45    2.90
   0  -7   9    2.41    4.01
   0   7  -9    1.78    2.21
   0  -7  -9    7.28    2.69
   0   7  10    3.34    4.87
   0  -7 -10    7.67    5.31
   0   7 -10    5.83    4.84
   0  -7 -10   -0.17    3.63
   0   7  10    4.85    2.10
   0   7 -10    7.52    5.24
   0  -7  10    5.53    4.27
   0   7 -10    4.57    2.44
   0  -7 -10    6.76    4.99
   0   7  11    0.37    3.12
   0  -7 -11    5.30    3.26
   0   7 -11    0.82    3.14
   0  -7 -11    4.70    3.55
   0   7  11   -0.10    2.15
   0   7 -11    3.60    3.37
   0  -7 -11    6.22    3.52
   0  -7  11    3.57    4.17
   0   7 -11    1.01    3.93
   0  -7 -11    0.39    3.18
   0   7  12   78.11    7.73
   0  -7 -12   85.31    5.56
   0   7 -12   74.46    5.32
   0  -7 -12   66.96    6.09
   0   7  12   75.05    4.00
   0   7 -12   77.76    5.87
   0  -7 -12   77.60    5.99
   0  -7  12   74.01    4.73
   0   7 -12   73.70    6.15
   0  -7 -12   73.09    5.28
   0   7  13    8.63    5.54
   0  -7 -13   11.44    6.00
   0   7 -13    8.25    3.80
   0  -7 -13    7.92    2.72
   0   7  13    6.63    4.14
   0   7 -13    3.55    6.37
   0  -7 -13   11.44    4.24
   0  -7  13    9.93    3.22
   0   7 -13    9.53    2.78
   0  -7 -13    6.56    5.49
   0   7  14   13.21    3.53
   0  -7 -14   11.74    4.18
   0   7 -14   13.22    6.37
   0  -7 -14   12.54    4.93
   0   7  14   14.54    4.64
   0   7 -14   10.09    4.40
   0  -7 -14    3.49    7.00
   0  -7  14   13.95    3.52
   0   7 -14   10.15    5.03
   0  -7 -14   13.43    6.10
   0   7  15   35.73    7.65
   0  -7 -15   50.49    5.51
   0   7 -15   47.89    8.06
   0  -7 -15   37.11    6.34
   0   7  15   44.15    3.79
   0   7 -15   40.98    5.63
   0  -7 -15   36.06    5.60
   0  -7  15   46.29    6.96
   0   7 -15   43.57    6.61
   0  -7 -15   43.82    7.97
   0   7  16    2.71    3.59
   0  -7 -16   -7.75    6.47
   0   7 -16   -1.41    6.40
   0  -7 -16    1.22    3.04
   0   7 -16    3.75    6.84
   0   7  16    1.62    2.95
   0  -7 -16    3.20    4.23
   0  -7  16    0.18    5.61
   0   7 -16   -2.85    5.22
   0  -7 -16    0.25    7.18
   0   8   0    3.13    1.97
   0  -8   0    6.60    3.46
   0  -8   0    5.14    2.07
   0   8   0    1.10    2.17
   0  -8   0    3.60    3.71
   0   8   0    0.79    2.43
   0   8  -1    2.70    1.96
   0   8   1    2.25    3.53
   0  -8  -1    4.14    3.84
   0  -8   1    3.30    2.02
   0  -8   1    2.08    3.52
   0  -8  -1    2.73    1.93
   0   8  -1    3.90    3.51
   0   8   1    9.15    3.53
   0  -8   1    2.45    2.36
   0  -8  -1    9.96    3.89
   0   8  -1    6.03    2.36
   0   8   1    6.84    2.54
   0   8   2   13.74    4.16
   0   8  -2   11.86    3.29
   0  -8  -2   10.15    2.73
   0  -8   2   11.01    3.34
   0  -8   2   13.09    3.93
   0  -8  -2    8.12    2.16
   0   8  -2   12.85    2.47
   0   8   2   13.86    2.34
   0  -8   2   13.86    4.20
   0  -8  -2   10.17    2.75
   0   8  -2    7.62    4.27
   0   8   2   13.96    2.90
   0   8  -3  164.27    5.38
   0   8   3  163.34    8.56
   0  -8  -3  172.77    6.43
   0  -8   3  178.59    5.16
   0  -8   3  147.35    8.15
   0  -8  -3  157.44    7.21
   0   8  -3  162.96    5.89
   0   8   3  174.08    7.58
   0  -8   3  170.52    8.69
   0  -8  -3  160.24    6.26
   0   8  -3  161.80    8.25
   0   8   3  169.83    9.37
   0   8  -4  266.42    9.13
   0   8   4  249.65   11.01
   0  -8  -4  273.31    9.18
   0  -8   4  274.25    7.09
   0  -8   4  246.63   11.26
   0  -8  -4  233.26    9.55
   0   8  -4  251.66    8.42
   0   8   4  252.75    9.54
   0  -8   4  258.57    8.75
   0   8  -4  251.66   10.46
   0  -8  -4  243.84    8.54
   0   8   4  256.86   11.97
   0   8  -5  100.20    4.71
   0   8   5   95.25    4.81
   0  -8  -5  104.31    5.45
   0  -8   5  106.51    4.47
   0  -8   5  100.23    7.31
   0   8  -5   93.76    4.59
   0   8   5   99.42    5.53
   0  -8   5   95.92    6.76
   0   8  -5   99.53    6.36
   0  -8  -5   87.40    7.19
   0   8   5  102.23    7.47
   0   8  -6    0.72    2.00
   0   8   6    1.78    2.66
   0  -8  -6    2.10    3.01
   0  -8   6    0.88    1.86
   0  -8   6    0.93    2.83
   0   8  -6   -0.47    4.12
   0  -8  -6    2.75    1.85
   0   8   6    2.10    1.83
   0  -8   6   -0.65    2.32
   0   8  -6    0.51    3.48
   0  -8  -6    0.68    4.37
   0   8  -7   53.61    2.84
   0   8   7   50.60    4.19
   0  -8  -7   57.23    4.88
   0  -8   7   56.60    2.59
   0  -8   7   54.32    4.37
   0   8  -7   52.72    6.14
   0  -8  -7   45.95    3.07
   0   8   7   59.68    4.42
   0  -8   7   48.60    3.92
   0   8  -7   54.99    3.48
   0  -8  -7   51.41    4.16
   0   8   8   18.86    5.58
   0  -8  -8   29.57    6.11
   0  -8   8   21.47    1.60
   0  -8   8   22.84    1.67
   0   8  -8   21.28    3.29
   0  -8  -8   18.15    2.54
   0   8   8   24.69    3.84
   0   8  -8   23.75    3.34
   0  -8   8   25.70    4.93
   0   8  -8   20.59    2.89
   0  -8  -8   28.58    5.46
   0   8   9   14.20    5.68
   0  -8  -9   15.85    5.90
   0   8  -9   10.88    3.20
   0  -8  -9    9.87    3.73
   0   8   9   11.14    2.27
   0   8  -9   14.55    5.21
   0  -8   9   13.31    3.00
   0   8  -9   13.28    4.35
   0  -8  -9    8.25    3.35
   0   8  10   13.02    3.60
   0  -8 -10   12.02    3.81
   0   8 -10   15.09    5.30
   0  -8 -10   11.11    3.87
   0   8  10   11.07    3.77
   0   8 -10   11.15    3.59
   0  -8  10   14.38    2.97
   0   8 -10   14.05    2.85
   0  -8 -10   11.80    5.53
   0   8  11   13.51    3.66
   0  -8 -11    9.67    4.17
   0   8 -11    9.16    3.51
   0  -8 -11    8.28    2.54
   0   8  11   16.67    3.99
   0   8 -11   16.47    3.88
   0  -8 -11   13.95    4.19
   0  -8  11   11.29    3.09
   0   8 -11   11.72    4.43
   0  -8 -11   11.22    3.50
   0   8  12   -1.35    5.26
   0  -8 -12    4.34    6.13
   0   8 -12    1.04    3.25
   0  -8 -12    6.21    3.92
   0   8  12    2.63    3.73
   0   8 -12    4.33    5.64
   0  -8 -12   -2.34    6.42
   0  -8  12   -0.61    2.91
   0   8 -12    0.53    2.67
   0  -8 -12    1.59    3.23
   0   8  13   11.55    3.76
   0  -8 -13   11.03    6.92
   0   8 -13    9.19    3.54
   0  -8 -13    9.95    2.94
   0   8  13   15.79    4.76
   0   8 -13   10.09    6.75
   0  -8 -13   11.83    6.88
   0  -8  13    7.80    3.42
   0   8 -13    6.09    5.02
   0  -8 -13   11.56    3.83
   0   8  14    7.25    6.23
   0  -8 -14   12.79    4.49
   0   8 -14    4.57    5.97
   0  -8 -14   10.02    5.19
   0   8  14   15.19    4.78
   0   8 -14    7.01    4.52
   0  -8 -14    8.36    4.63
   0  -8  14    9.23    3.82
   0   8 -14   11.56    5.27
   0  -8 -14   12.84    6.40
   0   8  15    4.62    6.15
   0  -8 -15    8.05    7.18
   0   8 -15    3.04    5.99
   0  -8 -15   -1.17    3.15
   0   8  15    4.98    4.52
   0   8 -15   -2.48    7.00
   0  -8 -15    4.03    4.53
   0  -8  15    5.35    3.66
   0   8 -15    1.70    3.21
   0  -8 -15   -1.36    6.27
   0   9   0  248.92   10.73
   0  -9   0  264.76    8.27
   0  -9   0  241.13    8.44
   0   9   0  272.41   11.30
   0  -9   0  240.43    8.78
   0   9   0  255.47   11.88
   0   9  -1   53.11    5.17
   0   9   1   49.31    3.56
   0  -9  -1   55.14    3.80
   0  -9   1   61.42    5.31
   0  -9   1   51.49    3.57
   0  -9  -1   48.10    3.37
   0   9  -1   57.14    3.59
   0   9   1   45.67    3.44
   0  -9   1   51.57    5.79
   0  -9  -1   50.94    3.85
   0   9  -1   54.32    6.04
   0   9   1   59.31    6.45
   0   9  -2    5.64    2.28
   0   9   2    4.42    2.68
   0  -9  -2   10.10    4.52
   0  -9   2    9.30    2.31
   0  -9   2    6.42    2.67
   0  -9  -2    5.20    3.47
   0   9  -2    8.69    2.49
   0   9   2    2.82    3.95
   0  -9   2    2.57    4.38
   0  -9  -2    7.98    2.84
   0   9  -2   11.83    4.43
   0   9   2    7.13    4.86
   0   9  -3    5.97    3.44
   0   9   3    7.40    2.84
   0  -9  -3    1.35    4.81
   0  -9   3    3.58    3.33
   0  -9   3    9.37    4.52
   0  -9  -3    4.16    3.37
   0   9  -3    2.61    2.55
   0   9   3    4.99    2.21
   0  -9   3    6.03    2.67
   0  -9  -3    8.28    2.77
   0   9  -3    4.50    4.26
   0   9   3   10.49    5.01
   0   9  -4   27.21    2.43
   0   9   4   23.80    3.33
   0  -9  -4   28.19    5.67
   0  -9   4   29.21    3.68
   0  -9   4   18.32    5.32
   0  -9  -4   20.30    4.08
   0   9  -4   22.68    3.13
   0   9   4   21.83    3.94
   0  -9   4   23.03    3.24
   0  -9  -4   23.49    3.25
   0   9  -4   27.59    4.90
   0   9   4   29.59    5.77
   0   9  -5   26.94    2.37
   0   9   5   29.28    3.68
   0  -9  -5   31.36    5.98
   0  -9   5   36.19    3.48
   0  -9   5   25.13    5.65
   0  -9  -5   24.61    4.19
   0   9  -5   30.61    3.45
   0   9   5   28.27    4.27
   0  -9   5   27.99    5.24
   0   9  -5   29.87    3.26
   0  -9  -5   35.32    5.59
   0   9   5   28.86    6.14
   0   9  -6   45.70    2.71
   0   9   6   49.33    6.61
   0  -9  -6   51.72    6.90
   0  -9   6   53.33    3.38
   0  -9   6   45.64    4.30
   0   9  -6   49.52    6.20
   0  -9  -6   40.85    4.78
   0   9   6   47.79    3.13
   0  -9   6   49.06    6.22
   0   9  -6   49.33    3.66
   0  -9  -6   39.57    6.29
   0   9  -7   41.63    3.30
   0   9   7   46.27    6.79
   0  -9  -7   50.08    7.14
   0  -9   7   44.05    3.05
   0  -9   7   42.05    4.37
   0   9  -7   39.60    3.89
   0  -9  -7   39.83    4.70
   0   9   7   43.54    4.47
   0  -9   7   39.12    3.92
   0   9  -7   42.40    3.54
   0  -9  -7   39.24    4.09
   0   9   8   86.25    8.79
   0  -9  -8   86.07    5.83
   0  -9   8   80.95    3.35
   0  -9   8   80.28    3.34
   0   9  -8   84.11    5.10
   0  -9  -8   71.29    4.05
   0   9   8   78.86    4.10
   0  -9   8   79.25    4.87
   0   9  -8   88.55    6.73
   0  -9  -8   79.49    7.78
   0   9   9    1.66    3.12
   0  -9  -9    4.36    3.61
   0  -9   9    0.64    0.97
   0  -9   9   -0.29    1.11
   0   9  -9   -0.82    3.09
   0  -9  -9   -0.83    2.09
   0   9   9    1.95    3.47
   0   9  -9    0.37    4.86
   0  -9   9    2.82    4.35
   0   9  -9    0.44    2.59
   0  -9  -9   -0.81    3.20
   0   9  10   26.82    4.09
   0  -9 -10   24.16    4.55
   0   9 -10   23.79    6.14
   0  -9 -10   15.07    4.71
   0   9  10   17.72    4.20
   0   9 -10   21.71    3.81
   0  -9  10   24.20    5.51
   0   9 -10   25.43    4.99
   0  -9 -10   20.56    6.20
   0   9  11    2.00    5.64
   0  -9 -11    8.07    5.89
   0   9 -11    3.74    3.41
   0  -9 -11    1.15    3.99
   0   9  11   -2.03    2.55
   0   9 -11    0.30    3.43
   0  -9  11    3.15    4.86
   0   9 -11    2.17    2.82
   0  -9 -11    4.07    5.52
   0   9  12   44.74    4.88
   0  -9 -12   69.66    9.17
   0   9 -12   41.43    4.70
   0  -9 -12   42.64    4.08
   0   9  12   40.06    3.86
   0   9 -12   47.89    8.00
   0  -9 -12   40.81    8.47
   0  -9  12   48.20    6.90
   0   9 -12   48.51    6.37
   0  -9 -12   41.36    5.03
   0   9  13   10.27    4.13
   0  -9 -13   10.05    4.80
   0   9 -13    6.70    3.91
   0  -9 -13    7.06    4.89
   0   9  13    5.10    4.56
   0   9 -13   14.14    4.36
   0  -9 -13   12.47    4.89
   0  -9  13    5.08    6.08
   0   9 -13    8.84    3.34
   0  -9 -13    5.20    4.05
   0  -9 -14   14.97    8.00
   0   9 -14   12.36    6.61
   0  -9 -14    8.45    5.10
   0   9  14    9.94    4.82
   0   9 -14   18.42    4.88
   0  -9 -14    8.73    4.97
   0  -9  14   11.33    6.45
   0   9 -14    8.34    5.49
   0  -9 -14    4.73    6.94
   0  10   0    3.48    2.70
   0 -10   0   -0.37    2.75
   0 -10   0    2.38    3.83
   0  10   0    0.70    2.56
   0 -10   0    1.64    2.64
   0  10   0    1.84    2.84
   0  10  -1    5.98    4.08
   0  10   1    1.18    2.71
   0 -10   1    2.54    2.57
   0 -10  -1    1.36    4.55
   0 -10   1    0.71    3.89
   0 -10  -1    6.31    3.76
   0  10  -1   -1.18    2.65
   0  10   1    1.42    3.87
   0 -10   1    3.79    2.63
   0 -10  -1    3.45    2.72
   0  10  -1    0.93    2.73
   0  10   1    4.21    2.93
   0  10  -2    6.65    4.11
   0  10   2    9.91    4.72
   0 -10  -2    8.51    4.65
   0 -10   2    5.81    4.06
   0 -10   2    6.17    2.85
   0 -10  -2    6.25    4.10
   0  10  -2    8.10    2.77
   0  10   2    8.73    4.08
   0 -10   2    4.51    2.83
   0 -10  -2    8.99    2.86
   0  10  -2    6.31    4.87
   0  10   2    5.61    3.19
   0  10  -3   -0.21    2.19
   0  10   3   -1.46    4.65
   0 -10  -3   -0.51    2.80
   0 -10   3    1.22    3.55
   0 -10   3    0.02    3.26
   0 -10  -3    2.36    3.55
   0  10  -3   -0.41    2.59
   0  10   3    4.23    3.61
   0 -10   3    1.28    2.60
   0 -10  -3    2.98    2.75
   0  10  -3   -1.34    4.33
   0  10   3   -6.17    3.06
   0  10  -4    4.26    3.50
   0  10   4    6.49    5.14
   0 -10  -4    3.41    3.14
   0 -10   4    6.41    2.13
   0 -10   4    1.69    3.07
   0 -10  -4    8.02    2.38
   0  10  -4    3.16    2.66
   0  10   4    4.96    3.72
   0 -10   4    3.16    2.89
   0 -10  -4    1.70    3.03
   0  10  -4    2.07    4.43
   0  10   4    7.43    5.41
   0  10  -5    7.94    3.46
   0  10   5    8.35    3.50
   0 -10  -5    8.93    3.45
   0 -10   5    8.12    2.04
   0 -10   5   10.17    5.45
   0 -10  -5    6.93    2.45
   0  10  -5    6.78    2.85
   0  10   5    8.41    3.93
   0 -10   5    7.50    4.91
   0 -10  -5    3.75    5.12
   0  10  -5    8.39    2.82
   0  10  -6    5.72    3.12
   0  10   6    2.83    3.60
   0 -10  -6    1.91    3.59
   0 -10   6    6.80    1.89
   0 -10   6    8.51    5.32
   0 -10  -6    3.06    2.34
   0  10  -6    5.04    4.78
   0  10   6    5.71    3.68
   0 -10   6    7.17    4.81
   0 -10  -6    4.86    5.24
   0  10  -6    7.22    2.74
   0  10  -7    4.24    2.98
   0  10   7    7.91    3.47
   0 -10  -7    3.74    3.81
   0 -10   7    6.85    2.65
   0 -10   7    5.93    3.55
   0 -10  -7    0.17    3.81
   0  10  -7    3.10    3.19
   0  10   7    6.94    3.75
   0 -10   7    9.68    5.05
   0  10  -7    8.65    4.43
   0 -10  -7    5.77    3.47
   0  10   8   56.38    5.08
   0 -10  -8   65.84    8.45
   0 -10   8   51.52    3.52
   0 -10   8   53.48    3.72
   0  10  -8   61.54    7.09
   0 -10  -8   45.36    5.77
   0  10   8   48.60    5.39
   0  10  -8   54.84    4.68
   0 -10   8   52.10    4.59
   0  10  -8   52.84    4.08
   0 -10  -8   45.96    7.28
   0  10   9   15.48    7.01
   0 -10  -9   33.45    7.42
   0  10  -9   24.52    4.02
   0 -10  -9   17.89    4.84
   0  10   9   23.22    3.25
   0  10  -9   27.36    6.28
   0 -10   9   22.91    3.84
   0  10  -9   28.61    3.40
   0 -10  -9   17.49    4.11
   0  10  10    1.05    5.90
   0 -10 -10   -5.67    6.46
   0  10 -10   -0.24    5.64
   0 -10 -10    1.63    2.50
   0  10  10    1.82    4.08
   0  10 -10    0.56    3.45
   0 -10  10    0.53    3.14
   0  10 -10    6.39    4.76
   0 -10 -10    1.45    5.57
   0  10  11   17.62    4.53
   0 -10 -11   19.39    4.82
   0  10 -11   14.28    4.33
   0 -10 -11   16.70    4.91
   0  10  11   13.91    5.01
   0  10 -11   25.86    4.42
   0 -10  11   16.48    4.19
   0  10 -11   16.08    3.59
   0 -10 -11   11.09    7.05
   0  10  12    5.53    4.23
   0 -10 -12    7.23    4.63
   0  10 -12    0.16    3.83
   0 -10 -12    4.93    2.93
   0  10  12    5.99    2.78
   0  10 -12   16.59    6.52
   0 -10 -12    7.86    4.55
   0 -10  12    6.73    3.83
   0  10 -12    8.13    5.33
   0 -10 -12    9.26    4.07
   0 -10 -13    5.12    8.44
   0  10 -13    6.41    3.94
   0 -10 -13   12.62    5.34
   0  10  13    3.37    2.92
   0  10 -13    7.22    4.56
   0 -10 -13   10.72    4.89
   0 -10  13    5.17    3.99
   0  10 -13   10.01    5.49
   0 -10 -13    4.05    4.62
   0  11   0   16.43    5.44
   0 -11   0   24.66    5.48
   0 -11   0   19.57    3.39
   0  11   0   25.74    5.11
   0 -11   0   24.73    5.50
   0  11   0   27.37    6.05
   0  11  -1    0.40    2.59
   0  11   1    5.30    4.76
   0 -11  -1   -1.02    2.94
   0 -11   1   -1.55    2.80
   0 -11   1   -0.40    2.57
   0 -11  -1   -1.75    4.14
   0  11  -1    4.68    4.14
   0  11   1   -0.46    2.67
   0 -11   1    4.02    4.54
   0 -11  -1    1.90    4.59
   0  11  -1    4.38    3.02
   0  11   1    0.60    5.19
   0  11  -2    4.29    4.17
   0  11   2    2.27    5.05
   0 -11  -2    2.02    3.05
   0 -11   2   -3.16    4.32
   0 -11   2    8.52    4.51
   0 -11  -2   -2.39    4.11
   0  11  -2    1.01    4.33
   0  11   2   -0.91    4.18
   0 -11   2    1.36    4.83
   0 -11  -2   -0.16    4.80
   0  11  -2    0.69    3.01
   0  11   2    0.15    5.75
   0  11  -3   36.50    5.56
   0  11   3   39.89    4.42
   0 -11  -3   45.12    4.46
   0 -11   3   47.78    3.55
   0 -11   3   40.67    6.35
   0 -11  -3   36.78    5.63
   0  11  -3   36.80    6.03
   0  11   3   43.73    5.51
   0 -11   3   41.71    6.47
   0 -11  -3   41.57    6.66
   0  11  -3   42.59    6.35
   0  11   3   40.09    4.82
   0  11  -4    6.20    4.17
   0  11   4    4.73    3.61
   0 -11  -4   10.83    5.73
   0 -11   4    9.30    3.73
   0 -11   4    7.37    3.23
   0 -11  -4    7.17    2.58
   0  11  -4    5.15    3.08
   0  11   4    3.25    2.58
   0 -11   4    5.33    5.11
   0 -11  -4    0.90    3.21
   0  11  -4    4.80    4.98
   0  11   4    5.98    3.79
   0  11  -5    1.29    2.25
   0  11   5    2.31    3.54
   0 -11  -5    5.25    5.78
   0 -11   5   -2.17    3.53
   0 -11   5    0.31    3.38
   0 -11  -5    1.14    2.44
   0  11  -5    4.44    2.95
   0  11   5    0.81    3.88
   0 -11   5    4.43    5.03
   0 -11  -5   -1.88    3.20
   0  11  -5   -0.71    2.91
   0  11  -6   11.96    2.61
   0  11   6   19.62    6.67
   0 -11  -6   23.03    6.23
   0 -11   6   11.95    3.66
   0 -11   6   15.28    6.41
   0 -11  -6    9.28    4.75
   0  11  -6   10.81    5.50
   0  11   6    7.61    4.32
   0 -11   6   14.18    5.72
   0 -11  -6    8.55    6.08
   0  11  -6   14.83    3.17
   0  11   7   16.64    6.11
   0 -11  -7    2.10    3.99
   0 -11   7   12.25    3.50
   0 -11  -7    6.21    4.51
   0  11  -7    2.75    3.49
   0  11   7   11.22    4.42
   0 -11   7    5.82    5.65
   0 -11  -7    5.42    3.51
   0  11  -7    6.73    4.97
   0  11   8   41.34    7.45
   0 -11  -8   39.59    4.96
   0 -11   8   29.21    3.59
   0 -11  -8   23.28    3.62
   0  11  -8   39.35    6.81
   0  11   8   25.40    5.45
   0  11  -8   31.44    4.28
   0 -11   8   29.18    4.46
   0 -11  -8   34.08    7.14
   0  11  -8   34.19    4.14
   0  11   9    8.70    4.16
   0 -11  -9   12.27    4.25
   0 -11  -9    6.41    4.59
   0  11  -9    9.19    3.78
   0  11   9    5.49    2.98
   0  11  -9    5.09    6.08
   0 -11   9    5.86    3.71
   0  11  -9    5.60    5.39
   0 -11  -9    6.24    3.85
   0  11  10    3.05    4.11
   0 -11 -10    7.56    4.50
   0 -11 -10    2.14    4.49
   0  11 -10    7.55    5.97
   0  11  10    3.66    4.24
   0  11 -10   -1.47    3.76
   0 -11  10    0.29    3.56
   0  11 -10    2.02    3.24
   0 -11 -10    2.62    6.30
   0  11  11   10.59    4.77
   0  11 -11    6.60    4.31
   0 -11 -11   14.16    5.38
   0  11  11    7.48    4.88
   0  11 -11    7.87    4.44
   0 -11  11   10.23    4.19
   0  11 -11   11.66    5.68
   0 -11 -11   13.39    7.46
   0  12   0    3.69    5.23
   0 -12   0    6.02    3.29
   0 -12   0    1.37    3.18
   0  12   0    7.74    4.98
   0 -12   0    7.14    3.30
   0  12   0   -4.46    6.15
   0  12  -1   87.93    8.17
   0  12   1   82.89    5.66
   0 -12  -1   95.03    5.77
   0 -12   1   99.05    8.22
   0 -12   1   71.27    8.46
   0  12  -1   87.52    8.21
   0  12   1   80.44    7.77
   0 -12   1   78.75    5.90
   0 -12  -1   69.65    5.57
   0  12  -1   85.10    8.85
   0  12   1   85.83    6.20
   0  12  -2   11.28    3.14
   0  12   2    9.42    3.73
   0 -12  -2   13.31    6.13
   0 -12   2    7.61    3.11
   0 -12   2   10.63    5.68
   0 -12  -2   -0.87    4.91
   0  12  -2    8.09    5.18
   0  12   2    9.95    2.96
   0 -12   2    1.27    3.62
   0 -12  -2    7.98    3.56
   0  12  -2    3.31    3.59
   0  12   2   11.36    3.95
   0  12  -3   27.44    5.84
   0  12   3   27.59    4.55
   0 -12  -3   37.48    6.74
   0 -12   3   31.63    5.46
   0 -12   3   27.36    4.10
   0 -12  -3   21.36    5.43
   0  12  -3   20.81    6.13
   0  12   3   24.84    3.45
   0 -12   3   30.28    6.72
   0 -12  -3   23.93    6.48
   0  12  -3   17.58    4.09
   0  12   3   31.19    7.27
   0  12  -4    0.88    2.78
   0  12   4    1.42    3.63
   0 -12  -4    1.15    5.85
   0 -12   4    1.56    2.68
   0 -12   4   -6.06    5.57
   0 -12  -4    0.52    2.97
   0  12  -4    0.39    3.23
   0  12   4    1.96    4.13
   0 -12   4   -1.63    5.42
   0 -12  -4    1.04    3.43
   0  12  -4   -1.84    5.23
   0  12   4    7.68    3.91
   0  12  -5   21.56    4.91
   0  12   5   14.69    4.57
   0 -12  -5   30.18    7.23
   0 -12   5   21.38    3.12
   0 -12   5   18.44    6.87
   0 -12  -5   22.90    5.34
   0  12  -5   21.66    3.84
   0  12   5   17.63    5.24
   0 -12   5   17.32    6.54
   0 -12  -5   17.14    4.22
   0  12  -5   12.65    3.89
   0  12  -6    4.54    4.04
   0  12   6    3.79    4.03
   0 -12  -6   -1.96    4.12
   0 -12   6    2.64    2.63
   0 -12   6   -0.51    3.71
   0 -12  -6   -3.84    4.47
   0  12  -6   -1.46    5.57
   0  12   6    1.47    2.65
   0 -12   6   -1.32    5.59
   0 -12  -6   -4.35    5.86
   0  12  -6    4.03    3.23
   0  12   7   35.81    5.34
   0 -12  -7   40.76    8.00
   0 -12   7   31.35    4.91
   0 -12  -7   25.62    3.76
   0  12  -7   28.21    4.75
   0  12   7   34.55    5.49
   0 -12   7   27.19    4.85
   0 -12  -7   32.39    4.95
   0  12  -7   29.62    7.00
   0  12   8   11.32    4.35
   0 -12  -8   20.02    7.29
   0 -12  -8   11.68    5.39
   0  12  -8    8.95    6.70
   0  12   8    2.53    4.61
   0  12  -8    0.82    4.01
   0 -12   8   11.57    4.12
   0 -12  -8   12.22    6.67
   0  12  -8    6.12    3.68
   0  12   9    2.53    4.37
   0 -12  -9    2.60    3.29
   0  12  -9    0.54    3.87
   0  12   9    5.69    2.98
   0  12  -9    2.31    6.02
   0 -12   9    3.43    4.07
   0 -12  -9    5.09    4.29
   0  12  -9    6.66    5.71
   0  13   0    2.46    3.71
   0 -13   0   10.98    5.84
   0 -13   0   -0.09    5.44
   0  13   0    2.24    5.33
   0 -13   0   -1.74    6.09
   0  13   0    1.87    4.00
   0  13   1   17.55    6.51
   0  13  -1   16.04    4.01
   0 -13  -1   17.45    6.91
   0 -13   1   15.84    4.03
   0 -13   1   13.27    4.11
   0 -13  -1    9.85    3.73
   0  13  -1   16.31    3.74
   0  13   1   13.25    5.69
   0 -13   1   14.68    6.67
   0 -13  -1    9.11    6.55
   0  13  -1   14.51    4.50
   0  13   1   19.16    7.37
   0  13  -2   13.43    5.87
   0  13   2   11.85    6.73
   0 -13  -2   18.99    4.48
   0 -13   2   10.67    5.69
   0 -13   2   11.14    4.17
   0 -13  -2   12.81    6.01
   0  13  -2    9.04    6.15
   0  13   2   15.24    5.51
   0 -13   2   14.25    4.10
   0 -13  -2    6.03    4.06
   0  13  -2    5.52    6.87
   0  13   2   13.13    4.73
   0  13  -3   39.01    4.69
   0  13   3   48.13    8.49
   0 -13  -3   52.16    5.72
   0 -13   3   50.79    4.41
   0 -13   3   34.67    8.08
   0 -13  -3   33.13    7.00
   0  13  -3   43.80    7.64
   0  13   3   36.83    6.46
   0 -13   3   30.43    5.19
   0 -13  -3   31.45    5.09
   0  13  -3   46.45    5.12
   0  13   3   38.37    5.72
   0  13  -4   16.74    5.83
   0  13   4   32.27    7.81
   0 -13  -4   22.99    4.80
   0 -13   4   19.23    5.51
   0 -13   4   21.79    4.85
   0 -13  -4   11.31    3.80
   0  13  -4   14.21    6.65
   0  13   4   13.78    5.74
   0 -13   4   19.56    4.42
   0 -13  -4   19.54    7.27
   0  13  -4   22.60    6.87
   0  13  -5    3.10    5.39
   0  13   5   -0.40    7.03
   0 -13  -5    9.60    4.43
   0 -13   5   11.80    4.91
   0 -13   5    2.32    6.56
   0 -13  -5    6.43    5.32
   0  13  -5    7.71    3.85
   0  13   5    4.75    3.14
   0 -13   5    1.67    3.99
   0 -13  -5    7.02    4.05
   0  13  -5    9.13    6.32
   1   0   2  135.53    2.57
  -1   0  -2  141.90    3.37
   1   0  -2  137.36    2.43
  -1   0   2  139.56    3.26
  -1   0   2  140.32    2.59
  -1   0  -2  142.80    4.10
   1   0   2  144.67    3.01
   1   0   2  143.09    4.30
  -1   0  -2  144.41    4.12
   1   0  -3   17.85    1.81
   1   0   3   16.74    1.87
  -1   0  -3   18.65    1.14
   1   0  -3   17.49    1.03
   1   0  -3   17.62    2.00
  -1   0  -3   19.28    2.86
   1   0   3   19.89    1.64
   1   0  -3   17.55    1.90
   1   0  -3   15.55    1.04
   1   0   3   18.18    2.98
  -1   0  -3   21.44    2.87
   1   0  -4  230.05    5.36
   1   0   4  219.88    5.17
  -1   0  -4  213.05    4.89
   1   0  -4  213.33    5.16
   1   0  -4  237.04    6.27
  -1   0  -4  232.10    5.83
   1   0   4  222.48    5.43
   1   0  -4  231.08    6.38
   1   0  -4  233.95    5.89
   1   0   4  223.53    7.81
  -1   0  -4  224.90    5.63
   1   0  -5   42.34    2.33
   1   0   5   37.92    2.11
  -1   0  -5   40.27    1.97
   1   0  -5   39.66    1.43
  -1   0  -5   41.59    3.51
   1   0   5   40.29    2.06
   1   0  -5   38.75    2.90
  -1   0   5   37.56    1.90
   1   0  -5   42.35    2.66
   1   0   5   38.34    3.71
  -1   0  -5   39.04    2.24
   1   0  -6  562.64   12.57
   1   0   6  563.23   13.34
  -1   0  -6  534.24   12.35
  -1   0  -6  573.77   16.26
   1   0   6  554.20   13.54
   1   0  -6  563.28   15.09
  -1   0   6  551.70   13.35
   1   0   6  559.91   14.27
   1   0  -6  561.98   14.87
  -1   0  -6  578.84   16.44
   1   0  -7  115.25    3.55
   1   0   7  112.02    2.59
  -1   0  -7  110.53    2.45
  -1   0  -7  105.44    5.63
   1   0  -7  113.28    4.83
   1   0   7  111.64    5.37
  -1   0   7  112.09    3.58
   1   0   7  113.80    5.76
   1   0  -7  115.15    3.47
  -1   0  -7  114.94    5.69
   1   0   8  204.18    5.20
   1   0  -8  207.61    5.44
  -1   0  -8  205.26    4.22
  -1   0  -8  193.54    7.82
   1   0  -8  206.58    5.56
   1   0   8  198.25    5.59
  -1   0   8  204.87    5.53
   1   0   8  203.05    6.07
   1   0  -8  205.30    7.08
  -1   0  -8  204.47    7.73
   1   0   9   27.73    2.07
   1   0  -9   25.76    1.39
  -1   0  -9   24.44    1.89
  -1   0  -9   27.17    2.46
   1   0  -9   24.84    3.38
   1   0   9   25.90    3.53
  -1   0   9   27.08    2.21
   1   0   9   31.46    4.09
   1   0  -9   25.53    2.18
  -1   0  -9   26.30    2.48
   1   0  10  301.30    7.73
   1   0 -10  283.39    6.65
  -1   0 -10  291.90    7.22
   1   0 -10  283.02    6.48
  -1   0 -10  289.18    8.37
   1   0 -10  293.78    8.22
   1   0  10  297.81    8.24
   1   0  10  287.64    8.56
   1   0 -10  300.25   10.16
  -1   0 -10  302.49    8.66
   1   0  11    3.11    1.69
   1   0 -11    2.13    1.16
  -1   0 -11    2.01    1.72
   1   0 -11    2.07    1.73
   1   0 -11    4.28    2.02
  -1   0 -11    5.90    2.38
   1   0 -11   -3.02    3.33
   1   0  11    4.96    3.35
   1   0  11    5.84    3.86
   1   0 -11    4.19    2.06
  -1   0 -11    5.59    3.77
   1   0  12   99.81    3.91
   1   0 -12   88.07    2.84
  -1   0 -12   94.96    3.56
   1   0 -12   95.18    3.79
   1   0 -12   92.17    4.18
  -1   0 -12  100.87    6.89
   1   0 -12   91.17    4.17
   1   0  12   90.98    4.21
   1   0  12   91.30    4.80
   1   0 -12   97.42    5.99
  -1   0 -12   97.10    6.73
   1   0  13    0.35    1.21
   1   0 -13    0.98    1.22
  -1   0 -13    0.76    1.89
   1   0 -13    0.02    1.76
   1   0 -13    4.26    3.72
  -1   0 -13    5.68    4.26
   1   0 -13   -0.11    3.82
   1   0  13    2.27    3.88
   1   0  13    0.14    4.53
   1   0 -13    0.57    2.38
  -1   0 -13    0.00    2.80
   1   0  14   10.21    1.52
   1   0 -14   11.51    1.52
  -1   0 -14   13.29    2.41
   1   0 -14   11.43    2.46
   1   0 -14    9.20    4.74
  -1   0 -14   16.74    3.17
   1   0 -14   11.08    3.07
   1   0  14   12.26    2.95
   1   0  14   11.71    3.31
   1   0 -14   12.94    4.87
  -1   0 -14   13.78    5.12
   1   0  15   67.13    2.93
   1   0 -15   61.49    3.82
  -1   0 -15   64.84    3.74
   1   0 -15   63.38    3.79
   1   0 -15   69.41    4.56
  -1   0 -15   68.10    7.17
   1   0 -15   67.53    6.78
   1   0  15   64.59    6.55
   1   0  15   75.63    4.89
   1   0 -15   70.71    4.42
  -1   0 -15   77.34    7.36
   1   0  16    0.98    1.49
   1   0 -16    0.11    2.38
  -1   0 -16    2.28    2.36
   1   0 -16    1.43    2.49
   1   0 -16   -3.15    4.78
  -1   0 -16    3.62    5.19
   1   0 -16    5.59    2.98
   1   0  16    2.30    2.92
   1   0 -16   -1.27    2.94
  -1   0 -16    4.05    3.26
   1   0 -17    1.49    2.57
  -1   0 -17    2.98    2.44
   1   0 -17    0.53    1.62
   1   0 -17    0.94    4.93
  -1   0 -17    2.19    3.41
   1   0 -17    0.04    5.13
   1   0 -17   -4.52    5.11
  -1   0 -17    4.28    5.59
  -1   0 -18    8.59    3.91
   1   0 -18    7.66    3.56
  -1   0 -18   12.33    6.40
   1   0 -18    8.42    3.70
   1   0 -18    7.88    3.63
  -1   0 -18    7.95    4.05
  -1   0 -19   27.53    7.68
   1   0 -19   25.10    6.91
  -1   0 -19   18.23    8.01
   1   0 -19   16.71    7.09
   1   0 -19   17.60    7.05
  -1   0 -19   24.55    4.82
   1  -1  -1  167.08    3.37
   1   1   1  158.26    3.34
  -1  -1   1  159.49    2.85
   1  -1  -1  172.68    3.43
  -1  -1   1  176.74    4.62
   1   1   1  171.94    3.34
  -1   1  -1  168.99    3.60
  -1   1  -1  174.00    3.36
  -1  -1   1  167.41    2.48
   1  -1  -1  173.74    4.25
  -1  -1  -1  165.97    4.45
   1  -1   1  161.87    3.46
   1   1  -1  173.99    3.47
  -1  -1  -1  161.22    3.31
   1  -1   1  161.22    2.83
  -1  -1  -1  162.88    3.71
   1  -1   1  165.97    4.54
  -1   1   1  167.03    4.06
   1  -1  -2  116.10    2.95
   1   1   2  110.42    2.90
  -1  -1   2  113.30    2.12
  -1   1  -2  121.52    2.61
  -1  -1   2  119.97    4.26
   1   1   2  121.75    2.92
   1  -1  -2  116.07    2.07
  -1   1  -2  123.48    3.89
   1   1   2  116.70    2.95
  -1  -1   2  112.04    2.36
  -1   1  -2  117.64    2.97
   1  -1  -2  117.24    3.61
  -1   1   2  112.40    2.93
  -1  -1  -2  112.38    2.85
   1   1  -2  116.24    2.65
   1  -1   2  118.96    2.63
   1   1  -2  123.50    3.02
  -1  -1  -2  124.32    3.05
  -1   1   2  112.34    1.98
   1  -1   2  123.18    3.89
  -1  -1  -2  115.98    2.82
   1  -1   2  115.45    3.06
   1   1  -2  114.60    2.11
  -1   1   2  120.63    3.66
   1  -1  -3  342.17    8.81
   1   1   3  316.98    6.89
  -1   1  -3  314.20    5.81
  -1  -1   3  344.00    6.60
  -1  -1   3  329.61    9.36
   1   1   3  321.14    7.18
   1  -1  -3  311.40    6.22
  -1   1  -3  331.82    7.48
   1   1   3  321.97    7.62
  -1  -1   3  310.40    5.95
  -1   1  -3  319.70    7.23
   1  -1  -3  324.84    8.41
  -1   1   3  333.62    8.81
  -1  -1  -3  322.99    6.91
   1  -1   3  311.60    5.94
   1   1  -3  312.59    6.06
   1   1  -3  340.65    7.49
  -1  -1  -3  326.37    9.19
   1  -1   3  313.74    7.08
  -1   1   3  315.36    6.53
  -1  -1  -3  314.83    7.30
   1   1  -3  318.06    6.47
   1  -1   3  323.18    9.58
   1  -1  -4  134.16    3.20
   1   1   4  132.04    4.51
  -1   1  -4  128.69    2.49
  -1  -1   4  132.40    2.77
  -1  -1   4  128.51    3.67
   1   1   4  128.39    4.82
   1  -1  -4  125.34    3.21
  -1   1  -4  139.80    3.90
   1   1   4  135.01    4.03
  -1  -1   4  128.54    3.85
  -1   1  -4  125.22    3.57
  -1   1   4  126.37    3.29
  -1  -1  -4  132.62    4.43
   1  -1   4  124.78    2.51
   1   1  -4  123.00    2.63
   1   1  -4  129.66    4.98
  -1  -1  -4  133.75    3.68
  -1   1   4  121.84    2.63
   1  -1   4  127.62    3.55
  -1  -1  -4  128.81    3.73
   1  -1   4  125.03    5.35
   1   1   5   64.87    2.20
  -1   1  -5   63.66    1.61
   1   1   5   62.86    2.44
   1  -1  -5   63.56    1.89
  -1   1  -5   67.06    4.18
   1  -1  -5   62.64    3.66
   1   1   5   65.07    2.96
  -1  -1   5   65.09    3.11
  -1   1  -5   64.74    2.56
   1   1  -5   62.33    1.92
  -1   1   5   61.41    3.31
   1  -1   5   60.20    1.63
  -1  -1  -5   63.20    2.12
   1   1  -5   61.50    3.77
  -1  -1  -5   60.12    2.61
   1  -1   5   62.30    2.48
  -1   1   5   64.40    2.76
   1   1  -5   61.78    3.79
  -1  -1  -5   56.59    2.67
   1  -1   5   61.30    2.75
   1   1  -5   57.52    2.77
   1  -1  -6  123.13    3.11
   1   1   6  117.68    3.11
  -1   1  -6  116.39    2.38
   1  -1  -6  118.50    3.04
   1   1   6  120.68    3.55
  -1   1  -6  126.87    3.87
   1   1   6  118.43    3.95
   1  -1  -6  111.69    3.41
  -1  -1   6  114.72    4.38
  -1   1  -6  113.32    5.07
  -1   1   6  118.78    4.25
   1   1  -6  121.91    2.87
   1  -1   6  119.79    2.58
  -1  -1  -6  120.58    3.05
   1   1  -6  113.59    2.53
   1   1  -6  120.38    3.60
  -1  -1  -6  121.08    5.00
   1  -1   6  122.34    5.16
   1   1  -6  120.13    3.61
  -1   1   6  116.90    2.99
  -1  -1  -6  116.70    5.46
   1  -1   6  120.17    3.90
   1   1  -6  115.94    4.10
   1  -1  -7  336.59    7.62
   1   1   7  316.73    7.31
  -1   1  -7  324.37    6.31
   1  -1  -7  330.57    9.04
   1   1   7  326.35    8.16
  -1   1  -7  331.10    8.64
   1   1   7  324.90    8.77
   1  -1  -7  324.45    8.39
  -1  -1   7  320.79    7.75
  -1   1  -7  328.56    8.38
  -1   1   7  308.54    7.24
   1   1  -7  327.92    6.95
   1  -1   7  318.57    6.36
  -1  -1  -7  319.70    7.19
   1   1  -7  310.89    6.42
   1   1  -7  322.86   10.04
  -1  -1  -7  305.04    8.08
   1   1  -7  316.97    8.09
   1  -1   7  310.32    7.95
  -1   1   7  310.44    7.24
   1  -1   7  311.51    8.41
  -1  -1  -7  310.82    8.28
   1   1  -7  314.84    9.02
   1   1   8   19.85    1.59
   1  -1  -8   20.14    1.53
  -1   1  -8   21.13    1.26
   1  -1  -8   19.88    2.80
  -1   1  -8   18.64    3.74
   1   1   8   24.18    2.07
   1   1   8   19.09    3.79
  -1  -1   8   19.98    3.02
   1  -1  -8   19.60    2.06
  -1   1  -8   23.41    2.17
  -1   1   8   21.77    1.58
   1   1  -8   21.72    1.49
   1  -1   8   24.65    1.37
  -1  -1  -8   22.53    1.55
   1   1  -8   21.79    1.35
   1   1  -8   21.10    2.16
  -1  -1  -8   23.03    2.14
   1   1  -8   21.78    2.16
  -1   1   8   25.29    2.71
   1  -1   8   20.39    2.17
   1  -1   8   20.68    3.60
  -1  -1  -8   22.19    3.69
   1   1  -8   19.93    2.86
   1   1   9  129.14    3.47
   1  -1  -9  124.64    3.46
  -1   1  -9  121.14    2.84
   1  -1  -9  122.25    3.70
  -1   1  -9  123.14    4.45
   1   1   9  121.00    3.94
   1   1   9  121.99    6.41
  -1  -1   9  122.45    3.81
   1  -1  -9  121.83    5.67
  -1   1  -9  119.61    4.18
  -1   1   9  121.35    4.38
   1  -1   9  126.59    3.03
   1   1  -9  116.66    3.06
  -1  -1  -9  122.84    4.39
   1   1  -9  114.37    2.90
   1   1  -9  117.81    4.16
  -1  -1  -9  120.76    4.17
   1   1  -9  124.96    5.77
   1  -1   9  122.40    5.80
  -1   1   9  117.91    3.52
   1  -1   9  123.18    6.05
  -1  -1  -9  125.55    4.45
   1   1  -9  120.58    5.00
   1   1  10   40.12    2.02
   1  -1 -10   40.90    2.02
  -1   1 -10   40.78    1.70
   1  -1 -10   41.65    2.52
  -1   1 -10   38.74    3.05
   1   1  10   45.48    4.20
   1   1  10   43.04    3.16
  -1  -1  10   40.44    3.92
   1  -1 -10   40.58    4.28
  -1   1 -10   44.80    2.98
  -1   1  10   41.90    2.94
   1  -1  10   40.19    1.74
   1   1 -10   37.55    1.93
  -1  -1 -10   39.95    2.90
   1   1 -10   39.40    1.77
   1   1 -10   40.81    2.84
  -1  -1 -10   42.68    2.90
   1   1 -10   41.92    4.37
   1  -1  10   43.18    2.81
  -1   1  10   39.75    2.35
   1  -1  10   40.39    3.00
  -1  -1 -10   39.81    3.15
   1   1 -10   42.24    2.53
   1   1  11  254.18    6.52
   1  -1 -11  242.44    7.70
  -1   1 -11  249.57    5.74
   1  -1 -11  259.51    9.23
  -1   1 -11  250.17   10.45
   1   1  11  241.59    9.45
   1   1  11  250.01    8.22
  -1  -1  11  262.49    7.65
   1  -1 -11  245.79    7.77
  -1   1 -11  252.88    9.99
  -1   1  11  245.03    6.46
   1  -1  11  269.50    6.32
   1   1 -11  236.28    5.94
  -1  -1 -11  251.02    6.30
   1   1 -11  258.30    6.08
   1   1 -11  255.68    7.85
  -1  -1 -11  249.16    7.74
   1   1 -11  253.85    7.82
   1  -1  11  234.75    7.25
  -1   1  11  248.75    8.70
   1  -1  11  251.75   10.44
  -1  -1 -11  248.25   10.54
   1   1 -11  248.61    7.22
   1   1  12    0.75    1.41
   1  -1 -12    1.17    2.32
  -1   1 -12    1.53    1.30
   1  -1 -12    0.38    2.12
  -1   1 -12    2.73    2.61
   1   1  12    4.42    2.32
  -1  -1  12    0.11    3.67
   1  -1 -12    0.78    3.86
  -1   1 -12    7.62    3.93
  -1   1  12    2.95    2.36
   1  -1  12    2.07    1.35
   1   1 -12    2.33    1.44
  -1  -1 -12    1.52    2.29
   1   1 -12    3.36    1.42
   1   1 -12    7.32    3.77
  -1  -1 -12    2.51    2.49
   1   1 -12    0.82    3.95
   1  -1  12    1.20    3.79
  -1   1  12    0.32    1.91
   1  -1  12    1.02    4.11
  -1  -1 -12    1.40    2.61
   1   1 -12    8.49    3.51
   1   1  13   50.82    2.66
   1  -1 -13   45.45    3.77
  -1   1 -13   48.97    2.30
   1  -1 -13   49.00    5.41
  -1   1 -13   50.62    6.05
   1   1  13   47.85    5.54
  -1  -1  13   50.26    3.48
   1  -1 -13   54.43    3.75
  -1   1 -13   57.44    5.90
  -1   1  13   50.04    2.65
   1  -1  13   48.40    2.33
   1   1 -13   47.71    2.46
  -1  -1 -13   52.29    2.46
   1   1 -13   49.07    2.44
   1   1 -13   51.45    5.57
  -1  -1 -13   49.25    3.85
   1   1 -13   47.81    3.78
   1  -1  13   53.49    3.68
   1  -1  13   54.85    4.00
  -1  -1 -13   48.12    6.37
   1   1 -13   58.18    3.48
   1   1  14   59.16    4.02
   1  -1 -14   50.63    4.05
  -1   1 -14   49.25    2.50
   1  -1 -14   54.65    2.76
   1  -1 -14   54.24    5.85
  -1   1 -14   57.54    4.45
   1   1  14   58.44    3.94
   1  -1 -14   58.74    4.07
  -1   1 -14   58.24    4.24
   1  -1  14   50.43    2.58
   1   1 -14   49.87    2.62
  -1  -1 -14   52.18    3.75
   1   1 -14   51.59    4.02
  -1  -1 -14   54.70    6.21
   1   1 -14   56.72    4.07
   1  -1  14   49.19    3.83
   1  -1  14   61.71    6.37
  -1  -1 -14   59.80    4.41
   1   1 -14   57.95    3.95
   1   1  15   27.41    3.41
   1  -1 -15   25.28    3.54
  -1   1 -15   22.32    2.17
   1  -1 -15   24.27    3.66
   1  -1 -15   24.67    3.34
   1  -1 -15   22.23    3.21
  -1   1 -15   26.60    3.92
   1   1  15   20.41    5.11
   1  -1 -15   27.02    5.74
  -1   1 -15   27.83    3.67
   1   1 -15   19.78    2.16
  -1  -1 -15   25.89    3.41
   1   1 -15   26.75    3.51
  -1  -1 -15   21.89    5.88
   1   1 -15   25.71    5.55
   1  -1  15   25.93    3.82
  -1  -1 -15   34.51    6.34
   1   1 -15   29.23    5.41
   1   1  16    5.47    3.13
   1  -1 -16    2.19    1.89
  -1   1 -16    4.09    1.67
  -1   1 -16    1.09    1.61
   1  -1 -16    2.63    2.99
  -1   1 -16    2.26    3.41
   1  -1 -16    5.39    4.46
  -1   1 -16    7.52    5.39
   1  -1 -16    1.64    4.59
   1   1  16   -0.33    2.84
   1  -1 -16    1.27    3.21
  -1   1 -16   -1.15    5.35
   1   1 -16    2.77    1.82
  -1  -1 -16    4.55    2.92
   1   1 -16    1.75    1.85
   1   1 -16    7.85    4.98
  -1  -1 -16    3.27    3.16
   1   1 -16    3.15    3.26
   1  -1  16    4.81    5.36
  -1  -1 -16    4.38    3.45
   1   1 -16    4.74    2.87
   1   1  17   13.90    3.64
   1  -1 -17   11.30    2.48
   1  -1 -17   13.08    2.37
  -1   1 -17   17.66    6.39
   1  -1 -17   14.69    3.42
   1  -1 -17   14.41    3.46
  -1   1 -17   12.15    3.98
   1   1  17   16.60    5.56
   1  -1 -17   16.00    6.03
  -1   1 -17   16.59    6.13
  -1  -1 -17   16.60    3.59
   1   1 -17    9.84    5.83
  -1  -1 -17   11.94    4.03
   1   1 -17   10.14    6.15
   1  -1  17   15.14    3.93
  -1  -1 -17   17.31    4.13
   1   1 -17   15.02    3.51
   1   1  18    7.94    3.80
   1  -1 -18    4.70    2.33
   1  -1 -18    3.62    3.65
  -1   1 -18    7.26    6.39
   1  -1 -18    2.74    5.51
   1  -1 -18    3.69    3.50
  -1   1 -18    7.73    6.55
   1   1  18    2.34    3.40
   1  -1 -18    8.09    3.84
  -1   1 -18    8.02    3.82
  -1  -1 -18    6.35    3.49
   1   1 -18    5.68    3.78
  -1  -1 -18   10.00    6.52
   1   1 -18    2.66    3.96
  -1  -1 -18    7.08    6.37
   1   1 -18   11.66    5.58
  -1   1 -19    3.46    4.30
   1  -1 -19    1.53    3.58
   1  -1 -19    6.49    6.45
  -1   1 -19    6.17    4.30
   1  -1 -19    5.44    6.54
  -1   1 -19   10.83    6.79
   1   1 -19    0.60    4.03
  -1  -1 -19    2.45    4.15
   1   1 -19    9.55    6.70
  -1  -1 -19    3.76    4.24
   1   1 -19    4.33    3.75
  -1   2   0    2.01    2.20
   1  -2   0    1.75    1.25
   1   2   0    0.42    2.28
  -1  -2   0    1.01    1.24
   1  -2   0    1.28    0.78
  -1   2   0    1.40    1.27
  -1  -2   0    1.84    1.44
   1   2   0   -1.02    2.38
   1  -2   0    1.32    2.70
  -1   2   0    0.12    1.50
  -1  -2   0    2.25    1.53
   1   2   0   -0.07    1.58
   1  -2  -1  301.13    6.82
   1   2   1  295.22    8.66
  -1  -2   1  293.91    5.90
  -1   2  -1  299.09    5.90
   1  -2  -1  296.39    5.48
  -1  -2   1  309.06    7.32
   1   2   1  311.51    8.39
  -1   2  -1  306.09    6.89
  -1  -2   1  300.09    5.82
   1  -2  -1  311.02    9.05
   1  -2   1  298.35    5.88
  -1   2   1  324.71    9.12
  -1  -2  -1  293.21    8.41
   1   2  -1  295.60    6.04
   1   2  -1  333.74    9.25
  -1   2   1  324.61    6.28
  -1  -2  -1  309.91    6.93
   1  -2   1  329.02    7.50
  -1   2   1  315.98    7.08
  -1  -2  -1  292.14    5.96
   1  -2  -2   26.75    1.91
   1   2   2   25.52    2.08
  -1  -2   2   28.29    1.82
  -1   2  -2   28.63    1.70
  -1  -2   2   32.72    2.25
  -1   2  -2   30.33    1.80
  -1  -2   2   32.35    1.96
  -1   2  -2   26.70    2.06
   1  -2  -2   31.25    2.15
   1  -2   2   29.66    1.67
  -1   2   2   32.20    3.36
  -1  -2  -2   28.66    1.98
   1   2  -2   28.59    1.82
   1  -2   2   29.67    1.72
   1   2  -2   30.53    3.50
  -1   2   2   31.22    1.17
   1  -2   2   35.18    2.28
   1   2  -2   26.98    1.92
   1  -2  -3   39.29    2.21
   1   2   3   37.05    2.18
  -1  -2   3   38.07    1.50
  -1   2  -3   37.89    2.03
  -1  -2   3   41.89    2.42
   1  -2  -3   43.06    1.58
   1   2   3   45.99    3.38
  -1   2  -3   43.61    3.41
  -1  -2   3   36.02    2.11
  -1   2  -3   44.49    3.42
   1  -2  -3   40.16    3.49
   1  -2   3   36.97    1.30
  -1   2   3   39.86    3.53
  -1  -2  -3   36.25    2.12
   1   2  -3   36.69    1.49
   1   2  -3   41.42    2.28
  -1  -2  -3   48.44    3.59
   1  -2   3   40.91    3.63
   1   2  -3   37.77    2.12
  -1   2   3   41.85    3.31
   1  -2  -4   29.40    3.29
   1   2   4   23.57    1.96
  -1  -2   4   25.45    1.37
  -1   2  -4   24.06    0.86
  -1  -2   4   26.26    2.20
   1  -2  -4   24.37    1.41
   1   2   4   25.52    1.70
  -1   2  -4   23.43    1.94
  -1  -2   4   22.19    1.34
  -1   2  -4   23.26    1.80
   1  -2  -4   24.88    1.87
  -1   2   4   24.56    2.05
  -1  -2  -4   28.22    1.93
   1   2  -4   24.21    1.07
   1  -2   4   25.79    1.10
   1   2  -4   28.37    3.14
  -1  -2  -4   24.76    2.91
  -1   2   4   24.23    1.06
  -1  -2  -4   28.80    2.01
   1  -2   4   23.87    2.00
   1   2  -4   24.31    2.03
   1  -2  -5  222.46    7.05
   1   2   5  208.45    5.25
  -1  -2   5  209.01    3.84
  -1   2  -5  211.57    3.40
  -1  -2   5  215.46    7.61
   1  -2  -5  219.42    4.34
   1   2   5  209.66    5.04
  -1   2  -5  219.73    5.61
  -1  -2   5  207.44    4.60
  -1   2  -5  210.82    6.79
   1  -2  -5  207.44    6.82
  -1   2   5  205.79    5.30
  -1  -2  -5  209.21    5.10
   1  -2   5  207.35    3.44
   1   2  -5  209.13    7.08
  -1  -2  -5  206.04    6.80
  -1   2   5  209.12    5.06
   1  -2   5  209.68    5.25
  -1  -2  -5  208.18    5.53
   1  -2   5  204.80    7.26
   1   2  -5  205.68    5.32
   1  -2  -6  533.42   13.13
   1   2   6  487.47   13.84
   1  -2  -6  505.93   12.67
   1   2   6  508.97   12.54
  -1   2  -6  510.26   15.57
  -1  -2   6  509.28   13.80
  -1   2  -6  484.90   14.46
   1  -2  -6  484.29   14.74
   1   2  -6  529.18   10.52
  -1   2   6  513.72   14.69
   1  -2   6  493.40    8.96
  -1  -2  -6  503.43   12.28
   1   2  -6  495.95   12.77
  -1  -2  -6  498.69   14.81
  -1   2   6  489.52   10.92
   1   2  -6  507.83   13.17
   1  -2   6  491.88   12.64
  -1  -2  -6  499.25   13.49
   1  -2   6  490.25   12.97
   1   2  -6  494.18   12.91
   1  -2  -7  361.16    8.86
   1   2   7  357.36   10.19
  -1   2  -7  356.18    5.79
   1  -2  -7  351.26    9.33
   1   2   7  351.05    8.85
  -1   2  -7  352.22    9.43
   1  -2  -7  331.84   11.12
  -1  -2   7  345.50    8.33
  -1   2  -7  335.62    8.70
  -1   2   7  363.52   10.54
   1   2  -7  344.09    6.26
   1  -2   7  367.61    6.21
  -1  -2  -7  368.49    8.78
   1   2  -7  329.78    6.00
   1   2  -7  351.13    9.29
  -1  -2  -7  348.98   10.88
  -1   2   7  351.75    9.12
   1   2  -7  346.34    9.25
   1  -2   7  334.74    8.80
  -1  -2  -7  345.38   11.61
   1  -2   7  343.03   11.42
   1   2  -7  345.18    8.11
   1   2   8   15.47    2.79
   1  -2  -8   18.83    2.91
  -1   2  -8   17.88    0.65
   1  -2  -8   17.40    2.44
   1   2   8   18.29    3.01
  -1   2  -8   21.37    2.39
   1  -2  -8   17.51    3.38
  -1  -2   8   17.39    1.73
  -1   2  -8   18.74    3.20
  -1   2   8   16.02    1.83
  -1  -2  -8   17.44    1.79
   1   2  -8   16.08    0.83
   1   2  -8   17.89    2.18
  -1  -2  -8   20.05    2.01
  -1   2   8   17.44    2.43
   1   2  -8   17.22    2.12
   1  -2   8   16.30    2.05
  -1  -2  -8   15.71    2.34
   1  -2   8   12.88    3.57
   1   2  -8   14.88    2.60
   1   2   9   33.97    2.10
   1  -2  -9   33.17    3.28
  -1   2  -9   33.35    0.91
   1  -2  -9   32.55    3.01
   1   2   9   30.22    3.70
  -1   2  -9   40.57    4.55
   1  -2  -9   33.52    4.02
  -1  -2   9   35.86    3.34
  -1   2  -9   33.17    3.95
  -1   2   9   33.72    2.10
   1  -2   9   32.45    1.02
   1   2  -9   32.40    1.36
  -1  -2  -9   32.44    3.19
   1   2  -9   35.02    1.08
   1   2  -9   34.65    4.05
  -1  -2  -9   36.65    2.50
   1   2  -9   35.39    2.71
  -1   2   9   34.32    1.91
   1  -2   9   29.03    2.62
  -1  -2  -9   34.69    2.81
   1  -2   9   30.46    4.25
   1   2  -9   35.83    3.17
   1   2  10  162.40    4.73
   1  -2 -10  159.65    4.86
  -1   2 -10  170.04    2.96
   1  -2 -10  157.55    6.19
  -1   2 -10  161.68    5.70
   1   2  10  158.28    5.17
  -1  -2  10  164.28    6.61
   1  -2 -10  154.05    7.54
  -1   2 -10  163.96    7.38
  -1   2  10  158.80    6.22
   1  -2  10  165.12    2.80
   1   2 -10  152.64    3.13
  -1  -2 -10  167.87    6.19
   1   2 -10  155.08    3.40
   1   2 -10  162.62    7.52
  -1  -2 -10  157.86    5.25
   1   2 -10  159.50    5.60
  -1   2  10  165.88    6.04
   1  -2  10  160.13    7.46
  -1  -2 -10  161.27    7.78
   1   2 -10  169.70    6.40
   1   2  11    3.77    2.79
   1  -2 -11    4.59    2.90
  -1   2 -11    3.75    0.54
   1  -2 -11    2.69    3.00
  -1   2 -11    3.97    4.18
   1   2  11    4.96    2.05
  -1  -2  11    4.34    2.05
   1  -2 -11    2.70    3.76
  -1   2 -11    5.52    3.62
  -1   2  11    5.76    1.76
   1   2 -11    4.79    1.10
  -1  -2 -11    3.98    1.72
   1   2 -11    4.31    0.82
   1   2 -11    2.85    3.78
  -1  -2 -11    8.49    3.58
   1   2 -11    1.42    3.94
  -1   2  11    6.22    2.91
   1  -2  11    4.36    2.37
  -1  -2 -11    2.42    2.54
   1   2 -11    4.88    3.17
   1   2  12   12.69    3.09
   1  -2 -12    8.29    3.24
  -1   2 -12    7.31    0.80
  -1   2 -12    8.04    0.76
  -1   2 -12    2.99    2.85
   1  -2 -12    9.10    2.25
  -1   2 -12   14.31    2.95
   1   2  12    9.37    3.82
  -1  -2  12    8.63    2.25
   1  -2 -12   11.50    2.72
  -1   2 -12   14.56    4.17
  -1   2  12   12.43    3.09
   1   2 -12    7.00    0.93
  -1  -2 -12    7.55    3.09
   1   2 -12    7.55    0.87
   1   2 -12   -0.37    4.24
  -1  -2 -12   10.13    4.11
   1   2 -12   12.33    4.44
  -1   2  12   10.39    2.06
   1  -2  12   10.56    2.73
  -1  -2 -12   14.91    4.80
   1   2 -12    7.89    3.56
   1   2  13   63.89    4.48
   1  -2 -13   60.50    5.04
  -1   2 -13   70.79    4.52
   1  -2 -13   70.47    3.69
  -1   2 -13   64.35    4.60
   1   2  13   68.25    5.92
  -1  -2  13   72.24    5.75
   1  -2 -13   68.42    6.45
  -1   2 -13   69.44    6.28
  -1   2  13   65.12    3.33
  -1  -2 -13   65.07    3.30
   1   2 -13   69.69    6.35
  -1  -2 -13   64.34    4.06
   1   2 -13   64.22    4.55
  -1   2  13   70.04    5.11
   1  -2  13   71.23    6.57
  -1  -2 -13   67.53    4.80
   1   2 -13   75.15    5.49
   1   2  14   34.19    2.80
   1  -2 -14   29.89    2.82
  -1   2 -14   29.78    5.92
   1  -2 -14   26.94    4.93
  -1   2 -14   26.81    6.36
   1   2  14   32.13    3.45
  -1  -2  14   31.20    3.46
   1  -2 -14   28.79    5.99
  -1   2 -14   38.32    5.65
  -1   2  14   36.15    4.14
  -1  -2 -14   33.07    3.92
   1   2 -14   32.27    3.56
  -1  -2 -14   24.78    3.40
   1   2 -14   25.85    5.81
  -1   2  14   29.29    3.04
   1  -2  14   29.14    3.71
  -1  -2 -14   35.75    6.27
   1   2 -14   32.04    3.27
   1   2  15   79.43    3.99
   1  -2 -15   73.39    5.41
  -1   2 -15   81.63    8.10
   1  -2 -15   81.68    6.62
  -1   2 -15   76.62    5.51
   1   2  15   76.98    6.70
  -1  -2  15   84.43    6.76
   1  -2 -15   79.62    5.19
  -1   2 -15   81.76    7.52
  -1   2  15   77.79    4.02
  -1  -2 -15   73.56    3.65
   1   2 -15   81.34    5.06
  -1  -2 -15   86.73    5.10
   1   2 -15   75.29    5.28
   1  -2  15   80.56    5.05
  -1  -2 -15   82.60    5.64
   1   2 -15   88.96    4.68
   1   2  16   18.00    4.10
   1  -2 -16   19.74    4.14
   1  -2 -16   19.87    2.71
  -1   2 -16   19.24    4.15
   1  -2 -16   20.36    3.28
  -1   2 -16   18.73    6.82
   1   2  16   16.62    3.40
  -1  -2  16   21.81    3.43
   1  -2 -16   20.26    6.11
  -1   2 -16   18.79    3.73
  -1  -2 -16   17.22    4.04
   1   2 -16   21.36    3.84
  -1  -2 -16   23.92    3.81
   1   2 -16   20.36    3.89
   1  -2  16   23.27    5.97
  -1  -2 -16   31.59    6.87
   1   2 -16   19.48    5.21
   1   2  17   27.75    5.00
   1  -2 -17   23.05    4.71
   1  -2 -17   30.25    4.62
   1  -2 -17   33.52    3.88
  -1   2 -17   33.10    4.69
   1  -2 -17   40.70    6.58
  -1   2 -17   30.30    5.00
   1   2  17   27.94    3.96
   1  -2 -17   29.06    4.56
  -1   2 -17   34.03    4.37
  -1  -2 -17   28.26    4.43
   1   2 -17   35.17    7.00
  -1  -2 -17   31.68    6.83
   1   2 -17   37.52    7.07
   1  -2  17   33.39    4.48
  -1  -2 -17   28.70    4.87
   1   2 -17   39.07    5.84
   1   2  18   16.31    4.37
   1  -2 -18    8.86    3.10
   1  -2 -18   14.07    4.53
   1  -2 -18   16.95    5.69
  -1   2 -18   15.38    6.84
   1  -2 -18   16.62    6.16
  -1   2 -18   11.10    7.45
   1   2  18   14.84    6.11
   1  -2 -18   15.21    6.90
  -1   2 -18   20.74    6.65
  -1  -2 -18    6.90    2.91
   1   2 -18   18.06    6.63
  -1  -2 -18   13.93    6.53
   1   2 -18   13.55    4.42
   1  -2  18   13.00    6.69
  -1  -2 -18    7.02    7.17
   1   2 -18   17.23    3.66
   1   2  19    6.15    4.89
   1  -2 -19    3.61    2.93
   1  -2 -19    2.41    2.79
   1  -2 -19    5.08    3.68
  -1   2 -19    8.33    4.41
   1  -2 -19    6.32    3.81
  -1   2 -19    4.11    4.48
   1   2  19    0.21    3.90
   1  -2 -19    8.49    6.95
  -1   2 -19    3.95    6.56
  -1  -2 -19    8.79    4.32
   1   2 -19   15.23    4.15
  -1  -2 -19    7.13    3.99
   1   2 -19    9.86    7.14
   1  -2  19    5.07    4.45
  -1  -2 -19    4.11    4.50
   1   2 -19    2.68    3.71
  -1   3   0  671.09   18.19
   1  -3   0  652.56   15.47
   1   3   0  605.96   14.98
  -1  -3   0  638.40   16.94
   1  -3   0  645.95   15.68
  -1   3   0  695.22   16.44
  -1  -3   0  640.74   18.45
   1   3   0  669.74   16.65
   1  -3   0  674.66   17.09
  -1   3   0  678.68   16.92
  -1  -3   0  629.49   16.59
   1   3   0  651.05   16.98
  -1   3  -1  249.00    6.70
   1  -3  -1  244.57    7.39
   1   3   1  227.57    5.64
  -1  -3   1  233.63    6.04
  -1   3  -1  236.63    4.95
   1  -3  -1  226.24    5.09
  -1  -3   1  241.44    6.05
   1   3   1  229.55    5.55
  -1   3  -1  238.34    7.47
  -1  -3   1  242.37    6.40
   1  -3  -1  231.35    5.92
   1   3   1  219.47    6.34
  -1   3   1  231.96    5.79
   1  -3   1  242.35    6.33
   1   3  -1  227.05    6.39
  -1  -3  -1  229.75    7.08
   1  -3   1  243.02    6.74
   1   3  -1  242.18    5.85
  -1   3   1  247.24    5.36
  -1  -3  -1  226.34    7.19
   1  -3   1  246.05    6.24
   1   3  -1  232.41    5.03
  -1   3   1  241.74    5.95
  -1  -3  -1  226.64    6.50
  -1   3  -2  165.81    4.42
   1  -3  -2  154.62    4.33
   1   3   2  153.94    5.95
  -1  -3   2  148.08    3.93
  -1   3  -2  150.39    4.90
  -1  -3   2  157.64    6.27
   1  -3  -2  143.57    3.30
   1   3   2  153.72    5.11
  -1  -3   2  155.60    3.48
  -1   3  -2  150.16    4.01
   1  -3  -2  151.10    5.75
  -1   3   2  153.81    6.12
   1  -3   2  155.61    3.92
   1   3  -2  145.23    3.19
  -1  -3  -2  149.37    4.14
   1  -3   2  158.44    5.63
   1   3  -2  157.77    4.34
  -1  -3  -2  151.41    5.42
  -1   3   2  154.07    3.29
   1  -3   2  161.98    6.09
   1   3  -2  154.67    4.33
  -1   3   2  153.00    5.70
  -1  -3  -2  149.44    3.82
   1  -3  -3  320.34    9.65
   1   3   3  290.58    7.50
  -1  -3   3  291.99    6.16
  -1   3  -3  299.58    6.95
  -1  -3   3  310.50    8.10
   1   3   3  298.40    7.02
  -1   3  -3  312.64    7.23
  -1  -3   3  303.30    6.38
  -1   3  -3  289.79    7.02
   1  -3  -3  293.95    9.19
  -1   3   3  316.68    9.96
   1  -3   3  308.15    6.19
  -1  -3  -3  312.08    9.11
   1   3  -3  290.34    6.34
   1  -3   3  319.70    6.45
   1   3  -3  321.30    7.75
  -1  -3  -3  296.16    7.14
  -1   3   3  313.68    6.25
   1  -3   3  304.97    7.63
   1   3  -3  295.20    6.16
  -1   3   3  307.11    7.40
  -1  -3  -3  299.85    7.12
   1  -3  -4  228.46    5.90
   1   3   4  207.34    5.55
  -1  -3   4  212.73    4.07
  -1   3  -4  215.63    5.41
  -1  -3   4  224.87    6.17
   1  -3  -4  217.46    4.12
   1   3   4  218.01    5.22
  -1   3  -4  221.71    5.47
  -1  -3   4  208.82    4.62
  -1   3  -4  211.42    5.29
   1  -3  -4  212.27    5.52
  -1   3   4  211.05    7.52
   1  -3   4  212.57    3.97
  -1  -3  -4  208.75    7.01
   1  -3   4  218.24    4.00
   1   3  -4  218.78    7.51
  -1  -3  -4  204.51    5.23
   1  -3   4  202.86    7.29
   1   3  -4  201.12    4.38
  -1   3   4  209.60    5.38
  -1  -3  -4  198.84    5.29
   1  -3  -5   15.62    3.31
   1   3   5   11.45    3.06
  -1  -3   5   11.63    1.10
  -1   3  -5   12.31    3.18
  -1  -3   5   15.16    3.64
   1  -3  -5   17.06    1.88
   1   3   5   17.52    1.88
  -1   3  -5   17.65    2.13
  -1  -3   5   18.43    2.34
  -1   3  -5   16.88    3.02
  -1   3   5   11.66    3.21
  -1  -3  -5   10.94    1.89
   1   3  -5   15.04    2.10
  -1   3   5   12.77    1.14
   1  -3   5   13.85    3.27
   1   3  -5   12.03    1.34
   1  -3  -6   27.32    2.24
   1   3   6   24.92    2.20
  -1  -3   6   26.79    0.79
  -1  -3   6   29.73    2.56
  -1   3  -6   27.96    2.34
   1  -3  -6   24.40    2.17
   1   3   6   22.27    2.07
  -1   3  -6   26.06    2.47
  -1  -3   6   23.56    2.65
  -1   3  -6   23.32    3.41
   1  -3  -6   25.92    2.32
  -1   3   6   28.49    3.47
  -1  -3  -6   28.67    3.39
   1   3  -6   26.57    1.03
   1   3  -6   26.21    3.73
  -1  -3  -6   22.38    3.40
  -1   3   6   26.62    1.41
  -1  -3  -6   21.84    2.49
   1  -3   6   24.31    2.33
   1   3  -6   25.58    2.55
   1  -3  -7   52.22    4.12
   1   3   7   51.36    2.64
  -1   3  -7   48.34    2.87
   1  -3  -7   52.18    2.71
   1   3   7   46.37    3.53
  -1   3  -7   51.59    2.90
  -1  -3   7   47.52    2.20
  -1   3  -7   49.62    2.52
   1  -3  -7   45.69    2.72
   1   3  -7   52.27    1.01
  -1   3   7   54.61    2.72
  -1  -3  -7   56.65    3.87
   1   3  -7   49.29    0.96
   1   3  -7   55.42    2.85
  -1  -3  -7   42.16    3.73
  -1   3   7   52.34    2.72
   1   3  -7   51.46    2.94
  -1  -3  -7   45.87    4.38
   1  -3   7   52.22    4.15
   1   3  -7   50.13    2.98
   1   3   8  184.77    7.00
   1  -3  -8  183.05    5.48
  -1   3  -8  178.71    5.68
   1  -3  -8  176.19    4.29
   1   3   8  179.01    6.53
  -1   3  -8  181.98    7.92
   1  -3  -8  177.13    5.65
  -1  -3   8  178.36    6.34
  -1   3  -8  177.13    5.33
   1  -3  -8  173.96    7.18
  -1   3   8  183.40    5.45
  -1  -3  -8  193.22    6.97
   1   3  -8  184.57    7.57
  -1  -3  -8  174.75    6.63
  -1   3   8  186.27    5.58
   1   3  -8  192.43    5.93
  -1  -3  -8  191.45    7.85
   1  -3   8  184.41    7.51
   1   3  -8  189.32    4.86
   1   3   9   57.04    2.92
   1  -3  -9   64.09    4.51
  -1   3  -9   60.78    3.39
   1  -3  -9   64.42    3.57
   1   3   9   59.04    2.92
  -1   3  -9   57.24    3.43
   1  -3  -9   57.79    3.43
  -1  -3   9   59.21    3.94
  -1   3  -9   64.73    4.62
   1  -3  -9   53.93    3.09
  -1   3   9   56.88    4.31
  -1  -3  -9   56.61    2.93
   1   3  -9   50.69    3.26
  -1  -3  -9   54.71    2.97
  -1   3   9   59.93    3.44
   1   3  -9   53.82    3.38
  -1  -3  -9   59.80    5.38
   1  -3   9   57.24    4.95
   1   3  -9   58.24    3.77
   1   3  10   12.22    2.07
   1  -3 -10    9.78    3.49
  -1   3 -10    8.91    2.59
   1  -3 -10   14.60    2.84
   1   3  10   10.26    2.19
  -1   3 -10   15.44    4.44
   1  -3 -10   11.79    2.55
  -1  -3  10    8.84    3.11
  -1   3 -10   12.95    3.76
   1  -3 -10   12.47    2.38
  -1   3  10   11.49    2.12
  -1  -3 -10    6.70    2.11
   1   3 -10   11.01    2.45
  -1  -3 -10   10.16    2.15
  -1   3  10   11.49    1.74
   1   3 -10    9.90    2.62
  -1  -3 -10   14.03    2.68
   1  -3  10   15.33    3.96
   1   3 -10   12.68    1.93
   1   3  11   76.12    4.93
   1  -3 -11   78.48    3.76
  -1   3 -11   75.65    4.34
   1  -3 -11   75.71    3.31
  -1   3 -11   78.43    4.61
   1   3  11   72.15    5.31
   1  -3 -11   75.77    4.28
  -1  -3  11   76.80    5.16
  -1   3 -11   71.83    3.79
   1  -3 -11   74.17    3.96
  -1   3  11   73.86    3.42
  -1  -3 -11   79.33    5.25
   1   3 -11   75.13    4.06
  -1  -3 -11   78.31    5.50
   1   3 -11   86.45    6.47
  -1   3  11   76.40    3.17
  -1  -3 -11   78.02    6.63
   1  -3  11   77.47    6.03
   1   3 -11   75.22    3.41
   1   3  12  159.05    7.27
   1  -3 -12  150.72    7.57
  -1   3 -12  151.32    6.41
   1  -3 -12  157.18    5.23
  -1   3 -12  147.02    9.18
   1   3  12  150.34    7.43
  -1  -3  12  167.03    7.60
   1  -3 -12  141.21    8.86
  -1   3 -12  149.49    5.86
   1  -3 -12  149.46    8.40
  -1   3  12  148.46    7.40
  -1  -3 -12  158.25    5.49
   1   3 -12  146.89    8.60
  -1  -3 -12  156.71    8.02
   1   3 -12  152.21    9.42
  -1   3  12  160.67    6.79
  -1  -3 -12  153.33    9.39
   1  -3  12  154.60    8.60
   1   3 -12  154.82    7.15
   1   3  13   26.97    2.60
   1  -3 -13   23.96    2.89
  -1   3 -13   22.50    3.60
   1  -3 -13   26.56    2.74
  -1   3 -13   26.66    3.93
   1   3  13   22.44    4.70
  -1  -3  13   27.21    3.01
   1  -3 -13   27.81    5.73
  -1   3 -13   26.23    3.23
   1  -3 -13   23.45    5.11
  -1   3  13   23.96    2.72
  -1  -3 -13   27.38    4.25
   1   3 -13   22.80    5.44
  -1  -3 -13   31.35    5.18
   1   3 -13   22.97    3.52
  -1   3  13   24.58    4.00
   1  -3  13   25.75    3.30
  -1  -3 -13   21.49    3.73
   1   3 -13   27.47    4.32
   1   3  14   70.92    5.68
   1  -3 -14   73.15    4.15
  -1   3 -14   62.77    7.54
   1  -3 -14   75.79    5.86
  -1   3 -14   70.56    8.08
   1   3  14   69.68    4.27
  -1  -3  14   73.95    6.27
   1  -3 -14   62.85    4.81
  -1   3 -14   67.73    4.35
   1  -3 -14   62.08    6.84
  -1   3  14   70.95    5.68
  -1  -3 -14   71.83    3.93
   1   3 -14   66.99    4.68
  -1  -3 -14   77.99    6.59
   1   3 -14   69.71    7.77
  -1   3  14   71.22    3.73
   1  -3  14   75.45    4.70
  -1  -3 -14   71.33    7.75
   1   3 -14   72.37    4.07
   1   3  15  110.17    7.19
   1  -3 -15  101.36    7.05
  -1   3 -15  103.42    8.77
   1  -3 -15  113.62    7.40
  -1   3 -15  107.48    6.46
   1   3  15  101.58    5.14
  -1  -3  15  107.21    7.27
   1  -3 -15   99.97    6.02
  -1   3 -15   98.77    5.45
   1  -3 -15  101.22    5.64
  -1   3  15  103.74    5.03
  -1  -3 -15   99.37    6.75
   1   3 -15   99.05    5.69
  -1  -3 -15  106.81    8.08
   1   3 -15  101.84    9.02
  -1   3  15  100.33    6.74
   1  -3  15   99.68    8.41
  -1  -3 -15   88.04    6.23
   1   3 -15  107.82    5.07
   1   3  16   30.65    3.29
  -1   3 -16   25.37    4.35
   1  -3 -16   31.70    5.49
  -1   3 -16   27.38    6.78
   1   3  16   22.58    5.77
  -1  -3  16   26.01    3.70
   1  -3 -16   27.72    6.73
  -1   3 -16   34.27    6.29
   1  -3 -16   22.34    4.05
  -1   3  16   29.18    4.89
  -1  -3 -16   26.52    2.97
   1   3 -16   27.99    4.13
  -1  -3 -16   33.10    6.09
   1   3 -16   25.17    4.39
  -1   3  16   30.26    3.39
   1  -3  16   36.44    6.40
  -1  -3 -16   30.05    7.37
   1   3 -16   27.57    3.43
   1   3  17   34.97    3.92
   1  -3 -17   37.10    3.86
  -1   3 -17   36.74    5.09
   1  -3 -17   38.55    4.08
  -1   3 -17   41.66    4.96
   1   3  17   39.15    4.29
  -1  -3  17   42.08    6.44
   1  -3 -17   44.31    4.93
  -1   3 -17   37.51    7.16
   1  -3 -17   38.12    4.65
  -1  -3 -17   40.51    5.46
   1   3 -17   37.79    4.63
  -1  -3 -17   34.43    4.44
   1   3 -17   35.51    7.85
   1  -3  17   35.70    4.58
  -1  -3 -17   37.88    5.25
   1   3 -17   40.61    4.07
   1   3  18   56.45    6.72
   1  -3 -18   54.40    6.53
   1  -3 -18   47.93    4.31
   1  -3 -18   58.55    4.65
  -1   3 -18   62.94    9.10
   1  -3 -18   58.96    4.84
  -1   3 -18   61.85    9.82
   1   3  18   49.59    7.62
  -1  -3  18   64.80    5.15
   1  -3 -18   55.55    9.38
  -1   3 -18   59.57    8.39
   1  -3 -18   54.40    5.62
  -1  -3 -18   49.04    4.20
   1   3 -18   48.02    8.51
  -1  -3 -18   59.68    5.19
   1   3 -18   49.20    5.82
   1  -3  18   60.95    8.86
  -1  -3 -18   56.10    9.55
   1   3 -18   51.23    7.41
   1   3  19    5.07    4.92
   1  -3 -19    4.86    5.30
   1  -3 -19    7.24    3.23
   1  -3 -19    8.14    5.47
  -1   3 -19    3.16    4.43
   1  -3 -19    1.35    5.73
  -1   3 -19    0.70    4.82
   1   3  19    3.85    5.94
   1  -3 -19   -3.03    7.34
  -1   3 -19   11.75    4.11
   1  -3 -19    0.71    6.88
  -1  -3 -19    4.76    5.06
   1   3 -19    5.28    6.70
  -1  -3 -19    6.72    6.27
   1   3 -19   13.87    7.13
   1  -3  19   -6.32    4.38
  -1  -3 -19   -2.22    4.74
   1   3 -19    7.32    5.79
  -1   4   0  140.02    3.98
   1  -4   0  146.30    3.98
   1   4   0  139.29    3.89
  -1  -4   0  144.69    5.23
   1  -4   0  138.92    3.38
  -1  -4   0  141.82    5.74
  -1   4   0  148.67    3.47
   1   4   0  144.75    4.27
   1  -4   0  139.70    4.43
  -1  -4   0  139.68    3.68
  -1   4   0  147.76    4.41
   1   4   0  145.09    3.77
  -1   4  -1  531.73   14.17
   1  -4  -1  537.88   13.27
   1   4   1  519.36   15.12
  -1  -4   1  496.48   13.16
  -1   4  -1  534.56   13.77
   1  -4  -1  523.63   12.78
  -1  -4   1  513.75   15.40
   1   4   1  534.56   14.91
  -1  -4   1  524.11   12.60
  -1   4  -1  544.86   13.50
   1  -4  -1  514.92   13.21
   1   4   1  552.12   14.88
  -1   4   1  538.56   15.53
   1  -4   1  532.54   12.39
   1   4  -1  502.36   12.05
  -1  -4  -1  515.04   12.63
   1  -4   1  537.32   14.28
   1   4  -1  532.18   13.30
  -1  -4  -1  506.73   12.64
  -1   4   1  555.56   13.22
   1  -4   1  539.10   13.91
  -1  -4  -1  511.38   14.23
  -1   4   1  562.16   16.21
   1   4  -1  525.59   14.17
  -1   4  -2  574.91   14.67
   1  -4  -2  586.86   14.85
   1   4   2  550.29   14.21
  -1  -4   2  555.31   13.71
  -1   4  -2  566.21   13.74
  -1  -4   2  559.05   17.07
   1  -4  -2  547.46   13.26
   1   4   2  566.20   14.05
  -1  -4   2  564.05   13.72
  -1   4  -2  555.90   14.12
   1  -4  -2  531.16   13.81
   1   4   2  552.50   15.59
  -1   4   2  552.15   14.35
   1  -4   2  564.12   12.85
   1   4  -2  544.92   14.06
  -1  -4  -2  572.68   16.27
   1  -4   2  579.72   14.25
   1   4  -2  597.99   15.08
  -1  -4  -2  545.95   13.87
  -1   4   2  574.32   12.44
   1  -4   2  571.32   17.37
   1   4  -2  573.54   13.48
  -1   4   2  580.41   17.03
  -1  -4  -2  546.69   13.70
  -1   4  -3  145.21    3.23
   1  -4  -3  155.04    6.47
   1   4   3  138.47    6.17
  -1  -4   3  146.04    3.89
  -1   4  -3  142.51    5.52
  -1  -4   3  149.52    6.48
   1   4   3  154.54    5.97
  -1  -4   3  147.44    3.85
  -1   4  -3  137.94    4.33
   1  -4  -3  153.26    4.90
  -1   4   3  138.74    4.58
   1  -4   3  150.57    3.95
   1   4  -3  139.33    4.02
  -1  -4  -3  144.09    4.37
   1  -4   3  159.30    6.19
   1   4  -3  155.25    4.77
  -1  -4  -3  146.97    4.44
  -1   4   3  148.19    3.88
   1  -4   3  157.60    6.60
   1   4  -3  150.25    5.07
  -1  -4  -3  150.99    6.05
   1  -4  -4  792.57   21.59
   1   4   4  747.64   20.83
  -1  -4   4  743.82   16.96
  -1  -4   4  773.52   21.90
  -1   4  -4  758.38   22.78
   1  -4  -4  758.77   19.82
   1   4   4  775.28   20.84
  -1   4  -4  791.36   21.57
  -1  -4   4  749.21   21.36
  -1   4  -4  760.37   23.16
   1  -4  -4  739.07   23.41
  -1   4   4  749.15   20.96
   1  -4   4  764.25   18.13
   1   4  -4  739.25   18.38
  -1  -4  -4  747.91   20.26
   1  -4   4  812.36   19.32
   1   4  -4  762.28   21.02
  -1  -4  -4  744.61   20.54
  -1   4   4  758.85   17.80
   1  -4   4  752.54   23.52
   1   4  -4  748.38   20.89
  -1  -4  -4  740.66   22.88
  -1   4   4  770.41   21.05
   1  -4  -5  253.31    6.93
   1   4   5  243.04    8.45
  -1  -4   5  240.81    4.77
  -1  -4   5  255.17    9.62
  -1   4  -5  232.39    8.04
   1  -4  -5  230.60    5.10
   1   4   5  241.97    6.35
  -1   4  -5  252.51    6.89
  -1  -4   5  231.77    5.74
  -1   4  -5  229.16    6.29
   1  -4  -5  243.03    8.90
  -1   4   5  238.26    6.79
   1  -4   5  248.88    4.73
   1   4  -5  235.75    4.92
  -1  -4  -5  236.47    6.52
   1  -4   5  252.16    4.79
   1   4  -5  242.45    8.66
  -1  -4  -5  233.37    8.15
  -1   4   5  252.33    5.21
   1  -4   5  245.27    8.78
   1   4  -5  238.13    6.94
  -1  -4  -5  241.98    8.61
   1   4   6  149.20    4.76
   1  -4  -6  162.10    6.94
  -1  -4   6  149.23    3.08
  -1  -4   6  158.01    5.43
  -1   4  -6  148.42    4.71
   1  -4  -6  148.53    3.47
   1   4   6  154.66    4.34
  -1   4  -6  153.47    4.93
  -1  -4   6  148.65    3.99
  -1   4  -6  146.51    4.45
   1  -4  -6  151.46    6.32
  -1   4   6  155.67    4.99
   1   4  -6  154.08    3.24
   1  -4   6  152.91    2.51
  -1  -4  -6  153.27    4.79
   1  -4   6  158.16    2.72
   1   4  -6  158.57    4.96
  -1  -4  -6  153.67    4.39
  -1   4   6  149.93    4.24
   1  -4   6  150.54    4.74
   1   4  -6  148.98    3.86
  -1  -4  -6  149.79    6.42
   1   4   7  188.68    7.52
   1  -4  -7  194.48    5.85
  -1  -4   7  192.45    6.33
  -1   4  -7  179.58    5.60
   1  -4  -7  173.65    5.16
   1   4   7  178.99    6.46
  -1   4  -7  191.04    7.81
  -1  -4   7  182.46    4.83
  -1   4  -7  174.42    5.21
   1  -4  -7  179.80    5.63
  -1   4   7  192.04    7.75
   1   4  -7  174.11    2.74
  -1  -4  -7  191.23    5.61
   1   4  -7  177.57    5.67
  -1  -4  -7  172.76    4.95
  -1   4   7  184.20    4.20
  -1  -4  -7  182.37    5.93
   1  -4   7  183.53    7.46
   1   4  -7  179.33    5.81
  -1  -4  -7  179.85    5.55
   1   4   8  137.17    4.87
   1  -4  -8  156.83    7.18
  -1   4  -8  132.09    6.85
   1  -4  -8  139.90    4.88
   1   4   8  139.14    4.39
  -1   4  -8  143.62    5.11
  -1  -4   8  133.13    5.47
  -1   4  -8  143.63    6.38
   1  -4  -8  135.51    4.73
  -1   4   8  137.15    6.69
  -1  -4  -8  151.75    6.71
   1   4  -8  142.55    6.95
  -1  -4  -8  140.03    4.54
  -1   4   8  146.68    4.79
   1   4  -8  145.72    5.21
  -1  -4  -8  143.98    5.41
   1  -4   8  135.72    5.03
   1   4  -8  137.77    5.19
  -1  -4  -8  141.01    6.76
   1   4   9   15.80    3.61
   1  -4  -9   12.86    2.46
  -1   4  -9   11.00    3.95
   1  -4  -9    8.77    2.51
   1   4   9   10.58    3.30
  -1   4  -9    8.83    2.62
   1  -4  -9   12.67    2.65
  -1  -4   9   13.60    3.00
  -1   4  -9   11.55    2.20
   1  -4  -9    9.88    2.33
  -1   4   9   13.58    2.21
  -1  -4  -9    7.97    3.71
   1   4  -9    7.84    3.99
  -1  -4  -9    7.21    3.33
  -1   4   9   11.41    2.48
   1   4  -9   10.69    2.57
  -1  -4  -9    6.93    2.67
   1  -4   9    9.86    2.35
   1   4  -9    9.55    1.76
   1   4  10   43.55    2.98
   1  -4 -10   49.07    4.87
  -1   4 -10   41.06    3.33
   1  -4 -10   41.32    2.30
   1   4  10   41.29    4.35
  -1   4 -10   49.90    5.44
   1  -4 -10   40.71    3.59
  -1  -4  10   43.10    2.79
  -1   4 -10   37.73    4.55
   1  -4 -10   43.29    5.02
  -1   4  10   39.22    4.57
  -1  -4 -10   39.05    3.05
   1   4 -10   42.59    3.41
  -1  -4 -10   38.53    2.99
  -1   4  10   39.66    3.33
   1   4 -10   36.60    3.51
  -1  -4 -10   47.58    3.76
   1  -4  10   38.21    4.94
   1   4 -10   40.85    3.84
   1   4  11    5.93    3.66
   1  -4 -11    2.56    2.49
  -1   4 -11    5.55    2.79
   1   4  11    6.91    3.45
  -1   4 -11    0.85    2.95
   1  -4 -11    2.52    4.53
  -1  -4  11    7.65    2.13
  -1   4 -11    6.14    2.33
   1  -4 -11    6.60    2.65
  -1   4  11    3.52    2.31
  -1  -4 -11    3.45    3.80
   1   4 -11    6.45    2.73
  -1  -4 -11    5.80    3.79
  -1   4  11    4.69    2.77
   1   4 -11    4.95    4.68
  -1  -4 -11    4.12    4.73
   1  -4  11    1.19    4.14
   1   4 -11    4.92    1.97
   1   4  12   35.26    4.73
   1  -4 -12   34.53    5.25
  -1   4 -12   33.07    6.03
   1  -4 -12   36.21    4.13
   1   4  12   40.20    4.93
  -1   4 -12   32.05    4.02
   1  -4 -12   38.38    6.26
  -1  -4  12   35.16    3.02
  -1   4 -12   33.95    3.24
   1  -4 -12   34.58    3.54
  -1   4  12   34.52    3.18
  -1  -4 -12   42.27    5.08
   1   4 -12   39.07    3.81
  -1  -4 -12   42.61    4.96
  -1   4  12   42.44    3.94
   1   4 -12   37.46    6.08
  -1  -4 -12   38.40    4.06
   1  -4  12   39.42    3.65
   1   4 -12   33.98    2.77
   1   4  13   23.78    3.04
   1  -4 -13   37.40    5.23
  -1   4 -13   22.89    6.07
   1  -4 -13   33.37    4.38
   1   4  13   31.44    5.12
  -1   4 -13   34.84    6.54
   1  -4 -13   25.67    6.15
  -1  -4  13   28.51    4.81
  -1   4 -13   30.78    3.28
   1  -4 -13   28.26    3.59
  -1   4  13   25.92    4.94
  -1  -4 -13   31.11    3.31
   1   4 -13   26.76    3.70
  -1  -4 -13   26.96    5.22
   1   4 -13   32.50    3.92
  -1   4  13   32.30    4.08
  -1  -4 -13   32.89    3.91
   1  -4  13   25.10    3.45
   1   4 -13   31.22    4.44
   1   4  14   15.81    4.71
   1  -4 -14   17.94    3.27
  -1   4 -14   12.31    5.86
   1  -4 -14   19.26    4.28
  -1   4 -14   17.91    4.03
   1   4  14   18.47    3.05
  -1  -4  14   21.70    4.79
   1  -4 -14   15.09    3.72
  -1   4 -14   16.97    3.16
   1  -4 -14   11.67    3.50
  -1   4  14   14.75    2.82
  -1  -4 -14   17.88    4.75
   1   4 -14   12.44    3.64
  -1  -4 -14   15.87    3.01
   1   4 -14   17.11    3.88
  -1   4  14   17.33    2.60
   1  -4  14   17.47    3.30
  -1  -4 -14   17.27    6.12
   1   4 -14   18.67    4.33
   1   4  15   11.94    2.91
   1  -4 -15   11.33    5.16
  -1   4 -15   24.37    5.98
   1  -4 -15   17.00    4.55
  -1   4 -15   15.63    6.20
   1   4  15   15.75    3.04
  -1  -4  15   14.51    3.11
   1  -4 -15   10.83    3.84
  -1   4 -15   14.17    5.27
   1  -4 -15   11.75    3.57
  -1   4  15   13.89    4.59
  -1  -4 -15   17.20    3.10
   1   4 -15   17.98    3.70
  -1  -4 -15   10.66    3.17
   1   4 -15    9.52    6.59
  -1   4  15   15.37    4.25
   1  -4  15   10.96    5.58
  -1  -4 -15   12.44    4.12
   1   4 -15   12.42    4.58
   1   4  16   14.55    3.19
   1  -4 -16   14.44    3.18
  -1   4 -16   11.97    3.83
   1  -4 -16   14.80    4.81
  -1   4 -16   13.44    4.12
   1   4  16   16.70    5.19
  -1  -4  16   10.17    3.20
   1  -4 -16   24.48    6.51
  -1   4 -16    8.93    3.48
   1  -4 -16   11.00    3.83
  -1   4  16   16.92    3.21
  -1  -4 -16   11.27    4.99
   1   4 -16   13.90    3.93
  -1  -4 -16   13.75    3.42
   1   4 -16    8.17    4.37
  -1   4  16   15.98    4.56
   1  -4  16   12.90    6.11
  -1  -4 -16   11.79    6.64
   1   4 -16   18.60    4.93
   1   4  17    3.83    4.70
   1  -4 -17    1.75    4.89
  -1   4 -17    0.64    3.80
   1  -4 -17    9.05    4.81
  -1   4 -17   14.31    6.46
   1   4  17    1.73    5.13
  -1  -4  17    6.11    5.45
   1  -4 -17    4.64    3.99
  -1   4 -17    2.82    3.50
   1  -4 -17    6.91    3.68
  -1   4  17   10.03    4.70
  -1  -4 -17    1.83    2.83
   1   4 -17    6.31    3.87
  -1  -4 -17    5.48    5.34
   1   4 -17    5.76    4.22
  -1   4  17    2.10    2.83
   1  -4  17    3.64    3.81
  -1  -4 -17    3.86    3.96
   1   4 -17    1.23    2.98
  -1  -4 -17   -0.09    5.88
   1   4  18   42.24    7.16
   1  -4 -18   46.48    7.09
  -1   4 -18   30.22    8.44
   1  -4 -18   49.95    7.30
  -1   4 -18   47.36    5.73
   1   4  18   44.51    4.75
  -1  -4  18   52.81    7.57
   1  -4 -18   36.99    5.75
  -1   4 -18   47.27    5.02
   1  -4 -18   41.90    5.37
  -1  -4 -18   41.56    6.70
   1   4 -18   45.75    5.62
  -1  -4 -18   46.63    8.06
   1   4 -18   47.46    9.06
   1  -4  18   52.74    8.33
  -1  -4 -18   43.52    6.13
   1   4 -18   46.43    4.45
  -1  -4 -18   46.56    8.87
  -1   5   0  112.65    4.89
   1  -5   0  118.05    4.93
   1   5   0  106.19    4.95
  -1  -5   0  117.66    4.94
   1  -5   0  107.61    3.07
  -1  -5   0  110.29    5.30
  -1   5   0  122.18    4.42
   1   5   0  121.01    6.31
   1  -5   0  110.12    4.25
  -1  -5   0  110.05    3.79
  -1   5   0  119.97    4.23
   1   5   0  118.54    5.27
  -1   5  -1  131.66    3.73
   1  -5  -1  142.27    5.75
   1   5   1  123.24    5.40
  -1  -5   1  132.79    3.65
   1  -5  -1  127.19    3.24
  -1  -5   1  126.17    4.25
  -1   5  -1  132.21    3.61
   1   5   1  149.14    6.51
  -1  -5   1  122.50    3.95
   1  -5  -1  127.07    6.55
  -1   5  -1  133.79    4.44
   1   5   1  133.64    4.16
  -1   5   1  128.82    4.07
   1  -5   1  138.27    4.99
   1   5  -1  134.64    4.93
  -1  -5  -1  129.89    4.06
   1  -5   1  130.22    3.65
  -1  -5  -1  130.80    5.56
   1   5  -1  144.49    6.43
  -1   5   1  136.59    3.62
   1  -5   1  133.83    4.68
  -1  -5  -1  122.21    3.91
   1   5  -1  141.06    5.67
  -1   5   1  139.64    4.78
  -1   5  -2  364.26    8.60
   1  -5  -2  381.20   11.70
   1   5   2  347.32    9.18
  -1  -5   2  366.72    8.32
  -1  -5   2  356.77    9.71
  -1   5  -2  364.77    9.03
   1  -5  -2  363.83    9.16
   1   5   2  370.91   12.04
  -1  -5   2  374.61   11.13
  -1   5  -2  344.91   11.57
   1  -5  -2  334.32    9.48
   1   5   2  367.57    9.50
  -1   5   2  357.15    9.56
   1  -5   2  378.13    9.94
   1   5  -2  358.22    9.73
  -1  -5  -2  374.33   11.34
   1  -5   2  369.99   11.11
   1   5  -2  368.84   11.95
  -1  -5  -2  341.96   11.01
  -1   5   2  363.85    9.58
   1  -5   2  384.72   10.35
   1   5  -2  368.08   10.91
  -1  -5  -2  351.16    9.23
  -1   5   2  363.68   12.34
  -1   5  -3  111.72    2.89
   1   5   3  102.85    3.87
   1  -5  -3  115.18    5.85
  -1  -5   3  109.05    3.58
  -1  -5   3  107.74    5.73
  -1   5  -3  110.32    4.95
   1  -5  -3  105.70    3.59
  -1  -5   3  112.86    3.55
  -1   5  -3  112.39    3.89
   1  -5  -3  117.17    6.06
   1   5   3  122.54    5.40
  -1   5   3  107.99    3.98
   1   5  -3  104.32    3.68
   1  -5   3  106.92    3.64
  -1  -5  -3  107.86    3.87
   1  -5   3  114.41    3.86
   1   5  -3  112.40    4.01
  -1  -5  -3  106.80    3.73
  -1   5   3  117.82    3.84
   1  -5   3  116.10    4.23
   1   5  -3  112.35    4.71
  -1  -5  -3  107.05    5.46
  -1   5   3  116.70    4.23
  -1   5  -4   82.18    2.84
   1   5   4   84.08    5.02
   1  -5  -4   80.96    3.55
  -1  -5   4   78.34    1.99
  -1  -5   4   76.03    3.53
  -1   5  -4   75.72    4.25
   1  -5  -4   74.61    2.87
   1   5   4   79.87    2.97
  -1  -5   4   77.57    3.82
   1  -5  -4   74.45    3.33
  -1   5   4   74.28    3.51
   1   5  -4   73.59    2.75
   1  -5   4   76.63    1.97
  -1  -5  -4   73.48    3.37
   1  -5   4   76.91    3.38
   1   5  -4   78.01    3.34
  -1   5   4   76.23    2.08
   1  -5   4   79.48    5.04
   1   5  -4   75.84    3.67
  -1  -5  -4   69.99    3.05
  -1   5   4   80.70    4.97
   1   5   5  156.99    5.21
   1  -5  -5  172.63    5.52
  -1  -5   5  158.17    3.71
  -1  -5   5  166.57    5.53
  -1   5  -5  148.31    6.32
   1  -5  -5  161.91    4.62
   1   5   5  156.74    4.44
  -1   5  -5  171.36    5.13
  -1  -5   5  155.75    5.53
  -1   5  -5  154.06    4.73
   1  -5  -5  157.59    5.07
  -1   5   5  162.48    5.28
   1   5  -5  158.13    3.98
   1  -5   5  166.81    3.83
  -1  -5  -5  159.03    5.16
   1   5  -5  166.25    5.24
  -1  -5  -5  150.26    5.89
  -1   5   5  165.42    4.47
   1  -5   5  158.43    6.82
   1   5  -5  158.15    4.22
  -1  -5  -5  155.60    6.66
  -1   5   5  164.05    5.14
   1   5   6   44.20    4.65
   1  -5  -6   49.42    4.90
  -1  -5   6   47.02    1.59
  -1  -5   6   48.62    5.17
  -1   5  -6   44.18    2.75
   1  -5  -6   43.51    2.59
   1   5   6   49.90    3.56
  -1   5  -6   48.48    2.94
  -1  -5   6   44.17    3.31
  -1   5  -6   46.57    2.66
   1  -5  -6   41.47    2.94
  -1   5   6   48.09    3.14
   1   5  -6   45.34    1.66
   1  -5   6   49.15    1.51
  -1  -5  -6   47.83    3.07
   1  -5   6   47.59    1.83
   1   5  -6   44.31    2.97
  -1  -5  -6   49.92    3.72
  -1   5   6   46.63    2.61
   1  -5   6   48.54    2.86
   1   5  -6   48.05    3.20
  -1  -5  -6   45.87    4.42
   1   5   7  144.74    5.16
   1  -5  -7  155.28    5.48
  -1  -5   7  145.17    2.75
  -1  -5   7  145.05    7.98
  -1   5  -7  145.85    6.89
   1   5   7  152.09    6.21
  -1   5  -7  152.96    7.41
  -1  -5   7  139.35    5.61
  -1   5  -7  146.55    4.74
   1  -5  -7  133.80    7.08
  -1   5   7  144.33    7.26
   1   5  -7  143.14    2.81
  -1  -5  -7  156.94    5.22
   1  -5   7  140.35    2.41
   1  -5   7  141.65    2.49
   1   5  -7  149.66    7.42
  -1  -5  -7  138.77    6.32
  -1   5   7  150.15    4.70
   1  -5   7  147.59    7.10
   1   5  -7  151.64    5.53
  -1  -5  -7  135.94    5.00
   1   5   8  236.72    9.49
   1  -5  -8  235.22    7.47
  -1   5  -8  212.08    6.89
   1  -5  -8  235.79    7.05
   1   5   8  218.83    6.38
  -1   5  -8  227.92    9.90
  -1  -5   8  225.86    6.39
  -1   5  -8  224.65    8.66
   1  -5  -8  209.27    9.28
  -1   5   8  218.04    9.27
  -1  -5  -8  234.40    9.34
   1   5  -8  219.30    7.38
  -1  -5  -8  231.01    8.76
  -1   5   8  224.62    5.51
  -1  -5  -8  215.83    7.45
   1  -5   8  217.03    9.06
   1   5  -8  219.50    7.59
  -1  -5  -8  211.70    9.23
   1   5   9   21.64    2.79
   1  -5  -9   23.68    4.89
  -1   5  -9   24.06    2.88
   1  -5  -9   22.96    2.83
   1   5   9   22.35    2.31
  -1   5  -9   22.57    3.19
  -1  -5   9   20.53    2.28
  -1   5  -9   21.95    2.45
   1  -5  -9   23.17    2.97
  -1   5   9   20.39    2.86
  -1  -5  -9   24.87    4.67
   1   5  -9   23.55    4.87
  -1  -5  -9   22.90    3.89
  -1   5   9   20.79    2.73
   1   5  -9   23.61    5.16
  -1  -5  -9   19.42    3.23
   1  -5   9   21.91    2.75
   1   5  -9   22.90    3.34
  -1  -5  -9   20.78    2.92
   1   5  10    6.76    4.04
   1  -5 -10    4.18    2.79
  -1   5 -10    7.29    4.24
   1  -5 -10    7.00    2.70
   1   5  10    5.52    3.60
  -1   5 -10    3.86    2.94
   1  -5 -10    3.45    3.01
  -1  -5  10    9.15    3.38
  -1   5 -10   11.05    3.76
   1  -5 -10    4.75    2.74
  -1   5  10    7.21    2.54
  -1  -5 -10    5.01    2.64
   1   5 -10    6.76    2.83
  -1  -5 -10    5.73    2.19
  -1   5  10    8.54    2.62
   1   5 -10    2.90    2.96
  -1  -5 -10    5.82    3.04
   1  -5  10    2.61    2.50
   1   5 -10    5.25    1.93
  -1  -5 -10    3.32    2.72
   1   5  11   47.67    3.62
   1  -5 -11   48.14    6.13
  -1   5 -11   47.74    5.94
   1  -5 -11   41.49    4.09
   1   5  11   39.65    4.74
  -1   5 -11   42.70    6.16
   1  -5 -11   45.82    4.25
  -1  -5  11   45.30    4.81
  -1   5 -11   42.01    3.42
   1  -5 -11   37.28    5.80
  -1   5  11   37.54    5.48
  -1  -5 -11   50.47    3.87
   1   5 -11   44.23    4.04
  -1  -5 -11   39.82    4.83
  -1   5  11   46.54    3.92
   1   5 -11   46.60    4.26
  -1  -5 -11   46.59    6.72
   1  -5  11   46.16    3.74
   1   5 -11   43.95    4.30
  -1  -5 -11   44.83    5.96
   1   5  12  290.55   12.55
   1  -5 -12  293.49   10.22
  -1   5 -12  260.98   12.53
   1  -5 -12  289.42    8.75
   1   5  12  284.10   11.87
  -1   5 -12  284.23   10.44
   1  -5 -12  279.62   13.50
  -1  -5  12  298.10   11.85
  -1   5 -12  282.14   11.91
   1  -5 -12  275.98   12.96
  -1   5  12  266.22    9.27
  -1  -5 -12  290.40   12.66
   1   5 -12  269.56    9.84
  -1  -5 -12  281.11   12.13
  -1   5  12  283.37   10.27
   1   5 -12  291.36   10.74
  -1  -5 -12  274.24   10.59
   1  -5  12  268.92    9.56
   1   5 -12  274.67    8.47
  -1  -5 -12  275.29   13.46
   1   5  13    9.73    2.75
   1  -5 -13    5.91    5.33
  -1   5 -13   11.08    5.30
   1  -5 -13   11.48    3.76
   1   5  13   13.38    4.44
  -1   5 -13    4.42    6.12
   1  -5 -13   11.12    5.77
  -1  -5  13    9.40    4.26
  -1   5 -13   12.86    4.56
   1  -5 -13    7.13    3.37
  -1   5  13    8.47    4.47
  -1  -5 -13   11.32    3.20
   1   5 -13    9.78    3.36
  -1  -5 -13   11.50    2.84
   1   5 -13    4.90    6.07
  -1   5  13    8.87    3.56
  -1  -5 -13    9.99    3.75
   1  -5  13   11.57    3.14
   1   5 -13   10.31    3.88
  -1  -5 -13   10.11    5.60
   1   5  14   94.38    7.56
   1  -5 -14  101.09    5.70
  -1   5 -14   93.96    8.78
   1  -5 -14   95.50    6.61
   1   5  14  102.11    7.55
  -1   5 -14   97.71    6.68
   1  -5 -14   96.89    6.41
  -1  -5  14   94.70    7.07
  -1   5 -14   93.10    7.68
   1  -5 -14  102.02    5.85
  -1   5  14   92.72    5.28
  -1  -5 -14  101.82    7.91
   1   5 -14   94.16    5.91
  -1  -5 -14   93.39    5.09
   1   5 -14  108.86    6.52
  -1   5  14  105.18    4.51
  -1  -5 -14  100.13    9.51
   1  -5  14   98.24    5.48
   1   5 -14  101.33    6.70
  -1  -5 -14  101.35    8.97
   1   5  15    9.74    3.19
   1  -5 -15   10.20    5.30
  -1   5 -15    9.11    3.94
   1  -5 -15   11.66    4.41
  -1   5 -15    8.87    4.03
   1   5  15   12.73    2.94
   1  -5 -15    5.46    4.10
  -1  -5  15   10.54    3.19
  -1   5 -15    9.93    5.40
   1  -5 -15   11.64    3.63
  -1   5  15   12.14    3.17
  -1  -5 -15   12.65    5.22
   1   5 -15   10.80    3.88
  -1  -5 -15   13.90    3.40
   1   5 -15   11.56    3.85
  -1   5  15   12.38    2.68
   1  -5  15   13.42    5.75
  -1  -5 -15   12.29    4.20
   1   5 -15    7.99    4.64
  -1  -5 -15    9.08    5.87
   1   5  16   16.00    5.22
   1  -5 -16   16.24    3.61
  -1   5 -16   10.82    3.96
   1  -5 -16   15.62    5.16
  -1   5 -16   12.21    7.10
   1   5  16    9.99    3.28
  -1  -5  16   13.80    3.55
   1  -5 -16    8.90    6.97
  -1   5 -16   18.02    5.74
   1  -5 -16   13.14    4.03
  -1   5  16   19.50    5.24
  -1  -5 -16   14.32    3.57
   1   5 -16   18.39    4.16
  -1  -5 -16   10.38    3.71
   1   5 -16    7.95    6.87
  -1   5  16   12.86    4.50
   1  -5  16   11.52    6.31
  -1  -5 -16    9.37    4.32
   1   5 -16   10.84    4.97
  -1  -5 -16   12.05    6.27
   1   5  17   13.53    5.77
   1  -5 -17   12.65    6.16
  -1   5 -17    9.29    4.21
   1  -5 -17   21.41    5.52
  -1   5 -17   12.29    4.72
   1   5  17   18.39    5.86
  -1  -5  17   20.98    5.91
   1  -5 -17   13.21    7.48
  -1   5 -17   14.97    6.37
   1  -5 -17   15.58    4.31
  -1   5  17   12.60    5.77
  -1  -5 -17   15.09    5.75
   1   5 -17   13.03    4.52
  -1  -5 -17   12.06    4.04
   1   5 -17   16.99    5.00
  -1   5  17   11.27    5.08
   1  -5  17    9.16    4.23
  -1  -5 -17   10.29    7.44
   1   5 -17   19.27    5.48
  -1  -5 -17   13.44    6.65
   1   5  18    5.82    3.62
   1  -5 -18    6.68    6.05
  -1   5 -18   10.29    4.37
   1  -5 -18    9.77    5.71
  -1   5 -18    3.90    7.67
   1   5  18   14.09    5.99
  -1  -5  18   12.83    6.05
   1  -5 -18   10.87    4.75
  -1   5 -18   -0.80    6.56
   1  -5 -18    5.42    4.38
  -1   5  18    7.59    3.63
  -1  -5 -18    8.24    3.53
   1   5 -18    4.23    4.54
  -1  -5 -18    7.65    4.01
   1   5 -18    4.87    4.79
  -1   5  18   11.45    3.27
   1  -5  18   10.86    4.35
  -1  -5 -18    4.67    4.77
   1   5 -18    8.26    5.61
  -1  -5 -18   12.13    4.25
  -1   6   0   45.82    3.80
   1   6   0   49.28    3.80
   1  -6   0   51.99    3.85
  -1  -6   0   48.03    3.82
   1  -6   0   45.28    3.11
  -1  -6   0   48.88    2.67
  -1   6   0   51.08    3.20
   1   6   0   51.29    4.27
   1  -6   0   48.48    4.46
  -1  -6   0   44.85    3.75
  -1   6   0   54.10    4.46
   1   6   0   51.72    3.79
  -1   6  -1   70.40    2.79
   1   6   1   72.20    4.64
   1  -6  -1   74.69    4.57
  -1  -6   1   72.40    2.74
   1  -6  -1   67.46    3.41
  -1  -6   1   67.18    4.56
  -1   6  -1   77.80    3.86
   1   6   1   75.82    4.73
  -1  -6   1   70.67    4.16
   1  -6  -1   70.83    3.35
  -1   6  -1   75.07    3.29
   1   6   1   72.95    3.04
  -1   6   1   70.99    4.70
   1   6  -1   65.89    3.95
   1  -6   1   71.83    4.02
  -1  -6  -1   71.53    3.08
   1  -6   1   67.50    2.67
  -1  -6  -1   65.79    4.27
   1   6  -1   69.70    3.20
  -1   6   1   72.44    3.59
   1  -6   1   66.47    3.43
  -1  -6  -1   68.20    2.99
  -1   6   1   75.55    3.39
   1   6  -1   69.88    2.89
  -1   6  -2  140.73    5.27
   1   6   2  141.79    4.67
   1  -6  -2  154.71    6.69
  -1  -6   2  148.59    5.20
  -1  -6   2  145.50    4.91
   1  -6  -2  143.32    4.72
  -1   6  -2  143.41    5.50
   1   6   2  152.77    6.25
  -1  -6   2  142.33    5.85
   1  -6  -2  140.04    6.68
  -1   6  -2  145.04    4.67
   1   6   2  144.62    6.09
  -1   6   2  142.58    4.78
   1   6  -2  136.07    5.13
   1  -6   2  150.24    4.01
  -1  -6  -2  161.07    6.66
   1  -6   2  144.74    4.42
   1   6  -2  154.32    6.60
  -1  -6  -2  138.06    4.35
  -1   6   2  146.55    4.76
   1  -6   2  145.28    5.14
   1   6  -2  146.25    5.63
  -1  -6  -2  137.03    5.96
  -1   6   2  158.64    6.96
  -1   6  -3   25.52    2.54
   1   6   3   24.51    2.52
   1  -6  -3   26.23    3.99
  -1  -6   3   27.14    2.44
  -1  -6   3   28.72    3.87
  -1   6  -3   23.90    2.14
   1  -6  -3   23.61    1.48
   1   6   3   24.57    3.28
  -1  -6   3   23.61    3.21
  -1   6  -3   22.94    3.65
   1  -6  -3   24.61    3.98
   1   6   3   25.02    2.32
  -1   6   3   24.80    2.58
   1   6  -3   23.43    1.66
   1  -6   3   25.56    2.50
  -1  -6  -3   32.65    3.94
   1  -6   3   21.03    3.52
   1   6  -3   25.81    2.46
  -1  -6  -3   24.11    3.17
  -1   6   3   23.19    1.49
   1  -6   3   25.44    3.98
   1   6  -3   24.55    3.01
  -1  -6  -3   24.63    2.24
  -1   6   3   28.19    2.61
  -1   6  -4  244.23    6.73
   1   6   4  236.37    9.21
   1  -6  -4  257.30    9.93
  -1  -6   4  237.28    6.25
  -1  -6   4  225.91    7.20
  -1   6  -4  227.58    6.46
   1  -6  -4  224.79    5.51
   1   6   4  226.75    6.20
  -1  -6   4  236.62    8.02
  -1   6  -4  228.52    6.71
   1  -6  -4  214.72    6.75
  -1   6   4  233.51    7.11
   1   6  -4  232.89    6.53
   1  -6   4  247.64    6.51
  -1  -6  -4  241.56    7.08
   1  -6   4  245.72    9.26
   1   6  -4  249.29    7.18
  -1  -6  -4  222.33    6.42
  -1   6   4  242.41    6.64
   1  -6   4  239.63    7.27
   1   6  -4  235.46    6.17
  -1  -6  -4  225.70    6.79
  -1   6   4  240.14    9.51
   1   6   5   31.91    4.48
   1  -6  -5   33.88    3.10
  -1  -6   5   32.55    1.39
  -1  -6   5   35.07    2.95
  -1   6  -5   32.89    2.52
   1  -6  -5   28.89    1.62
   1   6   5   29.39    2.38
  -1  -6   5   26.38    3.39
  -1   6  -5   35.50    2.54
   1  -6  -5   29.46    2.87
  -1   6   5   34.09    2.94
   1   6  -5   31.27    1.44
   1  -6   5   33.17    2.02
  -1  -6  -5   32.00    2.95
   1   6  -5   30.13    2.82
  -1  -6  -5   28.93    2.40
  -1   6   5   30.66    2.43
   1  -6   5   32.33    4.37
   1   6  -5   34.85    3.29
  -1  -6  -5   28.22    2.65
  -1   6   5   27.82    2.94
   1   6   6   17.90    2.76
   1  -6  -6   21.22    2.90
  -1  -6   6   19.07    1.55
  -1  -6   6   21.50    2.82
  -1   6  -6   18.82    3.89
   1  -6  -6   18.57    2.38
   1   6   6   14.93    3.28
  -1   6  -6   17.68    2.51
  -1  -6   6   15.97    3.15
  -1   6  -6   17.35    2.37
   1  -6  -6   16.26    4.13
  -1   6   6   18.02    2.72
   1   6  -6   18.30    1.69
   1  -6   6   19.59    1.47
  -1  -6  -6   18.31    2.70
   1  -6   6   21.96    1.51
   1   6  -6   19.73    4.19
  -1  -6  -6   15.75    3.49
  -1   6   6   19.54    2.28
   1  -6   6   23.42    2.56
   1   6  -6   16.72    3.09
  -1  -6  -6   17.57    2.55
   1   6   7    2.25    3.93
   1  -6  -7    3.79    4.14
  -1  -6   7    0.73    1.00
  -1  -6   7   -0.15    2.61
  -1   6  -7    1.58    2.07
   1  -6  -7    4.67    2.13
   1   6   7    0.71    2.86
  -1   6  -7   -0.24    2.25
  -1  -6   7    2.11    1.76
  -1   6  -7    5.82    2.06
   1  -6  -7    0.73    3.78
  -1   6   7    1.40    3.97
   1   6  -7    2.17    1.04
  -1  -6  -7    1.21    3.92
   1  -6   7    0.50    0.88
   1  -6   7    1.46    1.22
   1   6  -7    1.08    3.78
  -1  -6  -7    3.92    3.09
  -1   6   7    1.08    2.03
   1  -6   7   -0.54    3.49
   1   6  -7    3.57    2.70
  -1  -6  -7    2.42    3.70
   1   6   8   51.08    3.73
   1  -6  -8   56.74    6.22
  -1  -6   8   54.27    1.35
  -1  -6   8   53.79    4.17
  -1   6  -8   50.73    5.20
   1   6   8   52.29    3.18
  -1   6  -8   56.46    3.91
  -1  -6   8   52.60    4.38
  -1   6  -8   53.86    5.00
   1  -6  -8   55.07    3.76
   1   6  -8   53.90    1.63
  -1   6   8   60.38    5.77
  -1  -6  -8   67.76    5.76
   1   6  -8   52.12    3.75
  -1  -6  -8   52.81    4.82
  -1   6   8   51.58    3.31
   1  -6   8   57.98    5.34
   1   6  -8   55.67    4.21
  -1  -6  -8   53.95    3.73
   1   6   9   34.39    3.62
   1  -6  -9   43.44    3.73
  -1   6  -9   34.73    3.44
   1  -6  -9   34.00    3.39
   1   6   9   38.41    4.37
  -1   6  -9   34.42    5.89
  -1  -6   9   32.04    2.80
  -1   6  -9   36.63    4.65
   1  -6  -9   40.88    5.43
  -1   6   9   35.88    3.61
  -1  -6  -9   44.20    5.82
   1   6  -9   33.99    5.40
  -1  -6  -9   36.76    2.93
  -1   6   9   35.31    2.15
   1   6  -9   39.99    3.92
  -1  -6  -9   33.69    3.83
   1  -6   9   35.84    3.31
   1   6  -9   35.86    3.88
  -1  -6  -9   36.24    5.60
   1   6  10   75.87    6.52
   1  -6 -10   81.09    7.65
  -1   6 -10   71.84    4.57
   1  -6 -10   73.99    4.60
   1   6  10   73.20    5.48
  -1   6 -10   77.14    4.73
  -1  -6  10   76.74    3.83
  -1   6 -10   66.54    3.99
   1  -6 -10   70.79    4.49
  -1   6  10   75.59    4.46
  -1  -6 -10   87.44    4.85
   1   6 -10   73.76    7.36
  -1  -6 -10   76.47    3.93
  -1   6  10   78.05    4.47
   1   6 -10   77.50    5.01
  -1  -6 -10   78.08    5.19
   1  -6  10   78.63    4.39
   1   6 -10   75.42    3.49
  -1  -6 -10   70.36    4.48
   1   6  11   57.22    4.22
   1  -6 -11   62.73    4.91
  -1   6 -11   54.97    4.35
   1  -6 -11   62.85    4.49
   1   6  11   59.82    5.55
  -1   6 -11   67.96    4.85
   1  -6 -11   52.47    4.86
  -1  -6  11   58.83    5.53
  -1   6 -11   61.74    3.96
   1  -6 -11   54.39    4.52
  -1   6  11   53.28    6.39
  -1  -6 -11   68.32    4.64
   1   6 -11   56.88    4.60
  -1  -6 -11   59.72    5.60
  -1   6  11   66.88    4.44
   1   6 -11   71.08    7.73
  -1  -6 -11   61.34    4.72
   1  -6  11   60.49    4.28
   1   6 -11   63.73    4.98
  -1  -6 -11   63.97    4.45
   1   6  12   82.32    6.74
   1  -6 -12   80.67    8.09
  -1   6 -12   75.40    5.13
   1  -6 -12   82.52    5.44
   1   6  12   85.84    6.43
  -1   6 -12   87.51    8.45
   1  -6 -12   77.30    5.69
  -1  -6  12   79.57    6.46
  -1   6 -12   86.95    7.10
   1  -6 -12   75.49    7.74
  -1   6  12   82.68    4.89
  -1  -6 -12   95.51    7.80
   1   6 -12   77.88    5.41
  -1  -6 -12   85.20    6.73
  -1   6  12   88.57    5.22
   1   6 -12   94.33    8.77
  -1  -6 -12   90.40    8.66
   1  -6  12   81.21    4.91
   1   6 -12   87.19    4.09
  -1  -6 -12   82.67    5.39
   1   6  13  108.04    5.54
   1  -6 -13  125.13    9.58
  -1   6 -13  110.22    6.31
   1  -6 -13  114.12    4.91
   1   6  13  117.65    7.67
  -1   6 -13  121.86    6.90
   1  -6 -13  121.39    6.86
  -1  -6  13  123.17    7.99
  -1   6 -13  116.63    5.55
   1  -6 -13  115.05    9.51
  -1   6  13  118.45    5.94
  -1  -6 -13  127.94    6.32
   1   6 -13  114.20    6.54
  -1  -6 -13  113.78    5.77
  -1   6  13  117.72    6.40
   1   6 -13  126.14    7.24
  -1  -6 -13  105.31    6.94
   1  -6  13  122.64    6.25
   1   6 -13  120.50    7.12
  -1  -6 -13  122.98    9.51
   1   6  14    7.20    5.13
   1  -6 -14    4.53    3.61
  -1   6 -14    4.01    3.53
   1  -6 -14    6.46    3.98
  -1   6 -14    9.74    6.07
   1   6  14    4.73    4.36
   1  -6 -14    1.86    6.42
  -1  -6  14    5.83    4.69
  -1   6 -14    4.96    2.99
   1  -6 -14   -0.61    3.41
  -1   6  14    4.72    5.16
  -1  -6 -14    1.59    3.40
   1   6 -14   10.57    5.99
  -1  -6 -14   10.93    4.82
  -1   6  14    3.51    3.69
   1   6 -14   13.92    5.96
  -1  -6 -14    4.91    3.99
   1  -6  14    5.05    3.44
   1   6 -14    3.65    4.20
  -1  -6 -14    2.11    5.51
   1   6  15   23.18    3.93
   1  -6 -15   23.71    6.38
  -1   6 -15   19.08    4.13
   1  -6 -15   16.89    4.81
  -1   6 -15   18.33    4.66
   1   6  15   19.32    5.44
   1  -6 -15   22.60    4.81
  -1  -6  15   22.36    5.57
  -1   6 -15   18.46    3.63
   1  -6 -15   17.86    4.37
  -1   6  15   17.12    3.78
  -1  -6 -15   25.76    6.21
   1   6 -15   16.03    6.64
  -1  -6 -15   19.12    5.84
   1   6 -15   22.10    7.19
  -1   6  15   23.78    3.15
  -1  -6 -15   16.82    7.20
   1  -6  15   17.60    4.13
   1   6 -15   19.82    3.21
  -1  -6 -15   19.46    6.51
   1   6  16   89.17    8.72
   1  -6 -16   90.38    6.12
  -1   6 -16   78.29    6.32
   1  -6 -16   76.48    7.31
  -1   6 -16   79.01    6.96
   1   6  16   85.09    8.10
   1  -6 -16   80.27    7.11
  -1  -6  16   89.99    5.74
  -1   6 -16   87.27    8.47
   1  -6 -16   82.97    6.56
  -1   6  16   94.12    8.52
  -1  -6 -16   88.46    5.95
   1   6 -16   92.10    9.54
  -1  -6 -16   75.86    8.44
   1   6 -16   80.30    6.60
  -1   6  16   91.62    4.89
   1  -6  16   84.43    9.28
  -1  -6 -16   85.11    6.70
   1   6 -16   79.17    5.07
  -1  -6 -16   75.17    9.35
   1   6  17    7.30    5.64
   1  -6 -17    1.41    6.43
  -1   6 -17    2.49    4.24
   1  -6 -17    4.97    4.83
  -1   6 -17   -9.51    7.49
   1   6  17    6.68    3.48
  -1  -6  17    4.79    3.50
   1  -6 -17   11.87    7.40
  -1   6 -17    3.28    5.81
   1  -6 -17    7.44    4.20
  -1   6  17    3.29    3.56
  -1  -6 -17   10.17    6.18
   1   6 -17    5.47    4.13
  -1  -6 -17    3.92    5.57
   1   6 -17    7.38    7.27
  -1   6  17    9.47    4.61
   1  -6  17    3.39    6.32
  -1  -6 -17    5.38    4.54
   1   6 -17   -0.52    3.13
  -1  -6 -17   -0.95    6.51
  -1   7   0  366.06   10.40
   1   7   0  368.71   12.35
   1  -7   0  389.22   12.66
  -1  -7   0  393.41   12.54
   1  -7   0  365.02   11.69
  -1  -7   0  352.98   10.44
  -1   7   0  380.80    9.94
   1   7   0  392.98   11.20
   1  -7   0  355.44   10.85
  -1  -7   0  356.79   12.35
  -1   7   0  380.09   13.78
   1   7   0  376.89   10.69
  -1   7  -1   14.26    2.01
   1   7   1   13.61    3.79
   1  -7  -1   21.45    3.74
  -1  -7   1   14.10    2.05
   1  -7  -1   14.00    2.77
  -1  -7   1   15.42    2.27
  -1   7  -1   15.93    3.02
   1   7   1    7.54    3.88
  -1  -7   1   12.90    2.19
   1  -7  -1   13.69    4.18
  -1   7  -1   17.04    2.52
   1   7   1   15.18    2.36
  -1   7   1   20.28    3.71
   1   7  -1   17.12    3.18
   1  -7   1   18.28    3.23
  -1  -7  -1   14.90    2.38
   1  -7   1   12.64    1.97
  -1  -7  -1   13.22    3.47
   1   7  -1   20.07    3.99
  -1   7   1   16.79    1.90
   1  -7   1   15.11    2.53
  -1  -7  -1   16.18    2.24
   1   7  -1   11.15    3.45
  -1   7   1   15.83    4.33
  -1   7  -2   95.49    4.71
   1   7   2   88.89    4.01
   1  -7  -2   96.98    5.87
  -1  -7   2   93.86    4.56
  -1  -7   2   83.85    5.65
   1  -7  -2   82.67    4.03
  -1   7  -2   91.06    3.49
   1   7   2   93.07    5.61
  -1  -7   2   85.77    5.22
   1  -7  -2   85.86    5.99
  -1   7  -2   90.64    4.05
   1   7   2   90.74    5.62
  -1   7   2   92.05    5.80
   1   7  -2   87.38    3.35
   1  -7   2   92.71    3.31
  -1  -7  -2   94.92    4.09
   1  -7   2   84.19    3.56
  -1  -7  -2   87.67    5.14
   1   7  -2   93.73    4.04
  -1   7   2   95.02    4.41
   1  -7   2   88.33    6.22
  -1  -7  -2   85.72    5.48
   1   7  -2   92.56    3.68
  -1   7   2   95.55    4.47
  -1   7  -3   71.69    3.94
   1   7   3   66.63    3.70
   1  -7  -3   78.72    5.81
  -1  -7   3   76.66    3.80
  -1  -7   3   69.33    5.58
   1  -7  -3   64.83    3.67
  -1   7  -3   71.49    4.74
   1   7   3   68.48    3.30
  -1  -7   3   68.88    4.77
  -1   7  -3   70.03    5.34
   1  -7  -3   64.70    3.71
   1   7   3   76.75    5.38
  -1   7   3   69.67    3.76
   1   7  -3   68.46    2.80
   1  -7   3   77.29    3.88
  -1  -7  -3   78.20    5.54
   1  -7   3   68.74    3.41
  -1  -7  -3   68.75    3.22
   1   7  -3   70.98    3.71
  -1   7   3   70.82    3.69
   1  -7   3   69.24    3.82
   1   7  -3   70.13    3.28
  -1  -7  -3   67.54    4.96
  -1   7   3   78.19    4.01
  -1   7  -4   43.56    3.11
   1   7   4   42.56    3.26
   1  -7  -4   43.42    5.20
  -1  -7   4   47.79    2.95
  -1  -7   4   42.28    3.27
  -1   7  -4   43.70    4.37
   1  -7  -4   40.88    3.01
   1   7   4   45.91    4.11
  -1  -7   4   42.08    2.78
  -1   7  -4   46.89    4.73
   1  -7  -4   41.83    3.39
  -1   7   4   38.54    3.20
   1   7  -4   41.48    3.09
   1  -7   4   44.40    3.01
  -1  -7  -4   48.44    5.14
   1  -7   4   39.79    3.08
   1   7  -4   40.48    3.16
  -1  -7  -4   39.84    2.69
  -1   7   4   40.65    2.04
   1  -7   4   47.72    4.99
  -1  -7  -4   39.46    2.99
  -1   7   4   45.22    5.23
  -1   7  -5  161.05    5.24
   1   7   5  162.29    8.35
   1  -7  -5  166.07    8.65
  -1  -7   5  161.91    4.89
  -1  -7   5  153.70    5.97
  -1   7  -5  154.01    7.38
   1   7   5  156.59    6.91
  -1  -7   5  153.43    5.38
  -1   7  -5  149.06    7.31
   1  -7  -5  142.58    5.76
  -1   7   5  151.58    5.91
   1   7  -5  154.56    5.23
   1  -7   5  162.73    4.97
  -1  -7  -5  159.25    8.22
   1  -7   5  153.88    5.80
   1   7  -5  143.57    5.61
  -1  -7  -5  145.46    7.01
  -1   7   5  152.31    5.43
   1  -7   5  151.13    5.85
   1   7  -5  148.37    6.64
  -1  -7  -5  140.90    7.58
  -1   7   5  162.29    8.45
   1   7   6   74.17    6.51
   1  -7  -6   80.64    4.66
  -1  -7   6   76.89    2.94
  -1  -7   6   75.62    4.52
  -1   7  -6   67.48    3.77
   1  -7  -6   71.55    3.96
   1   7   6   77.59    3.59
  -1   7  -6   71.27    3.84
  -1  -7   6   71.10    5.07
  -1   7  -6   69.45    5.50
   1  -7  -6   69.70    6.55
  -1   7   6   74.28    6.65
   1   7  -6   72.82    3.21
  -1  -7  -6   74.10    6.62
   1  -7   6   78.89    3.02
   1  -7   6   81.80    3.03
   1   7  -6   73.06    6.23
  -1  -7  -6   77.93    5.37
  -1   7   6   79.98    3.78
   1  -7   6   73.79    6.00
   1   7  -6   73.30    3.34
  -1  -7  -6   70.42    6.04
   1   7   7  125.23    5.79
   1  -7  -7  139.31    6.07
  -1  -7   7  132.73    3.60
  -1  -7   7  124.38    5.99
  -1   7  -7  124.28    7.33
   1  -7  -7  117.18    5.15
   1   7   7  125.77    6.51
  -1   7  -7  128.03    7.57
  -1  -7   7  120.58    4.71
  -1   7  -7  119.31    4.90
   1  -7  -7  122.42    5.57
  -1   7   7  122.82    8.21
   1   7  -7  123.28    3.81
  -1  -7  -7  138.92    8.58
   1  -7   7  126.90    3.49
   1  -7   7  129.12    3.63
   1   7  -7  122.78    5.53
  -1  -7  -7  122.09    6.71
  -1   7   7  133.81    5.35
   1  -7   7  129.01    7.66
   1   7  -7  121.73    4.48
  -1  -7  -7  117.84    5.32
   1   7   8   51.86    3.93
   1  -7  -8   56.40    4.44
  -1  -7   8   48.73    1.81
  -1  -7   8   53.76    4.37
  -1   7  -8   53.26    3.70
   1  -7  -8   46.45    2.59
   1   7   8   52.66    3.19
  -1   7  -8   47.75    5.93
  -1  -7   8   50.09    4.75
  -1   7  -8   49.10    3.40
   1  -7  -8   46.83    3.93
   1   7  -8   48.06    2.38
  -1   7   8   44.28    6.13
  -1  -7  -8   58.87    6.49
   1  -7   8   46.42    1.50
   1   7  -8   48.50    3.97
  -1  -7  -8   45.20    4.89
  -1   7   8   44.55    3.54
   1  -7   8   49.35    3.73
   1   7  -8   53.22    4.47
  -1  -7  -8   46.30    5.70
   1   7   9   48.49    6.28
   1  -7  -9   57.46    6.95
  -1   7  -9   52.12    6.12
   1  -7  -9   46.76    2.71
   1   7   9   49.63    4.85
  -1   7  -9   54.76    4.09
  -1  -7   9   51.66    3.27
  -1   7  -9   51.24    5.53
   1  -7  -9   43.91    6.28
  -1   7   9   48.60    4.08
  -1  -7  -9   55.09    4.44
   1   7  -9   46.94    4.11
  -1  -7  -9   46.79    3.31
  -1   7   9   48.56    2.59
   1  -7   9   50.76    3.94
   1   7  -9   50.15    4.59
  -1  -7  -9   47.86    3.94
   1   7  10   33.79    3.82
   1  -7 -10   32.86    4.18
  -1   7 -10   31.35    3.50
   1  -7 -10   28.42    2.46
   1   7  10   35.69    3.03
  -1   7 -10   34.44    3.97
  -1  -7  10   33.38    3.10
  -1   7 -10   35.42    3.35
   1  -7 -10   26.23    3.96
  -1   7  10   29.82    3.69
  -1  -7 -10   34.52    4.14
   1   7 -10   32.32    5.85
  -1  -7 -10   28.74    3.18
  -1   7  10   29.97    3.58
   1   7 -10   36.05    6.37
  -1  -7 -10   25.46    6.42
   1  -7  10   29.78    5.36
   1   7 -10   30.34    2.80
  -1  -7 -10   36.54    5.90
   1   7  11   40.15    6.43
   1  -7 -11   47.24    4.65
  -1   7 -11   37.31    4.01
   1  -7 -11   36.26    4.16
   1   7  11   46.49    3.40
  -1   7 -11   47.20    6.89
  -1  -7  11   41.77    5.16
  -1   7 -11   36.48    5.46
   1  -7 -11   34.24    4.21
  -1   7  11   39.16    6.40
  -1  -7 -11   55.70    6.89
   1   7 -11   39.50    4.11
  -1  -7 -11   37.10    5.54
  -1   7  11   39.73    4.05
   1   7 -11   42.08    4.58
  -1  -7 -11   38.08    4.56
   1  -7  11   43.19    5.78
   1   7 -11   31.54    4.79
  -1  -7 -11   37.81    4.24
   1   7  12   25.04    3.78
   1  -7 -12   35.59    7.03
  -1   7 -12   23.09    3.97
   1  -7 -12   24.01    4.36
   1   7  12   27.93    3.20
  -1   7 -12   26.81    4.44
   1  -7 -12   23.56    7.20
  -1  -7  12   32.54    5.34
  -1   7 -12   30.23    3.44
   1  -7 -12   30.87    6.56
  -1   7  12   23.90    3.91
  -1  -7 -12   36.50    6.85
   1   7 -12   28.91    4.16
  -1  -7 -12   23.64    3.38
  -1   7  12   28.63    3.90
   1   7 -12   29.39    4.76
  -1  -7 -12   25.99    4.42
   1  -7  12   30.93    5.96
   1   7 -12   29.87    4.64
  -1  -7 -12   27.15    4.20
   1   7  13   17.21    5.83
   1  -7 -13   26.80    4.42
  -1   7 -13   22.92    4.05
   1  -7 -13   16.33    2.77
   1   7  13   28.01    3.33
  -1   7 -13   20.49    6.70
   1  -7 -13   25.08    4.72
  -1  -7  13   21.40    5.38
  -1   7 -13   19.27    5.44
   1  -7 -13   20.31    6.14
  -1   7  13   20.24    3.86
  -1  -7 -13   27.25    4.24
   1   7 -13   22.48    4.24
  -1  -7 -13   23.65    5.25
  -1   7  13   17.15    4.28
   1   7 -13   21.81    6.99
  -1  -7 -13   20.18    7.56
   1  -7  13   19.63    6.16
   1   7 -13   21.39    4.80
  -1  -7 -13   21.26    3.90
   1   7  14    2.20    3.38
   1  -7 -14   13.87    6.33
  -1   7 -14    0.25    3.72
   1  -7 -14    3.78    3.92
   1   7  14    0.52    2.94
  -1   7 -14    6.84    3.89
   1  -7 -14    3.15    3.90
  -1  -7  14    4.50    4.82
  -1   7 -14    5.05    4.96
   1  -7 -14    5.67    5.52
  -1   7  14    6.51    5.35
  -1  -7 -14    7.60    3.76
   1   7 -14    3.05    5.65
  -1  -7 -14    7.52    4.77
  -1   7  14    1.07    3.93
   1   7 -14    2.66    6.54
  -1  -7 -14    1.83    3.92
   1  -7  14    7.12    5.60
   1   7 -14    2.63    2.63
  -1  -7 -14    3.14    3.52
   1   7  15   42.92    7.52
   1  -7 -15   48.95    5.35
  -1   7 -15   36.06    4.63
   1  -7 -15   38.00    5.54
   1   7  15   40.73    4.20
  -1   7 -15   37.43    5.62
   1  -7 -15   42.60    8.50
  -1  -7  15   39.41    6.61
  -1   7 -15   39.57    6.74
   1  -7 -15   38.06    5.23
  -1   7  15   36.30    4.85
  -1  -7 -15   42.77    8.15
   1   7 -15   40.01    7.56
  -1  -7 -15   32.35    6.53
   1   7 -15   42.44    5.55
  -1   7  15   42.70    5.53
  -1  -7 -15   39.80    5.45
   1  -7  15   45.59    5.00
   1   7 -15   35.78    3.77
  -1  -7 -15   34.01    4.94
   1   7  16    9.18    3.78
   1  -7 -16   15.02    6.75
  -1   7 -16    4.45    3.98
   1  -7 -16    5.74    5.12
  -1   7 -16    6.68    8.13
   1   7  16    3.97    3.37
   1  -7 -16    9.83    7.86
  -1  -7  16    6.22    5.41
  -1   7 -16    3.66    3.65
   1  -7 -16    2.48    4.35
  -1   7  16    4.08    6.16
  -1  -7 -16   10.47    4.15
   1   7 -16    0.14    6.56
  -1  -7 -16    4.10    3.42
   1   7 -16    6.60    7.33
  -1   7  16    9.61    4.45
  -1  -7 -16    6.68    7.43
   1  -7  16    4.06    3.96
   1   7 -16   12.38    4.89
  -1  -7 -16    3.09    4.16
  -1   8   0   12.10    2.39
   1   8   0   13.66    3.79
   1  -8   0   11.25    3.97
  -1  -8   0   13.43    2.51
   1  -8   0    9.40    2.12
  -1  -8   0   10.53    3.81
  -1   8   0   12.82    2.11
   1   8   0   17.01    4.43
   1  -8   0   19.32    4.76
  -1  -8   0   13.46    2.41
  -1   8   0   14.76    2.82
   1   8   0   13.04    2.53
  -1   8  -1  259.58   10.03
   1   8   1  258.46   10.53
   1  -8  -1  261.83    8.15
  -1  -8   1  274.66    9.95
   1  -8  -1  242.30    7.28
  -1  -8   1  240.37    8.14
  -1   8  -1  271.64    9.83
   1   8   1  260.15    8.57
  -1  -8   1  244.90    9.99
   1  -8  -1  244.40    8.59
  -1   8  -1  265.42    8.67
   1   8   1  261.18   10.88
  -1   8   1  243.85    7.98
   1   8  -1  253.96    9.88
   1  -8   1  278.98    9.94
  -1  -8  -1  270.12   10.37
   1  -8   1  248.16    7.75
  -1  -8  -1  243.48   10.00
   1   8  -1  254.32    8.37
  -1   8   1  262.52    9.50
   1  -8   1  254.76   11.36
  -1  -8  -1  230.46   10.16
   1   8  -1  262.46    8.34
  -1   8   1  267.08    8.95
  -1   8  -2  392.10   11.46
   1   8   2  384.15   14.64
   1  -8  -2  401.08   11.96
  -1  -8   2  399.87   10.99
  -1  -8   2  369.42   11.91
   1  -8  -2  365.70   12.52
  -1   8  -2  376.89   11.33
   1   8   2  415.25   15.29
  -1  -8   2  370.83   11.44
   1  -8  -2  363.48   12.04
  -1   8  -2  372.98   11.74
   1   8   2  372.48   14.61
  -1   8   2  383.94   14.56
   1   8  -2  390.84   11.32
   1  -8   2  409.29   11.15
  -1  -8  -2  400.67   12.03
   1  -8   2  373.46   11.59
  -1  -8  -2  367.41   14.07
   1   8  -2  378.22   11.87
  -1   8   2  390.53   13.08
   1  -8   2  376.73   12.36
  -1  -8  -2  349.85   14.01
   1   8  -2  395.52   12.00
  -1   8   2  394.68   12.65
  -1   8  -3   91.32    5.04
   1   8   3   90.65    6.85
   1  -8  -3   90.65    4.64
  -1  -8   3   96.03    4.85
  -1  -8   3   85.12    4.61
   1  -8  -3   78.65    4.60
  -1   8  -3   86.70    4.01
   1   8   3   87.78    4.23
  -1  -8   3   78.97    5.78
   1  -8  -3   85.41    4.72
  -1   8  -3   91.29    4.48
   1   8   3   88.04    6.70
  -1   8   3   95.14    6.91
   1   8  -3   88.27    3.61
   1  -8   3   94.76    5.07
  -1  -8  -3   89.75    4.71
   1  -8   3   90.74    4.32
  -1  -8  -3   89.04    6.00
   1   8  -3   92.37    4.48
  -1   8   3   92.60    4.77
   1  -8   3   90.01    4.81
  -1  -8  -3   88.47    6.30
   1   8  -3   91.88    4.18
  -1   8   3   98.03    7.37
  -1   8  -4  147.90    6.17
   1   8   4  145.47    5.93
   1  -8  -4  151.99    6.04
  -1  -8   4  153.15    5.63
  -1  -8   4  137.98    5.90
  -1   8  -4  133.94    5.16
   1   8   4  141.08    7.26
  -1  -8   4  132.71    5.41
  -1   8  -4  132.96    5.52
   1  -8  -4  136.80    5.97
  -1   8   4  137.67    8.30
   1   8  -4  139.49    6.05
   1  -8   4  156.34    5.80
  -1  -8  -4  145.87    6.04
   1  -8   4  134.91    5.58
   1   8  -4  140.70    5.73
  -1  -8  -4  132.21    5.32
  -1   8   4  124.76    5.52
   1  -8   4  140.61    8.35
  -1  -8  -4  121.75    7.71
   1   8  -4  132.48    7.11
  -1   8   4  149.34    8.76
  -1   8  -5  160.76    6.21
   1   8   5  158.32    6.76
   1  -8  -5  172.64    9.85
  -1  -8   5  171.02    4.63
  -1  -8   5  159.66    6.84
  -1   8  -5  148.38    5.78
   1   8   5  164.77    5.87
  -1  -8   5  154.85    7.88
  -1   8  -5  149.11    5.91
   1  -8  -5  150.72    6.59
  -1   8   5  167.27    9.42
   1   8  -5  170.59    6.38
   1  -8   5  171.62    4.57
  -1  -8  -5  168.97    6.80
   1  -8   5  164.35    6.39
   1   8  -5  158.87    6.46
  -1  -8  -5  144.95    5.71
  -1   8   5  158.12    4.97
   1  -8   5  162.00    9.30
   1   8  -5  155.81    7.56
  -1  -8  -5  149.72    8.45
  -1   8   5  166.59    9.66
   1   8   6   20.70    3.51
   1  -8  -6   31.47    5.84
  -1  -8   6   24.07    2.39
  -1  -8   6   20.40    3.63
  -1   8  -6   19.60    4.61
   1  -8  -6   19.19    3.08
   1   8   6   19.86    4.09
  -1  -8   6   22.69    2.71
  -1   8  -6   20.41    2.97
   1  -8  -6   24.05    5.12
  -1   8   6   21.74    5.37
   1   8  -6   18.77    2.50
  -1  -8  -6   24.53    3.65
   1  -8   6   20.29    2.46
   1  -8   6   20.79    1.52
   1   8  -6   21.17    5.11
  -1  -8  -6   17.58    2.62
  -1   8   6   22.10    1.95
   1  -8   6   23.92    3.23
   1   8  -6   17.48    3.95
  -1  -8  -6   17.90    3.17
   1   8   7   12.52    5.42
   1  -8  -7   16.43    5.58
  -1  -8   7    9.86    1.94
  -1  -8   7   11.60    3.46
  -1   8  -7   16.35    4.64
   1  -8  -7   10.65    2.88
  -1   8  -7   11.63    4.43
  -1  -8   7   11.32    4.03
  -1   8  -7   15.07    2.76
   1  -8  -7   10.11    3.12
  -1   8   7   16.00    3.43
   1   8  -7   14.84    2.15
  -1  -8  -7   13.67    3.46
   1  -8   7   13.65    1.87
   1  -8   7   14.50    1.84
   1   8  -7   15.64    3.19
  -1  -8  -7   15.70    2.54
  -1   8   7   14.07    1.84
   1  -8   7   12.20    3.12
   1   8  -7   14.12    3.69
  -1  -8  -7   12.51    3.01
   1   8   8    7.54    3.22
   1  -8  -8   13.69    3.51
  -1  -8   8    7.43    1.51
  -1  -8   8    4.59    5.63
  -1   8  -8    6.56    2.90
   1  -8  -8    7.17    2.76
   1   8   8    7.54    3.79
  -1   8  -8   10.73    2.83
  -1  -8   8    8.06    2.45
  -1   8  -8   11.41    4.29
   1  -8  -8    6.34    3.24
   1   8  -8    6.01    1.62
  -1   8   8    7.16    3.24
  -1  -8  -8    9.41    3.47
   1  -8   8    5.04    1.36
   1  -8   8    5.88    1.42
   1   8  -8    7.03    3.00
  -1  -8  -8    4.97    3.95
  -1   8   8    3.03    2.83
   1  -8   8    9.03    4.49
   1   8  -8    7.49    2.25
  -1  -8  -8    6.43    4.70
   1   8   9   45.20    4.39
   1  -8  -9   47.75    4.66
  -1   8  -9   36.04    3.81
   1  -8  -9   42.67    4.01
   1   8   9   41.01    3.40
  -1   8  -9   47.43    4.12
  -1  -8   9   41.37    3.48
  -1   8  -9   48.23    3.77
   1  -8  -9   43.31    4.37
  -1   8   9   43.43    4.31
  -1  -8  -9   52.14    4.64
   1   8  -9   38.26    4.24
  -1  -8  -9   38.26    5.53
  -1   8   9   44.94    3.79
   1  -8   9   42.11    5.92
   1   8  -9   46.23    3.20
  -1  -8  -9   45.16    4.11
   1   8  10   14.14    5.71
   1  -8 -10    7.61    6.32
  -1   8 -10   14.27    5.34
   1  -8 -10   14.63    3.49
   1   8  10   11.46    4.40
  -1   8 -10   13.85    5.63
  -1  -8  10   11.63    4.46
  -1   8 -10   13.94    4.72
   1  -8 -10   23.46    5.87
  -1   8  10   12.20    5.87
  -1  -8 -10   15.32    6.11
   1   8 -10    9.86    5.79
  -1  -8 -10   10.12    2.80
  -1   8  10    9.93    3.26
   1   8 -10    9.13    3.73
  -1  -8 -10   12.55    3.94
   1  -8  10   10.84    5.13
   1   8 -10   11.23    4.11
  -1  -8 -10    8.75    3.47
   1   8  11   18.05    3.67
   1  -8 -11   28.94    7.36
  -1   8 -11   17.13    3.81
   1  -8 -11   21.76    3.93
   1   8  11   23.47    4.72
  -1   8 -11   18.77    4.02
  -1  -8  11   21.05    5.04
  -1   8 -11   20.59    3.28
   1  -8 -11   17.97    3.72
  -1   8  11   17.88    6.19
  -1  -8 -11   18.12    7.04
   1   8 -11   20.10    3.89
  -1  -8 -11   16.64    4.86
  -1   8  11   19.20    2.56
   1   8 -11   16.46    3.97
  -1  -8 -11   21.12    7.03
   1  -8  11   18.67    5.76
   1   8 -11   21.33    2.88
  -1  -8 -11   18.26    5.85
   1   8  12    3.69    3.20
   1  -8 -12    1.73    4.02
  -1   8 -12    1.95    3.40
   1  -8 -12    1.44    2.17
   1   8  12    0.52    4.26
  -1   8 -12   -3.40    5.58
   1  -8 -12   -0.49    3.80
  -1  -8  12    3.03    4.48
  -1   8 -12    4.67    4.49
   1  -8 -12    1.18    5.34
  -1   8  12    0.69    3.40
  -1  -8 -12   -0.24    3.77
   1   8 -12    3.36    3.25
  -1  -8 -12   -0.60    2.70
  -1   8  12    0.16    2.17
   1   8 -12    1.15    5.88
  -1  -8 -12    2.68    6.47
   1  -8  12    7.47    5.15
   1   8 -12    7.05    3.93
  -1  -8 -12    3.03    3.34
   1   8  13   25.45    6.41
   1  -8 -13   21.40    7.44
  -1   8 -13   11.40    3.89
   1  -8 -13   13.93    4.22
   1   8  13   17.72    5.09
  -1   8 -13   20.59    6.87
   1  -8 -13   11.56    4.67
  -1  -8  13   14.84    3.48
  -1   8 -13   17.05    3.40
   1  -8 -13   14.72    6.41
  -1   8  13   17.12    4.04
  -1  -8 -13   16.96    4.50
   1   8 -13   20.51    6.30
  -1  -8 -13   13.96    5.15
  -1   8  13   10.51    4.29
   1   8 -13   24.30    7.08
  -1  -8 -13   16.00    4.35
   1  -8  13   16.16    6.16
   1   8 -13   17.67    3.04
  -1  -8 -13   13.34    4.05
   1   8  14    3.26    3.84
   1  -8 -14    6.16    4.20
  -1   8 -14    3.29    3.63
   1  -8 -14    4.75    2.72
   1   8  14    7.53    4.90
  -1   8 -14   -0.22    4.19
   1  -8 -14    4.39    7.00
  -1  -8  14    4.52    3.33
  -1   8 -14    2.91    3.23
   1  -8 -14    9.40    6.05
  -1   8  14    6.59    5.84
  -1  -8 -14    9.13    6.70
   1   8 -14   -1.63    6.46
  -1  -8 -14    5.72    3.22
  -1   8  14    1.96    3.99
   1   8 -14    4.94    4.27
  -1  -8 -14    2.18    4.51
   1  -8  14    4.92    6.02
   1   8 -14    4.94    4.51
  -1  -8 -14    6.20    3.85
   1  -8 -15   41.18    5.87
  -1   8 -15   34.34    5.01
   1  -8 -15   32.05    6.01
   1   8  15   37.27    6.46
  -1   8 -15   31.59    9.01
   1  -8 -15   41.95    5.83
  -1  -8  15   36.51    6.97
  -1   8 -15   35.88    7.09
   1  -8 -15   34.83    5.11
  -1   8  15   32.14    4.95
  -1  -8 -15   52.87    9.00
   1   8 -15   39.24    8.22
  -1  -8 -15   32.93    4.81
   1   8 -15   41.06    9.10
  -1   8  15   42.95    4.12
  -1  -8 -15   48.36    9.42
   1  -8  15   35.27    8.04
   1   8 -15   41.35    6.48
  -1  -8 -15   38.47    5.14
  -1   9   0   71.90    6.15
   1   9   0   74.01    6.17
   1  -9   0   75.73    5.96
  -1  -9   0   73.87    4.03
   1  -9   0   62.39    5.19
  -1  -9   0   62.10    6.04
  -1   9   0   69.94    3.70
   1   9   0   71.43    4.18
   1  -9   0   65.09    4.53
  -1  -9   0   62.34    5.93
  -1   9   0   84.72    7.18
   1   9   0   74.02    6.65
  -1   9  -1   86.39    6.21
   1   9   1   90.17    6.73
   1  -9  -1   89.08    4.56
  -1  -9   1   97.24    6.16
   1  -9  -1   77.36    5.26
  -1  -9   1   82.03    6.64
  -1   9  -1   85.53    5.67
   1   9   1   84.69    6.54
  -1  -9   1   81.14    4.28
   1  -9  -1   77.92    6.98
  -1   9  -1  100.48    7.45
   1   9   1   85.80    6.91
  -1   9   1   87.65    4.60
   1   9  -1   89.33    6.22
   1  -9   1   94.36    6.25
  -1  -9  -1   93.15    4.63
   1  -9   1   77.04    5.79
  -1  -9  -1   83.30    6.58
   1   9  -1   94.14    4.69
  -1   9   1   83.91    5.58
   1  -9   1   82.29    4.89
  -1  -9  -1   77.66    6.38
   1   9  -1   86.12    6.91
  -1   9   1   91.89    7.85
  -1   9  -2   80.11    4.07
   1   9   2   90.24    7.07
   1  -9  -2   92.96    4.86
  -1  -9   2   91.61    3.98
  -1  -9   2   76.07    6.88
   1  -9  -2   79.56    5.42
  -1   9  -2   85.81    4.07
   1   9   2   91.87    6.73
  -1  -9   2   83.89    4.48
   1  -9  -2   73.91    7.10
  -1   9  -2   87.62    7.33
   1   9   2   88.58    7.12
  -1   9   2   89.99    4.78
   1   9  -2   87.44    5.90
   1  -9   2   98.25    4.20
  -1  -9  -2   97.79    7.28
   1  -9   2   83.81    6.28
  -1  -9  -2   84.10    6.42
   1   9  -2   89.89    4.68
  -1   9   2   87.00    3.81
   1  -9   2   84.19    4.92
  -1  -9  -2   77.40    6.61
   1   9  -2   93.66    6.62
  -1   9   2   96.38    8.06
  -1   9  -3  121.78    4.71
   1   9   3  114.42    8.08
   1  -9  -3  126.95    5.87
  -1  -9   3  122.95    4.41
  -1  -9   3  108.28    7.88
   1  -9  -3  100.60    5.89
  -1   9  -3  117.22    4.98
   1   9   3  115.90    5.16
  -1  -9   3  113.16    7.40
   1  -9  -3  113.60    5.44
  -1   9  -3  115.53    5.36
   1   9   3  121.10    8.20
  -1   9   3  108.33    5.40
   1   9  -3  117.12    4.73
   1  -9   3  123.49    6.31
  -1  -9  -3  123.68    8.27
   1  -9   3  117.27    7.47
  -1  -9  -3  100.27    7.00
   1   9  -3  114.30    5.36
  -1   9   3  109.00    4.35
   1  -9   3  110.80    5.83
  -1  -9  -3   97.69    7.51
   1   9  -3  112.02    7.25
  -1   9   3  118.14    8.86
  -1   9  -4   76.89    5.02
   1   9   4   75.82    7.23
   1  -9  -4   80.11    4.92
  -1  -9   4   83.17    4.80
  -1  -9   4   68.15    6.70
   1  -9  -4   61.66    4.91
  -1   9  -4   70.10    4.20
   1   9   4   68.49    5.94
  -1  -9   4   69.54    4.25
   1  -9  -4   61.05    4.53
  -1   9  -4   71.51    4.41
  -1   9   4   69.92    4.67
   1   9  -4   72.64    4.91
   1  -9   4   78.61    3.36
  -1  -9  -4   79.29    4.98
   1  -9   4   71.57    4.53
  -1  -9  -4   60.19    5.78
   1   9  -4   73.57    4.46
  -1   9   4   68.57    4.66
   1  -9   4   62.18    6.87
   1   9  -4   70.37    6.21
  -1   9   4   74.32    7.51
  -1   9  -5  217.90    8.61
   1   9   5  225.98   11.70
   1  -9  -5  225.91    8.56
  -1  -9   5  216.75    8.61
  -1   9  -5  217.80    7.70
   1   9   5  221.51    7.81
  -1  -9   5  218.30   10.45
   1  -9  -5  197.74    8.31
  -1   9  -5  212.49    7.94
  -1   9   5  215.05    8.61
   1   9  -5  212.37    8.14
  -1  -9  -5  235.31    8.69
   1  -9   5  225.57    8.93
  -1  -9  -5  200.09    9.72
   1   9  -5  222.98    8.43
  -1   9   5  208.64    8.48
   1  -9   5  214.18   11.36
  -1  -9  -5  198.27   10.50
   1   9  -5  210.60    9.82
  -1   9   5  230.05   12.11
   1   9   6   18.31    3.64
   1  -9  -6   18.39    3.80
  -1  -9   6   18.20    2.80
  -1  -9   6   18.20    3.68
  -1   9  -6   15.47    4.88
   1  -9  -6   13.26    2.16
   1   9   6   21.31    4.46
  -1  -9   6   11.92    4.66
  -1   9  -6    9.99    5.12
   1  -9  -6   21.57    5.60
  -1   9   6   19.33    3.67
   1   9  -6   18.01    2.10
  -1  -9  -6   24.28    3.72
   1  -9   6   18.38    1.84
   1   9  -6   19.41    5.25
  -1  -9  -6   14.61    4.33
  -1   9   6   17.70    3.27
   1  -9   6   11.69    3.29
   1   9  -6   16.61    2.71
  -1  -9  -6   19.71    3.21
  -1   9   6   17.67    6.08
   1   9   7   69.92    5.37
   1  -9  -7   77.48    5.35
  -1  -9   7   75.42    5.40
  -1   9  -7   67.59    4.45
   1  -9  -7   65.65    3.61
   1   9   7   69.10    4.11
  -1   9  -7   68.05    4.43
  -1  -9   7   68.01    4.46
  -1   9  -7   70.72    6.65
   1  -9  -7   60.44    4.96
   1   9  -7   73.05    4.21
  -1   9   7   79.17    5.20
  -1  -9  -7   80.39    5.42
   1  -9   7   78.86    3.76
   1  -9   7   77.12    3.78
   1   9  -7   74.89    4.91
  -1  -9  -7   64.04    4.32
  -1   9   7   71.03    4.55
   1  -9   7   76.67    4.95
   1   9  -7   74.09    3.93
  -1  -9  -7   74.19    7.20
   1   9   8    4.69    3.42
   1  -9  -8    4.44    5.75
  -1  -9   8    2.05    1.77
  -1  -9   8   -0.06    5.69
  -1   9  -8    1.08    4.53
   1  -9  -8    2.39    1.89
   1   9   8    4.05    3.87
  -1   9  -8    3.52    2.80
  -1  -9   8    3.72    4.04
  -1   9  -8    2.10    2.70
   1  -9  -8    4.34    3.18
   1   9  -8    2.07    2.05
  -1   9   8    4.39    3.41
  -1  -9  -8    5.65    5.79
   1  -9   8    1.28    1.69
   1  -9   8    0.41    1.69
   1   9  -8    4.41    3.05
  -1  -9  -8    1.86    2.48
  -1   9   8    1.24    1.82
   1  -9   8   -0.71    2.91
   1   9  -8   -1.02    3.83
  -1  -9  -8   -2.26    3.04
   1   9   9   17.09    6.02
   1  -9  -9   23.74    6.83
  -1   9  -9   12.74    3.29
   1  -9  -9    8.15    3.44
   1   9   9   14.28    4.63
  -1   9  -9   15.63    5.56
  -1  -9   9   12.13    4.86
  -1   9  -9   14.77    4.96
   1  -9  -9   10.82    3.48
  -1   9   9   13.38    6.21
  -1  -9  -9   13.66    6.76
   1   9  -9   13.03    3.64
  -1  -9  -9   15.28    4.59
  -1   9   9   10.54    3.44
   1  -9   9   12.70    3.49
   1   9  -9   12.06    4.30
  -1  -9  -9   23.70    5.71
   1   9  10    5.77    3.47
   1  -9 -10    7.46    4.12
  -1   9 -10   11.59    5.39
   1  -9 -10    4.34    3.28
   1   9  10    9.09    2.78
  -1   9 -10    6.96    3.44
  -1  -9  10    5.44    2.94
  -1   9 -10    6.74    2.99
   1  -9 -10    9.16    5.65
  -1   9  10    3.91    5.65
  -1  -9 -10    7.54    6.73
   1   9 -10    7.58    5.70
  -1  -9 -10    3.94    4.34
  -1   9  10    5.06    2.18
   1   9 -10    4.28    3.49
   1  -9  10    7.06    3.38
   1   9 -10    3.89    2.61
  -1  -9 -10    1.47    3.33
   1   9  11    8.02    3.80
   1  -9 -11   12.92    4.32
  -1   9 -11   11.78    5.69
   1  -9 -11   14.31    3.78
   1   9  11   12.53    2.96
  -1   9 -11   10.83    3.98
  -1  -9  11   13.35    3.24
  -1   9 -11   17.22    5.33
   1  -9 -11    9.81    3.89
  -1   9  11    7.46    3.88
  -1  -9 -11   17.61    4.23
   1   9 -11   12.93    3.67
  -1  -9 -11    9.87    3.13
  -1   9  11    8.45    3.79
   1   9 -11   10.85    3.99
  -1  -9 -11    5.53    6.57
   1  -9  11   15.68    3.73
   1   9 -11   11.95    4.55
  -1  -9 -11   11.50    5.98
   1   9  12   15.80    6.08
   1  -9 -12   11.17    7.26
  -1   9 -12    2.37    3.69
   1  -9 -12    5.81    2.53
   1   9  12    4.25    2.96
  -1   9 -12    4.08    6.43
  -1  -9  12    6.73    3.17
  -1   9 -12    3.37    3.19
   1  -9 -12    2.85    3.80
  -1   9  12    4.51    3.74
  -1  -9 -12    7.54    4.43
   1   9 -12    2.24    3.68
  -1  -9 -12    7.59    4.81
  -1   9  12    6.95    3.81
   1   9 -12   16.56    6.53
  -1  -9 -12    8.27    4.08
   1  -9  12    3.66    5.93
   1   9 -12    6.66    2.80
  -1  -9 -12   11.27    6.12
   1   9  13    5.01    4.10
   1  -9 -13    3.26    4.51
  -1   9 -13    3.79    3.46
   1  -9 -13    2.39    4.25
   1   9  13   -0.40    3.00
  -1   9 -13    5.67    4.02
   1  -9 -13   -0.47    7.34
  -1  -9  13    2.59    5.28
  -1   9 -13    3.97    5.35
   1  -9 -13    4.28    6.34
  -1   9  13   10.46    6.49
  -1  -9 -13    3.38    7.26
   1   9 -13    9.07    6.07
  -1  -9 -13    8.49    5.30
  -1   9  13    3.34    4.45
   1   9 -13    4.08    4.21
  -1  -9 -13    7.54    4.27
   1  -9  13    4.87    3.80
   1   9 -13    7.20    4.49
  -1  -9 -13    0.37    3.85
   1   9  14    8.94    6.69
   1  -9 -14    0.77    4.69
  -1   9 -14    4.46    3.77
   1  -9 -14    1.92    2.88
   1   9  14   11.64    5.23
  -1   9 -14    6.54    7.25
   1  -9 -14    6.97    4.85
  -1  -9  14    9.45    5.63
  -1   9 -14    5.13    5.69
   1  -9 -14    3.35    6.61
  -1  -9 -14    4.36    7.53
   1   9 -14   -0.54    6.49
  -1  -9 -14    7.08    3.43
  -1   9  14    4.22    4.52
   1   9 -14   11.26    4.84
  -1  -9 -14    2.59    7.21
   1  -9  14    4.44    4.07
   1   9 -14    8.48    5.24
  -1  -9 -14    2.97    4.40
  -1  10   0   71.99    4.52
   1  10   0   67.71    4.42
   1 -10   0   78.03    4.54
  -1 -10   0   77.66    6.71
   1 -10   0   59.74    4.00
  -1 -10   0   64.69    4.39
  -1  10   0   70.66    5.61
   1  10   0   72.76    6.87
   1 -10   0   66.19    4.56
  -1 -10   0   54.61    6.09
  -1  10   0   69.98    7.30
   1  10   0   71.74    4.78
  -1  10  -1   33.15    3.32
   1  10   1   34.49    3.65
   1 -10  -1   40.83    3.73
  -1 -10   1   33.41    3.40
   1 -10  -1   29.13    2.99
  -1 -10   1   26.25    3.46
  -1  10  -1   37.00    4.76
   1  10   1   34.22    3.69
  -1 -10   1   29.67    5.11
   1 -10  -1   22.27    6.08
  -1  10  -1   32.71    5.90
   1  10   1   32.11    3.84
  -1  10   1   34.68    5.57
   1  10  -1   34.71    5.17
   1 -10   1   35.42    5.26
  -1 -10  -1   39.13    5.73
   1 -10   1   30.54    3.28
  -1 -10  -1   24.38    5.26
   1  10  -1   33.47    5.95
  -1  10   1   29.71    2.90
   1 -10   1   30.51    3.70
  -1 -10  -1   27.74    3.28
   1  10  -1   28.39    5.70
  -1  10   1   31.97    3.96
  -1  10  -2   12.85    4.51
   1  10   2   15.83    3.22
   1 -10  -2   11.07    5.08
  -1 -10   2   16.74    4.19
  -1 -10   2   10.22    3.21
   1 -10  -2   11.33    3.78
  -1  10  -2   15.65    2.77
   1  10   2   15.15    3.12
  -1 -10   2   12.63    4.67
   1 -10  -2   10.19    5.37
  -1  10  -2   13.99    5.34
   1  10   2   14.46    3.28
  -1  10   2   18.09    4.98
   1  10  -2   14.80    4.24
   1 -10   2   17.21    4.21
  -1 -10  -2   14.80    3.27
   1 -10   2   12.37    4.60
  -1 -10  -2   14.31    4.65
   1  10  -2   10.60    5.16
  -1  10   2   14.21    3.89
   1 -10   2   14.19    5.34
  -1 -10  -2   12.51    2.94
   1  10  -2   11.77    4.88
  -1  10   2   17.10    3.63
  -1  10  -3   73.01    4.02
   1  10   3   66.57    4.75
   1 -10  -3   74.19    7.47
  -1 -10   3   81.38    5.61
  -1 -10   3   65.04    4.47
   1 -10  -3   58.10    5.32
  -1  10  -3   71.69    4.25
   1  10   3   71.63    6.45
  -1 -10   3   67.10    4.36
   1 -10  -3   56.09    7.32
  -1  10  -3   67.36    7.02
   1  10   3   73.20    4.88
  -1  10   3   71.82    7.19
   1  10  -3   68.02    3.92
   1 -10   3   81.03    5.64
  -1 -10  -3   81.01    4.87
   1 -10   3   65.89    6.79
  -1 -10  -3   58.25    6.34
   1  10  -3   67.26    6.65
  -1  10   3   62.86    5.16
   1 -10   3   64.23    6.98
  -1 -10  -3   59.96    6.52
   1  10  -3   71.50    6.52
  -1  10   3   72.59    5.25
  -1  10  -4    9.62    2.31
   1  10   4    5.32    3.37
   1 -10  -4   17.23    5.43
  -1 -10   4    6.39    2.19
  -1 -10   4    3.44    5.13
   1 -10  -4    5.00    3.32
  -1  10  -4    5.35    2.79
   1  10   4    7.37    4.29
  -1 -10   4    5.39    2.66
   1 -10  -4    4.94    3.31
  -1  10  -4    9.92    2.98
  -1  10   4    9.90    3.28
   1  10  -4    9.18    3.50
   1 -10   4    7.50    2.23
  -1 -10  -4    8.88    5.53
   1 -10   4    7.75    4.84
  -1 -10  -4    3.89    4.24
   1  10  -4    5.77    4.73
  -1  10   4    7.34    2.04
   1 -10   4    5.82    5.05
  -1 -10  -4    1.34    4.70
   1  10  -4   -4.96    4.51
  -1  10   4   10.67    3.53
  -1  10  -5   46.89    4.80
   1  10   5   49.36    4.82
   1 -10  -5   61.62    7.46
  -1 -10   5   57.91    3.08
  -1 -10   5   48.44    6.90
   1 -10  -5   39.64    4.83
  -1  10  -5   55.03    5.94
   1  10   5   47.57    3.91
  -1 -10   5   46.46    5.80
   1 -10  -5   46.32    4.64
  -1  10  -5   49.91    4.08
  -1  10   5   54.34    4.73
   1  10  -5   51.51    3.45
  -1 -10  -5   56.45    7.47
   1 -10   5   56.73    4.61
   1 -10   5   49.91    4.42
  -1 -10  -5   47.11    3.91
   1  10  -5   51.99    4.26
  -1  10   5   49.67    4.58
   1 -10   5   50.90    6.92
  -1 -10  -5   47.55    4.15
   1  10  -5   52.04    3.90
  -1  10   5   51.24    5.04
   1  10   6    4.41    5.88
   1 -10  -6    9.02    3.71
  -1 -10   6    9.07    3.12
  -1 -10   6    8.62    3.46
   1 -10  -6    4.50    3.49
  -1  10  -6    5.90    4.72
   1  10   6    6.10    4.46
  -1 -10   6    5.93    4.39
  -1  10  -6   -3.40    4.83
   1 -10  -6    0.39    5.14
   1  10  -6    5.45    2.05
  -1  10   6   12.13    5.78
  -1 -10  -6    7.18    5.85
   1 -10   6    5.02    3.13
   1 -10   6    8.00    1.80
  -1 -10  -6    6.99    2.72
   1  10  -6    4.92    3.15
  -1  10   6    2.71    3.37
   1 -10   6    5.36    5.16
  -1 -10  -6    5.50    3.12
   1  10  -6    4.67    2.69
   1  10   7   44.53    6.70
   1 -10  -7   53.10    5.08
  -1 -10   7   50.61    3.83
  -1 -10   7   42.78    4.96
  -1  10  -7   38.00    3.85
   1  10   7   41.38    5.61
  -1  10  -7   43.70    6.02
  -1 -10   7   40.51    3.96
  -1  10  -7   44.53    4.07
   1 -10  -7   41.17    4.41
   1  10  -7   43.66    2.85
  -1  10   7   37.34    6.94
  -1 -10  -7   49.37    7.92
   1 -10   7   43.65    2.49
   1 -10   7   43.04    3.52
   1  10  -7   44.00    6.69
  -1 -10  -7   39.76    5.57
  -1  10   7   35.40    3.02
   1 -10   7   41.38    4.44
   1  10  -7   46.21    5.57
  -1 -10  -7   42.30    6.71
   1  10   8   25.53    4.05
   1 -10  -8   27.34    4.74
  -1 -10   8   28.04    3.26
  -1 -10   8   25.89    4.62
  -1  10  -8   22.05    5.84
   1  10   8   28.36    3.32
  -1  10  -8   23.69    3.75
  -1 -10   8   24.50    3.65
  -1  10  -8   20.17    3.74
   1 -10  -8   18.45    4.06
   1  10  -8   26.58    3.26
  -1  10   8   28.01    6.61
  -1 -10  -8   36.17    7.68
   1 -10   8   25.75    2.92
   1 -10   8   23.31    3.04
   1  10  -8   31.69    4.20
  -1 -10  -8   22.73    5.25
  -1  10   8   27.58    4.27
   1 -10   8   29.17    4.14
   1  10  -8   28.27    5.11
  -1 -10  -8   24.33    3.79
   1  10   9   28.48    4.16
   1 -10  -9   27.18    4.75
  -1  10  -9   24.36    3.88
   1  10   9   26.79    5.23
  -1  10  -9   25.23    6.16
  -1 -10   9   22.08    5.75
  -1  10  -9   25.02    5.97
   1 -10  -9   21.32    4.19
  -1  10   9   24.37    6.88
  -1 -10  -9   27.59    4.67
   1  10  -9   24.85    6.21
  -1 -10  -9   20.67    3.34
  -1  10   9   21.54    4.17
   1 -10   9   23.66    4.20
   1  10  -9   23.29    3.27
  -1 -10  -9   20.59    6.45
   1  10  10   17.10    6.27
   1 -10 -10    9.60    7.22
  -1  10 -10   10.42    3.71
   1 -10 -10   11.98    4.05
   1  10  10    6.31    4.81
  -1  10 -10    8.04    3.82
  -1 -10  10   11.14    5.33
  -1  10 -10   10.35    3.41
   1 -10 -10    4.45    6.47
  -1  10  10   10.03    4.22
  -1 -10 -10   10.87    4.49
   1  10 -10   15.45    5.85
  -1 -10 -10   11.29    4.80
  -1  10  10    6.86    3.89
   1  10 -10   13.33    3.93
   1 -10  10   13.07    3.92
   1  10 -10   11.41    4.79
  -1 -10 -10    9.31    3.86
  -1  10 -11    8.76    6.01
   1 -10 -11    3.30    4.15
   1  10  11   10.00    4.78
  -1  10 -11    7.08    3.99
  -1 -10  11    6.40    5.42
  -1  10 -11    8.06    5.57
   1 -10 -11   -0.96    4.02
  -1  10  11    2.65    4.15
  -1 -10 -11    8.69    4.47
   1  10 -11    8.85    3.74
  -1 -10 -11    6.94    5.28
  -1  10  11    6.56    2.74
   1  10 -11   10.25    4.05
  -1 -10 -11    6.84    4.33
   1 -10  11    9.00    3.97
   1  10 -11    8.89    2.98
  -1 -10 -11    6.37    3.96
   1  10  12   19.07    4.72
   1 -10 -12   21.24    4.88
  -1  10 -12   19.83    4.23
   1 -10 -12   10.88    2.93
   1  10  12   15.85    3.56
  -1  10 -12   12.12    7.23
  -1 -10  12   11.77    6.10
  -1  10 -12   21.97    6.19
   1 -10 -12   18.16    4.40
  -1  10  12   24.53    7.34
  -1 -10 -12   24.82    8.01
   1  10 -12   15.02    4.19
  -1 -10 -12   11.12    5.84
  -1  10  12   11.57    4.82
   1  10 -12   16.47    7.19
  -1 -10 -12    8.22    5.05
   1 -10  12   19.31    4.46
   1  10 -12   13.60    5.30
  -1 -10 -12   18.38    7.04
   1  10  13    8.33    7.23
   1 -10 -13   10.22    4.95
  -1  10 -13    0.45    4.16
   1  10  13    5.17    3.19
  -1  10 -13    2.85    4.61
   1 -10 -13    0.61    5.09
  -1 -10  13    7.22    5.59
  -1  10 -13    4.15    3.59
   1 -10 -13   -0.70    6.95
  -1  10  13    8.14    6.98
  -1 -10 -13   -0.58    8.10
   1  10 -13    1.95    6.36
  -1 -10 -13    3.67    3.29
  -1  10  13    4.51    4.52
   1  10 -13    0.71    4.61
  -1 -10 -13   -0.34    7.57
   1 -10  13    4.28    4.02
   1  10 -13    5.60    3.19
  -1 -10 -13   -3.63    4.38
  -1  11   0    9.56    4.85
   1  11   0    8.84    2.95
   1 -11   0    9.03    3.00
  -1 -11   0   10.25    3.11
   1 -11   0    8.72    4.41
  -1 -11   0    7.75    3.01
  -1  11   0    8.78    4.32
   1  11   0    6.23    3.03
   1 -11   0    2.91    3.36
  -1 -11   0   11.12    3.07
  -1  11   0    6.94    3.55
   1  11   0    6.35    5.20
  -1  11  -1   11.90    5.19
   1  11   1   12.16    3.31
   1 -11  -1   12.99    5.40
  -1 -11   1   18.51    4.83
   1 -11  -1   10.82    2.82
  -1 -11   1   11.58    5.26
  -1  11  -1   14.07    3.01
   1  11   1   13.14    5.18
  -1 -11   1   14.53    3.10
   1 -11  -1   13.98    3.60
  -1  11  -1   13.97    3.66
   1  11   1   18.37    5.55
  -1  11   1   10.34    3.45
   1  11  -1   17.67    2.90
   1 -11   1   19.15    2.98
  -1 -11  -1   18.15    5.45
   1 -11   1   12.59    4.92
  -1 -11  -1   15.72    3.17
   1  11  -1   14.66    3.35
  -1  11   1   12.90    4.45
   1 -11   1   17.19    5.71
  -1 -11  -1   12.50    3.31
   1  11  -1   13.54    3.41
  -1  11   1   21.98    6.28
  -1  11  -2   14.59    3.23
   1  11   2   16.10    3.52
   1 -11  -2   16.73    5.71
  -1 -11   2   22.37    3.09
  -1 -11   2   11.24    5.57
   1 -11  -2   12.30    2.75
  -1  11  -2   13.92    3.06
   1  11   2   16.27    5.05
  -1 -11   2   14.94    3.22
   1 -11  -2   17.18    3.75
  -1  11  -2   16.96    5.71
   1  11   2   20.63    5.88
  -1  11   2   20.13    3.66
   1  11  -2   18.46    4.77
   1 -11   2   21.93    5.01
  -1 -11  -2   22.10    5.78
   1 -11   2   15.32    3.32
  -1 -11  -2   12.57    4.80
   1  11  -2   20.39    3.55
  -1  11   2   16.95    2.75
   1 -11   2   22.90    5.80
  -1 -11  -2   15.37    3.29
   1  11  -2   17.63    3.27
  -1  11   2   15.45    6.56
  -1  11  -3   10.79    4.28
   1  11   3    2.77    3.28
   1 -11  -3    4.39    5.55
  -1 -11   3   14.26    4.15
  -1 -11   3    6.90    5.23
   1 -11  -3    4.03    3.94
  -1  11  -3    4.88    2.73
   1  11   3    9.89    4.57
  -1 -11   3    6.15    2.94
   1 -11  -3    5.69    3.36
  -1  11  -3    2.16    5.39
   1  11   3    8.25    3.45
  -1  11   3    5.73    3.38
   1  11  -3    4.76    2.75
   1 -11   3    5.34    2.69
  -1 -11  -3   -4.27    5.62
   1 -11   3    6.19    3.31
  -1 -11  -3    5.19    4.75
   1  11  -3    3.22    5.20
  -1  11   3    3.63    3.72
   1 -11   3    9.54    5.34
  -1 -11  -3    0.99    3.02
   1  11  -3    2.27    4.62
  -1  11   3    4.76    6.09
  -1  11  -4   48.43    5.61
   1  11   4   44.98    4.60
   1 -11  -4   49.96    7.52
  -1 -11   4   51.84    5.15
  -1 -11   4   41.63    4.77
  -1  11  -4   40.50    3.85
   1  11   4   46.89    4.07
  -1 -11   4   43.56    6.20
   1 -11  -4   45.68    6.89
  -1  11  -4   49.04    4.51
  -1  11   4   44.18    7.39
   1  11  -4   50.73    5.81
  -1 -11  -4   56.18    4.97
   1 -11   4   48.80    5.29
   1 -11   4   43.88    6.49
  -1 -11  -4   41.41    4.09
   1  11  -4   45.15    6.68
  -1  11   4   41.72    5.08
   1 -11   4   46.74    7.06
  -1 -11  -4   42.52    6.55
   1  11  -4   49.54    6.04
  -1  11   4   51.81    5.23
  -1  11  -5    4.86    2.46
   1  11   5    4.88    3.51
   1 -11  -5    8.48    6.18
  -1 -11   5    6.25    3.93
  -1 -11   5    2.92    3.63
   1 -11  -5    2.45    3.87
  -1  11  -5    8.28    4.76
   1  11   5   11.16    2.97
  -1 -11   5    5.46    4.78
   1 -11  -5    8.55    3.35
  -1  11  -5    0.19    3.37
  -1  11   5    6.02    5.97
   1  11  -5    3.55    2.46
  -1 -11  -5    6.59    3.84
   1 -11   5   11.04    3.90
   1 -11   5    4.69    3.33
  -1 -11  -5    5.88    2.94
   1  11  -5    7.96    3.27
  -1  11   5    5.99    3.86
   1 -11   5   -4.79    5.66
  -1 -11  -5    2.33    5.19
   1  11  -5    5.63    2.96
  -1  11   5    4.99    3.96
   1  11   6   37.08    4.55
   1 -11  -6   36.80    6.99
  -1 -11   6   34.16    4.39
  -1 -11   6   32.60    7.28
  -1  11  -6   28.66    3.90
   1  11   6   30.20    5.78
  -1 -11   6   29.50    6.00
   1 -11  -6   32.10    4.40
  -1  11  -6   32.46    6.33
   1  11  -6   26.84    4.39
  -1  11   6   35.85    7.47
  -1 -11  -6   37.90    4.49
   1 -11   6   36.07    4.41
   1 -11   6   37.28    4.06
  -1 -11  -6   26.88    5.70
   1  11  -6   32.76    4.17
  -1  11   6   23.27    4.49
   1 -11   6   33.12    7.19
  -1 -11  -6   31.23    4.17
   1  11  -6   33.44    3.75
   1  11   7   14.30    3.99
  -1 -11   7   19.74    3.95
  -1 -11   7   19.42    4.50
   1 -11  -7   14.31    4.16
  -1  11  -7   18.81    3.77
   1  11   7   14.64    5.18
  -1  11  -7   23.15    5.71
  -1 -11   7   13.90    3.81
   1 -11  -7   14.93    6.51
  -1  11  -7   17.82    3.70
   1  11  -7   21.84    3.95
  -1  11   7   15.42    4.22
  -1 -11  -7   21.77    4.38
   1 -11   7   19.77    3.84
   1 -11   7   22.03    3.70
  -1 -11  -7   18.42    5.08
   1  11  -7   16.02    6.15
  -1  11   7   14.22    2.66
   1 -11   7   11.05    6.85
  -1 -11  -7   19.93    6.14
   1  11  -7   13.83    5.24
   1  11   8   42.52    7.66
   1 -11  -8   51.02    8.04
  -1 -11   8   41.59    5.52
  -1  11  -8   51.85    7.42
   1  11   8   41.15    4.04
  -1  11  -8   46.32    4.64
  -1 -11   8   45.31    4.69
   1 -11  -8   40.11    4.94
  -1  11  -8   41.32    6.94
  -1  11   8   44.42    5.14
  -1 -11  -8   48.07    5.36
  -1 -11  -8   34.05    4.08
   1  11  -8   42.26    4.90
  -1  11   8   34.84    5.19
   1 -11   8   48.74    7.88
  -1 -11  -8   42.03    4.97
   1  11  -8   42.72    4.06
   1  11   9   16.95    6.77
   1 -11  -9   14.69    4.14
   1 -11  -9    9.49    4.27
  -1  11  -9    6.63    3.60
   1  11   9    4.75    5.12
  -1  11  -9   13.10    5.85
  -1 -11   9    9.82    3.57
  -1  11  -9    5.68    3.63
   1 -11  -9    9.63    6.61
  -1  11   9    7.22    4.29
  -1 -11  -9    6.89    4.42
  -1 -11  -9    5.35    5.41
   1  11  -9    4.81    6.39
  -1  11   9    3.82    2.76
   1 -11   9   11.81    6.50
   1  11  -9    7.88    3.18
  -1 -11  -9    8.32    6.41
   1  11  10   37.34    5.42
   1 -11 -10   39.33    5.59
  -1  11 -10   31.31    4.72
   1  11  10   26.76    6.44
  -1  11 -10   39.48    4.80
  -1 -11  10   35.12    6.98
  -1  11 -10   36.48    7.11
   1 -11 -10   28.90    8.03
  -1  11  10   31.90    5.30
  -1 -11 -10   46.17    9.38
   1  11 -10   40.44    5.12
  -1 -11 -10   28.49    4.29
  -1  11  10   21.75    5.44
   1  11 -10   41.65    5.14
   1 -11  10   34.12    7.92
   1  11 -10   33.41    6.21
  -1 -11 -10   35.37    4.78
   1  11  11   10.24    5.14
   1 -11 -11   15.41    5.13
  -1  11 -11    6.65    6.72
   1  11  11   13.31    5.48
  -1  11 -11   11.54    4.37
  -1 -11  11    9.66    6.19
  -1  11 -11    9.32    4.02
   1 -11 -11   14.86    4.92
  -1  11  11   16.03    8.02
   1  11 -11   12.82    4.66
  -1 -11 -11   12.30    5.74
  -1  11  11    6.19    4.81
   1  11 -11   15.31    4.87
  -1 -11 -11   17.16    4.94
   1 -11  11   12.30    7.32
   1  11 -11   14.88    3.61
  -1 -11 -11   15.56    4.47
  -1  12   0   63.41    4.98
   1  12   0   71.06    5.14
   1 -12   0   76.51    7.62
  -1 -12   0   76.90    7.59
   1 -12   0   50.20    6.85
  -1 -12   0   53.10    7.49
  -1  12   0   59.53    4.39
   1  12   0   65.50    5.19
  -1 -12   0   57.76    7.72
   1 -12   0   64.25    7.99
  -1  12   0   73.90    8.59
   1  12   0   75.47    5.36
  -1  12  -1   10.23    3.38
   1  12   1    9.63    5.79
   1 -12  -1   14.85    5.57
  -1 -12   1   11.35    3.37
   1 -12  -1    9.58    5.04
  -1 -12   1   11.03    5.45
  -1  12  -1    8.43    3.04
   1  12   1    6.67    3.32
  -1 -12   1    5.38    5.52
   1 -12  -1   -3.82    6.12
  -1  12  -1    9.24    3.81
   1  12   1    6.71    3.79
  -1  12   1   12.24    5.64
   1  12  -1    5.80    3.53
   1 -12   1    4.95    3.47
  -1 -12  -1   10.23    5.77
   1 -12   1    4.73    3.21
  -1 -12  -1   10.97    3.51
   1  12  -1    5.69    3.42
  -1  12   1   11.22    4.58
   1 -12   1   12.02    3.68
  -1 -12  -1    5.24    5.57
   1  12  -1    2.17    5.76
  -1  12   1    6.68    4.10
  -1  12  -2    3.82    5.16
   1  12   2    8.05    5.99
   1 -12  -2    6.66    3.65
  -1 -12   2    8.02    4.96
  -1 -12   2    7.56    3.52
   1 -12  -2    6.04    2.92
  -1  12  -2    4.07    3.12
   1  12   2    9.69    3.37
  -1 -12   2    7.03    5.29
   1 -12  -2    8.37    5.98
  -1  12  -2    6.76    3.69
   1  12   2   12.84    6.14
  -1  12   2    9.74    5.94
   1  12  -2    6.02    5.23
   1 -12   2    3.88    5.12
  -1 -12  -2    6.59    3.85
   1 -12   2    9.30    5.38
  -1 -12  -2    5.94    5.39
   1  12  -2   11.66    3.48
  -1  12   2    4.63    4.59
   1 -12   2    5.82    3.64
  -1 -12  -2    3.51    3.48
   1  12  -2    8.55    5.39
  -1  12   2    8.93    4.02
  -1  12  -3   -2.07    3.04
   1  12   3   -3.03    6.03
   1 -12  -3    0.29    3.41
  -1 -12   3    0.69    2.74
  -1 -12   3    8.57    3.48
   1 -12  -3    4.28    4.25
  -1  12  -3    4.28    2.99
   1  12   3   -1.27    3.15
  -1 -12   3    6.24    5.01
   1 -12  -3   -0.84    3.57
  -1  12  -3    3.89    5.71
   1  12   3   -0.32    6.11
  -1  12   3    3.95    3.65
   1  12  -3    0.55    4.49
   1 -12   3    2.04    2.75
  -1 -12  -3    3.73    3.55
   1 -12   3    1.63    5.44
  -1 -12  -3    2.30    5.01
   1  12  -3   -1.80    3.43
  -1  12   3    1.68    2.62
   1 -12   3    2.05    3.44
  -1 -12  -3    0.20    3.16
   1  12  -3    3.98    3.22
  -1  12   3    0.28    3.93
  -1  12  -4   18.49    5.36
   1  12   4   17.27    6.95
   1 -12  -4   20.23    4.24
  -1 -12   4   22.75    3.48
  -1 -12   4   25.96    6.89
   1 -12  -4   15.87    4.90
  -1  12  -4   18.49    5.52
   1  12   4   14.82    5.55
  -1 -12   4   14.96    5.91
   1 -12  -4   15.73    6.81
  -1  12  -4   22.49    4.24
  -1  12   4   19.06    4.27
   1  12  -4   16.99    3.44
   1 -12   4   21.46    5.30
  -1 -12  -4   30.52    6.98
   1 -12   4   19.29    4.29
  -1 -12  -4   14.42    3.57
   1  12  -4   25.93    6.51
  -1  12   4   15.44    4.84
   1 -12   4   20.39    4.09
  -1 -12  -4    8.58    6.14
   1  12  -4   13.00    5.95
  -1  12   4   24.56    7.57
   1  12   5   12.52    6.79
   1 -12  -5    8.64    4.21
  -1 -12   5   13.76    4.50
  -1 -12   5   10.48    4.16
   1 -12  -5    7.33    2.78
  -1  12  -5   10.61    5.33
   1  12   5   14.92    5.31
  -1 -12   5    8.96    6.06
   1 -12  -5   14.07    6.22
  -1  12  -5    8.69    3.82
   1  12  -5   11.41    4.62
  -1  12   5   13.80    4.24
  -1 -12  -5   10.35    6.89
   1 -12   5    7.27    4.54
  -1 -12  -5   12.47    5.22
   1  12  -5   12.27    6.35
  -1  12   5    6.24    2.76
   1 -12   5    9.13    4.19
  -1 -12  -5    7.37    5.92
   1  12  -5    4.38    5.60
  -1  12   5    7.53    4.65
   1  12   6   13.03    6.82
   1 -12  -6    2.31    4.07
  -1 -12   6    3.96    4.37
  -1 -12   6    1.32    4.23
   1 -12  -6    6.43    4.44
  -1  12  -6    3.99    3.34
   1  12   6    0.32    4.87
  -1  12  -6    4.38    3.19
  -1 -12   6    1.69    3.47
   1 -12  -6    2.04    3.83
  -1  12  -6   -0.01    6.01
   1  12  -6    4.61    4.33
  -1  12   6    3.85    4.15
  -1 -12  -6    0.58    6.86
   1 -12   6    5.01    4.26
   1 -12   6    4.54    3.98
  -1 -12  -6    1.15    5.37
   1  12  -6    4.15    3.57
  -1  12   6    4.65    4.34
   1 -12   6    4.00    3.87
  -1 -12  -6    5.73    3.59
   1  12  -6    4.30    3.22
   1  12   7    4.89    4.46
   1 -12  -7   -3.45    4.03
  -1 -12   7    1.21    2.59
  -1 -12   7    8.54    7.13
   1 -12  -7    3.11    4.34
  -1  12  -7    7.28    3.59
   1  12   7    5.26    3.22
  -1  12  -7    3.23    5.53
  -1 -12   7    4.20    3.66
   1 -12  -7   10.03    6.44
  -1  12  -7    4.16    3.69
  -1  12   7    1.03    3.89
  -1 -12  -7    6.77    6.72
   1 -12   7    4.44    3.71
  -1 -12  -7    6.43    3.43
   1  12  -7    7.63    5.92
  -1  12   7    5.27    2.72
   1 -12   7    4.47    4.13
  -1 -12  -7   10.76    6.03
   1  12  -7    0.30    5.54
   1  12   8   36.11    5.43
   1 -12  -8   39.48    5.33
  -1 -12   8   44.02    5.58
  -1  12  -8   44.33    7.50
   1  12   8   31.78    4.22
  -1  12  -8   33.27    4.69
  -1 -12   8   31.73    4.75
   1 -12  -8   33.69    5.62
  -1  12  -8   33.66    7.27
  -1  12   8   37.64    8.28
  -1 -12  -8   47.53    8.67
  -1 -12  -8   29.49    6.80
   1  12  -8   36.02    4.98
  -1  12   8   23.87    5.90
   1 -12   8   32.57    8.40
  -1 -12  -8   37.83    5.10
   1  12  -8   38.65    4.24
  -1  12  -9   -1.02    6.51
   1  12   9    5.88    5.33
  -1  12  -9   11.14    3.97
   1 -12  -9   11.76    7.28
  -1  12  -9    2.87    3.82
  -1  12   9    5.57    7.18
  -1 -12  -9    3.30    7.47
  -1 -12  -9    2.95    3.42
   1  12  -9    7.85    6.55
   1  12  -9    5.51    4.21
  -1 -12  -9    4.47    7.11
   1  12  -9    7.75    5.20
  -1  13   0   28.24    6.98
   1  13   0   20.95    6.92
   1 -13   0   17.93    6.97
  -1 -13   0   23.85    4.26
   1 -13   0   16.93    4.04
  -1 -13   0   17.00    6.87
  -1  13   0   19.14    3.75
   1  13   0   20.72    6.80
   1 -13   0   20.15    4.53
  -1 -13   0   23.30    6.52
  -1  13   0   19.22    4.71
   1  13   0   25.44    7.14
  -1  13  -1   18.94    6.14
   1  13   1   10.44    6.60
   1 -13  -1   14.44    4.13
  -1 -13   1   17.54    6.15
   1 -13  -1   10.05    5.57
  -1 -13   1   10.46    4.21
  -1  13  -1   10.67    3.41
   1  13   1   12.47    6.16
  -1 -13   1    9.86    3.87
   1 -13  -1   11.68    4.14
  -1  13  -1   14.93    7.15
   1  13   1    5.30    6.99
  -1  13   1   12.71    4.05
   1  13  -1   11.32    3.98
   1 -13   1   18.30    6.10
  -1 -13  -1   17.02    4.12
   1 -13   1    4.69    6.38
  -1 -13  -1    9.27    4.03
   1  13  -1   16.54    6.33
  -1  13   1   12.87    5.23
   1 -13   1    5.80    6.92
  -1 -13  -1   16.78    6.21
  -1  13   1   10.34    4.55
   1  13  -1    9.13    4.13
  -1  13  -2    7.07    3.91
   1  13   2   11.34    6.69
   1 -13  -2    7.50    4.30
  -1 -13   2    7.68    3.54
   1 -13  -2    3.53    5.23
  -1 -13   2   17.82    6.77
  -1  13  -2    9.01    3.40
   1  13   2   11.92    5.70
  -1 -13   2    8.65    3.74
   1 -13  -2    4.87    6.60
  -1  13  -2   13.67    4.24
   1  13   2    7.51    4.30
  -1  13   2   10.62    4.05
   1  13  -2    7.26    4.14
   1 -13   2    8.47    3.58
  -1 -13  -2    8.82    6.65
   1 -13   2    5.98    3.77
  -1 -13  -2    8.43    3.67
   1  13  -2    0.06    6.37
  -1  13   2    4.23    4.68
   1 -13   2    6.15    6.46
  -1 -13  -2    4.27    6.20
   1  13  -2    3.78    6.36
  -1  13   2   -0.59    7.29
  -1  13  -3    9.75    5.70
   1  13   3    1.68    4.32
   1 -13  -3   10.20    4.40
  -1 -13   3    6.59    5.47
  -1 -13   3    5.07    6.48
   1 -13  -3    4.45    3.08
  -1  13  -3    5.10    3.61
   1  13   3    9.17    5.54
  -1 -13   3    2.48    3.72
   1 -13  -3    3.23    6.77
  -1  13  -3    1.73    4.27
  -1  13   3    7.55    4.29
   1  13  -3    6.92    5.77
  -1 -13  -3    8.53    7.22
   1 -13   3    5.93    5.40
   1 -13   3    8.07    6.18
  -1 -13  -3    6.74    5.66
   1  13  -3    8.68    3.92
  -1  13   3    5.84    4.50
   1 -13   3   10.75    6.84
  -1 -13  -3    4.04    3.95
   1  13  -3    4.16    3.79
  -1  13   3   10.11    4.57
   1  13   4   53.25    6.04
   1 -13  -4   53.26    5.60
  -1 -13   4   50.33    6.70
  -1 -13   4   44.29    5.61
   1 -13  -4   27.32    6.87
  -1  13  -4   47.08    7.38
   1  13   4   34.30    7.19
  -1 -13   4   30.47    5.16
   1 -13  -4   49.21    5.88
  -1  13  -4   50.22    8.45
  -1  13   4   55.14    9.18
   1  13  -4   41.06    4.57
   1 -13   4   45.68    6.64
  -1 -13  -4   55.78    5.62
  -1 -13  -4   38.08    5.54
   1  13  -4   45.63    5.39
   1 -13   4   34.22    5.48
  -1 -13  -4   38.61    5.39
   1  13  -4   46.87    4.94
  -1  13   4   46.87    6.22
   1  13   5    2.75    4.29
  -1 -13   5    4.69    2.97
  -1 -13   5    3.17    6.97
   1 -13  -5    4.57    3.13
  -1  13  -5    6.14    5.79
   1  13   5    3.48    5.62
  -1 -13   5    2.33    3.84
   1 -13  -5   -4.33    7.08
  -1  13  -5   -0.50    4.00
   1  13  -5    8.72    5.26
  -1  13   5   -0.28    6.65
  -1 -13  -5    2.35    4.35
   1 -13   5    4.08    2.85
   1 -13   5    1.80    3.03
  -1 -13  -5    3.83    5.98
   1  13  -5    4.78    6.61
  -1  13   5    3.26    4.38
   1 -13   5    5.01    4.16
  -1 -13  -5    2.51    6.10
   1  13  -5    2.69    5.75
   2   0   0 1447.79   43.49
  -2   0   0 1426.49   42.43
  -2   0   0 1665.10   49.14
   2   0   0 1622.99   47.57
   2   0   0 1579.82   45.07
  -2   0   0 1591.30   43.61
   2   0   1  292.10    8.08
  -2   0  -1  292.61    7.78
   2   0  -1  287.53    6.39
  -2   0   1  296.01    7.77
  -2   0   1  293.23    5.54
   2   0  -1  298.20    6.45
  -2   0  -1  289.06    6.00
   2   0   1  284.86    7.24
   2   0   1  301.33    7.20
  -2   0  -1  286.70    6.73
   2   0  -1  303.06    5.60
   2   0   2 1318.28   38.06
  -2   0  -2 1357.98   40.99
   2   0  -2 1339.25   38.49
  -2   0   2 1268.17   36.44
  -2   0   2 1506.86   43.20
   2   0  -2 1481.02   41.63
  -2   0  -2 1375.58   43.06
   2   0   2 1402.65   43.12
   2   0   2 1393.62   43.16
  -2   0  -2 1315.92   37.83
   2   0  -2 1434.20   38.46
  -2   0   2 1489.55   39.48
   2   0   3 5793.83  323.76
  -2   0  -3 5743.23  313.85
   2   0  -3 5748.90  321.36
  -2   0   3 5695.38  312.76
  -2   0   3 5753.05  317.69
   2   0  -3 5710.36  313.55
  -2   0  -3 5829.19  331.95
   2   0   3 5638.22  318.72
   2   0   3 5771.86  322.27
  -2   0  -3 5634.01  312.62
   2   0  -3 5648.89  303.19
   2   0   4 1081.44   28.54
  -2   0  -4 1033.41   28.72
   2   0  -4 1085.64   28.26
  -2   0   4 1053.77   29.52
  -2   0   4 1077.12   30.67
   2   0  -4 1113.89   30.15
   2   0   4 1052.17   28.76
   2   0  -4 1046.55   28.14
   2   0   4 1076.79   30.36
  -2   0  -4 1073.27   29.52
   2   0  -5  527.46   13.07
   2   0   5  510.55   12.79
  -2   0  -5  500.05   12.25
   2   0  -5  542.57   13.02
   2   0  -5  533.12   11.93
  -2   0  -5  538.61   13.35
   2   0   5  533.35   12.91
   2   0  -5  525.04   12.95
   2   0  -5  508.19   12.45
   2   0   5  532.25   13.55
  -2   0  -5  522.07   12.95
   2   0  -6  642.34   16.90
   2   0   6  635.95   16.39
  -2   0  -6  624.44   15.66
   2   0  -6  652.81   16.79
   2   0  -6  646.17   15.82
  -2   0  -6  677.78   20.08
   2   0   6  645.28   16.65
   2   0  -6  634.11   15.55
   2   0  -6  620.78   16.27
   2   0   6  640.37   17.13
  -2   0  -6  621.81   16.52
   2   0  -7    9.53    1.28
   2   0   7    8.14    1.85
  -2   0  -7   10.53    1.75
   2   0  -7    8.00    1.87
   2   0  -7    6.64    2.37
   2   0  -7    9.20    1.53
   2   0   7    4.69    3.54
   2   0  -7    5.86    2.11
  -2   0  -7    4.42    3.29
   2   0  -8  154.94    4.81
   2   0   8  153.46    3.63
  -2   0  -8  154.61    3.51
   2   0  -8  149.14    3.59
   2   0  -8  156.66    4.27
  -2   0  -8  154.55    4.86
   2   0   8  150.79    6.17
   2   0  -8  149.56    4.11
   2   0   8  152.90    5.07
   2   0  -8  151.83    5.19
  -2   0  -8  153.79    4.81
   2   0  -9   18.30    1.56
   2   0   9   17.77    2.09
  -2   0  -9   16.92    1.30
   2   0  -9   17.69    1.36
   2   0  -9   16.43    1.85
  -2   0  -9   16.05    2.43
   2   0  -9   17.90    1.87
   2   0   9   19.90    2.23
   2   0   9   21.27    4.11
   2   0  -9   16.78    1.76
  -2   0  -9   17.59    2.45
   2   0 -10   33.88    2.74
   2   0  10   31.50    2.40
  -2   0 -10   33.82    1.59
   2   0 -10   30.41    1.68
   2   0 -10   30.76    2.35
  -2   0 -10   34.72    4.47
   2   0 -10   31.38    2.40
   2   0  10   37.54    2.78
   2   0  10   30.70    3.11
   2   0 -10   33.76    2.37
  -2   0 -10   34.37    2.93
   2   0 -11   75.52    3.69
   2   0  11   76.24    3.39
  -2   0 -11   78.29    2.42
   2   0 -11   73.04    2.47
   2   0 -11   72.44    3.40
  -2   0 -11   70.26    5.99
   2   0 -11   74.06    5.14
   2   0  11   69.90    5.63
   2   0  11   74.58    6.38
   2   0 -11   74.00    5.08
  -2   0 -11   71.19    4.02
   2   0  12   97.79    4.14
   2   0 -12   94.64    4.22
  -2   0 -12   98.91    3.89
   2   0 -12   97.70    4.21
   2   0 -12   97.72    4.21
  -2   0 -12   96.44    7.24
   2   0 -12   92.93    4.31
   2   0  12   94.88    4.59
   2   0  12  100.02    5.07
   2   0 -12   98.64    4.22
  -2   0 -12  102.92    7.20
   2   0  13    7.70    2.32
   2   0 -13    5.63    1.53
   2   0 -13    6.27    2.40
   2   0 -13    8.62    2.48
  -2   0 -13    5.01    3.00
   2   0 -13    3.31    4.07
   2   0  13    7.78    4.39
   2   0  13    9.53    4.95
   2   0 -13    5.72    3.89
  -2   0 -13    5.35    4.86
   2   0  14    5.78    1.44
   2   0 -14    5.01    1.65
  -2   0 -14    5.73    2.32
   2   0 -14    6.19    2.59
   2   0 -14    8.00    4.18
  -2   0 -14    4.84    3.09
   2   0 -14    3.44    4.35
   2   0  14    7.37    2.79
   2   0  14    8.75    3.29
   2   0 -14    5.08    2.62
  -2   0 -14    6.20    3.07
   2   0  15    4.70    2.55
   2   0 -15    4.46    2.50
  -2   0 -15    2.07    2.29
   2   0 -15    1.89    2.61
   2   0 -15   -0.87    4.37
  -2   0 -15    5.90    3.36
   2   0 -15    7.33    2.69
   2   0  15   -0.63    4.64
   2   0  15    6.30    5.50
   2   0 -15    2.12    4.44
  -2   0 -15    0.13    3.39
   2   0  16    0.41    2.81
   2   0 -16    3.74    2.55
  -2   0 -16    1.22    1.52
   2   0 -16    0.10    2.58
   2   0 -16    2.64    2.69
  -2   0 -16    2.37    5.68
   2   0 -16    3.83    4.51
   2   0  16   -3.71    2.95
   2   0  16   -0.56    3.55
   2   0 -16    0.97    2.74
  -2   0 -16   -1.17    5.55
   2   0  17    0.88    2.90
   2   0 -17    2.83    2.79
  -2   0 -17    1.37    2.54
   2   0 -17    2.75    2.93
   2   0 -17   -0.14    2.91
  -2   0 -17    1.78    3.71
   2   0 -17    2.00    3.13
   2   0  17    3.18    5.23
   2   0 -17    4.07    4.86
  -2   0 -17    8.43    3.65
   2   0 -18    6.57    5.31
  -2   0 -18    8.21    4.05
   2   0 -18    3.09    5.39
   2   0  18    0.02    4.02
   2   0 -18    0.53    3.36
  -2   0 -18   -2.05    3.94
   2   0 -19    5.16    5.68
  -2   0 -19    7.93    7.16
   2   0 -19    1.50    3.87
   2   0 -19    4.50    6.01
  -2   0 -19    3.99    6.91
   2   1   0  314.21    8.88
   2  -1   0  311.44    6.92
  -2   1   0  312.09    8.33
  -2  -1   0  315.23    6.92
   2   1   0  324.19    8.80
  -2   1   0  310.69    6.11
   2  -1   0  324.51    6.13
  -2  -1   0  298.10    5.58
   2  -1   0  327.98    6.95
  -2   1   0  316.20    6.53
   2   1   1  293.23    8.60
  -2  -1   1  289.39    6.23
  -2   1  -1  274.37    7.28
   2  -1  -1  303.32    6.79
  -2  -1   1  298.77    8.47
   2   1   1  302.81    6.68
   2  -1  -1  297.36    4.99
   2   1   1  301.42    6.91
  -2   1  -1  296.40    6.31
   2  -1  -1  318.09    6.50
  -2  -1   1  291.19    4.02
  -2  -1  -1  295.21    6.63
   2   1  -1  289.11    8.11
   2  -1   1  289.75    6.23
  -2   1   1  304.04    8.14
   2   1  -1  305.49    8.15
  -2   1   1  302.11    5.11
  -2  -1  -1  297.83    8.61
   2  -1   1  285.30    5.50
  -2  -1  -1  302.03    6.80
   2  -1   1  301.72    8.36
  -2   1   1  309.11    6.42
   2   1   2 2967.80  130.31
  -2  -1   2 3339.19  139.94
  -2   1  -2 3305.85  137.60
   2  -1  -2 3347.42  145.14
  -2  -1   2 3187.15  140.23
   2  -1  -2 3348.92  128.88
   2   1   2 3383.90  147.83
  -2   1  -2 3331.01  141.49
   2   1   2 3340.00  138.94
  -2   1  -2 3274.78  136.86
   2  -1  -2 3364.05  142.03
  -2  -1  -2 3254.76  135.69
   2   1  -2 3025.83  129.71
   2  -1   2 3346.89  137.62
  -2   1   2 3188.32  133.48
  -2   1   2 3522.35  136.69
   2   1  -2 3423.86  147.62
  -2  -1  -2 3329.86  151.07
   2  -1   2 3267.02  138.27
  -2  -1  -2 3292.13  139.26
   2  -1   2 3293.19  144.59
   2   1  -2 3299.11  124.72
  -2   1   2 3516.73  143.37
   2   1  -2 3327.01  125.26
   2  -1  -3 2428.37   89.71
   2   1   3 2383.67   91.55
  -2   1  -3 2531.21   91.52
  -2  -1   3 2282.56   84.68
   2  -1  -3 2499.25   95.65
   2  -1  -3 2673.42   91.69
  -2  -1   3 2570.98   96.29
   2   1   3 2461.68   91.60
  -2   1  -3 2486.14   91.67
   2  -1  -3 2563.34   87.86
   2   1   3 2449.79   91.35
  -2   1  -3 2410.07   89.61
   2  -1  -3 2511.90   93.08
  -2  -1  -3 2424.69   88.97
   2  -1   3 2528.01   91.02
   2   1  -3 2513.93   92.67
   2   1  -3 2570.78   98.99
  -2  -1  -3 2397.71   90.47
   2  -1   3 2388.39   91.07
  -2  -1  -3 2427.67   92.78
   2   1  -3 2361.52   80.55
   2  -1   3 2384.96   90.78
  -2   1   3 2576.85   91.91
   2  -1  -4 1614.81   53.13
   2   1   4 1579.09   49.51
  -2   1  -4 1641.09   47.90
  -2  -1   4 1604.16   49.38
   2  -1  -4 1737.37   56.14
  -2  -1   4 1606.74   54.57
   2   1   4 1568.36   49.56
  -2   1  -4 1621.54   53.71
   2  -1  -4 1598.13   47.13
  -2  -1   4 1554.30   46.23
   2   1   4 1614.79   51.73
  -2   1  -4 1572.84   49.73
   2  -1  -4 1573.23   49.99
  -2  -1  -4 1567.56   48.50
   2  -1   4 1571.18   48.97
   2   1  -4 1527.19   45.56
   2   1  -4 1619.31   53.49
  -2  -1  -4 1604.54   51.38
   2  -1   4 1601.04   52.57
  -2  -1  -4 1602.68   53.61
   2   1  -4 1589.53   46.67
   2  -1   4 1603.98   55.17
   2  -1  -5  624.92   15.18
   2   1   5  616.47   16.72
  -2   1  -5  596.96   13.85
  -2  -1   5  597.97   13.22
   2  -1  -5  636.25   15.10
  -2  -1   5  612.62   15.72
   2  -1  -5  618.33   14.58
   2   1   5  613.37   17.23
  -2   1  -5  614.04   15.45
   2  -1  -5  616.74   14.47
  -2  -1   5  617.45   14.58
   2   1   5  647.94   18.92
  -2   1  -5  613.20   15.50
   2  -1  -5  602.49   14.53
  -2  -1  -5  621.77   16.40
   2  -1   5  607.51   14.50
   2   1  -5  617.76   13.53
   2   1  -5  623.90   15.54
  -2  -1  -5  626.98   15.95
   2  -1   5  601.67   14.90
  -2  -1  -5  616.16   15.66
   2   1  -5  626.86   14.42
   2  -1   5  627.70   16.37
   2  -1  -6  135.73    4.66
   2   1   6  121.60    3.33
  -2   1  -6  126.46    3.12
   2  -1  -6  130.69    4.54
   2  -1  -6  130.31    2.99
   2   1   6  117.07    6.02
  -2   1  -6  121.60    4.22
   2  -1  -6  124.87    3.76
   2  -1  -6  126.44    4.75
  -2  -1   6  121.58    4.10
   2   1   6  117.78    6.28
  -2   1  -6  129.56    5.89
   2  -1  -6  126.30    3.43
   2  -1   6  122.47    3.30
  -2  -1  -6  127.05    3.36
   2   1  -6  122.49    2.68
   2   1  -6  127.36    3.82
  -2  -1  -6  124.93    4.31
   2  -1   6  112.72    5.73
  -2  -1  -6  124.62    4.37
   2   1  -6  129.76    3.86
   2  -1   6  127.19    4.42
   2  -1  -7  358.03   10.00
   2   1   7  381.67   10.42
  -2   1  -7  378.15    8.23
   2  -1  -7  354.66    9.80
   2  -1  -7  376.08    9.52
  -2   1  -7  373.40   10.01
   2   1   7  358.17    9.43
   2  -1  -7  360.92    9.40
  -2  -1   7  380.85    9.99
   2  -1  -7  356.91   10.55
   2   1   7  374.49   10.17
  -2   1  -7  368.39    9.67
   2   1  -7  383.76    8.17
   2  -1   7  373.95    8.55
  -2  -1  -7  367.39    8.56
   2   1  -7  375.77    8.69
   2   1  -7  372.86    9.42
  -2  -1  -7  376.75   12.34
   2  -1   7  363.32    9.38
   2   1  -7  374.49    9.59
  -2  -1  -7  379.91   10.10
   2  -1   7  376.02   10.32
   2   1  -7  381.85    9.45
   2  -1  -8   98.20    4.12
   2   1   8   94.46    3.92
  -2   1  -8   94.13    2.66
   2  -1  -8   85.37    3.61
   2  -1  -8   91.77    3.59
  -2   1  -8   94.63    5.43
   2   1   8   89.68    3.39
   2  -1  -8   90.06    2.66
  -2  -1   8   90.41    3.89
   2   1   8   94.85    5.60
   2  -1  -8   91.94    4.34
  -2   1  -8   89.73    3.67
   2   1  -8   91.78    3.14
   2  -1   8   89.16    2.13
  -2  -1  -8   91.08    3.73
   2   1  -8   85.27    2.82
   2   1  -8   84.51    4.48
  -2  -1  -8   83.80    3.57
   2  -1   8   90.01    5.01
   2   1  -8   85.80    3.25
   2  -1   8   87.56    3.75
  -2  -1  -8   89.39    5.42
   2   1  -8   89.98    2.66
   2  -1  -9   61.09    2.47
   2   1   9   56.00    2.28
  -2   1  -9   59.46    2.13
   2  -1  -9   56.63    3.22
   2  -1  -9   59.54    3.41
  -2   1  -9   62.30    4.85
   2  -1  -9   60.46    3.50
   2   1   9   62.90    4.62
  -2  -1   9   57.20    2.42
   2   1   9   60.23    5.17
   2  -1  -9   48.10    3.98
  -2   1  -9   58.29    3.20
   2   1  -9   56.78    1.79
   2  -1   9   58.28    2.27
  -2  -1  -9   58.24    3.29
   2   1  -9   50.99    2.30
   2   1  -9   52.24    4.18
  -2  -1  -9   56.56    3.22
   2   1  -9   54.07    2.74
   2  -1   9   60.50    3.09
   2  -1   9   58.49    4.97
  -2  -1  -9   57.40    3.31
   2   1  -9   57.31    2.38
   2  -1 -10  287.37    7.56
   2   1  10  285.01    7.20
  -2   1 -10  291.27    6.68
   2  -1 -10  282.89    8.64
   2  -1 -10  286.48    8.96
  -2   1 -10  284.87    8.59
   2  -1 -10  277.65    7.33
   2   1  10  292.64   10.63
   2   1  10  277.71    8.85
   2  -1 -10  275.42    9.76
  -2   1 -10  278.21    8.41
   2   1 -10  288.93    7.50
   2  -1  10  284.14    6.12
  -2  -1 -10  293.06    8.43
   2   1 -10  272.63    6.90
   2   1 -10  282.72    8.05
  -2  -1 -10  280.39    8.60
   2   1 -10  277.15    8.14
   2  -1  10  272.95   10.43
   2  -1  10  282.13   11.16
  -2  -1 -10  283.39    8.63
   2   1 -10  290.74    9.04
   2   1  11  110.24    3.56
   2  -1 -11  111.42    3.67
  -2   1 -11  115.50    3.35
   2  -1 -11  109.07    3.61
   2  -1 -11  115.02    5.48
  -2   1 -11  111.25    5.03
   2  -1 -11  113.90    5.61
   2   1  11  105.90    4.47
   2   1  11  114.33    7.64
   2  -1 -11  106.46    6.04
  -2   1 -11  110.36    4.87
   2  -1  11  121.12    3.70
   2   1 -11  115.61    3.91
  -2  -1 -11  114.41    3.49
   2   1 -11  108.47    3.64
   2   1 -11  116.05    4.51
  -2  -1 -11  111.89    4.88
   2   1 -11  109.02    4.36
   2  -1  11  107.94    4.60
   2  -1  11  114.27    5.08
  -2  -1 -11  113.77    7.38
   2   1 -11  117.46    5.58
   2   1  12   56.30    3.73
   2  -1 -12   55.02    2.66
  -2   1 -12   52.11    2.41
   2  -1 -12   52.20    3.92
   2  -1 -12   54.61    3.06
  -2   1 -12   47.36    4.00
   2  -1 -12   52.90    3.09
   2   1  12   50.22    3.63
   2   1  12   54.19    6.51
   2  -1 -12   51.71    3.43
  -2   1 -12   53.81    3.88
   2  -1  12   52.94    2.58
   2   1 -12   49.92    2.83
  -2  -1 -12   55.13    3.66
   2   1 -12   47.32    2.68
   2   1 -12   50.83    3.36
  -2  -1 -12   50.48    3.95
   2   1 -12   46.60    5.32
   2  -1  12   46.85    5.63
   2  -1  12   59.06    6.32
  -2  -1 -12   53.16    4.08
   2   1 -12   53.90    3.04
   2   1  13   15.57    3.10
   2  -1 -13   15.65    1.96
  -2   1 -13   14.76    1.90
   2  -1 -13   12.99    3.13
   2  -1 -13   14.97    2.47
  -2   1 -13   15.72    5.18
   2  -1 -13   11.82    4.03
   2   1  13   14.02    4.77
   2   1  13   13.42    3.43
   2  -1 -13   16.48    4.56
  -2   1 -13   13.85    3.15
   2  -1  13   14.68    1.86
   2   1 -13   15.26    2.29
  -2  -1 -13   14.66    2.90
   2   1 -13   15.24    2.13
   2   1 -13   12.84    2.86
  -2  -1 -13   17.34    3.18
   2   1 -13   18.77    4.74
   2  -1  13   14.61    3.06
   2  -1  13   14.12    3.36
  -2  -1 -13   15.78    3.35
   2   1 -13   16.27    3.95
   2   1  14   16.83    3.20
   2  -1 -14   15.67    2.13
  -2   1 -14   16.48    1.97
   2  -1 -14   14.01    2.01
   2  -1 -14   19.32    4.22
  -2   1 -14   12.94    3.54
   2  -1 -14   18.04    2.83
   2   1  14   16.09    3.08
   2  -1 -14   15.11    4.94
  -2   1 -14   20.14    5.55
   2  -1  14   15.95    2.09
   2   1 -14   12.48    2.36
  -2  -1 -14   15.92    1.96
   2   1 -14   15.32    2.32
   2   1 -14   19.49    4.93
  -2  -1 -14   22.04    5.54
   2   1 -14   14.81    3.10
   2  -1  14   14.69    3.10
   2  -1  14   15.93    3.49
  -2  -1 -14   13.28    5.48
   2   1 -14   19.34    2.70
   2   1  15   14.32    3.14
   2  -1 -15   12.43    3.37
  -2   1 -15   12.74    2.07
   2  -1 -15   11.85    3.41
   2  -1 -15   14.01    4.46
  -2   1 -15   17.52    3.70
   2  -1 -15   16.42    4.49
   2   1  15   10.61    4.98
   2  -1 -15   10.66    3.11
  -2   1 -15   17.51    5.63
   2  -1  15   10.46    2.02
   2   1 -15    8.46    2.31
  -2  -1 -15   10.50    3.19
   2   1 -15   10.48    2.23
   2   1 -15   14.77    4.91
  -2  -1 -15   15.81    5.76
   2   1 -15   11.28    5.16
   2  -1  15   15.44    5.24
   2  -1  15    9.92    5.73
  -2  -1 -15   11.39    3.64
   2   1 -15   12.98    2.85
   2   1  16   43.15    4.54
   2  -1 -16   37.33    4.35
   2  -1 -16   36.65    2.90
   2  -1 -16   42.20    3.74
  -2   1 -16   37.28    7.45
   2  -1 -16   42.91    3.99
   2   1  16   41.50    4.13
   2  -1 -16   38.08    6.33
  -2   1 -16   44.00    4.60
  -2  -1 -16   41.19    2.75
   2   1 -16   45.09    6.15
  -2  -1 -16   43.63    6.95
   2   1 -16   41.40    4.32
   2  -1  16   43.32    4.27
   2  -1  16   42.30    4.86
  -2  -1 -16   43.38    7.41
   2   1 -16   44.18    5.82
   2   1  17   22.98    4.13
   2  -1 -17   17.67    4.32
   2  -1 -17   20.67    4.29
   2  -1 -17   24.01    5.56
  -2   1 -17   18.84    4.56
   2  -1 -17   26.74    5.97
   2   1  17   24.20    3.90
   2  -1 -17   23.35    3.90
  -2   1 -17   23.95    4.29
  -2  -1 -17   24.38    4.00
   2   1 -17   24.03    3.82
  -2  -1 -17   21.92    4.30
   2   1 -17   19.64    6.35
   2  -1  17   24.60    7.23
  -2  -1 -17   24.76    4.57
   2   1 -17   27.74    3.69
   2   1  18    7.21    3.97
   2  -1 -18    2.07    3.83
   2  -1 -18    6.78    3.73
  -2   1 -18   11.46    4.01
   2  -1 -18    0.93    5.20
  -2   1 -18    3.86    4.32
   2  -1 -18    6.54    5.70
   2   1  18    0.71    5.56
   2  -1 -18    2.03    5.67
  -2   1 -18   12.58    6.49
  -2  -1 -18    5.84    3.51
   2   1 -18    3.51    3.59
  -2  -1 -18    8.19    4.06
   2   1 -18    6.98    6.02
   2  -1  18    2.78    4.19
  -2  -1 -18    4.40    4.17
   2   1 -18    3.82    5.48
  -2   1 -19    1.99    7.04
   2  -1 -19    4.00    3.41
   2  -1 -19    0.47    3.64
  -2   1 -19   10.73    7.10
   2   1  19   -0.72    3.70
   2  -1 -19   -1.32    3.87
  -2   1 -19   10.28    6.73
   2   1 -19    4.26    5.93
  -2  -1 -19    7.04    6.53
   2   1 -19    3.18    3.93
  -2  -1 -19    5.84    6.96
   2   1 -19    5.01    3.45
   2   2   0  781.67   19.57
  -2  -2   0  755.71   18.63
   2  -2   0  801.15   19.85
  -2   2   0  751.58   18.46
  -2  -2   0  799.03   21.00
   2   2   0  804.28   24.44
  -2   2   0  764.51   17.06
   2  -2   0  858.51   25.14
  -2   2   0  821.99   23.31
  -2  -2   0  783.82   18.19
   2  -2  -1  246.21    7.44
   2   2   1  259.52    7.80
  -2  -2   1  246.51    5.39
  -2   2  -1  249.88    5.34
  -2  -2   1  263.03    8.17
   2   2   1  267.93    6.71
  -2   2  -1  249.22    5.75
  -2   2  -1  259.36    7.94
   2  -2  -1  263.83    8.53
  -2  -2   1  264.37    4.79
  -2  -2  -1  251.88    7.42
   2   2  -1  247.31    6.95
   2  -2   1  265.87    7.04
   2   2  -1  245.51    8.68
  -2  -2  -1  252.28    6.90
   2  -2   1  239.17    5.41
  -2  -2  -1  246.51    5.01
   2  -2   1  268.96    6.62
  -2   2   1  263.65    6.39
   2   2  -1  240.75    4.40
   2  -2  -2  893.90   23.87
   2   2   2  926.87   27.28
  -2  -2   2  889.57   22.20
  -2   2  -2  890.55   23.13
   2  -2  -2  964.13   27.91
  -2  -2   2  952.42   28.18
   2   2   2  957.24   27.60
  -2   2  -2  973.72   25.81
  -2  -2   2  903.89   20.18
  -2   2  -2  889.77   23.56
   2  -2  -2  921.84   27.11
  -2  -2  -2  926.35   26.71
   2   2  -2  907.58   23.00
   2  -2   2  958.33   23.66
   2   2  -2  962.31   25.60
  -2  -2  -2  922.18   28.30
   2  -2   2  928.22   22.95
  -2  -2  -2  934.79   25.47
   2  -2   2  966.30   28.56
  -2   2   2  970.99   25.19
   2  -2  -3  323.82    7.73
   2   2   3  328.60    7.94
  -2  -2   3  320.77    7.51
  -2   2  -3  313.82    6.97
   2  -2  -3  335.36    7.94
   2  -2  -3  328.21    5.43
  -2  -2   3  345.46    8.39
   2   2   3  330.15    7.69
   2  -2  -3  318.77    5.10
  -2   2  -3  339.67    8.95
  -2  -2   3  312.02    5.83
  -2   2  -3  313.32    7.33
   2  -2  -3  318.56    7.38
  -2  -2  -3  340.25    9.60
   2   2  -3  333.54    7.87
   2  -2   3  326.85    7.40
   2   2  -3  346.96    9.94
  -2  -2  -3  332.86    9.77
   2  -2   3  314.14    6.91
  -2  -2  -3  334.50    8.97
   2  -2   3  334.16    8.24
   2   2  -3  322.94    5.86
  -2   2   3  330.08    7.43
   2  -2  -4  133.43    3.86
   2   2   4  126.08    3.81
  -2  -2   4  129.57    3.42
  -2  -2   4  132.07    5.58
   2   2   4  131.00    3.80
  -2   2  -4  142.31    5.20
  -2  -2   4  124.89    2.92
  -2   2  -4  126.45    3.76
   2  -2  -4  126.53    3.55
  -2   2   4  133.42    3.98
  -2  -2  -4  134.90    3.70
   2   2  -4  130.98    2.74
   2  -2   4  131.23    3.19
   2   2  -4  141.21    4.06
  -2  -2  -4  131.63    4.09
   2  -2   4  125.11    3.50
  -2   2   4  131.02    2.49
  -2  -2  -4  137.22    5.23
   2  -2   4  138.16    5.89
   2   2  -4  135.11    2.81
  -2   2   4  133.09    3.54
   2  -2  -5   13.20    1.86
   2   2   5   14.97    2.84
  -2  -2   5   14.15    1.47
  -2  -2   5   13.56    3.24
   2   2   5    9.49    2.06
   2  -2  -5   10.66    1.23
  -2   2  -5   11.49    1.92
  -2  -2   5   12.29    1.01
  -2   2  -5    8.18    2.00
   2  -2  -5   10.64    1.76
  -2   2   5   10.73    1.87
  -2  -2  -5   17.13    2.67
   2  -2   5   12.44    1.27
   2   2  -5   13.38    1.32
   2   2  -5    8.56    3.11
  -2  -2  -5    2.82    3.33
   2  -2   5   14.73    1.87
  -2   2   5   14.01    1.35
  -2  -2  -5   11.78    2.03
   2  -2   5    8.48    3.45
   2   2  -5   13.39    1.34
   2   2   6   17.40    2.98
  -2  -2   6   19.87    2.17
   2   2   6   25.83    3.45
   2  -2  -6   17.59    1.67
  -2   2  -6   17.45    2.24
  -2  -2   6   15.92    1.98
  -2   2  -6   23.69    3.43
   2  -2  -6   21.68    1.95
  -2   2   6   17.50    3.04
  -2  -2  -6   14.54    2.83
   2   2  -6   21.91    3.30
  -2  -2  -6   28.52    3.55
   2  -2   6   23.36    2.11
  -2   2   6   20.72    1.70
   2  -2   6   22.43    3.77
   2   2  -6   18.30    1.74
   2  -2  -7   17.68    1.96
   2   2   7   17.74    2.90
  -2   2  -7   16.30    1.36
   2  -2  -7   15.47    1.17
   2   2   7   12.57    2.13
  -2   2  -7   11.60    3.64
  -2  -2   7   15.82    2.12
  -2   2  -7   14.42    2.15
   2  -2  -7   16.90    1.87
  -2   2   7   17.79    2.99
   2  -2   7   15.09    1.13
  -2  -2  -7   17.88    1.76
   2   2  -7   16.38    1.35
   2   2  -7   19.12    3.23
  -2  -2  -7   12.60    2.22
   2  -2   7   17.28    2.10
  -2   2   7   16.95    1.85
  -2  -2  -7   17.64    2.20
   2  -2   7   19.26    2.39
   2   2  -7   17.10    1.29
   2  -2  -8   58.86    4.04
   2   2   8   59.76    3.77
  -2   2  -8   53.37    1.83
   2  -2  -8   55.00    1.90
   2   2   8   57.72    2.81
  -2   2  -8   59.67    4.72
   2  -2  -8   57.28    4.11
  -2  -2   8   54.95    2.15
  -2   2  -8   58.55    4.43
   2  -2  -8   55.72    3.86
  -2   2   8   52.95    3.85
   2   2  -8   57.25    2.06
   2  -2   8   52.13    1.63
  -2  -2  -8   55.39    3.54
   2   2  -8   52.85    1.87
   2   2  -8   53.68    2.83
  -2  -2  -8   53.11    4.35
   2  -2   8   59.92    4.31
   2   2  -8   55.10    4.37
  -2   2   8   57.21    2.72
  -2  -2  -8   53.15    4.64
   2  -2   8   55.70    3.19
   2   2  -8   59.62    2.98
   2  -2  -9   58.17    4.14
   2   2   9   54.75    3.83
  -2   2  -9   56.43    1.61
   2  -2  -9   61.71    3.20
   2   2   9   54.04    3.05
  -2   2  -9   54.65    3.36
  -2  -2   9   54.31    3.42
   2  -2  -9   49.44    4.35
  -2   2  -9   55.82    3.19
   2  -2  -9   57.07    2.88
  -2   2   9   55.10    2.69
   2   2  -9   59.41    2.11
   2  -2   9   55.73    2.10
  -2  -2  -9   55.59    3.64
   2   2  -9   52.04    1.95
   2   2  -9   54.55    4.52
  -2  -2  -9   56.63    3.25
   2   2  -9   64.44    4.77
   2  -2   9   57.18    3.03
  -2   2   9   57.75    2.19
  -2  -2  -9   57.86    3.45
   2  -2   9   54.87    3.38
   2   2  -9   59.11    3.35
   2  -2 -10   10.10    3.24
   2   2  10   13.45    2.91
  -2   2 -10   12.39    1.32
   2  -2 -10   12.50    2.61
  -2   2 -10    8.41    4.28
   2   2  10   11.98    2.35
  -2  -2  10   13.84    2.80
   2  -2 -10    9.54    3.68
  -2   2 -10   13.04    2.42
   2  -2 -10   11.77    2.08
  -2   2  10   10.16    1.89
   2   2 -10   10.37    1.43
   2  -2  10   10.71    1.15
  -2  -2 -10   10.65    2.85
   2   2 -10   11.28    1.35
   2   2 -10   12.00    3.69
  -2  -2 -10   11.22    2.39
   2   2 -10   11.36    3.86
   2  -2  10   10.15    2.39
  -2   2  10   12.42    1.61
   2  -2  10   17.90    4.23
  -2  -2 -10    7.55    4.23
   2   2 -10   12.79    2.68
   2  -2 -11   53.33    4.44
   2   2  11   56.97    4.10
  -2   2 -11   49.59    1.59
   2  -2 -11   55.72    3.95
  -2   2 -11   50.20    5.95
   2   2  11   48.72    3.43
  -2  -2  11   60.77    4.23
   2  -2 -11   52.04    4.91
  -2   2 -11   49.36    3.57
   2  -2 -11   49.70    4.75
   2  -2  11   52.70    1.82
   2   2 -11   51.10    2.14
  -2  -2 -11   54.01    3.98
   2   2 -11   49.95    2.08
   2   2 -11   53.60    5.06
  -2  -2 -11   53.86    5.47
   2   2 -11   51.29    5.38
   2  -2  11   51.28    5.28
   2  -2  11   56.89    5.92
  -2  -2 -11   56.04    4.00
   2   2 -11   52.29    4.06
   2   2  12  101.76    3.99
   2  -2 -12   96.91    4.05
  -2   2 -12   91.27    2.30
   2  -2 -12   96.66    3.74
   2  -2 -12   99.38    3.70
   2  -2 -12   98.74    3.73
  -2   2 -12   99.62    5.32
   2   2  12  100.73    6.55
  -2  -2  12  105.91    5.75
   2  -2 -12   98.34    6.60
  -2   2 -12   97.97    4.84
   2  -2 -12   96.07    6.29
   2  -2  12   96.44    2.47
   2   2 -12   88.06    2.95
  -2  -2 -12   96.10    3.72
   2   2 -12   88.52    3.46
   2   2 -12   90.97    4.48
  -2  -2 -12   95.41    7.10
   2   2 -12   93.24    6.86
   2  -2  12   99.71    6.92
   2  -2  12   95.33    5.14
  -2  -2 -12   96.38    7.74
   2   2 -12  102.45    5.51
   2   2  13  141.57    4.92
   2  -2 -13  141.06    5.29
   2  -2 -13  137.83    6.54
   2  -2 -13  138.73    4.89
   2  -2 -13  138.32    6.70
  -2   2 -13  136.77    9.22
   2   2  13  134.42    8.08
  -2  -2  13  143.37    5.19
   2  -2 -13  137.06    5.88
  -2   2 -13  132.85    6.13
   2  -2 -13  133.43    8.06
   2  -2  13  147.05    3.31
  -2  -2 -13  140.25    6.52
   2   2 -13  127.82    3.90
   2   2 -13  133.43    5.81
  -2  -2 -13  136.87    8.35
   2   2 -13  136.73    5.96
   2  -2  13  138.65    5.99
   2  -2  13  135.98    6.24
  -2  -2 -13  135.61    6.44
   2   2 -13  149.42    6.85
   2   2  14    4.34    2.11
   2  -2 -14    1.36    2.12
  -2   2 -14    2.39    0.80
   2  -2 -14    1.26    3.25
   2  -2 -14    2.20    3.42
   2  -2 -14    4.08    3.82
  -2   2 -14    2.11    3.29
   2   2  14    3.54    2.66
   2  -2 -14    2.61    2.90
  -2   2 -14    3.64    2.97
   2  -2 -14    6.66    4.20
   2  -2  14    1.32    0.93
   2   2 -14    1.52    1.38
  -2  -2 -14    0.70    3.15
   2   2 -14    2.16    1.33
   2   2 -14    2.25    2.79
  -2  -2 -14    1.59    4.64
   2   2 -14    4.06    2.90
   2  -2  14    7.36    5.03
  -2  -2 -14   11.60    5.18
   2   2 -14    4.61    2.22
   2   2  15   18.51    2.49
   2  -2 -15   18.12    3.97
   2  -2 -15   17.47    2.47
   2  -2 -15   17.52    2.80
   2  -2 -15   18.52    3.04
  -2   2 -15   18.27    4.02
   2   2  15   18.17    5.19
   2  -2 -15   19.41    5.52
  -2   2 -15   17.43    3.64
   2  -2 -15   17.94    5.07
  -2  -2 -15   16.96    2.40
   2   2 -15   13.16    1.71
   2   2 -15   17.57    5.35
  -2  -2 -15   16.32    3.50
   2   2 -15   19.19    5.58
   2  -2  15   20.33    3.80
  -2  -2 -15   15.96    4.03
   2   2 -15   18.51    2.92
   2   2  16   17.50    4.15
   2  -2 -16   17.86    4.47
   2  -2 -16   13.85    4.18
  -2   2 -16   18.82    4.01
   2  -2 -16   18.65    4.78
   2  -2 -16   16.37    4.97
  -2   2 -16   10.23    6.27
   2   2  16   19.36    5.57
   2  -2 -16   16.96    3.65
  -2   2 -16   13.35    3.88
   2  -2 -16   17.54    3.43
  -2  -2 -16   18.10    3.96
   2   2 -16   16.96    5.72
  -2  -2 -16   13.97    3.84
   2   2 -16   12.17    3.92
   2  -2  16   19.69    3.98
  -2  -2 -16   18.83    4.28
   2   2 -16   21.25    4.93
   2   2  17   44.58    5.43
   2  -2 -17   40.12    5.35
   2  -2 -17   38.75    5.06
  -2   2 -17   42.52    7.46
   2  -2 -17   44.64    5.75
   2  -2 -17   42.11    6.35
  -2   2 -17   33.19    4.90
   2   2  17   38.72    4.35
   2  -2 -17   38.00    4.61
  -2   2 -17   44.30    7.47
   2  -2 -17   39.91    4.41
  -2  -2 -17   37.78    4.89
   2   2 -17   40.68    7.13
  -2  -2 -17   42.90    4.74
   2   2 -17   35.78    7.49
   2  -2  17   37.96    7.73
  -2  -2 -17   49.10    7.68
   2   2 -17   48.84    5.97
   2   2  18   12.86    4.71
   2  -2 -18   13.10    4.89
   2  -2 -18   15.18    3.13
  -2   2 -18   13.74    4.63
   2  -2 -18    7.76    3.40
   2  -2 -18   14.07    3.71
  -2   2 -18   15.88    4.78
   2   2  18   13.15    5.98
   2  -2 -18   16.67    6.70
  -2   2 -18   19.29    6.82
   2  -2 -18   14.71    3.96
  -2  -2 -18    8.53    4.64
   2   2 -18   12.57    4.20
  -2  -2 -18   18.19    7.12
   2   2 -18    8.00    6.98
   2  -2  18   15.48    4.51
  -2  -2 -18   17.49    4.73
   2   2 -18   16.19    3.46
   2   2  19   20.38    5.70
   2  -2 -19   17.92    5.27
   2  -2 -19   15.21    5.30
  -2   2 -19   14.03    5.06
   2  -2 -19   22.71    5.86
   2  -2 -19   19.00    6.44
  -2   2 -19   14.85    8.18
   2   2  19   16.61    4.48
   2  -2 -19   20.39    4.66
  -2   2 -19   17.04    4.70
   2  -2 -19   19.58    6.85
  -2  -2 -19   14.92    4.92
   2   2 -19   17.02    4.56
  -2  -2 -19   24.86    7.77
   2   2 -19   16.89    4.78
   2  -2  19   26.69    8.00
  -2  -2 -19   19.35    8.14
   2   2 -19   20.09    3.90
   2  -3   0    0.09    1.31
   2   3   0    1.10    1.46
  -2  -3   0    2.48    2.19
   2  -3   0    0.24    2.28
  -2   3   0   -0.07    0.65
  -2  -3   0   -1.46    1.61
   2   3   0    1.06    1.57
  -2   3   0   -0.97    1.04
   2  -3   0    0.53    1.73
  -2   3   0    0.66    1.55
  -2  -3   0    0.36    1.42
   2   3   0   -1.22    1.41
   2  -3  -1  116.02    4.84
   2   3   1  110.33    3.55
  -2  -3   1  108.34    2.92
  -2   3  -1  109.06    2.42
  -2  -3   1  112.72    3.80
   2   3   1  113.59    5.15
  -2   3  -1  109.04    2.46
  -2   3  -1  109.17    4.94
   2  -3  -1  105.58    5.37
  -2  -3   1  114.23    3.11
   2  -3   1  102.74    2.81
   2   3  -1  104.38    4.26
  -2  -3  -1  110.12    4.69
   2  -3   1  112.16    4.15
  -2   3   1  114.02    2.27
   2   3  -1  119.95    5.18
  -2  -3  -1  104.10    5.34
   2  -3   1  110.43    3.80
  -2   3   1  112.55    5.06
   2   3  -1  105.74    2.84
  -2  -3  -1  105.73    2.64
   2  -3  -2   39.01    2.28
   2   3   2   37.13    2.39
  -2  -3   2   37.85    1.64
  -2   3  -2   37.77    2.54
   2  -3  -2   37.67    1.15
  -2  -3   2   45.60    3.94
   2   3   2   42.57    2.37
  -2   3  -2   38.65    1.69
  -2   3  -2   44.70    3.56
  -2  -3   2   39.01    1.76
   2  -3  -2   43.12    2.37
  -2   3   2   35.69    3.88
   2  -3   2   35.09    2.38
   2   3  -2   36.84    2.66
   2  -3   2   35.66    2.46
   2   3  -2   45.85    3.79
  -2  -3  -2   38.91    2.38
  -2   3   2   40.14    0.99
   2  -3   2   42.91    3.97
   2   3  -2   37.74    1.74
  -2   3   2   42.95    2.32
  -2  -3  -2   39.10    2.74
   2  -3  -3  440.72   10.86
   2   3   3  412.74   10.40
  -2  -3   3  411.19    8.72
  -2   3  -3  428.77   11.22
  -2  -3   3  435.46   11.13
   2  -3  -3  410.88    7.44
   2   3   3  445.92   10.74
  -2   3  -3  453.60   11.63
  -2  -3   3  434.78    9.24
  -2   3  -3  417.89   12.05
   2  -3  -3  415.86   10.23
   2  -3   3  407.64    9.52
  -2   3   3  429.36   10.95
  -2  -3  -3  407.89   10.02
   2   3  -3  412.39   10.06
   2  -3   3  451.80   10.27
   2   3  -3  450.29   13.06
  -2  -3  -3  419.23   10.53
  -2   3   3  408.44    7.04
   2  -3   3  427.43   13.01
   2   3  -3  430.75    9.08
  -2   3   3  419.96   12.11
   2  -3  -4  106.96    3.59
   2   3   4  105.27    3.75
  -2  -3   4  107.22    3.11
  -2   3  -4  104.68    3.32
  -2  -3   4  118.45    5.93
   2   3   4  113.02    3.81
  -2   3  -4  124.53    5.53
  -2  -3   4  110.65    3.05
  -2   3  -4  107.69    3.72
   2  -3  -4  119.23    5.63
  -2   3   4  110.06    3.80
  -2  -3  -4  105.18    3.59
   2   3  -4  111.05    3.22
   2  -3   4  109.61    2.94
   2   3  -4  119.83    4.09
  -2   3   4  112.62    2.20
  -2  -3  -4  113.63    3.70
   2  -3   4  123.54    5.79
   2   3  -4  105.55    2.25
   2  -3  -5  326.25   10.08
   2   3   5  311.00   10.01
  -2  -3   5  345.58    7.34
  -2  -3   5  325.93   10.81
   2  -3  -5  318.75    6.36
   2   3   5  308.93    8.42
  -2   3  -5  323.63    8.23
  -2  -3   5  315.92    7.53
  -2   3  -5  306.58    8.03
   2  -3  -5  305.62    8.16
  -2   3   5  320.98   10.43
  -2  -3  -5  326.35    9.95
   2   3  -5  313.02    6.93
   2  -3   5  325.93    6.72
   2   3  -5  330.38   10.68
  -2  -3  -5  350.65    9.10
  -2   3   5  314.60    6.30
  -2  -3  -5  326.88   10.65
   2  -3   5  312.98    8.62
   2   3  -5  321.98    7.36
  -2   3   5  323.37   10.22
   2  -3  -6   52.83    2.83
   2   3   6   50.87    4.04
  -2  -3   6   51.29    1.34
  -2   3  -6   51.13    1.49
  -2  -3   6   51.99    3.11
   2  -3  -6   54.72    1.91
   2   3   6   52.02    2.82
  -2   3  -6   60.63    4.40
  -2  -3   6   54.80    2.59
  -2   3  -6   52.69    2.78
   2  -3  -6   51.31    2.80
  -2   3   6   55.88    4.23
  -2  -3  -6   51.77    3.97
   2  -3   6   50.07    1.54
   2   3  -6   55.92    4.27
  -2  -3  -6   53.63    2.94
  -2   3   6   51.86    2.01
  -2  -3  -6   50.59    4.52
   2  -3   6   50.53    4.64
   2   3  -6   53.86    2.49
   2  -3  -7  216.52    6.13
   2   3   7  196.28    5.70
  -2  -3   7  203.72    4.20
  -2   3  -7  204.61    3.69
  -2  -3   7  212.34    8.39
   2  -3  -7  208.17    4.79
   2   3   7  194.73    5.59
  -2   3  -7  215.45    6.13
  -2  -3   7  204.95    4.70
  -2   3  -7  195.53    5.59
   2  -3  -7  199.55    5.68
  -2   3   7  202.74    7.68
  -2  -3  -7  213.14    7.49
   2  -3   7  195.15    4.03
   2   3  -7  201.81    4.23
   2   3  -7  202.37    6.00
  -2  -3  -7  199.72    5.87
  -2   3   7  198.45    4.08
  -2  -3  -7  200.98    6.20
   2  -3   7  199.55    6.19
   2   3  -7  198.82    4.44
   2  -3  -8  217.93    8.36
   2   3   8  204.41    5.81
  -2   3  -8  196.59    3.37
   2  -3  -8  203.29    4.47
   2   3   8  192.88    7.68
  -2   3  -8  203.18    6.31
  -2  -3   8  195.86    6.02
  -2   3  -8  186.66    7.73
   2  -3  -8  201.72    7.75
  -2   3   8  210.36    7.89
   2  -3   8  200.67    3.59
  -2  -3  -8  212.96    7.67
   2   3  -8  202.94    4.09
   2   3  -8  207.15    8.18
  -2  -3  -8  210.84    8.14
  -2   3   8  212.08    5.44
  -2  -3  -8  201.42    6.46
   2  -3   8  204.24    6.51
   2   3  -8  208.14    4.88
   2  -3  -9    6.30    3.60
   2   3   9   10.18    2.02
   2  -3  -9    9.85    2.10
   2   3   9   11.11    3.49
  -2   3  -9   10.95    3.99
   2  -3  -9   11.50    2.34
  -2  -3   9    6.89    2.48
  -2   3  -9    8.93    2.31
   2  -3  -9   10.16    2.08
  -2   3   9   11.38    2.09
   2   3  -9    7.47    1.05
  -2  -3  -9   10.72    3.18
   2   3  -9    7.71    1.17
   2   3  -9    7.51    2.32
  -2  -3  -9   10.41    2.23
  -2   3   9    9.65    2.10
   2   3  -9    9.63    3.75
  -2  -3  -9    8.21    3.87
   2  -3   9    9.77    2.51
   2   3  -9   10.44    2.34
   2  -3 -10   45.10    3.02
   2   3  10   40.89    4.19
   2  -3 -10   47.18    3.23
   2   3  10   42.88    4.57
  -2   3 -10   41.70    3.53
   2  -3 -10   43.69    3.17
  -2  -3  10   41.74    2.34
  -2   3 -10   38.75    3.17
   2  -3 -10   37.83    4.55
  -2   3  10   41.06    2.76
   2   3 -10   40.23    1.81
  -2  -3 -10   45.65    4.06
   2   3 -10   39.78    1.33
   2   3 -10   38.60    4.83
  -2  -3 -10   40.33    3.11
   2   3 -10   43.47    5.10
  -2   3  10   44.47    2.97
  -2  -3 -10   40.55    3.43
   2  -3  10   40.71    3.42
   2   3 -10   39.66    2.23
   2   3  11  121.92    6.20
   2  -3 -11  131.95    5.07
  -2   3 -11  122.32    5.33
   2  -3 -11  135.21    5.57
  -2   3 -11  134.69    8.33
   2   3  11  127.30    7.19
   2  -3 -11  115.03    5.08
  -2  -3  11  131.63    4.40
  -2   3 -11  115.46    7.49
   2  -3 -11  122.34    5.04
  -2   3  11  114.00    6.40
  -2  -3 -11  126.56    4.61
   2   3 -11  116.98    2.80
   2   3 -11  124.87    7.52
  -2  -3 -11  123.46    7.48
   2   3 -11  125.48    7.97
  -2   3  11  128.29    5.20
  -2  -3 -11  123.97    8.25
   2  -3  11  123.71    5.76
   2   3 -11  125.96    4.10
   2   3  12   57.90    5.01
   2  -3 -12   51.61    5.24
  -2   3 -12   42.28    4.13
   2  -3 -12   57.44    4.43
  -2   3 -12   49.93    4.34
   2   3  12   51.97    5.53
  -2  -3  12   47.37    4.42
   2  -3 -12   47.75    3.85
  -2   3 -12   50.84    5.97
   2  -3 -12   47.23    3.60
  -2   3  12   50.79    5.01
  -2  -3 -12   53.68    3.18
   2   3 -12   51.69    3.92
  -2  -3 -12   48.71    5.84
   2   3 -12   60.38    4.06
  -2   3  12   53.79    3.97
  -2  -3 -12   54.70    4.29
   2  -3  12   52.42    4.18
   2   3 -12   57.35    4.28
   2   3  13   15.75    2.53
   2  -3 -13   13.08    2.71
  -2   3 -13   12.73    3.34
   2  -3 -13   15.93    3.66
  -2   3 -13   17.07    5.88
   2   3  13   19.80    4.85
  -2  -3  13   18.40    3.80
   2  -3 -13    9.52    3.21
  -2   3 -13   13.28    5.20
   2  -3 -13   11.40    2.87
  -2   3  13   14.41    2.62
  -2  -3 -13   13.42    3.85
   2   3 -13   14.40    3.23
  -2  -3 -13   19.24    3.05
   2   3 -13   12.91    3.29
  -2   3  13   16.34    2.28
   2  -3  13   23.72    5.23
  -2  -3 -13   14.49    3.52
   2   3 -13   18.77    3.69
   2   3  14   31.04    3.03
   2  -3 -14   29.63    3.25
  -2   3 -14   36.83    6.20
   2  -3 -14   33.67    4.42
  -2   3 -14   33.41    4.34
   2   3  14   25.36    3.34
  -2  -3  14   32.56    3.06
   2  -3 -14   30.12    5.68
  -2   3 -14   37.15    5.93
   2  -3 -14   29.02    3.41
  -2  -3 -14   29.21    2.90
   2   3 -14   28.46    3.67
  -2  -3 -14   23.31    3.63
   2   3 -14   29.75    3.85
   2  -3  14   31.36    6.17
  -2  -3 -14   32.99    4.25
   2   3 -14   32.64    2.93
   2   3  15   24.37    4.63
   2  -3 -15   31.42    4.94
   2  -3 -15   21.57    3.02
   2  -3 -15   26.16    2.81
  -2   3 -15   26.56    4.14
   2  -3 -15   26.50    3.04
  -2   3 -15   26.91    4.37
   2   3  15   24.68    3.45
  -2  -3  15   26.59    5.17
   2  -3 -15   26.10    6.06
  -2   3 -15   20.61    6.11
   2  -3 -15   28.31    3.63
  -2  -3 -15   22.94    4.53
   2   3 -15   23.94    3.79
  -2  -3 -15   25.57    3.84
   2   3 -15   26.67    6.25
   2  -3  15   25.23    4.10
  -2  -3 -15   24.25    4.39
   2   3 -15   26.77    3.04
   2   3  16   38.34    5.18
   2  -3 -16   42.69    5.71
   2  -3 -16   40.72    5.31
   2  -3 -16   45.33    5.15
  -2   3 -16   39.53    4.59
   2  -3 -16   45.85    3.66
  -2   3 -16   43.43    7.68
   2   3  16   41.36    6.41
  -2  -3  16   43.98    3.95
   2  -3 -16   39.11    4.62
  -2   3 -16   36.89    7.22
   2  -3 -16   34.84    4.34
  -2  -3 -16   41.39    5.19
   2   3 -16   37.66    4.60
  -2  -3 -16   37.47    7.14
   2   3 -16   36.19    4.77
   2  -3  16   36.78    4.76
  -2  -3 -16   41.16    4.78
   2   3 -16   38.62    3.56
   2   3  17   13.10    5.06
   2  -3 -17   10.21    5.09
   2  -3 -17    9.27    3.02
   2  -3 -17   11.67    2.89
  -2   3 -17    3.34    6.51
   2  -3 -17    8.71    4.86
  -2   3 -17    9.76    4.30
   2   3  17    8.97    3.70
   2  -3 -17   17.87    6.33
  -2   3 -17   13.40    6.28
   2  -3 -17    9.96    3.77
  -2  -3 -17   10.35    4.57
   2   3 -17    4.17    6.05
  -2  -3 -17    6.95    6.43
   2   3 -17    9.46    3.99
   2  -3  17   14.63    6.61
  -2  -3 -17   13.56    6.65
   2   3 -17   11.08    4.88
   2   3  18   22.66    3.72
   2  -3 -18   21.83    3.59
   2  -3 -18   17.30    5.35
   2  -3 -18   27.81    5.80
  -2   3 -18   23.84    7.32
   2  -3 -18   23.28    6.19
  -2   3 -18   28.79    7.89
   2   3  18   25.97    4.41
   2  -3 -18   24.11    7.68
  -2   3 -18   25.11    4.57
   2  -3 -18   19.51    4.53
  -2  -3 -18   22.25    5.13
   2   3 -18   21.23    7.45
  -2  -3 -18   24.04    7.28
   2   3 -18   27.63    7.87
   2  -3  18   24.97    4.79
  -2  -3 -18   14.95    4.89
   2   3 -18   26.56    5.82
  -2   4   0    0.79    1.60
   2  -4   0    2.48    2.38
   2   4   0    1.15    2.54
  -2  -4   0   -0.10    2.41
   2  -4   0    2.89    1.55
  -2   4   0    2.79    1.44
  -2  -4   0    1.90    1.90
   2  -4   0    2.84    3.55
  -2  -4   0    3.46    2.08
   2   4   0   -0.82    1.90
  -2  -4   1  247.82    7.24
   2  -4  -1  239.70    5.17
  -2   4  -1  248.17    6.37
  -2  -4   1  245.09    6.77
   2   4   1  254.85    9.77
  -2   4  -1  258.44    7.05
   2  -4  -1  261.84    9.39
   2   4   1  244.73    7.05
  -2   4   1  246.90    6.57
   2  -4   1  245.76    5.88
   2   4  -1  236.86    5.84
  -2  -4  -1  238.76    7.80
   2  -4   1  256.73    6.04
  -2   4   1  261.39    5.59
  -2  -4  -1  243.65    6.68
   2   4  -1  273.43   10.02
   2  -4   1  279.10    9.62
  -2   4   1  269.47    7.25
  -2  -4  -1  242.47    7.12
   2   4  -1  239.42    6.33
   2  -4  -2  113.51    3.71
   2   4   2  111.99    3.97
  -2  -4   2  117.93    4.20
  -2   4  -2  116.38    4.16
   2  -4  -2  113.85    2.62
  -2  -4   2  110.94    4.13
   2   4   2  123.60    4.31
  -2   4  -2  116.76    3.14
  -2  -4   2  115.54    3.87
  -2   4  -2  116.23    4.13
   2  -4  -2  122.37    6.33
  -2   4   2  121.56    5.62
   2  -4   2  119.26    4.10
   2   4  -2  116.53    4.33
  -2  -4  -2  114.78    3.79
   2  -4   2  120.39    3.18
  -2  -4  -2  114.73    4.21
   2  -4   2  113.85    6.44
   2   4  -2  123.76    2.92
  -2   4   2  122.26    4.45
  -2  -4  -2  112.62    4.64
   2  -4  -3  214.98    8.04
   2   4   3  208.20    7.96
  -2  -4   3  210.76    5.67
  -2   4  -3  213.22    6.64
  -2  -4   3  216.48    8.39
   2  -4  -3  211.69    4.14
   2   4   3  216.77    6.04
  -2   4  -3  219.63    5.50
  -2  -4   3  212.54    4.67
  -2   4  -3  202.21    7.72
   2  -4  -3  203.54    6.10
  -2   4   3  221.24    6.20
   2  -4   3  217.61    5.64
   2   4  -3  211.78    4.85
  -2  -4  -3  222.93    7.80
   2  -4   3  230.95    5.94
   2   4  -3  228.89    6.48
  -2  -4  -3  230.85    8.62
  -2   4   3  224.93    4.16
   2  -4   3  222.34    6.39
   2   4  -3  225.52    4.86
  -2   4   3  229.02    6.47
  -2  -4  -3  211.20    5.60
   2  -4  -4   45.63    2.79
   2   4   4   41.98    2.71
  -2  -4   4   46.51    2.29
  -2   4  -4   46.07    3.53
  -2  -4   4   46.91    4.51
   2  -4  -4   47.09    1.62
   2   4   4   51.53    2.71
  -2   4  -4   47.50    3.77
  -2  -4   4   48.21    2.39
  -2   4  -4   46.35    2.73
  -2   4   4   46.61    2.85
   2  -4   4   47.80    2.12
   2   4  -4   46.26    2.37
  -2  -4  -4   48.06    2.70
   2  -4   4   50.06    2.22
   2   4  -4   46.93    2.89
  -2   4   4   43.21    1.50
   2  -4   4   47.99    2.90
   2   4  -4   51.34    2.57
  -2   4   4   43.72    2.80
  -2  -4  -4   45.53    2.53
   2  -4  -5  132.75    4.49
   2   4   5  130.25    4.46
  -2  -4   5  127.82    3.42
  -2   4  -5  122.52    3.85
  -2  -4   5  131.13    4.70
   2   4   5  127.24    5.65
  -2   4  -5  138.04    5.71
  -2  -4   5  122.67    3.04
  -2   4  -5  122.47    4.17
   2  -4  -5  126.88    4.26
  -2   4   5  129.63    4.47
   2  -4   5  131.69    3.23
  -2  -4  -5  125.87    4.32
   2   4  -5  132.94    3.58
   2   4  -5  143.00    6.41
  -2  -4  -5  124.84    6.10
  -2   4   5  135.61    2.97
  -2  -4  -5  131.99    4.30
   2  -4   5  130.11    6.33
   2   4  -5  132.54    3.08
  -2  -4  -5  131.44    4.10
  -2   4   5  133.12    5.91
   2  -4  -6  266.12    9.59
   2   4   6  254.39    9.34
  -2  -4   6  257.57    5.62
  -2   4  -6  253.06    8.73
  -2  -4   6  266.93   10.13
   2  -4  -6  268.11    5.74
   2   4   6  250.64    8.44
  -2   4  -6  265.67    7.31
  -2  -4   6  241.29    6.59
  -2   4  -6  243.58    6.83
   2  -4  -6  249.96    7.02
  -2   4   6  253.29    7.26
   2  -4   6  258.96    5.28
  -2  -4  -6  250.43    7.05
   2   4  -6  255.01    5.63
   2  -4   6  245.17    5.07
   2   4  -6  265.18    7.48
  -2  -4  -6  260.87    8.95
  -2   4   6  255.08    5.60
  -2  -4  -6  253.45    7.25
   2  -4   6  255.91    7.41
   2   4  -6  255.55    5.61
   2  -4  -7   35.24    2.85
   2   4   7   33.84    2.64
  -2  -4   7   29.80    1.40
  -2   4  -7   33.67    2.62
  -2  -4   7   39.68    4.88
   2  -4  -7   28.93    1.76
   2   4   7   32.41    2.55
  -2   4  -7   32.74    4.20
  -2  -4   7   31.62    2.52
  -2   4  -7   33.58    2.52
   2  -4  -7   28.48    3.92
  -2   4   7   33.64    2.69
   2   4  -7   31.03    1.85
  -2  -4  -7   32.71    2.65
   2  -4   7   30.36    1.10
   2   4  -7   32.45    2.67
  -2  -4  -7   30.41    3.83
  -2   4   7   30.28    1.89
  -2  -4  -7   29.19    2.72
   2  -4   7   30.05    4.39
   2   4  -7   34.30    2.45
   2  -4  -8   78.74    5.65
   2   4   8   68.26    3.38
  -2  -4   8   66.21    2.06
  -2  -4   8   71.49    3.92
  -2   4  -8   69.67    3.58
   2  -4  -8   69.60    2.83
   2   4   8   69.03    3.37
  -2   4  -8   70.28    3.63
  -2  -4   8   71.76    2.51
  -2   4  -8   67.41    5.00
   2  -4  -8   69.42    3.47
  -2   4   8   64.11    3.38
  -2  -4  -8   72.22    3.46
   2   4  -8   66.47    1.80
   2   4  -8   74.35    5.53
  -2  -4  -8   63.32    4.96
  -2   4   8   67.59    2.75
  -2  -4  -8   67.08    5.74
   2  -4   8   69.05    5.52
   2   4  -8   73.16    3.36
   2  -4  -9   85.77    4.22
   2   4   9   82.11    5.43
  -2   4  -9   78.76    4.06
   2  -4  -9   83.89    3.35
   2   4   9   81.13    5.48
  -2   4  -9   97.82    6.46
  -2  -4   9   81.44    3.02
  -2   4  -9   82.08    3.83
   2  -4  -9   79.45    3.95
  -2   4   9   83.65    3.84
   2   4  -9   80.40    1.81
  -2  -4  -9   88.09    3.97
   2   4  -9   83.68    4.20
  -2  -4  -9   80.00    3.84
  -2   4   9   85.75    3.43
   2   4  -9   87.99    4.31
  -2  -4  -9   82.66    4.30
   2  -4   9   80.29    4.23
   2   4  -9   84.92    4.00
   2   4  10   84.03    4.03
   2  -4 -10   92.95    6.45
  -2   4 -10   83.95    4.43
   2  -4 -10   93.47    4.08
   2   4  10   81.16    5.90
  -2   4 -10   90.21    4.77
   2  -4 -10   88.44    4.66
  -2  -4  10   89.35    4.66
  -2   4 -10   84.91    6.17
   2  -4 -10   86.09    4.27
  -2   4  10   90.42    5.93
  -2  -4 -10   89.74    4.10
   2   4 -10   87.45    6.51
  -2  -4 -10   78.80    6.28
  -2   4  10   87.69    3.83
   2   4 -10   87.87    6.84
  -2  -4 -10   88.79    4.75
   2  -4  10   88.78    4.63
   2   4 -10   83.69    3.15
   2   4  11   88.02    4.25
   2  -4 -11   94.96    4.60
  -2   4 -11   88.34    4.72
   2  -4 -11   89.09    4.52
   2   4  11   81.43    6.04
  -2   4 -11   92.77    7.54
   2  -4 -11   90.33    4.90
  -2  -4  11   85.85    4.95
  -2   4 -11   87.94    6.58
   2  -4 -11   82.80    6.59
  -2   4  11   78.99    4.23
  -2  -4 -11   83.87    6.12
   2   4 -11   81.21    7.01
  -2  -4 -11   79.60    6.48
  -2   4  11   91.12    3.10
   2   4 -11   86.44    7.26
  -2  -4 -11   80.54    7.47
   2  -4  11   86.55    4.87
   2   4 -11   86.13    4.70
   2   4  12   11.49    4.36
   2  -4 -12    8.48    2.93
  -2   4 -12    9.73    3.06
   2  -4 -12   13.58    1.93
   2   4  12    9.90    4.39
  -2   4 -12   11.74    3.37
   2  -4 -12   10.79    3.14
  -2  -4  12   12.23    2.17
  -2   4 -12   12.58    2.91
   2  -4 -12    9.90    2.83
  -2   4  12   10.50    2.65
  -2  -4 -12    8.86    4.20
   2   4 -12   14.97    3.17
  -2  -4 -12   10.11    2.91
   2   4 -12    8.45    5.19
  -2   4  12   13.56    2.91
  -2  -4 -12    6.42    3.26
   2  -4  12   11.82    4.96
   2   4 -12   10.24    2.09
   2   4  13   15.47    2.93
   2  -4 -13   18.37    5.04
  -2   4 -13   11.48    5.69
   2  -4 -13   13.27    2.20
  -2   4 -13   17.23    6.01
   2   4  13   19.89    4.90
   2  -4 -13   15.50    5.54
  -2  -4  13   16.06    2.53
  -2   4 -13   13.67    3.12
   2  -4 -13   15.22    3.06
  -2   4  13   13.88    4.67
  -2  -4 -13   18.54    2.82
   2   4 -13   19.94    3.33
  -2  -4 -13   13.55    3.23
   2   4 -13   20.49    3.59
  -2   4  13   17.78    3.38
   2  -4  13   14.61    5.50
  -2  -4 -13   18.68    5.85
   2   4 -13   16.85    2.32
   2   4  14   41.68    3.50
   2  -4 -14   37.62    3.95
  -2   4 -14   39.67    6.89
   2  -4 -14   42.37    2.94
  -2   4 -14   41.17    4.78
   2   4  14   36.63    3.70
  -2  -4  14   44.13    5.17
   2  -4 -14   37.68    6.54
  -2   4 -14   33.61    3.95
   2  -4 -14   37.08    3.88
  -2   4  14   36.05    3.57
  -2  -4 -14   44.44    5.38
   2   4 -14   41.38    4.28
  -2  -4 -14   43.52    4.04
   2   4 -14   42.91    4.45
  -2   4  14   44.71    4.25
   2  -4  14   37.84    6.62
  -2  -4 -14   42.39    4.62
   2   4 -14   40.70    3.06
   2   4  15   21.10    4.62
   2  -4 -15   21.46    3.59
  -2   4 -15   20.70    4.19
   2  -4 -15   21.77    2.76
  -2   4 -15   21.58    6.69
   2   4  15   17.61    3.58
  -2  -4  15   23.37    4.83
   2  -4 -15   27.95    6.24
  -2   4 -15   21.00    3.78
   2  -4 -15   17.56    3.66
  -2  -4 -15   25.92    5.01
   2   4 -15   21.36    4.04
  -2  -4 -15   21.98    5.95
   2   4 -15   20.70    6.53
   2  -4  15   20.10    3.94
  -2  -4 -15   23.47    4.55
   2   4 -15   21.33    2.85
   2   4  16   18.39    5.32
   2  -4 -16   24.21    3.45
   2  -4 -16   26.33    3.11
  -2   4 -16   18.52    4.28
   2  -4 -16   21.64    3.30
  -2   4 -16   21.53    4.58
   2   4  16   21.15    3.91
  -2  -4  16   25.64    3.48
   2  -4 -16   21.78    4.36
  -2   4 -16   23.09    4.09
   2  -4 -16   22.10    4.21
  -2  -4 -16   25.79    3.34
   2   4 -16   22.88    4.20
  -2  -4 -16   23.04    6.47
   2   4 -16   25.29    6.96
   2  -4  16   22.42    4.37
  -2  -4 -16   23.70    7.13
   2   4 -16   28.09    3.11
   2   4  17   24.25    3.67
   2  -4 -17   17.30    3.87
   2  -4 -17   19.25    5.35
   2  -4 -17   24.32    5.01
  -2   4 -17   20.53    7.20
   2  -4 -17   22.15    5.42
  -2   4 -17   17.58    7.44
   2   4  17   21.51    6.54
  -2  -4  17   24.68    5.74
   2  -4 -17   21.90    4.70
  -2   4 -17   19.49    4.23
   2  -4 -17   21.09    4.35
  -2  -4 -17   21.84    5.44
   2   4 -17   16.25    4.45
  -2  -4 -17   18.28    4.34
   2   4 -17   22.14    4.78
   2  -4  17   20.46    7.17
  -2  -4 -17   25.63    4.86
   2   4 -17   20.18    3.23
   2   4  18   -0.39    3.29
   2  -4 -18    3.61    3.27
   2  -4 -18   -1.84    3.18
   2  -4 -18   -1.04    2.83
  -2   4 -18    4.27    6.35
   2  -4 -18    4.28    4.93
  -2   4 -18    1.58    4.25
   2   4  18    1.46    3.58
   2  -4 -18   -0.67    6.64
  -2   4 -18   -5.35    3.94
   2  -4 -18    0.83    3.89
  -2  -4 -18    4.08    3.08
   2   4 -18    2.13    6.30
  -2  -4 -18    7.02    3.77
   2   4 -18    0.33    6.79
   2  -4  18    1.13    4.01
  -2  -4 -18    2.59    6.77
   2   4 -18   -0.48    3.05
  -2   5   0  776.05   21.39
   2  -5   0  790.59   23.24
   2   5   0  719.42   22.24
  -2  -5   0  758.57   22.32
   2  -5   0  766.80   19.48
  -2   5   0  758.53   20.24
  -2  -5   0  744.13   21.51
   2   5   0  827.53   26.42
   2  -5   0  780.75   25.47
  -2  -5   0  723.23   21.53
  -2   5   0  772.24   21.88
   2   5   0  761.11   22.08
  -2   5  -1  108.73    4.83
   2  -5  -1  105.40    5.16
   2   5   1  104.37    3.66
  -2  -5   1  109.84    4.57
   2  -5  -1  104.53    3.24
  -2   5  -1  110.83    2.94
  -2  -5   1  102.74    5.82
   2   5   1  120.33    6.56
   2  -5  -1  114.10    4.31
  -2  -5   1  114.70    4.43
  -2   5  -1  120.24    6.10
   2   5   1  110.17    4.66
  -2   5   1  110.17    5.29
   2  -5   1  110.79    3.36
   2   5  -1  102.12    3.35
  -2  -5  -1  104.07    3.53
   2  -5   1  113.25    4.19
  -2  -5  -1  106.95    5.56
  -2   5   1  118.35    3.45
   2  -5   1  115.65    4.47
  -2  -5  -1  103.84    4.53
   2   5  -1  110.59    4.30
   2  -5  -2  183.19    5.44
   2   5   2  183.49    7.23
  -2  -5   2  187.85    5.89
   2  -5  -2  183.22    4.35
  -2   5  -2  180.83    4.53
  -2  -5   2  178.35    7.62
   2   5   2  179.02    5.78
  -2  -5   2  183.97    4.61
  -2   5  -2  178.32    5.50
   2  -5  -2  179.76    5.76
  -2   5   2  182.94    5.50
   2  -5   2  184.90    4.57
   2   5  -2  182.10    4.73
  -2  -5  -2  188.85    7.03
   2   5  -2  186.41    5.73
  -2  -5  -2  167.68    5.27
  -2   5   2  189.10    4.57
   2  -5   2  194.63    6.10
  -2  -5  -2  168.32    6.17
  -2   5   2  185.63    7.98
   2   5  -2  196.63    5.78
   2  -5  -3  170.41    5.33
   2   5   3  170.99    5.37
  -2  -5   3  163.68    4.00
  -2   5  -3  159.47    5.66
  -2  -5   3  172.60    5.62
   2  -5  -3  165.97    3.91
   2   5   3  175.39    5.13
  -2   5  -3  179.44    6.05
  -2  -5   3  167.09    5.25
  -2   5  -3  173.83    6.87
   2  -5  -3  163.55    5.25
  -2   5   3  178.91    7.35
   2  -5   3  174.62    4.11
   2   5  -3  175.42    5.45
  -2  -5  -3  175.14    5.30
   2  -5   3  180.48    4.23
   2   5  -3  180.42    5.61
  -2  -5  -3  176.38    5.23
   2  -5   3  186.55    7.57
   2   5  -3  182.20    5.35
  -2   5   3  182.76    5.42
  -2  -5  -3  167.15    4.68
   2  -5  -4   34.34    4.22
   2   5   4   31.97    2.74
  -2  -5   4   31.61    2.21
  -2   5  -4   35.25    3.18
  -2  -5   4   32.04    4.25
   2  -5  -4   29.03    1.55
   2   5   4   35.40    2.37
  -2   5  -4   28.82    3.29
  -2  -5   4   31.05    2.49
  -2   5  -4   33.04    2.38
   2  -5  -4   33.43    4.01
  -2   5   4   34.25    4.29
   2  -5   4   36.29    2.20
   2   5  -4   34.05    2.39
  -2  -5  -4   34.28    2.59
   2  -5   4   34.88    2.25
   2   5  -4   32.41    4.31
  -2  -5  -4   30.59    2.43
  -2   5   4   32.90    1.48
   2  -5   4   35.25    2.79
   2   5  -4   33.94    2.47
  -2  -5  -4   36.10    2.25
  -2   5   4   35.58    4.16
   2  -5  -5   70.66    3.61
   2   5   5   72.42    3.48
  -2  -5   5   70.76    2.63
  -2   5  -5   66.28    2.91
  -2  -5   5   71.26    5.52
   2  -5  -5   67.15    2.18
   2   5   5   72.38    4.54
  -2   5  -5   73.15    3.11
  -2  -5   5   67.47    2.32
  -2   5  -5   68.12    3.14
   2  -5  -5   66.42    5.05
  -2   5   5   78.03    5.38
   2  -5   5   72.93    2.57
   2   5  -5   72.62    2.80
  -2  -5  -5   75.18    5.18
   2  -5   5   73.73    2.52
   2   5  -5   79.19    5.29
  -2  -5  -5   72.60    4.58
  -2   5   5   66.25    2.13
   2  -5   5   75.90    5.39
   2   5  -5   73.37    3.17
  -2  -5  -5   71.38    3.08
  -2   5   5   74.06    3.49
   2  -5  -6  204.32    8.71
   2   5   6  189.65    8.13
  -2  -5   6  184.44    4.46
  -2   5  -6  185.54    7.53
  -2  -5   6  190.37    6.34
   2  -5  -6  175.62    4.46
   2   5   6  181.04    5.63
  -2   5  -6  197.22    6.02
  -2  -5   6  176.56    5.62
  -2   5  -6  172.17    5.64
   2  -5  -6  182.59    7.77
  -2   5   6  176.16    7.91
   2  -5   6  190.90    4.35
   2   5  -6  179.85    4.62
  -2  -5  -6  186.26    8.10
   2   5  -6  194.32    6.25
  -2  -5  -6  174.85    7.69
  -2   5   6  181.47    4.40
   2  -5   6  179.88    6.04
   2   5  -6  187.24    5.51
  -2  -5  -6  175.27    7.50
  -2   5   6  189.20    7.95
   2  -5  -7  236.43    7.41
   2   5   7  219.79    6.96
  -2  -5   7  231.54    5.13
  -2  -5   7  226.22    7.74
  -2   5  -7  219.33    6.87
   2  -5  -7  227.49    5.94
   2   5   7  226.31    6.81
  -2   5  -7  235.56    9.25
  -2  -5   7  217.91    6.89
  -2   5  -7  215.23    6.73
   2  -5  -7  209.13    8.84
  -2   5   7  227.61    9.49
   2  -5   7  230.81    5.13
   2   5  -7  237.44    5.51
  -2  -5  -7  230.34    9.53
   2   5  -7  225.72    7.22
  -2  -5  -7  214.40    8.98
  -2   5   7  221.57    5.51
  -2  -5  -7  233.96    9.87
   2  -5   7  223.38    9.53
   2   5  -7  225.88    6.79
  -2  -5  -7  215.65    6.70
   2  -5  -8   53.14    3.56
   2   5   8   49.88    5.08
  -2  -5   8   51.14    1.69
  -2  -5   8   51.26    3.91
  -2   5  -8   48.54    3.15
   2  -5  -8   50.30    2.61
   2   5   8   49.72    3.15
  -2   5  -8   51.58    3.45
  -2  -5   8   48.14    2.31
  -2   5  -8   51.03    4.89
   2  -5  -8   48.65    3.36
  -2   5   8   45.61    5.23
   2  -5   8   45.09    1.35
   2   5  -8   44.78    2.06
  -2  -5  -8   46.67    5.15
   2   5  -8   46.31    5.27
  -2  -5  -8   49.45    4.63
  -2   5   8   49.74    2.53
  -2  -5  -8   46.82    5.33
   2  -5   8   41.86    5.44
   2   5  -8   48.46    2.21
  -2  -5  -8   48.10    5.04
   2   5   9   36.46    3.16
   2  -5  -9   43.08    5.47
  -2  -5   9   34.71    1.09
  -2  -5   9   36.89    3.83
  -2   5  -9   34.70    4.91
   2  -5  -9   34.74    1.77
   2   5   9   35.87    4.55
  -2   5  -9   41.63    3.42
  -2  -5   9   36.49    3.44
  -2   5  -9   34.93    3.13
   2  -5  -9   38.64    5.21
  -2   5   9   34.57    3.32
  -2  -5  -9   39.33    5.07
   2   5  -9   33.51    3.33
  -2  -5  -9   37.34    3.08
  -2   5   9   35.80    2.54
  -2  -5  -9   37.29    3.47
   2  -5   9   35.08    5.31
   2   5  -9   35.96    2.14
  -2  -5  -9   35.11    3.41
   2   5  10  134.24    7.75
   2  -5 -10  139.90    6.02
  -2   5 -10  130.68    7.80
   2  -5 -10  125.87    3.76
   2   5  10  126.07    7.13
  -2   5 -10  134.52    5.96
  -2  -5  10  133.04    6.04
  -2   5 -10  128.95    7.55
   2  -5 -10  125.19    5.65
  -2   5  10  134.36    5.59
  -2  -5 -10  132.81    5.62
   2   5 -10  126.90    8.22
  -2  -5 -10  121.90    7.32
  -2   5  10  134.08    3.77
   2   5 -10  140.33    6.25
  -2  -5 -10  131.62    6.13
   2  -5  10  135.15    5.87
   2   5 -10  140.77    5.79
  -2  -5 -10  128.63    5.71
   2   5  11    2.88    2.74
   2  -5 -11    6.01    3.08
  -2   5 -11    3.25    4.65
   2  -5 -11    4.32    2.54
   2   5  11    7.79    4.02
  -2   5 -11    8.62    3.15
   2  -5 -11    7.84    3.19
  -2  -5  11    5.08    3.14
  -2   5 -11    3.52    2.71
   2  -5 -11    7.01    4.38
  -2   5  11    5.03    4.37
  -2  -5 -11    5.32    2.81
   2   5 -11    3.52    5.04
  -2  -5 -11    5.63    2.64
  -2   5  11    6.98    2.48
   2   5 -11    2.37    3.12
  -2  -5 -11    6.80    5.17
   2  -5  11    6.37    2.89
   2   5 -11    6.13    1.87
  -2  -5 -11    6.72    2.84
   2   5  12   10.11    2.73
   2  -5 -12   10.82    5.11
  -2   5 -12   10.43    4.90
   2  -5 -12    8.89    2.94
   2   5  12   13.25    4.49
  -2   5 -12    4.90    5.58
   2  -5 -12    9.18    3.36
  -2  -5  12   11.44    3.61
  -2   5 -12    3.71    2.87
   2  -5 -12    0.41    4.98
  -2   5  12    5.94    4.40
  -2  -5 -12    9.11    4.86
   2   5 -12    8.72    3.23
  -2  -5 -12    8.32    4.41
  -2   5  12    7.74    2.87
   2   5 -12   11.57    3.47
  -2  -5 -12    7.58    3.41
   2  -5  12   12.94    5.02
   2   5 -12   10.30    3.24
  -2  -5 -12   10.02    3.21
   2   5  13    7.49    4.40
   2  -5 -13    3.14    3.04
  -2   5 -13    4.42    5.05
   2  -5 -13    3.98    3.14
  -2   5 -13    4.29    3.57
   2   5  13    6.39    4.36
   2  -5 -13    0.62    3.25
  -2  -5  13    8.69    3.71
  -2   5 -13    3.82    4.52
   2  -5 -13    1.89    3.01
  -2   5  13    0.08    2.66
  -2  -5 -13    7.39    4.42
   2   5 -13    4.65    3.20
   2   5 -13   -4.30    5.59
  -2   5  13    1.67    2.92
  -2  -5 -13    4.05    3.49
   2  -5  13    6.70    5.07
   2   5 -13    0.80    2.06
  -2  -5 -13   12.84    5.30
   2   5  14   43.43    3.95
   2  -5 -14   48.45    6.66
  -2   5 -14   39.98    4.49
   2  -5 -14   44.30    4.76
  -2   5 -14   43.28    7.25
   2   5  14   37.19    6.11
   2  -5 -14   40.78    7.33
  -2  -5  14   47.99    5.42
  -2   5 -14   46.95    6.50
   2  -5 -14   37.63    4.21
  -2   5  14   38.11    6.03
  -2  -5 -14   43.30    3.86
   2   5 -14   41.45    4.72
  -2  -5 -14   40.34    6.38
   2   5 -14   45.78    7.69
  -2   5  14   41.90    2.84
  -2  -5 -14   41.50    7.67
   2  -5  14   48.58    6.97
   2   5 -14   41.40    3.14
  -2  -5 -14   33.93    4.31
   2   5  15   36.74    5.74
   2  -5 -15   36.97    4.33
  -2   5 -15   36.37    4.38
   2  -5 -15   41.85    5.08
  -2   5 -15   31.91    5.02
   2   5  15   46.26    6.26
   2  -5 -15   36.54    7.61
  -2  -5  15   39.44    5.55
  -2   5 -15   42.64    6.73
   2  -5 -15   36.53    4.32
  -2   5  15   39.30    4.03
  -2  -5 -15   39.14    5.99
   2   5 -15   38.75    4.82
  -2  -5 -15   34.69    4.28
   2   5 -15   31.15    4.96
  -2   5  15   38.34    4.80
   2  -5  15   38.60    4.53
  -2  -5 -15   31.33    4.94
   2   5 -15   37.06    4.93
  -2  -5 -15   32.17    4.49
   2   5  16   24.59    5.61
   2  -5 -16   31.10    6.80
  -2   5 -16   23.99    4.46
   2  -5 -16   24.03    5.17
  -2   5 -16   23.46    4.89
   2   5  16   25.81    3.85
  -2  -5  16   24.71    3.53
   2  -5 -16   25.13    4.76
  -2   5 -16   27.12    6.95
   2  -5 -16   24.39    4.30
  -2   5  16   26.90    3.80
  -2  -5 -16   21.38    6.04
   2   5 -16   28.18    4.60
  -2  -5 -16   23.33    4.22
   2   5 -16   25.03    4.88
   2  -5  16   21.59    4.41
  -2  -5 -16   19.00    7.90
   2   5 -16   27.57    5.13
  -2  -5 -16   21.20    4.40
   2   5  17    6.56    3.46
   2  -5 -17   12.17    6.08
   2  -5 -17    7.11    3.39
   2  -5 -17    5.64    2.77
  -2   5 -17    5.44    4.08
   2  -5 -17    8.71    4.71
  -2   5 -17   12.76    7.07
   2   5  17    5.83    3.58
  -2  -5  17    8.42    5.21
   2  -5 -17    2.08    4.19
  -2   5 -17   12.25    6.42
   2  -5 -17    6.14    3.88
  -2  -5 -17    7.16    3.39
   2   5 -17    7.73    4.21
  -2  -5 -17   -0.19    3.74
   2   5 -17    6.08    7.11
   2  -5  17   11.12    6.51
  -2  -5 -17    3.71    4.56
   2   5 -17   11.28    4.78
  -2  -5 -17   -0.91    4.02
   2   5  18    7.39    5.51
   2  -5 -18    1.88    3.63
   2  -5 -18    0.13    5.39
  -2   5 -18    2.60    6.88
   2  -5 -18    1.04    4.93
  -2   5 -18    3.56    4.71
   2   5  18   -0.36    5.96
  -2  -5  18    5.42    5.06
   2  -5 -18    7.28    7.37
  -2   5 -18    7.12    6.61
   2  -5 -18   -6.56    4.24
  -2  -5 -18    5.93    5.51
   2   5 -18    3.90    4.33
  -2  -5 -18    1.36    4.19
   2   5 -18    6.28    4.59
   2  -5  18    1.59    6.89
  -2  -5 -18    2.32    7.33
   2   5 -18    6.26    4.90
  -2  -5 -18    6.04    4.18
  -2   6   0   10.39    3.09
   2  -6   0    9.74    1.94
   2   6   0    7.58    1.95
  -2  -6   0   11.13    1.83
   2  -6   0   10.38    2.11
  -2  -6   0    8.91    2.13
  -2   6   0    8.62    1.30
   2   6   0    9.81    3.59
   2  -6   0    6.34    3.77
  -2  -6   0    6.44    2.54
  -2   6   0    9.58    2.24
   2   6   0   10.31    2.50
  -2   6  -1    6.95    1.79
   2  -6  -1    8.51    2.00
   2   6   1    9.15    3.35
  -2  -6   1    8.38    1.69
   2  -6  -1    7.65    1.14
  -2  -6   1    6.23    3.45
  -2   6  -1    8.19    2.15
   2   6   1    1.63    3.40
   2  -6  -1    6.83    2.28
  -2  -6   1    7.61    1.55
  -2   6  -1   11.72    3.42
   2   6   1   10.05    1.64
  -2   6   1    8.21    2.03
   2  -6   1    8.00    1.72
   2   6  -1   10.86    1.77
  -2  -6  -1    5.94    3.07
   2  -6   1    7.48    2.34
  -2  -6  -1    5.26    3.36
  -2   6   1    7.37    1.82
   2   6  -1    6.05    2.23
   2  -6   1    8.48    2.38
  -2  -6  -1    7.83    1.62
  -2   6   1    8.93    2.32
   2   6  -1    7.15    1.52
  -2   6  -2  131.07    4.00
   2  -6  -2  127.29    4.53
   2   6   2  126.04    6.24
  -2  -6   2  127.70    4.92
  -2  -6   2  118.64    4.48
  -2   6  -2  121.03    3.60
   2   6   2  126.15    4.40
  -2  -6   2  116.11    3.66
   2  -6  -2  120.93    4.66
  -2   6  -2  119.59    4.40
   2   6   2  119.39    5.24
  -2   6   2  121.58    6.28
   2  -6   2  130.81    3.80
   2   6  -2  121.28    5.04
  -2  -6  -2  131.83    4.46
   2  -6   2  133.49    4.01
  -2  -6  -2  122.68    4.31
   2   6  -2  134.36    4.76
  -2   6   2  127.18    3.74
   2  -6   2  133.71    6.93
  -2  -6  -2  118.79    5.31
   2   6  -2  132.62    4.94
  -2   6   2  138.20    6.80
   2  -6  -3  124.37    6.44
   2   6   3  111.77    4.42
  -2  -6   3  116.09    3.28
  -2  -6   3  111.44    4.62
  -2   6  -3  108.79    4.69
   2   6   3  117.79    6.17
  -2  -6   3  110.03    4.61
  -2   6  -3  110.47    4.24
   2  -6  -3   98.35    6.24
  -2   6   3  122.16    6.45
   2  -6   3  121.52    3.39
   2   6  -3  114.62    4.71
  -2  -6  -3  113.76    4.39
   2  -6   3  119.85    3.33
   2   6  -3  122.00    6.50
  -2  -6  -3  112.46    4.22
  -2   6   3  117.68    3.39
   2  -6   3  115.20    4.92
   2   6  -3  124.61    4.77
  -2  -6  -3  108.49    3.93
  -2   6   3  125.43    4.71
   2  -6  -4   59.89    5.05
   2   6   4   49.20    3.24
  -2  -6   4   53.46    2.96
  -2  -6   4   55.93    5.05
  -2   6  -4   54.09    3.92
   2  -6  -4   50.73    2.23
   2   6   4   61.92    4.56
  -2   6  -4   54.94    3.99
  -2  -6   4   51.82    3.36
  -2   6  -4   49.18    4.76
   2  -6  -4   61.17    5.05
  -2   6   4   54.77    4.90
   2  -6   4   49.90    2.87
   2   6  -4   47.02    3.11
  -2  -6  -4   53.50    5.02
   2  -6   4   52.83    2.91
   2   6  -4   63.34    5.14
  -2  -6  -4   56.51    4.88
  -2   6   4   50.27    2.19
   2  -6   4   57.36    5.19
   2   6  -4   51.92    2.28
  -2  -6  -4   53.00    2.90
  -2   6   4   52.48    5.44
   2  -6  -5   31.55    2.95
   2   6   5   28.45    4.54
  -2  -6   5   27.41    1.51
  -2  -6   5   25.15    4.69
  -2   6  -5   29.47    2.35
   2  -6  -5   28.20    1.94
   2   6   5   30.95    2.68
  -2   6  -5   28.08    3.86
  -2  -6   5   28.36    2.87
  -2   6  -5   28.51    4.24
   2  -6  -5   28.78    4.42
  -2   6   5   25.06    2.98
   2  -6   5   30.36    1.49
   2   6  -5   29.10    1.61
  -2  -6  -5   35.02    4.64
   2  -6   5   29.63    1.48
   2   6  -5   36.54    4.56
  -2  -6  -5   37.25    4.16
  -2   6   5   30.64    1.75
   2  -6   5   32.73    3.01
   2   6  -5   32.24    2.91
  -2  -6  -5   26.94    2.50
  -2   6   5   32.34    2.97
   2  -6  -6   49.18    3.54
   2   6   6   43.78    3.29
  -2  -6   6   45.50    2.30
  -2  -6   6   43.14    3.64
  -2   6  -6   45.86    2.99
   2  -6  -6   45.86    2.33
   2   6   6   48.92    4.48
  -2   6  -6   45.76    3.03
  -2  -6   6   43.80    2.25
  -2   6  -6   49.69    4.63
   2  -6  -6   41.98    4.99
  -2   6   6   43.63    5.22
   2  -6   6   44.15    1.54
   2   6  -6   46.19    2.52
  -2  -6  -6   45.74    5.35
   2  -6   6   45.98    2.17
   2   6  -6   47.27    3.41
  -2  -6  -6   45.78    4.49
  -2   6   6   42.64    1.56
   2  -6   6   50.83    3.47
   2   6  -6   45.73    3.22
  -2  -6  -6   43.46    2.95
  -2   6   6   51.33    3.41
   2   6   7    7.26    4.38
   2  -6  -7   12.50    4.75
  -2  -6   7   10.43    1.51
  -2  -6   7   15.18    3.05
  -2   6  -7   12.46    2.33
   2  -6  -7   12.38    1.84
   2   6   7   12.85    2.32
  -2   6  -7   13.12    2.57
  -2  -6   7   12.07    2.73
  -2   6  -7   12.12    2.51
   2  -6  -7    9.39    2.69
  -2   6   7   11.68    4.39
   2  -6   7   10.01    1.34
   2   6  -7   10.04    1.64
  -2  -6  -7    7.34    4.42
   2  -6   7   11.34    1.31
   2   6  -7   11.23    2.87
  -2  -6  -7    9.77    3.91
  -2   6   7   11.26    1.78
   2  -6   7   14.30    4.34
   2   6  -7   13.48    2.55
  -2  -6  -7   14.03    4.00
   2   6   8   34.89    3.41
   2  -6  -8   32.63    3.69
  -2  -6   8   33.48    1.59
  -2  -6   8   34.83    4.02
  -2   6  -8   34.28    4.80
   2  -6  -8   33.65    2.53
   2   6   8   37.43    4.45
  -2   6  -8   38.89    5.17
  -2  -6   8   33.35    3.43
  -2   6  -8   29.37    3.15
   2  -6  -8   28.90    3.44
  -2   6   8   35.06    5.42
   2   6  -8   32.92    1.76
   2  -6   8   31.61    1.59
  -2  -6  -8   36.09    5.47
   2  -6   8   33.77    1.28
   2   6  -8   34.86    5.58
  -2  -6  -8   44.15    4.96
  -2   6   8   35.13    1.64
  -2  -6  -8   33.66    5.53
   2  -6   8   38.05    5.32
   2   6  -8   33.58    3.31
  -2  -6  -8   33.37    3.28
   2   6   9   32.62    5.75
   2  -6  -9   44.10    5.84
  -2  -6   9   32.50    1.25
  -2  -6   9   32.54    4.01
  -2   6  -9   31.16    3.26
   2  -6  -9   28.73    2.75
   2   6   9   32.37    4.63
  -2   6  -9   32.98    3.56
  -2  -6   9   28.55    2.42
  -2   6  -9   29.99    5.01
   2  -6  -9   31.09    5.45
  -2   6   9   38.14    5.55
  -2  -6  -9   36.64    5.63
   2   6  -9   34.69    3.75
  -2  -6  -9   32.77    3.29
  -2   6   9   33.60    2.64
  -2  -6  -9   35.56    5.86
   2  -6   9   35.07    3.64
   2   6  -9   30.68    3.50
  -2  -6  -9   32.42    3.35
   2   6  10   23.71    3.30
   2  -6 -10   27.35    3.76
  -2   6 -10   20.31    3.30
   2  -6 -10   25.77    2.79
   2   6  10   26.54    4.56
  -2   6 -10   28.40    5.46
  -2  -6  10   20.62    3.68
  -2   6 -10   22.66    3.22
   2  -6 -10   17.79    3.31
  -2   6  10   21.59    3.31
  -2  -6 -10   25.84    5.67
   2   6 -10   24.23    5.66
  -2  -6 -10   25.51    4.91
  -2   6  10   24.76    2.63
  -2  -6 -10   24.62    3.78
   2  -6  10   23.17    3.40
   2   6 -10   21.68    3.44
  -2  -6 -10   22.09    5.23
   2   6  11   55.23    6.27
   2  -6 -11   54.03    7.13
  -2   6 -11   48.82    4.11
   2  -6 -11   57.15    3.93
   2   6  11   57.63    3.92
  -2   6 -11   58.52    4.56
  -2  -6  11   57.11    4.93
  -2   6 -11   54.30    6.03
   2  -6 -11   46.84    4.31
  -2   6  11   51.16    4.14
  -2  -6 -11   57.02    4.32
   2   6 -11   47.99    6.68
  -2  -6 -11   51.68    4.04
  -2   6  11   52.26    3.55
   2   6 -11   49.05    7.28
  -2  -6 -11   50.44    4.55
   2  -6  11   52.67    4.33
   2   6 -11   54.97    3.06
  -2  -6 -11   45.98    4.34
   2   6  12    6.47    2.87
   2  -6 -12    1.36    3.46
  -2   6 -12    5.33    3.04
   2  -6 -12    3.40    2.85
   2   6  12    6.53    2.76
  -2   6 -12    4.96    5.63
   2  -6 -12    5.96    3.54
  -2  -6  12    5.65    3.67
  -2   6 -12    4.23    4.57
   2  -6 -12    6.43    4.93
  -2   6  12    3.34    4.65
  -2  -6 -12    7.06    3.11
   2   6 -12    6.93    3.22
  -2  -6 -12    4.95    4.47
  -2   6  12    1.53    2.63
   2   6 -12   10.74    5.68
  -2  -6 -12    1.89    5.60
   2  -6  12   -0.42    3.17
   2   6 -12    2.91    3.15
  -2  -6 -12    6.25    3.18
   2   6  13    4.55    4.83
   2  -6 -13    2.43    5.65
  -2   6 -13    2.03    3.27
   2  -6 -13    7.86    3.15
   2   6  13    2.94    2.77
  -2   6 -13    9.73    3.75
   2  -6 -13    4.31    3.74
  -2  -6  13    4.79    3.91
  -2   6 -13    0.71    3.05
   2  -6 -13    3.08    5.29
  -2   6  13    2.76    2.98
  -2  -6 -13   10.31    5.22
   2   6 -13    3.21    3.44
  -2  -6 -13    1.96    2.98
  -2   6  13    5.96    3.17
   2   6 -13    6.16    3.69
  -2  -6 -13    8.79    3.65
   2  -6  13   -1.20    5.38
   2   6 -13    4.96    2.16
  -2  -6 -13    3.98    3.26
   2   6  14    4.20    3.33
   2  -6 -14    3.67    3.60
  -2   6 -14    8.75    3.54
   2  -6 -14    4.42    3.43
  -2   6 -14    5.03    3.80
   2   6  14    1.64    3.02
   2  -6 -14    1.29    3.92
  -2  -6  14   -0.57    4.28
  -2   6 -14    7.24    3.19
   2  -6 -14    2.47    3.41
  -2   6  14    5.82    3.22
  -2  -6 -14    5.16    3.29
   2   6 -14    7.52    3.60
  -2  -6 -14    3.09    3.08
   2   6 -14    3.66    3.74
  -2   6  14    8.53    3.37
  -2  -6 -14    4.73    5.75
   2  -6  14    7.61    5.72
   2   6 -14    3.77    2.34
  -2  -6 -14    0.84    3.43
   2   6  15   21.68    3.85
   2  -6 -15   22.93    7.06
  -2   6 -15   22.87    4.19
   2  -6 -15   22.32    4.49
  -2   6 -15   30.74    4.89
   2   6  15   29.84    6.05
   2  -6 -15   30.51    7.71
  -2  -6  15   27.47    5.25
  -2   6 -15   24.85    4.15
   2  -6 -15   24.90    4.32
  -2   6  15   27.12    6.39
  -2  -6 -15   22.73    4.15
   2   6 -15   25.06    6.87
  -2  -6 -15   24.27    3.95
   2   6 -15   29.35    7.48
  -2   6  15   23.50    2.88
  -2  -6 -15   23.05    4.83
   2  -6  15   28.63    7.01
   2   6 -15   27.13    4.97
  -2  -6 -15   22.84    4.42
   2   6  16   62.10    7.98
   2  -6 -16   75.57    6.31
  -2   6 -16   58.24    5.65
   2  -6 -16   72.88    6.69
  -2   6 -16   67.94   10.25
   2   6  16   72.85    8.11
   2  -6 -16   73.43   10.03
  -2  -6  16   79.63    5.62
  -2   6 -16   74.26    5.78
   2  -6 -16   64.03    5.92
  -2   6  16   72.77    5.56
  -2  -6 -16   77.13    8.54
   2   6 -16   73.35    9.52
  -2  -6 -16   70.24    8.91
   2   6 -16   72.31   10.58
  -2   6  16   72.91    6.19
   2  -6  16   73.77    6.15
  -2  -6 -16   71.04    6.63
   2   6 -16   81.88    6.94
  -2  -6 -16   66.43    5.99
   2   6  17   24.01    4.60
   2  -6 -17   19.41    7.80
  -2   6 -17   25.80    4.69
   2  -6 -17   26.87    5.51
  -2   6 -17   23.54    5.75
   2   6  17   30.93    6.70
  -2  -6  17   21.14    4.28
   2  -6 -17   27.00    5.37
  -2   6 -17   28.47    7.31
   2  -6 -17   22.04    4.81
  -2  -6 -17   20.45    4.60
   2   6 -17   21.51    5.14
  -2  -6 -17   23.34    7.41
   2   6 -17   22.67    5.44
   2  -6  17   28.53    5.12
  -2  -6 -17   24.67    8.58
   2   6 -17   25.60    5.68
  -2  -6 -17   21.53    4.95
  -2   7   0  231.67    9.02
   2  -7   0  233.38    6.76
   2   7   0  231.90    8.97
  -2  -7   0  233.89    6.66
   2  -7   0  224.60    7.36
  -2  -7   0  219.63    7.13
  -2   7   0  228.52    7.19
   2   7   0  239.40    7.74
   2  -7   0  222.49    7.52
  -2  -7   0  215.40    8.07
  -2   7   0  233.48    9.89
   2   7   0  236.91    8.51
  -2   7  -1    7.80    2.02
   2  -7  -1    6.45    2.24
   2   7   1    6.42    3.56
  -2  -7   1    9.01    3.08
   2  -7  -1    7.52    1.40
  -2  -7   1   10.18    2.40
  -2   7  -1   12.64    2.54
   2   7   1   11.13    4.09
   2  -7  -1    9.35    4.20
  -2  -7   1    6.03    2.87
  -2   7  -1    8.46    3.98
   2   7   1    9.06    1.97
  -2   7   1    9.46    2.24
   2  -7   1    9.07    3.11
   2   7  -1    9.97    3.20
  -2  -7  -1   11.39    3.68
   2  -7   1    9.72    2.74
  -2  -7  -1   11.83    3.55
  -2   7   1   12.29    2.28
   2   7  -1   16.36    4.28
   2  -7   1    8.29    2.62
  -2  -7  -1    7.09    1.91
  -2   7   1   11.68    2.63
   2   7  -1    9.78    2.95
  -2   7  -2    5.33    2.84
   2  -7  -2    0.76    2.23
   2   7   2    3.46    3.55
  -2  -7   2    4.09    2.64
   2  -7  -2    1.40    1.83
  -2  -7   2    3.59    3.54
  -2   7  -2    6.29    2.54
   2   7   2    3.53    2.34
  -2  -7   2    0.12    2.64
   2  -7  -2   -2.62    3.86
  -2   7  -2    0.90    2.30
   2   7   2    3.07    1.92
  -2   7   2    7.33    3.59
   2  -7   2    1.17    2.74
   2   7  -2    1.93    2.83
  -2  -7  -2    5.61    2.18
   2  -7   2    5.48    2.87
  -2  -7  -2    2.48    3.33
   2   7  -2    3.44    3.78
  -2   7   2    2.79    1.20
   2  -7   2    5.66    4.05
  -2  -7  -2    3.39    2.98
  -2   7   2    0.69    2.50
   2   7  -2    2.49    1.72
   2  -7  -3   68.46    5.60
   2   7   3   70.76    3.73
  -2  -7   3   74.25    4.05
  -2  -7   3   70.54    5.72
   2  -7  -3   65.38    2.31
  -2   7  -3   70.37    4.29
   2   7   3   79.99    5.69
  -2  -7   3   62.89    3.01
  -2   7  -3   72.30    3.73
   2  -7  -3   70.08    3.93
  -2   7   3   65.98    5.52
   2  -7   3   73.43    3.96
   2   7  -3   67.33    4.15
  -2  -7  -3   66.92    3.64
   2   7  -3   65.86    3.83
  -2  -7  -3   64.59    3.40
  -2   7   3   68.29    2.24
   2  -7   3   69.62    6.32
  -2  -7  -3   67.44    4.85
   2   7  -3   69.54    4.28
  -2   7   3   76.56    4.07
   2   7   4   48.94    3.51
   2  -7  -4   50.71    5.51
  -2  -7   4   52.76    3.34
  -2  -7   4   49.37    5.50
  -2   7  -4   46.43    4.17
   2  -7  -4   43.32    2.65
   2   7   4   48.52    3.12
  -2   7  -4   50.73    2.89
  -2  -7   4   46.01    2.59
  -2   7  -4   47.09    3.27
   2  -7  -4   45.16    3.61
  -2   7   4   46.96    5.38
   2  -7   4   52.23    2.26
   2   7  -4   47.85    3.45
  -2  -7  -4   53.56    5.40
   2  -7   4   56.31    3.23
   2   7  -4   50.96    3.59
  -2  -7  -4   49.36    3.14
  -2   7   4   47.37    2.60
   2  -7   4   51.57    3.74
   2   7  -4   50.90    2.62
  -2  -7  -4   46.61    4.58
  -2   7   4   50.13    5.88
   2   7   5   62.71    5.88
   2  -7  -5   69.45    4.12
  -2  -7   5   64.11    2.39
  -2  -7   5   63.09    6.17
  -2   7  -5   57.79    4.77
   2  -7  -5   56.83    2.96
   2   7   5   65.93    5.63
  -2   7  -5   59.98    3.25
  -2  -7   5   58.12    2.93
  -2   7  -5   62.76    3.72
   2  -7  -5   60.06    6.13
  -2   7   5   64.19    4.03
   2   7  -5   64.58    3.62
   2  -7   5   65.45    3.28
  -2  -7  -5   66.39    6.03
   2  -7   5   65.55    2.32
   2   7  -5   67.97    5.99
  -2  -7  -5   60.03    3.49
  -2   7   5   64.67    2.81
   2  -7   5   64.70    6.45
   2   7  -5   66.48    4.11
  -2  -7  -5   59.86    5.34
  -2   7   5   73.06    6.36
   2   7   6   37.25    3.69
   2  -7  -6   48.36    3.78
  -2  -7   6   44.12    2.66
  -2  -7   6   39.71    3.84
  -2   7  -6   38.95    2.96
   2  -7  -6   32.20    2.48
   2   7   6   40.13    2.97
  -2   7  -6   38.94    4.62
  -2  -7   6   33.18    2.48
  -2   7  -6   37.98    3.24
   2  -7  -6   32.67    5.71
  -2   7   6   37.38    3.62
   2   7  -6   38.88    2.82
   2  -7   6   37.03    2.51
  -2  -7  -6   44.91    5.76
   2  -7   6   41.65    2.60
   2   7  -6   39.14    5.67
  -2  -7  -6   33.20    3.19
  -2   7   6   37.30    2.46
   2  -7   6   39.62    5.70
   2   7  -6   37.49    3.62
  -2  -7  -6   35.34    4.90
  -2   7   6   35.39    3.72
   2   7   7   69.71    4.59
   2  -7  -7   83.17    7.29
  -2  -7   7   77.39    2.26
  -2  -7   7   76.76    4.93
  -2   7  -7   69.52    5.75
   2   7   7   71.58    5.59
  -2   7  -7   76.40    6.03
  -2  -7   7   74.89    4.66
  -2   7  -7   72.49    6.24
   2  -7  -7   72.73    4.55
  -2   7   7   78.80    6.91
   2   7  -7   73.23    3.20
   2  -7   7   72.18    2.82
  -2  -7  -7   79.82    7.17
   2  -7   7   75.07    2.94
   2   7  -7   75.02    4.62
  -2  -7  -7   70.71    4.09
  -2   7   7   66.37    3.08
   2  -7   7   78.16    4.70
   2   7  -7   78.08    4.61
  -2  -7  -7   71.62    4.13
   2   7   8   87.29    7.27
   2  -7  -8   96.51    8.04
  -2  -7   8   77.13    2.79
  -2  -7   8   88.47    8.16
  -2   7  -8   80.79    4.37
   2  -7  -8   78.20    3.78
   2   7   8   83.65    6.34
  -2   7  -8   88.34    4.70
  -2  -7   8   78.97    5.05
  -2   7  -8   82.96    4.45
   2  -7  -8   74.31    4.77
  -2   7   8   83.69    7.03
   2   7  -8   82.96    3.24
   2  -7   8   82.93    2.52
  -2  -7  -8   89.34    7.85
   2  -7   8   88.42    2.70
   2   7  -8   89.11    7.62
  -2  -7  -8   80.07    6.44
  -2   7   8   79.59    3.54
  -2  -7  -8   89.66    5.10
   2  -7   8   86.60    5.04
   2   7  -8   83.06    4.88
  -2  -7  -8   79.75    6.46
   2   7   9   78.86    5.06
   2  -7  -9   87.75    5.38
  -2  -7   9   88.60    8.55
  -2   7  -9   74.41    6.89
   2  -7  -9   77.85    4.27
   2   7   9   85.87    4.58
  -2   7  -9   89.73    7.17
  -2  -7   9   80.94    5.57
  -2   7  -9   83.21    4.56
   2  -7  -9   87.13    7.42
  -2   7   9   92.12    7.42
   2   7  -9   87.02    2.55
  -2  -7  -9   91.75    7.65
   2   7  -9   88.15    5.24
  -2  -7  -9   76.65    6.58
  -2   7   9   79.44    3.80
  -2  -7  -9   81.08    7.68
   2  -7   9   81.08    4.92
   2   7  -9   84.80    5.12
  -2  -7  -9   82.06    4.82
   2   7  10   28.10    5.55
   2  -7 -10   24.39    6.03
  -2   7 -10   18.59    5.12
   2  -7 -10   17.78    2.94
   2   7  10   20.70    3.11
  -2   7 -10   16.28    3.57
  -2  -7  10   19.33    2.57
  -2   7 -10   19.25    4.93
   2  -7 -10   16.71    3.60
  -2   7  10   13.46    3.56
  -2  -7 -10   20.66    3.75
   2   7 -10   20.93    5.92
  -2  -7 -10   17.72    3.27
  -2   7  10   17.24    2.91
  -2  -7 -10   10.76    6.01
   2  -7  10   19.90    3.52
   2   7 -10   20.01    3.52
  -2  -7 -10   23.72    3.42
   2   7  11   17.63    3.61
   2  -7 -11   22.68    4.03
  -2   7 -11   16.74    3.40
   2  -7 -11   13.47    3.02
   2   7  11   17.99    3.10
  -2   7 -11   22.34    5.89
  -2  -7  11   20.73    4.22
  -2   7 -11   15.74    3.30
   2  -7 -11   15.08    3.62
  -2   7  11   17.45    3.55
  -2  -7 -11   14.27    3.84
   2   7 -11   17.44    3.78
  -2  -7 -11   13.39    4.95
  -2   7  11   18.18    2.93
   2   7 -11   18.36    4.11
  -2  -7 -11   18.85    3.98
   2  -7  11   12.30    3.57
   2   7 -11   16.13    2.35
  -2  -7 -11   28.62    5.68
   2   7  12   12.07    5.65
   2  -7 -12   14.51    3.99
  -2   7 -12   12.52    3.49
   2  -7 -12   11.09    3.16
   2   7  12   10.49    4.78
  -2   7 -12   11.90    3.79
   2  -7 -12    7.21    4.22
  -2  -7  12    9.77    4.27
  -2   7 -12   11.27    3.22
   2  -7 -12    3.40    5.83
  -2   7  12   11.42    5.57
  -2  -7 -12   16.31    3.70
   2   7 -12    9.30    3.91
  -2  -7 -12    9.74    3.09
  -2   7  12   10.44    3.06
   2   7 -12   11.69    3.77
  -2  -7 -12   15.48    3.95
   2  -7  12   12.32    3.57
   2   7 -12    8.86    3.67
  -2  -7 -12   14.67    5.79
   2   7  13   67.76    5.23
   2  -7 -13   82.74    9.04
  -2   7 -13   67.26    5.36
   2  -7 -13   66.67    4.97
   2   7  13   69.52    6.80
  -2   7 -13   63.84    5.69
   2  -7 -13   70.77    9.37
  -2  -7  13   70.75    6.47
  -2   7 -13   69.37    7.50
   2  -7 -13   67.77    8.31
  -2   7  13   69.85    7.83
  -2  -7 -13   73.45    8.45
   2   7 -13   64.04    5.41
  -2  -7 -13   62.89    4.80
  -2   7  13   70.07    4.95
   2   7 -13   72.77    5.87
  -2  -7 -13   80.95    9.26
   2  -7  13   68.04    5.50
   2   7 -13   71.69    3.83
  -2  -7 -13   62.58    5.16
   2   7  14   25.23    6.05
   2  -7 -14   28.55    4.74
  -2   7 -14   23.75    4.04
   2  -7 -14   20.02    4.38
   2   7  14   22.26    3.77
  -2   7 -14   22.79    4.68
   2  -7 -14   22.08    8.02
  -2  -7  14   24.16    5.13
  -2   7 -14   26.69    6.44
   2  -7 -14   24.53    4.38
  -2   7  14   20.66    4.07
  -2  -7 -14   24.66    6.92
   2   7 -14   15.90    6.98
  -2  -7 -14   26.86    6.46
   2   7 -14   22.59    7.54
  -2   7  14   24.75    4.08
  -2  -7 -14   27.09    4.47
   2  -7  14   24.18    4.44
   2   7 -14   23.96    4.83
  -2  -7 -14   24.81    4.37
   2   7  15    6.83    3.69
   2  -7 -15   12.80    7.31
  -2   7 -15   11.39    3.77
   2  -7 -15    5.21    2.59
  -2   7 -15    5.67    4.42
   2   7  15    8.63    3.39
   2  -7 -15    7.84    4.60
  -2  -7  15   11.94    5.19
  -2   7 -15    5.20    3.79
   2  -7 -15    9.92    4.15
  -2   7  15    5.10    6.27
  -2  -7 -15    8.96    4.08
   2   7 -15   11.56    6.56
  -2  -7 -15    5.98    5.99
   2   7 -15   10.42    4.46
  -2   7  15    9.84    4.23
  -2  -7 -15    7.07    6.79
   2  -7  15    6.59    4.34
   2   7 -15    6.31    4.60
  -2  -7 -15    0.95    4.06
   2   7  16    2.31    6.14
   2  -7 -16    4.65    4.39
  -2   7 -16    6.03    3.85
   2  -7 -16    2.90    4.31
  -2   7 -16    6.73    7.63
   2   7  16   -0.05    3.65
   2  -7 -16    7.21    4.67
  -2  -7  16    2.71    5.36
  -2   7 -16    0.94    3.79
   2  -7 -16    1.31    4.01
  -2   7  16    0.96    6.02
  -2  -7 -16    5.88    6.35
   2   7 -16    4.54    6.63
  -2  -7 -16   -0.45    3.69
   2   7 -16    4.90    4.46
  -2   7  16    0.19    3.88
  -2  -7 -16    8.27    4.29
   2  -7  16    8.56    6.61
   2   7 -16    2.62    4.56
  -2  -7 -16   -0.61    4.05
  -2   8   0  154.91    7.76
   2  -8   0  164.32    7.64
   2   8   0  161.76    7.86
  -2  -8   0  163.77    5.58
   2  -8   0  152.89    6.45
  -2  -8   0  158.60    8.41
  -2   8   0  162.79    6.44
   2   8   0  164.21    9.21
   2  -8   0  161.22    6.52
  -2  -8   0  147.87    7.13
  -2   8   0  167.18    6.50
   2   8   0  165.28    5.71
  -2   8  -1    4.62    3.60
   2   8   1    3.62    3.93
   2  -8  -1   -1.37    3.94
  -2  -8   1    4.94    3.46
   2  -8  -1    5.87    2.54
  -2  -8   1    1.64    2.54
  -2   8  -1    5.01    2.81
   2   8   1   12.71    4.49
   2  -8  -1    6.08    2.86
  -2  -8   1    4.23    2.06
  -2   8  -1    6.55    2.70
   2   8   1    6.41    2.27
  -2   8   1    1.80    2.45
   2  -8   1    4.58    3.47
   2   8  -1    7.29    3.59
  -2  -8  -1    7.95    3.85
   2  -8   1    4.21    2.99
  -2  -8  -1    5.02    3.93
  -2   8   1   -0.02    2.69
   2   8  -1   10.52    2.92
   2  -8   1    5.64    2.92
  -2  -8  -1    6.49    2.06
  -2   8   1    9.15    4.76
   2   8  -1    3.98    3.51
  -2   8  -2   83.30    5.45
   2   8   2   85.12    6.39
   2  -8  -2   86.45    6.34
  -2  -8   2   87.09    5.12
   2  -8  -2   74.20    4.14
  -2  -8   2   77.76    4.43
  -2   8  -2   74.48    3.48
   2   8   2   80.33    4.50
  -2  -8   2   79.11    5.34
   2  -8  -2   77.00    4.65
  -2   8  -2   77.44    4.48
   2   8   2   78.56    3.95
  -2   8   2   77.27    6.35
   2   8  -2   78.40    5.29
   2  -8   2   91.49    5.32
  -2  -8  -2   89.97    4.29
   2  -8   2   82.31    5.38
  -2  -8  -2   69.30    6.05
   2   8  -2   89.02    4.63
  -2   8   2   81.13    4.18
   2  -8   2   80.62    7.17
  -2  -8  -2   70.66    3.66
  -2   8   2   89.51    7.41
   2   8  -2   87.06    5.39
  -2   8  -3  104.56    4.16
   2   8   3  103.46    5.02
   2  -8  -3  106.97    7.28
  -2  -8   3  114.65    4.04
   2  -8  -3   98.28    4.50
  -2  -8   3  102.55    5.14
  -2   8  -3  104.20    4.17
   2   8   3  100.93    6.97
  -2  -8   3  101.60    5.89
   2  -8  -3   98.42    5.26
  -2   8  -3  105.91    4.96
  -2   8   3  111.57    7.37
   2   8  -3  112.54    5.65
   2  -8   3  113.26    4.00
  -2  -8  -3  112.99    5.03
   2  -8   3  107.45    4.62
  -2  -8  -3   93.10    6.68
   2   8  -3  110.91    5.15
  -2   8   3  103.50    3.32
   2  -8   3  111.71    8.16
  -2  -8  -3  100.03    6.26
   2   8  -3  112.52    5.89
  -2   8   3  126.63    8.40
   2   8   4   43.37    3.82
   2  -8  -4   43.69    6.03
  -2  -8   4   43.72    2.47
  -2  -8   4   39.99    3.96
   2  -8  -4   37.05    3.10
  -2   8  -4   40.26    3.00
   2   8   4   42.65    5.12
  -2   8  -4   45.62    3.02
  -2  -8   4   38.76    2.92
  -2   8  -4   42.89    3.61
   2  -8  -4   43.15    4.00
  -2   8   4   48.94    5.85
   2   8  -4   47.09    2.72
   2  -8   4   50.51    3.81
  -2  -8  -4   47.42    3.83
   2  -8   4   48.11    3.54
   2   8  -4   44.18    3.80
  -2  -8  -4   37.09    4.96
  -2   8   4   40.13    2.87
   2  -8   4   47.24    4.07
  -2  -8  -4   40.81    4.87
   2   8  -4   47.57    2.86
  -2   8   4   44.71    6.53
   2   8   5   47.17    5.89
   2  -8  -5   46.63    6.20
  -2  -8   5   45.69    3.42
  -2  -8   5   37.15    3.94
  -2   8  -5   39.86    3.01
   2  -8  -5   34.02    2.95
   2   8   5   39.45    3.40
  -2   8  -5   39.03    4.62
  -2  -8   5   40.77    4.34
  -2   8  -5   39.30    5.57
   2  -8  -5   38.06    3.83
  -2   8   5   44.80    5.77
   2   8  -5   41.25    3.64
   2  -8   5   42.68    3.41
  -2  -8  -5   43.18    6.16
   2  -8   5   40.76    3.24
   2   8  -5   42.55    3.78
  -2  -8  -5   38.52    5.17
  -2   8   5   36.25    1.88
   2  -8   5   44.68    4.02
  -2  -8  -5   40.08    3.35
  -2   8   5   43.15    6.52
   2   8   6   12.51    5.34
   2  -8  -6   12.87    3.41
  -2  -8   6   13.35    1.65
  -2  -8   6   12.88    3.38
  -2   8  -6   14.10    4.09
   2  -8  -6   11.98    2.37
   2   8   6   13.36    4.58
  -2   8  -6   15.53    4.14
  -2  -8   6   18.72    3.45
  -2   8  -6   12.49    4.80
   2  -8  -6   12.08    5.18
  -2   8   6   16.57    5.31
   2   8  -6   14.88    1.79
   2  -8   6   16.36    2.45
  -2  -8  -6   15.23    5.56
   2  -8   6   17.14    2.43
   2   8  -6   19.45    5.31
  -2  -8  -6   14.69    4.41
  -2   8   6   14.50    2.20
   2  -8   6   17.70    3.22
   2   8  -6   13.84    2.24
  -2  -8  -6   13.58    2.89
  -2   8   6   14.63    3.59
   2   8   7   24.30    3.88
   2  -8  -7   28.19    3.88
  -2  -8   7   25.44    2.44
  -2  -8   7   24.69    3.87
  -2   8  -7   25.75    4.68
   2  -8  -7   19.03    2.79
   2   8   7   21.49    3.15
  -2   8  -7   20.81    3.13
  -2  -8   7   20.99    2.51
  -2   8  -7   22.95    3.27
   2  -8  -7   23.01    3.58
  -2   8   7   20.88    5.76
   2   8  -7   23.09    2.78
   2  -8   7   25.18    2.45
  -2  -8  -7   25.97    5.85
   2  -8   7   23.10    2.34
   2   8  -7   22.44    3.53
  -2  -8  -7   19.94    4.93
  -2   8   7   19.99    2.40
   2  -8   7   28.37    5.63
   2   8  -7   23.85    2.47
  -2  -8  -7   19.89    5.03
   2   8   8   47.98    6.84
   2  -8  -8   50.15    6.98
  -2  -8   8   46.74    2.69
  -2  -8   8   41.51    7.38
  -2   8  -8   46.53    5.71
   2   8   8   45.97    3.74
  -2   8  -8   43.50    5.78
  -2  -8   8   39.63    4.76
  -2   8  -8   42.34    3.78
   2  -8  -8   37.07    4.28
  -2   8   8   44.34    6.71
   2   8  -8   41.44    2.00
   2  -8   8   41.85    2.44
  -2  -8  -8   49.54    7.15
   2  -8   8   46.64    2.54
   2   8  -8   48.36    6.40
  -2  -8  -8   45.75    3.88
  -2   8   8   42.03    3.18
   2  -8   8   39.61    6.45
   2   8  -8   45.68    2.85
  -2  -8  -8   46.02    3.81
   2   8   9    8.90    5.39
   2  -8  -9   12.42    5.71
  -2  -8   9    7.27    1.44
  -2  -8   9    5.83    6.02
  -2   8  -9    3.06    2.78
   2  -8  -9    4.10    2.43
   2   8   9    5.13    4.34
  -2   8  -9    7.00    2.92
  -2  -8   9    6.65    2.29
  -2   8  -9    5.03    4.54
   2  -8  -9    5.42    5.25
  -2   8   9    2.59    5.34
   2   8  -9    5.16    1.63
  -2  -8  -9    5.52    5.54
   2  -8   9    3.20    0.91
   2   8  -9    2.26    3.24
  -2  -8  -9    9.47    4.30
  -2   8   9    4.07    2.42
  -2  -8  -9    4.47    3.34
   2  -8   9    2.42    5.16
   2   8  -9    6.26    2.04
  -2  -8  -9    5.61    4.72
   2   8  10   17.28    4.02
   2  -8 -10   19.69    4.41
  -2   8 -10   24.73    5.47
   2  -8 -10   16.61    3.10
   2   8  10   26.03    5.17
  -2   8 -10   21.67    3.76
  -2  -8  10   19.35    2.88
  -2   8 -10   18.10    3.42
   2  -8 -10   23.21    4.04
  -2   8  10   24.54    3.97
  -2  -8 -10   27.51    4.12
   2   8 -10   24.01    6.09
  -2  -8 -10   24.89    5.01
  -2   8  10   18.96    3.03
  -2  -8 -10   17.56    4.17
   2  -8  10   26.33    6.04
   2   8 -10   25.15    3.89
  -2  -8 -10   23.12    3.70
   2   8  11   20.33    6.30
   2  -8 -11   38.05    7.27
  -2   8 -11   24.45    5.92
   2  -8 -11   17.54    3.35
   2   8  11   23.70    5.13
  -2   8 -11   26.27    6.39
  -2  -8  11   21.31    4.76
  -2   8 -11   20.25    5.69
   2  -8 -11   25.65    3.87
  -2   8  11   30.82    3.90
  -2  -8 -11   34.65    4.53
   2   8 -11   29.10    4.27
  -2  -8 -11   24.99    3.33
  -2   8  11   23.36    2.25
   2   8 -11   27.76    4.29
  -2  -8 -11   25.74    7.04
   2  -8  11   24.16    6.36
   2   8 -11   24.67    4.12
  -2  -8 -11   17.78    3.80
   2   8  12   12.92    3.72
   2  -8 -12   12.30    4.36
  -2   8 -12    7.43    3.46
   2  -8 -12    4.16    2.14
   2   8  12    6.04    3.09
  -2   8 -12   10.23    3.69
  -2  -8  12    5.97    4.46
  -2   8 -12    4.68    5.45
   2  -8 -12    7.92    5.69
  -2   8  12    1.70    5.68
  -2  -8 -12   11.05    4.15
   2   8 -12    9.43    3.82
  -2  -8 -12    5.17    3.34
  -2   8  12   10.12    3.04
   2   8 -12    7.72    3.98
  -2  -8 -12    7.43    3.79
   2  -8  12   10.63    5.88
   2   8 -12   12.41    4.14
  -2  -8 -12    6.74    5.58
   2   8  13    5.45    6.30
   2  -8 -13   16.29    4.45
  -2   8 -13    9.51    3.49
   2  -8 -13    9.05    3.56
   2   8  13    9.07    3.47
  -2   8 -13   11.19    6.74
   2  -8 -13   11.56    4.41
  -2  -8  13   14.05    5.14
  -2   8 -13    6.56    3.61
   2  -8 -13   16.74    6.08
  -2   8  13    5.32    6.29
  -2  -8 -13   18.91    6.86
   2   8 -13    8.29    6.38
  -2  -8 -13    8.48    5.83
  -2   8  13   11.89    3.79
   2   8 -13    7.32    6.94
  -2  -8 -13    9.05    4.21
   2  -8  13   13.66    6.11
   2   8 -13    8.23    4.32
  -2  -8 -13   11.27    6.25
   2   8  14   10.25    3.85
   2  -8 -14    3.52    7.46
  -2   8 -14    6.26    3.72
   2  -8 -14   11.02    3.83
   2   8  14    8.05    5.76
  -2   8 -14    5.17    4.36
   2  -8 -14    3.30    5.10
  -2  -8  14   10.80    5.33
  -2   8 -14   11.42    3.83
   2  -8 -14   11.04    4.31
  -2   8  14   12.38    4.03
  -2  -8 -14   11.75    6.78
   2   8 -14    7.30    6.69
  -2  -8 -14    8.16    3.86
  -2   8  14    6.53    4.02
   2   8 -14    2.68    4.58
  -2  -8 -14    8.72    6.93
   2  -8  14   12.00    6.91
   2   8 -14   12.57    4.56
  -2  -8 -14   13.34    6.58
   2  -8 -15   16.02    4.87
  -2   8 -15    2.61    3.84
   2   8  15    9.38    5.59
  -2   8 -15    1.28    7.11
   2  -8 -15    0.17    8.78
  -2  -8  15    3.39    5.42
  -2   8 -15    6.62    6.06
   2  -8 -15    2.70    4.30
  -2   8  15    5.74    3.94
  -2  -8 -15    2.24    4.39
   2   8 -15    7.61    6.76
  -2  -8 -15    6.10    3.80
   2   8 -15    0.14    4.94
  -2   8  15    2.22    2.58
  -2  -8 -15    3.84    4.42
   2  -8  15   -2.04    4.28
   2   8 -15    3.99    2.82
  -2  -8 -15   10.53    7.02
  -2   9   0    2.24    4.10
   2   9   0   -1.66    4.14
   2  -9   0    5.71    3.90
  -2  -9   0    1.72    2.39
   2  -9   0   -1.50    3.10
  -2  -9   0   -0.07    4.34
  -2   9   0    4.95    2.99
   2   9   0    4.37    4.58
   2  -9   0   10.71    4.80
  -2  -9   0    0.16    3.57
  -2   9   0    1.95    2.94
   2   9   0    1.80    2.36
  -2   9  -1   92.78    4.72
   2   9   1   99.58    7.33
   2  -9  -1  102.15    7.13
  -2  -9   1  111.62    6.61
   2  -9  -1   89.43    5.45
  -2  -9   1  100.43    7.46
  -2   9  -1   95.17    5.56
   2   9   1  101.25    5.34
  -2  -9   1   88.86    6.39
   2  -9  -1   94.63    7.59
  -2   9  -1   95.28    5.31
   2   9   1   99.24    4.86
  -2   9   1  101.46    4.96
   2   9  -1  102.04    6.83
   2  -9   1  110.47    6.72
  -2  -9  -1  104.00    7.08
   2  -9   1   99.72    6.23
  -2  -9  -1   91.80    7.34
  -2   9   1   99.67    3.93
   2   9  -1  104.70    7.91
   2  -9   1   96.09    7.84
  -2  -9  -1   93.14    4.63
  -2   9   1  103.24    5.61
   2   9  -1  105.80    4.73
  -2   9  -2   66.31    5.56
   2   9   2   63.33    6.71
   2  -9  -2   73.24    6.65
  -2  -9   2   74.33    5.36
   2  -9  -2   57.12    4.25
  -2  -9   2   69.56    6.59
  -2   9  -2   65.43    5.04
   2   9   2   64.99    4.33
  -2  -9   2   57.94    3.67
   2  -9  -2   57.64    6.84
  -2   9  -2   72.75    4.51
   2   9   2   66.81    4.10
  -2   9   2   67.17    4.40
   2   9  -2   71.85    5.55
   2  -9   2   71.93    3.69
  -2  -9  -2   73.04    6.69
   2  -9   2   56.80    5.43
  -2  -9  -2   55.54    6.18
   2   9  -2   70.64    7.10
  -2   9   2   64.48    3.03
   2  -9   2   62.28    7.17
  -2  -9  -2   60.04    3.84
  -2   9   2   74.25    4.89
   2   9  -2   67.18    3.80
  -2   9  -3   16.97    2.57
   2   9   3   15.95    3.26
   2  -9  -3   19.54    5.35
  -2  -9   3   18.84    2.43
   2  -9  -3   12.76    2.95
  -2  -9   3   13.60    5.09
  -2   9  -3   13.87    2.47
   2   9   3   19.00    4.77
  -2  -9   3   16.15    4.03
   2  -9  -3    4.71    5.58
  -2   9  -3   17.73    3.27
  -2   9   3   17.53    5.00
   2   9  -3   20.38    2.59
   2  -9   3   23.83    3.79
  -2  -9  -3   18.50    3.40
   2  -9   3   14.76    2.70
  -2  -9  -3   17.08    4.82
   2   9  -3   13.87    5.37
  -2   9   3   15.15    1.80
   2  -9   3   11.77    5.61
  -2  -9  -3   15.63    2.72
   2   9  -3   16.60    2.56
  -2   9   3   15.45    3.49
   2   9   4   39.81    4.04
   2  -9  -4   39.16    6.10
  -2  -9   4   40.72    2.74
  -2  -9   4   35.48    3.94
  -2   9  -4   36.33    3.10
   2   9   4   36.82    5.75
  -2  -9   4   30.91    3.16
   2  -9  -4   39.36    4.06
  -2   9  -4   42.21    6.08
  -2   9   4   44.19    6.03
   2   9  -4   45.51    4.41
   2  -9   4   46.31    4.23
  -2  -9  -4   39.81    3.95
   2  -9   4   40.96    2.68
  -2  -9  -4   36.00    5.58
   2   9  -4   44.68    4.10
  -2   9   4   32.70    3.15
   2  -9   4   41.51    4.10
  -2  -9  -4   34.22    3.26
   2   9  -4   40.56    3.11
  -2   9   4   41.77    4.33
   2   9   5   47.06    4.33
   2  -9  -5   43.39    6.62
  -2  -9   5   49.50    2.69
  -2  -9   5   42.32    4.23
   2  -9  -5   34.43    3.49
  -2   9  -5   50.01    5.30
   2   9   5   44.58    3.94
  -2   9  -5   48.53    5.23
  -2  -9   5   39.70    4.82
   2  -9  -5   41.22    4.25
  -2   9  -5   41.13    6.05
  -2   9   5   43.45    6.59
   2   9  -5   43.60    4.18
   2  -9   5   42.52    3.92
  -2  -9  -5   44.48    4.24
   2  -9   5   45.30    2.56
  -2  -9  -5   34.63    3.69
   2   9  -5   38.44    4.08
  -2   9   5   37.91    3.24
   2  -9   5   44.00    4.39
  -2  -9  -5   36.77    3.48
   2   9  -5   45.81    3.16
  -2   9   5   51.66    4.60
   2   9   6    6.59    5.50
   2  -9  -6    2.12    5.48
  -2  -9   6    7.10    2.73
  -2  -9   6    7.82    3.40
   2  -9  -6    3.11    2.58
  -2   9  -6    3.25    4.33
   2   9   6    4.22    4.67
  -2   9  -6    3.90    2.61
  -2  -9   6    4.59    2.45
  -2   9  -6    8.22    2.93
   2  -9  -6    7.78    5.37
  -2   9   6   14.34    5.41
   2   9  -6    6.13    3.06
   2  -9   6    9.59    2.67
  -2  -9  -6    5.10    3.47
   2  -9   6    3.37    2.45
   2   9  -6    7.54    5.11
  -2  -9  -6    1.12    2.74
  -2   9   6    5.31    2.41
   2  -9   6    6.58    3.29
   2   9  -6    6.53    2.20
  -2  -9  -6    4.98    4.54
  -2   9   6    7.87    3.56
   2   9   7   61.71    7.62
   2  -9  -7   60.26    4.90
  -2  -9   7   62.02    3.84
  -2  -9   7   50.36    5.09
  -2   9  -7   50.23    3.80
   2   9   7   59.98    6.31
  -2   9  -7   57.10    6.12
  -2  -9   7   49.13    5.61
  -2   9  -7   54.51    4.25
   2  -9  -7   50.87    7.36
  -2   9   7   51.07    7.66
   2   9  -7   57.90    4.10
   2  -9   7   54.33    3.62
  -2  -9  -7   60.14    4.87
   2  -9   7   54.49    2.55
   2   9  -7   62.17    7.09
  -2  -9  -7   48.06    3.90
  -2   9   7   48.09    3.78
   2  -9   7   55.45    4.89
   2   9  -7   49.85    4.95
  -2  -9  -7   47.49    4.05
   2   9   8   12.97    3.80
   2  -9  -8   13.04    4.03
  -2  -9   8    8.50    2.26
  -2  -9   8   13.95    3.96
  -2   9  -8   12.71    4.66
   2  -9  -8    7.04    1.73
   2   9   8   10.80    3.02
  -2   9  -8   13.67    4.71
  -2  -9   8    9.33    2.61
  -2   9  -8   11.76    4.99
   2  -9  -8    9.54    3.67
  -2   9   8   10.45    6.03
   2   9  -8    4.94    2.48
   2  -9   8    7.84    2.12
  -2  -9  -8    3.27    3.95
   2  -9   8    5.73    2.19
   2   9  -8    8.52    3.54
  -2  -9  -8    8.14    4.53
  -2   9   8    7.49    2.62
   2  -9   8    5.36    3.47
   2   9  -8    9.06    3.67
  -2  -9  -8    6.83    3.14
   2   9   9   12.45    3.77
   2  -9  -9   17.97    6.70
  -2  -9   9    9.58    2.03
  -2  -9   9    8.98    6.31
  -2   9  -9    7.41    3.10
   2  -9  -9    7.78    1.94
   2   9   9   14.01    2.94
  -2   9  -9   11.32    3.30
  -2  -9   9   16.81    4.32
  -2   9  -9    9.76    3.30
   2  -9  -9    3.51    5.61
  -2   9   9   12.83    3.74
   2   9  -9    9.75    2.18
  -2  -9  -9   15.29    3.97
   2  -9   9    9.95    1.55
   2  -9   9    9.93    1.57
   2   9  -9   11.37    6.08
  -2  -9  -9   14.55    2.97
  -2   9   9    9.73    2.88
  -2  -9  -9   12.02    3.91
   2  -9   9   14.57    3.74
   2   9  -9   15.53    3.86
  -2  -9  -9   13.62    3.42
   2   9  10    2.70    5.98
   2  -9 -10   14.29    6.85
  -2   9 -10    7.07    3.20
   2  -9 -10    5.52    1.87
   2   9  10    5.99    4.82
  -2   9 -10   14.47    5.53
  -2  -9  10    4.78    4.38
  -2   9 -10    3.37    5.35
   2  -9 -10    7.75    3.47
  -2   9  10    6.28    3.67
  -2  -9 -10   14.80    4.11
   2   9 -10   10.40    5.99
  -2  -9 -10   11.52    5.18
  -2   9  10    8.00    2.01
  -2  -9 -10    0.62    6.55
   2  -9  10    9.46    3.67
   2   9 -10    9.42    2.43
  -2  -9 -10    6.37    5.29
   2   9  11    6.17    3.88
   2  -9 -11   14.29    4.22
  -2   9 -11    7.78    5.43
   2  -9 -11    3.69    3.13
   2   9  11   12.77    5.23
  -2   9 -11    5.60    3.73
  -2  -9  11    5.81    4.45
  -2   9 -11   10.36    3.53
   2  -9 -11    2.64    3.71
  -2   9  11   13.02    3.78
  -2  -9 -11    8.89    4.06
   2   9 -11    4.87    3.68
  -2  -9 -11    8.97    3.38
  -2   9  11    7.75    3.34
   2   9 -11   12.48    3.94
  -2  -9 -11   10.44    3.96
   2  -9  11    6.76    3.81
   2   9 -11    6.99    4.25
  -2  -9 -11    9.11    3.58
   2   9  12   30.06    7.09
   2  -9 -12   32.46    8.38
  -2   9 -12   21.78    6.76
   2  -9 -12   18.79    3.94
   2   9  12   24.66    6.22
  -2   9 -12   27.56    7.02
  -2  -9  12   20.09    3.81
  -2   9 -12   31.42    6.64
   2  -9 -12   18.42    6.90
  -2   9  12   21.55    6.89
  -2  -9 -12   34.06    8.15
   2   9 -12   32.85    6.90
  -2  -9 -12   27.99    6.38
  -2   9  12   23.66    4.06
   2   9 -12   24.18    7.54
  -2  -9 -12   30.73    4.69
   2  -9  12   28.59    4.78
   2   9 -12   22.43    3.17
  -2  -9 -12   22.51    4.33
   2   9  13   27.23    4.50
   2  -9 -13   36.23    8.57
  -2   9 -13   21.64    7.11
   2   9  13   21.10    6.42
  -2   9 -13   17.82    4.76
   2  -9 -13   31.93    5.34
  -2  -9  13   18.32    3.97
  -2   9 -13   22.92    6.90
   2  -9 -13   26.05    7.30
  -2   9  13   28.86    7.62
  -2  -9 -13   25.25    7.97
   2   9 -13   16.21    7.53
  -2  -9 -13   19.19    4.08
  -2   9  13   15.08    4.23
   2   9 -13   28.17    7.91
  -2  -9 -13   23.38    7.86
   2  -9  13   21.68    4.90
   2   9 -13   18.67    5.13
  -2  -9 -13   32.56    7.08
   2   9  14    6.22    3.99
   2  -9 -14    2.68    5.07
  -2   9 -14    4.12    4.19
   2   9  14    8.07    5.73
  -2   9 -14    1.29    7.24
   2  -9 -14    3.58    7.83
  -2  -9  14    4.81    3.59
  -2   9 -14    8.06    3.87
   2  -9 -14    2.33    4.14
  -2   9  14    4.55    4.28
   2   9 -14   14.96    7.03
  -2  -9 -14    2.00    5.82
   2   9 -14    7.14    4.61
  -2  -9 -14    5.58    4.53
   2  -9  14    5.64    4.52
   2   9 -14    5.20    2.96
  -2  -9 -14    8.11    7.06
  -2  10   0   33.44    5.37
   2  10   0   35.92    5.48
   2 -10   0   43.43    5.70
  -2 -10   0   38.65    5.48
   2 -10   0   33.61    2.96
  -2 -10   0   26.89    3.71
  -2  10   0   35.14    4.32
   2  10   0   30.08    3.72
   2 -10   0   33.77    4.08
  -2 -10   0   25.78    3.35
  -2  10   0   37.75    6.18
   2  10   0   36.45    5.33
  -2  10  -1    9.58    2.67
   2  10   1    6.12    4.84
   2 -10  -1    6.15    4.78
  -2 -10   1    9.34    2.74
   2 -10  -1    5.94    3.31
  -2 -10   1    4.11    3.02
  -2  10  -1    7.85    2.28
   2  10   1   -0.75    5.27
   2 -10  -1    5.18    3.24
  -2 -10   1    4.86    2.57
  -2  10  -1    3.76    3.30
   2  10   1    9.53    4.61
  -2  10   1    0.23    4.69
   2  10  -1    7.22    4.44
   2 -10   1    4.72    4.33
  -2 -10  -1    1.77    2.78
   2 -10   1    8.72    3.88
  -2 -10  -1    4.82    4.76
   2  10  -1    9.56    3.06
  -2  10   1    5.60    3.20
   2 -10   1    2.83    3.25
  -2 -10  -1    6.88    2.57
  -2  10   1   -5.66    5.29
   2  10  -1    4.51    4.36
  -2  10  -2    7.62    4.30
   2  10   2    8.55    4.91
   2 -10  -2    7.29    3.04
  -2 -10   2    8.41    4.12
   2 -10  -2    7.61    3.06
  -2 -10   2    9.29    3.08
  -2  10  -2   11.56    3.71
   2  10   2    3.70    5.21
  -2 -10   2    7.01    4.07
   2 -10  -2    1.64    3.35
  -2  10  -2    4.26    3.20
   2  10   2    9.54    3.01
  -2  10   2    7.37    3.07
   2  10  -2    7.39    2.65
   2 -10   2    8.53    2.55
  -2 -10  -2    7.99    4.75
   2 -10   2    5.25    4.24
  -2 -10  -2    8.09    4.60
   2  10  -2    2.76    3.18
  -2  10   2    4.81    3.16
   2 -10   2   10.28    3.36
  -2 -10  -2    6.80    2.68
  -2  10   2    7.52    5.51
   2  10  -2   10.06    4.33
   2  10   3    5.05    4.96
   2 -10  -3    3.16    3.11
  -2 -10   3    3.29    2.42
   2 -10  -3    6.38    3.10
  -2 -10   3    2.44    3.12
  -2  10  -3    4.82    3.79
   2  10   3    8.97    5.02
  -2 -10   3    0.42    4.07
   2 -10  -3    0.63    3.29
  -2  10  -3    4.56    3.08
  -2  10   3    5.88    3.06
   2  10  -3    5.70    2.52
   2 -10   3    5.31    3.77
  -2 -10  -3    5.30    4.99
  -2 -10  -3    4.03    4.48
   2  10  -3    1.27    5.01
  -2  10   3    4.28    2.77
   2 -10   3    6.07    3.32
  -2 -10  -3    1.48    2.62
   2  10  -3   -0.65    4.09
  -2  10   3    7.49    3.43
   2  10   4   68.49    4.96
   2 -10  -4   66.21    4.88
  -2 -10   4   60.98    7.35
   2 -10  -4   53.02    4.67
  -2  10  -4   63.32    6.00
   2  10   4   62.52    4.56
  -2  10  -4   61.29    3.84
  -2 -10   4   54.19    4.07
   2 -10  -4   53.39    7.74
  -2  10  -4   65.15    6.96
  -2  10   4   61.75    4.85
   2  10  -4   66.44    5.54
   2 -10   4   66.20    5.31
  -2 -10  -4   61.19    4.96
   2 -10   4   65.86    3.32
  -2 -10  -4   50.80    4.24
   2  10  -4   55.85    7.16
  -2  10   4   50.97    4.33
   2 -10   4   61.42    5.06
  -2 -10  -4   58.17    4.11
   2  10  -4   60.44    3.95
  -2  10   4   65.56    5.28
   2  10   5   41.56    4.66
   2 -10  -5   35.79    7.04
  -2 -10   5   41.95    2.90
  -2 -10   5   33.31    6.87
  -2  10  -5   42.59    5.66
   2  10   5   41.92    4.10
  -2  10  -5   39.75    5.08
  -2 -10   5   39.01    5.49
   2 -10  -5   35.04    4.63
  -2  10  -5   40.36    6.43
  -2  10   5   42.69    4.54
   2  10  -5   43.27    3.25
   2 -10   5   40.59    4.45
  -2 -10  -5   42.96    4.61
   2 -10   5   43.52    2.77
  -2 -10  -5   35.61    3.72
   2  10  -5   39.70    4.34
  -2  10   5   33.96    3.68
   2 -10   5   45.95    4.61
  -2 -10  -5   33.40    3.77
   2  10  -5   38.89    3.43
  -2  10   5   47.97    4.89
   2  10   6    9.45    3.79
   2 -10  -6   13.93    6.04
  -2 -10   6    5.38    3.35
  -2 -10   6    7.81    5.99
   2 -10  -6    7.48    2.95
  -2  10  -6   10.24    2.72
   2  10   6    5.89    4.77
  -2  10  -6   11.32    2.70
  -2 -10   6    9.99    2.79
   2 -10  -6   -0.50    3.57
  -2  10  -6    6.38    3.22
  -2  10   6    4.89    3.73
   2  10  -6    8.76    3.44
   2 -10   6    6.52    3.22
  -2 -10  -6    8.22    3.76
   2 -10   6   12.32    3.00
  -2 -10  -6    3.65    4.57
   2  10  -6    1.84    3.41
  -2  10   6    8.53    2.82
   2 -10   6    5.73    3.56
  -2 -10  -6    9.73    4.89
   2  10  -6    6.88    2.53
  -2  10   6    3.33    3.99
   2  10   7   30.04    6.66
   2 -10  -7   34.51    7.22
  -2 -10   7   31.75    3.58
  -2 -10   7   26.32    4.63
   2 -10  -7   17.85    3.54
  -2  10  -7   26.09    5.43
   2  10   7   25.18    5.35
  -2  10  -7   26.20    5.55
  -2 -10   7   22.35    5.31
   2 -10  -7   23.74    6.47
  -2  10  -7   27.37    6.01
  -2  10   7   25.13    4.05
   2  10  -7   23.35    3.59
   2 -10   7   25.21    3.51
  -2 -10  -7   36.37    4.56
   2 -10   7   24.04    3.42
  -2 -10  -7   25.37    5.70
   2  10  -7   26.21    6.51
   2 -10   7   24.90    4.42
  -2 -10  -7   24.88    3.69
   2  10  -7   24.70    4.54
   2  10   8    9.03    6.08
   2 -10  -8    9.92    3.91
  -2 -10   8   11.85    3.13
  -2 -10   8   11.30    4.39
   2 -10  -8    9.21    3.26
  -2  10  -8   16.72    3.32
   2  10   8   10.93    4.92
  -2  10  -8   13.30    5.35
  -2 -10   8   15.27    4.62
  -2  10  -8   14.08    5.59
   2 -10  -8   12.17    3.72
  -2  10   8    9.14    3.86
   2  10  -8   12.28    3.10
   2 -10   8   11.91    2.93
  -2 -10  -8   13.02    4.02
   2 -10   8   10.45    2.95
   2  10  -8   10.06    3.88
  -2 -10  -8   10.17    3.32
  -2  10   8    8.74    3.37
   2 -10   8   14.22    3.91
   2  10  -8    9.22    4.27
  -2 -10  -8   18.47    5.65
   2  10   9   11.36    4.07
   2 -10  -9    9.35    4.30
  -2 -10   9   18.56    6.66
  -2  10  -9   13.86    5.35
   2  10   9   11.19    3.36
  -2  10  -9   14.48    3.67
  -2 -10   9   10.67    2.98
  -2  10  -9   14.67    3.60
   2 -10  -9    9.48    6.26
  -2  10   9   12.75    4.00
  -2 -10  -9    9.30    4.34
   2  10  -9   12.31    5.92
  -2 -10  -9   12.06    5.44
  -2  10   9    7.61    2.23
   2 -10   9   14.39    4.01
   2  10  -9   11.02    2.83
  -2 -10  -9   12.76    3.68
   2  10  10   10.61    4.44
   2 -10 -10   11.63    4.56
  -2  10 -10   12.17    3.62
   2  10  10   13.39    3.69
  -2  10 -10   21.49    5.98
  -2 -10  10   15.11    3.47
  -2  10 -10   13.38    6.25
   2 -10 -10   13.90    4.25
  -2  10  10   10.89    4.37
  -2 -10 -10   19.08    4.59
   2  10 -10   16.32    3.96
  -2 -10 -10   13.94    3.60
  -2  10  10    6.96    3.65
  -2 -10 -10   17.31    7.47
   2 -10  10   14.80    4.26
   2  10 -10   15.89    4.68
  -2 -10 -10   13.11    6.35
  -2  10 -11    6.46    3.56
   2  10  11    3.79    3.32
  -2  10 -11    2.85    3.69
  -2 -10  11    3.13    5.11
  -2  10 -11    2.63    5.72
   2 -10 -11    6.16    3.83
  -2  10  11    1.24    6.60
  -2 -10 -11   10.19    6.78
   2  10 -11    2.52    3.86
  -2 -10 -11   -2.61    5.35
   2  10 -11    1.86    4.08
  -2 -10 -11    0.03    5.11
   2 -10  11    3.39    4.19
   2  10 -11    2.79    2.72
  -2 -10 -11    4.43    3.84
   2  10  12   24.22    4.76
   2 -10 -12   23.25    5.36
  -2  10 -12   21.41    6.97
   2  10  12   24.13    4.00
  -2  10 -12   16.53    7.29
  -2 -10  12   20.86    6.36
  -2  10 -12   25.28    4.39
   2 -10 -12   25.71    7.51
  -2  10  12   15.99    7.90
  -2 -10 -12   23.52    8.19
   2  10 -12   17.99    7.38
  -2 -10 -12   18.53    4.11
   2  10 -12   21.13    8.31
  -2 -10 -12   30.07    7.83
   2 -10  12   22.44    8.04
   2  10 -12   19.87    5.28
  -2 -10 -12   21.47    4.59
  -2  11   0    8.77    3.13
   2  11   0   13.14    5.07
   2 -11   0   11.92    4.88
  -2 -11   0    5.96    4.92
   2 -11   0    9.09    4.25
  -2 -11   0    7.00    3.39
  -2  11   0    7.28    2.40
   2  11   0    1.35    5.59
   2 -11   0    4.91    3.64
  -2 -11   0    5.71    4.52
  -2  11   0   10.45    3.61
   2  11   0    8.89    2.96
  -2  11  -1   28.32    5.74
   2  11   1   29.09    6.07
   2 -11  -1   32.57    3.75
  -2 -11   1   32.33    3.32
   2 -11  -1   20.07    4.58
  -2 -11   1   25.13    3.87
  -2  11  -1   24.00    3.04
   2  11   1   23.80    6.22
  -2 -11   1   21.16    3.24
   2 -11  -1   16.19    6.21
  -2  11  -1   28.02    6.58
   2  11   1   20.75    5.83
  -2  11   1   32.24    6.01
   2  11  -1   25.37    5.41
   2 -11   1   28.88    5.34
  -2 -11  -1   29.07    5.81
   2 -11   1   23.32    3.23
  -2 -11  -1   23.43    3.63
   2  11  -1   29.42    3.81
  -2  11   1   25.62    4.24
   2 -11   1   23.48    4.17
  -2 -11  -1   21.28    5.28
  -2  11   1   30.18    4.32
   2  11  -1   21.04    3.45
  -2  11  -2   -1.28    2.83
   2  11   2    2.64    5.35
   2 -11  -2   -0.71    3.10
  -2 -11   2   12.54    4.50
   2 -11  -2    3.49    2.24
  -2 -11   2   11.07    5.32
  -2  11  -2    3.17    3.90
   2  11   2    4.17    3.02
  -2 -11   2    5.44    2.59
   2 -11  -2    1.60    5.40
  -2  11  -2    0.02    3.65
   2  11   2    4.48    4.90
  -2  11   2    5.92    5.24
   2  11  -2   -2.49    2.83
   2 -11   2    1.63    2.82
  -2 -11  -2    4.31    3.10
   2 -11   2    6.29    2.63
  -2 -11  -2    1.94    4.87
   2  11  -2   -1.44    3.21
  -2  11   2    2.75    3.45
   2 -11   2   -0.48    3.50
  -2 -11  -2    1.93    4.48
  -2  11   2    6.50    3.62
   2  11  -2    1.16    4.54
   2  11   3   10.59    5.60
   2 -11  -3    9.39    3.37
  -2 -11   3    7.87    4.33
   2 -11  -3    3.90    3.38
  -2 -11   3    8.00    5.49
  -2  11  -3    9.00    4.28
   2  11   3    8.59    3.24
  -2 -11   3    9.11    2.89
   2 -11  -3    2.35    3.50
  -2  11  -3    6.18    3.44
  -2  11   3    2.54    5.42
   2  11  -3    2.99    2.80
   2 -11   3    7.82    4.26
  -2 -11  -3    5.39    3.32
  -2 -11  -3    6.00    4.96
   2  11  -3   -0.75    3.46
  -2  11   3    3.86    2.11
   2 -11   3    9.20    3.53
  -2 -11  -3    1.63    2.96
   2  11  -3    8.47    4.51
  -2  11   3    6.16    6.07
   2  11   4   37.42    6.78
   2 -11  -4   32.76    4.44
  -2 -11   4   34.10    3.17
  -2 -11   4   28.69    4.25
  -2  11  -4   25.55    5.33
   2  11   4   27.09    3.80
  -2  11  -4   24.11    3.34
  -2 -11   4   27.24    5.50
   2 -11  -4   26.89    4.22
  -2  11  -4   26.48    6.54
  -2  11   4   30.64    4.36
   2  11  -4   35.65    5.48
   2 -11   4   32.27    3.05
  -2 -11  -4   40.79    6.84
   2 -11   4   31.69    4.49
  -2 -11  -4   27.02    3.77
   2  11  -4   27.86    4.16
  -2  11   4   22.55    4.05
   2 -11   4   30.85    4.37
  -2 -11  -4   26.62    3.89
   2  11  -4   27.11    5.32
  -2  11   4   40.41    7.42
   2  11   5    4.77    6.26
   2 -11  -5   10.77    3.90
  -2 -11   5    8.11    2.63
  -2 -11   5    2.92    3.87
   2 -11  -5    6.36    3.61
  -2  11  -5    7.98    2.89
   2  11   5    9.82    3.26
  -2  11  -5    9.71    4.37
  -2 -11   5   11.16    4.88
   2 -11  -5   11.73    5.96
  -2  11  -5    4.72    5.68
  -2  11   5    7.81    3.81
   2  11  -5    6.50    2.55
   2 -11   5   11.56    3.99
  -2 -11  -5   13.74    6.45
   2 -11   5    9.84    2.44
  -2 -11  -5    5.61    5.40
   2  11  -5    2.53    5.97
  -2  11   5    6.54    3.27
   2 -11   5   12.35    3.75
  -2 -11  -5    8.42    5.22
   2  11  -5    9.01    2.85
  -2  11   5   10.92    6.36
   2  11   6    4.70    4.04
   2 -11  -6    9.19    3.69
  -2 -11   6    7.88    3.76
  -2 -11   6    7.79    6.36
   2 -11  -6    5.57    2.21
  -2  11  -6    7.70    3.05
   2  11   6   -0.82    5.10
  -2  11  -6    6.87    2.90
  -2 -11   6    6.99    3.00
   2 -11  -6   10.66    3.80
  -2  11  -6    7.08    3.54
  -2  11   6   10.68    4.06
   2  11  -6    6.13    3.92
   2 -11   6    9.21    3.66
  -2 -11  -6    9.47    6.04
   2 -11   6    7.56    3.43
  -2 -11  -6    2.68    5.28
   2  11  -6    5.15    3.69
  -2  11   6    6.52    3.48
   2 -11   6    6.27    3.77
  -2 -11  -6   12.50    5.19
   2  11  -6    7.69    4.38
  -2  11   6    4.75    4.08
   2  11   7   16.80    4.18
   2 -11  -7   21.14    6.81
  -2 -11   7   20.79    4.17
  -2 -11   7   18.45    7.09
   2 -11  -7   11.19    3.66
  -2  11  -7   14.72    5.56
   2  11   7   15.47    5.75
  -2  11  -7   19.08    5.42
  -2 -11   7    8.45    3.40
   2 -11  -7    6.95    6.73
  -2  11  -7   12.51    6.07
  -2  11   7   19.36    4.10
   2  11  -7   16.05    4.17
   2 -11   7   18.01    4.09
  -2 -11  -7   24.17    6.74
   2 -11   7   18.42    4.00
  -2 -11  -7   14.30    3.64
   2  11  -7   16.81    6.48
  -2  11   7   10.43    3.80
   2 -11   7   13.58    4.40
  -2 -11  -7   16.33    3.81
   2  11  -7   18.71    4.75
   2  11   8    9.23    4.24
   2 -11  -8   12.08    6.72
  -2 -11   8    9.94    3.49
  -2 -11   8    6.41    4.47
  -2  11  -8    9.08    3.44
   2  11   8    9.54    5.56
  -2  11  -8   10.43    5.54
  -2 -11   8   10.23    5.06
   2 -11  -8    9.40    4.02
  -2  11  -8    5.31    3.88
  -2  11   8    8.60    4.12
  -2 -11  -8    2.06    6.88
  -2 -11  -8    6.35    5.49
   2  11  -8   10.11    3.97
  -2  11   8    8.24    2.22
   2 -11   8    8.69    4.05
  -2 -11  -8   16.92    5.91
   2  11  -8    7.28    3.09
   2  11   9   30.14    7.81
   2 -11  -9   30.34    7.89
  -2 -11   9   25.27    5.31
  -2  11  -9   23.90    6.87
   2  11   9   27.39    4.15
  -2  11  -9   26.64    4.41
  -2 -11   9   25.34    6.56
  -2  11  -9   24.97    7.12
   2 -11  -9   24.34    7.67
  -2  11   9   27.60    7.79
  -2 -11  -9   35.29    8.11
  -2 -11  -9   26.07    4.11
   2  11  -9   30.36    7.05
   2 -11   9   25.01    8.13
   2  11  -9   28.27    5.46
  -2 -11  -9   27.58    4.41
   2  11  10   24.17    4.63
   2 -11 -10   28.34    5.26
  -2  11 -10   17.06    4.40
   2  11  10   14.85    4.01
  -2  11 -10   22.63    6.94
  -2 -11  10   14.52    6.37
  -2  11 -10   15.64    4.41
   2 -11 -10   17.24    4.77
  -2  11  10   25.37    7.80
  -2 -11 -10   32.67    8.21
   2  11 -10   16.18    4.50
  -2 -11 -10   17.44    6.10
  -2 -11 -10   21.34    5.31
   2 -11  10   20.16    8.06
  -2 -11 -10   20.41    6.99
   2  11 -10   16.99    5.36
   2  11  11   44.97    6.07
   2 -11 -11   52.73    6.54
  -2  11 -11   51.24    5.64
   2  11  11   39.69    4.89
  -2  11 -11   43.78    5.62
  -2 -11  11   38.67    5.18
  -2  11 -11   48.70    8.31
   2 -11 -11   39.41    8.80
  -2  11  11   55.04    9.73
  -2 -11 -11   54.57    9.69
   2  11 -11   45.78    8.63
  -2 -11 -11   45.16    5.65
   2  11 -11   56.81    6.10
  -2 -11 -11   52.18    6.68
   2 -11  11   51.88    9.46
   2  11 -11   39.33    4.32
  -2 -11 -11   45.63    9.26
  -2  12   0   12.47    6.04
   2  12   0   16.27    5.74
   2 -12   0   12.03    3.59
  -2 -12   0   15.62    3.52
   2 -12   0   11.73    3.18
  -2 -12   0    9.59    3.73
  -2  12   0   11.22    2.92
   2  12   0   12.04    6.19
   2 -12   0    8.69    4.13
  -2 -12   0    3.87    5.17
  -2  12   0    7.92    4.17
   2  12   0   11.81    5.82
  -2  12  -1   12.09    5.56
   2  12   1    9.77    5.99
   2 -12  -1   12.25    3.70
  -2 -12   1    6.00    5.29
   2 -12  -1    8.08    4.45
  -2 -12   1    6.09    5.95
  -2  12  -1    4.28    2.78
   2  12   1   12.01    3.65
   2 -12  -1   10.85    3.76
  -2 -12   1    8.24    5.00
  -2  12  -1    4.43    4.01
   2  12   1    9.20    3.54
  -2  12   1    3.43    3.66
   2  12  -1   13.58    5.41
   2 -12   1   14.42    5.61
  -2 -12  -1   10.25    5.75
   2 -12   1   14.82    5.11
  -2 -12  -1    5.35    3.62
   2  12  -1   13.11    6.09
  -2  12   1    9.54    4.35
   2 -12   1    7.61    6.58
  -2 -12  -1    9.97    5.14
  -2  12   1    8.49    6.75
   2  12  -1   11.18    5.55
  -2  12  -2   16.26    3.51
   2  12   2   11.50    4.14
   2 -12  -2   21.03    4.14
  -2 -12   2   12.33    3.53
   2 -12  -2   10.95    4.50
  -2 -12   2   11.81    4.02
  -2  12  -2   10.79    4.86
   2  12   2    9.41    3.76
  -2 -12   2    8.75    5.57
   2 -12  -2   13.75    3.97
  -2  12  -2   14.53    6.66
  -2  12   2   14.91    3.99
   2  12  -2   15.44    5.35
   2 -12   2   16.32    3.34
  -2 -12  -2   15.38    6.36
   2 -12   2   15.27    3.51
  -2 -12  -2   10.17    5.72
   2  12  -2   17.94    6.53
  -2  12   2   10.88    2.65
   2 -12   2   18.66    6.69
  -2 -12  -2   12.81    5.67
  -2  12   2   15.82    7.18
   2  12  -2   16.59    3.52
   2  12   3   19.88    4.30
   2 -12  -3   14.39    4.14
  -2 -12   3   22.67    5.16
   2 -12  -3    8.84    2.91
  -2 -12   3   15.11    4.10
  -2  12  -3   18.81    5.02
   2  12   3   17.03    6.02
  -2 -12   3    7.39    5.65
   2 -12  -3   16.34    6.64
  -2  12  -3   13.60    4.17
  -2  12   3   13.41    6.76
   2  12  -3   13.82    3.15
   2 -12   3   14.46    4.87
  -2 -12  -3   17.17    3.98
   2 -12   3   14.46    2.87
  -2 -12  -3    7.81    6.09
   2  12  -3    9.10    6.21
  -2  12   3   13.15    4.16
   2 -12   3   11.21    6.71
  -2 -12  -3   13.72    5.72
   2  12  -3   12.97    3.48
  -2  12   3   15.42    4.27
   2  12   4    9.59    6.73
   2 -12  -4   14.27    4.19
  -2 -12   4   13.45    4.90
  -2 -12   4    6.92    6.87
   2 -12  -4    6.04    4.23
  -2  12  -4   14.56    3.29
   2  12   4    7.60    6.01
  -2  12  -4   12.75    4.82
  -2 -12   4   12.84    5.39
   2 -12  -4    7.55    4.14
  -2  12  -4    9.38    4.03
  -2  12   4   10.45    6.52
   2  12  -4   13.44    4.92
   2 -12   4    8.16    4.78
  -2 -12  -4   12.00    4.00
   2 -12   4   12.02    4.60
  -2 -12  -4   12.32    3.78
   2  12  -4    8.19    4.04
  -2  12   4    8.87    2.74
   2 -12   4    8.03    4.08
  -2 -12  -4   11.77    3.60
   2  12  -4    5.79    5.14
  -2  12   4    9.43    4.33
   2  12   5   32.56    7.70
   2 -12  -5   27.75    4.91
  -2 -12   5   29.16    5.27
  -2 -12   5   20.89    7.39
   2 -12  -5   13.10    4.55
  -2  12  -5   25.38    3.80
   2  12   5   20.68    6.68
  -2  12  -5   22.47    3.68
  -2 -12   5   16.53    3.90
   2 -12  -5   22.38    4.60
  -2  12  -5   18.03    7.05
  -2  12   5   25.85    7.41
   2  12  -5   25.68    3.58
   2 -12   5   28.24    5.21
  -2 -12  -5   30.49    4.82
   2 -12   5   25.03    4.81
  -2 -12  -5   18.07    6.57
   2  12  -5   24.81    6.98
  -2  12   5   16.49    4.54
   2 -12   5   25.09    4.81
  -2 -12  -5   24.15    6.58
   2  12  -5   21.89    3.65
  -2  12   5   32.26    7.79
   2  12   6   -0.50    6.65
   2 -12  -6    6.83    4.23
  -2 -12   6    6.21    4.68
  -2 -12   6    0.64    4.24
  -2  12  -6    6.78    5.48
   2  12   6    0.47    5.74
  -2  12  -6    7.59    5.10
  -2 -12   6    2.72    3.23
   2 -12  -6    4.24    6.49
  -2  12  -6    3.73    3.90
  -2  12   6   -1.86    6.77
   2  12  -6    3.04    4.54
   2 -12   6    7.69    4.50
  -2 -12  -6    4.90    4.20
   2 -12   6   11.86    4.17
  -2 -12  -6    3.13    5.66
   2  12  -6    9.34    6.26
  -2  12   6    1.40    3.70
   2 -12   6    4.70    3.99
  -2 -12  -6    1.51    6.01
   2  12  -6    5.46    3.19
  -2  12   6    1.19    7.14
   2  12   7   16.21    7.96
   2 -12  -7   20.07    4.85
  -2 -12   7   29.47    5.02
  -2 -12   7   22.10    8.18
  -2  12  -7   22.58    6.26
   2  12   7   24.48    6.51
  -2  12  -7   18.31    3.90
  -2 -12   7   15.19    4.04
   2 -12  -7   20.62    4.71
  -2  12  -7   25.04    7.19
  -2  12   7   27.59    7.97
  -2 -12  -7   26.20    4.80
  -2 -12  -7   18.01    4.14
   2  12  -7   25.52    4.63
   2 -12   7   22.41    4.94
  -2 -12  -7   16.69    4.28
   2  12  -7   17.51    5.94
   2  12   8    5.74    4.11
   2 -12  -8    1.11    4.54
  -2 -12   8   10.08    7.40
  -2  12  -8    5.10    3.66
   2  12   8    6.63    5.67
  -2  12  -8    3.52    5.67
  -2 -12   8    3.17    5.85
   2 -12  -8    4.46    7.37
  -2  12  -8    3.21    3.99
  -2  12   8    6.04    6.88
  -2 -12  -8    4.75    4.36
  -2 -12  -8    6.93    5.66
   2  12  -8    5.49    6.69
   2 -12   8   10.12    4.45
  -2 -12  -8    1.35    6.19
   2  12  -8    4.53    3.20
  -2  13   0    0.78    3.93
   2  13   0    2.88    5.99
   2 -13   0    7.57    3.61
  -2 -13   0    2.53    5.85
   2 -13   0    0.30    5.46
  -2 -13   0   -1.44    6.09
  -2  13   0    1.92    2.79
   2  13   0    4.86    3.84
   2 -13   0    1.74    4.19
  -2 -13   0    5.55    3.51
  -2  13   0   -2.89    6.89
   2  13   0    1.21    3.75
  -2  13  -1   36.29    4.77
   2  13   1   32.52    4.67
   2 -13  -1   38.00    4.87
  -2 -13   1   42.75    4.77
   2 -13  -1   24.63    4.51
  -2 -13   1   30.23    5.06
  -2  13  -1   36.30    5.72
   2  13   1   32.30    4.78
   2 -13  -1   36.93    8.36
  -2 -13   1   23.78    4.60
  -2  13  -1   34.72    5.33
   2  13   1   34.98    7.75
  -2  13   1   43.95    7.52
   2  13  -1   32.67    7.15
   2 -13   1   41.73    7.10
  -2 -13  -1   46.85    4.96
   2 -13   1   23.90    4.37
  -2 -13  -1   30.24    5.05
   2  13  -1   37.71    5.06
  -2  13   1   23.62    5.43
   2 -13   1   39.10    5.21
  -2 -13  -1   28.24    4.38
  -2  13   1   36.28    5.45
   2  13  -1   39.16    4.73
   2  13   2    6.45    4.17
   2 -13  -2    7.32    4.31
  -2 -13   2   11.00    5.97
   2 -13  -2    7.90    5.39
  -2 -13   2   14.87    4.31
  -2  13  -2   11.18    5.24
   2  13   2    9.80    6.68
  -2 -13   2    8.43    3.82
   2 -13  -2    9.69    4.59
  -2  13  -2    1.28    7.20
  -2  13   2   14.65    6.80
   2  13  -2   12.77    6.08
   2 -13   2   11.87    5.84
  -2 -13  -2   13.40    4.34
  -2 -13  -2   -0.74    6.78
   2  13  -2   17.58    4.24
  -2  13   2    7.68    5.08
   2 -13   2   10.15    4.48
  -2 -13  -2    8.27    6.02
  -2  13   2   14.79    4.81
   2  13  -2    6.31    6.07
   2  13   3   31.21    4.87
   2 -13  -3   25.85    7.94
   2 -13  -3   17.92    3.68
  -2 -13   3   19.40    7.73
  -2  13  -3   25.26    6.29
   2  13   3   23.19    7.00
  -2  13  -3   18.52    3.36
  -2 -13   3   19.27    4.22
   2 -13  -3   24.68    5.16
  -2  13  -3   21.92    7.93
  -2  13   3   26.61    4.95
   2  13  -3   28.00    4.45
   2 -13   3   30.01    4.06
  -2 -13  -3   31.92    7.97
   2 -13   3   30.01    5.86
  -2 -13  -3   20.38    7.42
   2  13  -3   29.60    7.66
  -2  13   3   17.73    3.35
   2 -13   3   16.40    8.09
  -2 -13  -3   14.26    6.82
   2  13  -3   19.99    4.12
  -2  13   3   29.56    8.76
   2  13   4   55.84    6.09
   2 -13  -4   62.76    9.08
  -2 -13   4   66.76    4.80
  -2 -13   4   57.51    6.18
  -2  13  -4   48.80    4.95
   2  13   4   57.25    8.38
  -2  13  -4   43.95    6.69
  -2 -13   4   41.93    5.03
   2 -13  -4   59.85    9.77
  -2  13  -4   54.42    5.81
  -2  13   4   55.50    6.35
   2  13  -4   62.45    7.64
   2 -13   4   62.08    7.18
  -2 -13  -4   64.49    9.20
   2 -13   4   56.79    4.61
  -2 -13  -4   48.55    5.51
   2  13  -4   59.51    6.14
  -2  13   4   37.64    6.19
   2 -13   4   46.46    9.13
  -2 -13  -4   49.96    5.43
   2  13  -4   52.37    7.62
  -2  13   4   64.65   10.34
   3   0   0   -0.53    2.53
   3   0   0   -1.28    1.37
  -3   0   0   -0.43    0.76
   3   0   1   -1.51    2.48
  -3   0  -1    0.07    1.40
   3   0  -1    1.10    1.52
  -3   0   1   -0.36    1.37
  -3   0   1   -2.01    1.61
   3   0  -1   -4.86    1.65
  -3   0  -1   -3.12    1.24
   3   0   1   -1.30    1.17
   3   0   1   -1.55    1.84
  -3   0  -1   -0.27    1.63
   3   0  -1   -0.55    1.11
  -3   0   1   -0.89    1.07
   3   0   2  530.52   12.68
  -3   0  -2  549.22   14.37
   3   0  -2  528.81   12.72
  -3   0   2  510.44   12.04
  -3   0   2  552.93   13.25
   3   0  -2  520.71   12.25
  -3   0  -2  551.98   14.65
   3   0   2  520.40   12.01
   3   0   2  538.00   12.40
  -3   0  -2  523.31   11.69
   3   0  -2  549.17   11.17
  -3   0   2  556.91   11.23
   3   0   3  170.96    4.24
  -3   0  -3  169.72    5.48
   3   0  -3  171.34    5.85
  -3   0   3  171.51    5.42
  -3   0   3  173.09    4.54
  -3   0  -3  174.92    4.55
   3   0   3  171.23    4.32
   3   0   3  169.57    6.01
  -3   0  -3  160.60    4.07
   3   0  -3  164.79    3.46
  -3   0   3  169.69    3.40
   3   0   4  608.73   16.68
  -3   0  -4  624.04   16.36
   3   0  -4  626.64   16.92
  -3   0   4  599.66   14.58
  -3   0   4  618.09   14.34
   3   0  -4  608.27   13.87
  -3   0  -4  621.10   15.67
   3   0   4  611.46   17.21
   3   0   4  650.79   18.57
  -3   0  -4  620.19   15.35
   3   0  -4  587.42   12.64
   3   0   5  351.03    9.68
  -3   0  -5  347.91    9.13
   3   0  -5  358.07    8.26
  -3   0   5  344.50    8.01
  -3   0   5  341.60    9.11
   3   0  -5  358.25    8.83
  -3   0  -5  361.04    9.33
   3   0   5  349.67    8.92
   3   0  -5  350.08    8.18
   3   0   5  372.91   11.81
  -3   0  -5  368.99   11.35
   3   0  -5  355.41    8.25
   3   0   6  126.71    4.42
  -3   0  -6  128.69    4.31
   3   0  -6  128.38    4.53
   3   0  -6  126.78    3.29
  -3   0  -6  121.26    6.42
   3   0   6  123.28    4.08
   3   0  -6  120.96    3.80
   3   0   6  128.29    4.45
  -3   0  -6  124.64    4.14
   3   0  -6  121.74    3.81
   3   0  -7  218.52    6.49
   3   0   7  218.07    5.36
  -3   0  -7  224.98    6.26
   3   0  -7  222.93    5.29
   3   0  -7  228.55    5.44
  -3   0  -7  232.35    6.66
   3   0   7  227.95    8.00
   3   0  -7  217.56    5.11
   3   0  -7  224.44    6.14
   3   0   7  230.98    6.67
  -3   0  -7  220.16    6.22
   3   0  -7  216.60    5.96
   3   0  -8   93.47    3.92
   3   0   8   87.22    3.70
  -3   0  -8   88.54    2.64
   3   0  -8   89.02    4.05
  -3   0  -8   92.29    3.90
   3   0   8   89.59    5.31
   3   0  -8   87.82    3.90
   3   0   8   92.97    5.77
   3   0  -8   90.23    3.68
  -3   0  -8   87.53    3.72
   3   0  -9   36.11    1.99
   3   0   9   31.94    2.71
  -3   0  -9   33.88    2.58
   3   0  -9   35.59    2.79
   3   0  -9   36.27    3.14
  -3   0  -9   32.20    4.79
   3   0   9   33.80    2.83
   3   0  -9   33.44    3.23
   3   0   9   38.22    3.11
   3   0  -9   32.43    2.89
  -3   0  -9   34.91    2.98
   3   0 -10  150.67    5.61
   3   0  10  139.51    4.99
  -3   0 -10  147.24    4.85
   3   0 -10  146.02    5.17
   3   0 -10  143.01    5.89
  -3   0 -10  143.03    7.90
   3   0  10  142.25    5.12
   3   0 -10  140.42    5.97
   3   0  10  145.36    8.23
   3   0 -10  139.83    5.51
  -3   0 -10  147.02    5.42
   3   0 -11    8.45    2.71
   3   0  11    9.76    2.40
  -3   0 -11   12.14    2.31
   3   0 -11   10.31    2.51
   3   0 -11    9.08    3.21
  -3   0 -11   10.16    4.77
   3   0  11   10.70    4.22
   3   0 -11    8.65    3.31
   3   0  11    8.19    3.08
   3   0 -11    7.89    1.88
  -3   0 -11    9.70    2.87
   3   0 -12    2.31    1.72
   3   0  12    3.25    2.40
  -3   0 -12    2.42    2.26
   3   0 -12    8.30    2.60
   3   0 -12    3.81    2.07
  -3   0 -12    1.82    3.02
   3   0 -12    5.34    2.15
   3   0  12    2.85    2.67
   3   0  12    4.14    4.73
   3   0 -12    6.11    3.19
  -3   0 -12    2.17    2.85
   3   0 -13   31.19    3.47
   3   0  13   31.04    2.11
  -3   0 -13   32.84    2.95
   3   0 -13   29.02    3.38
   3   0 -13   33.20    2.87
  -3   0 -13   31.53    3.92
   3   0 -13   30.60    2.98
   3   0  13   30.89    5.37
   3   0  13   32.23    3.93
   3   0 -13   28.32    2.75
  -3   0 -13   30.14    5.95
   3   0  14    6.01    2.74
   3   0 -14   13.12    3.08
  -3   0 -14    9.96    1.72
   3   0 -14    8.54    2.01
   3   0 -14   10.31    2.56
  -3   0 -14    7.66    3.53
   3   0 -14   15.15    4.28
   3   0  14    6.72    3.07
   3   0  14    6.37    5.98
   3   0 -14   10.38    4.09
  -3   0 -14   14.27    5.44
   3   0  15    3.07    2.72
   3   0 -15    0.72    2.83
  -3   0 -15   -0.46    2.44
   3   0 -15    2.53    2.85
   3   0 -15    0.22    3.98
  -3   0 -15   -0.26    3.48
   3   0 -15    0.00    2.49
   3   0  15    0.31    3.01
   3   0  15    0.51    3.55
   3   0 -15    0.39    3.96
  -3   0 -15    3.89    3.25
   3   0  16   13.16    3.15
   3   0 -16   11.74    2.18
  -3   0 -16   15.49    1.99
   3   0 -16   11.79    2.14
   3   0 -16   14.16    4.94
  -3   0 -16   12.85    6.60
   3   0 -16   16.04    5.34
   3   0  16   12.61    5.76
   3   0  16   14.70    6.45
   3   0 -16   14.68    3.06
  -3   0 -16   19.56    4.05
   3   0  17    3.07    3.32
   3   0 -17    4.18    3.31
  -3   0 -17    2.94    2.83
   3   0 -17    1.55    3.25
   3   0 -17    3.84    4.79
  -3   0 -17   10.90    6.39
   3   0 -17    1.15    5.20
   3   0  17    4.36    3.27
   3   0  17    3.02    3.99
   3   0 -17    2.06    4.81
  -3   0 -17    1.42    6.47
   3   0 -18   66.77    5.16
  -3   0 -18   74.47    6.45
   3   0 -18   67.10    5.53
   3   0  18   64.09    8.00
   3   0 -18   60.72    5.04
  -3   0 -18   69.08    5.85
   3   0 -19   21.09    4.13
  -3   0 -19   24.21    5.16
   3   0 -19   18.98    7.10
   3   0  19   22.21    4.71
   3   0 -19   26.79    6.44
  -3   0 -19   26.19    5.33
   3   0 -19   23.57    6.31
   3   1   0  373.85   10.50
  -3  -1   0  343.91    7.90
   3  -1   0  353.55    8.17
  -3   1   0  360.88    9.69
  -3  -1   0  359.47    8.10
   3   1   0  347.78    7.91
  -3   1   0  356.65    7.64
   3  -1   0  330.85    7.09
   3   1   0  344.67    6.87
  -3  -1   0  347.26    6.64
   3  -1   0  367.09    7.83
  -3   1   0  358.56    8.61
   3   1   1  255.17    6.20
  -3  -1   1  231.45    7.08
  -3   1  -1  247.07    5.61
  -3  -1   1  261.12    5.85
   3   1   1  255.66    7.47
   3  -1  -1  254.93    4.94
  -3   1  -1  267.77    6.40
   3   1   1  240.91    4.74
  -3   1  -1  249.99    6.66
  -3  -1   1  253.80    4.12
   3  -1  -1  261.49    6.65
  -3  -1  -1  237.53    7.31
   3   1  -1  250.75    6.01
   3  -1   1  261.83    7.62
  -3   1   1  235.81    5.61
   3   1  -1  237.74    5.45
  -3   1   1  249.36    4.94
  -3  -1  -1  254.94    6.02
   3  -1   1  253.03    5.85
   3   1  -1  240.58    4.18
  -3  -1  -1  237.32    4.59
   3  -1   1  255.11    7.22
  -3   1   1  266.82    6.43
   3   1   2   64.00    4.05
  -3  -1   2   61.99    3.41
  -3   1  -2   60.22    3.17
   3  -1  -2   67.75    4.03
  -3  -1   2   66.00    3.54
   3  -1  -2   63.96    1.71
   3   1   2   63.86    2.49
  -3   1  -2   64.18    3.16
   3   1   2   67.76    3.24
  -3   1  -2   63.70    2.26
   3  -1  -2   68.58    2.06
  -3  -1  -2   57.35    2.46
   3   1  -2   63.00    3.74
   3  -1   2   64.79    3.53
  -3   1   2   58.69    2.43
  -3   1   2   63.69    1.79
   3   1  -2   58.91    2.24
  -3  -1  -2   63.40    3.95
   3  -1   2   62.42    3.04
  -3  -1  -2   62.57    2.87
   3  -1   2   63.02    2.49
  -3   1   2   62.18    2.71
   3   1   3  373.07    8.96
  -3   1  -3  367.82    9.39
  -3  -1   3  361.39    8.10
  -3  -1   3  383.20   10.43
   3  -1  -3  367.05    6.96
   3   1   3  381.71    9.07
  -3   1  -3  371.89    8.70
   3   1   3  379.77   10.63
  -3   1  -3  373.20   10.44
   3  -1  -3  389.62    9.24
  -3  -1  -3  377.66    8.82
   3  -1   3  360.06    9.82
   3   1  -3  382.55   10.34
  -3   1   3  381.47   10.53
  -3   1   3  381.30    7.46
   3   1  -3  383.54   10.32
  -3  -1  -3  392.67    9.62
   3  -1   3  389.42   10.08
  -3  -1  -3  376.41    8.50
   3  -1   3  379.15    9.40
   3   1  -3  394.77    6.56
  -3   1   3  394.76    9.10
   3   1   4  587.99   16.50
  -3   1  -4  565.02   12.83
  -3  -1   4  552.75   13.13
   3  -1  -4  593.21   16.53
  -3  -1   4  581.32   15.86
   3  -1  -4  560.25   12.08
   3   1   4  574.00   14.40
  -3   1  -4  559.96   13.85
   3   1   4  572.77   14.25
  -3   1  -4  559.48   13.92
   3  -1  -4  564.41   13.82
  -3  -1  -4  578.83   15.63
   3  -1   4  562.33   14.75
   3   1  -4  567.97   15.19
  -3   1   4  553.28   13.41
  -3   1   4  555.46   12.32
   3   1  -4  554.79   15.10
  -3  -1  -4  573.12   16.76
   3  -1   4  550.88   15.11
   3   1  -4  545.52   10.94
  -3  -1  -4  547.24   13.47
   3  -1   4  585.42   17.16
   3   1  -4  564.09   11.53
  -3   1   4  572.78   12.67
   3  -1  -5   28.92    3.03
   3   1   5   25.69    1.95
  -3   1  -5   27.68    1.40
  -3  -1   5   24.20    1.55
  -3  -1   5   24.54    3.00
   3  -1  -5   25.03    1.64
  -3   1  -5   19.36    3.72
   3  -1  -5   24.58    1.71
   3   1   5   18.83    3.63
  -3   1  -5   26.82    2.26
   3  -1   5   27.09    1.53
  -3  -1  -5   28.96    2.85
   3   1  -5   28.28    2.38
   3   1  -5   27.96    2.95
   3  -1   5   20.66    3.45
   3   1  -5   26.02    1.47
  -3  -1  -5   20.51    3.49
   3  -1   5   15.00    3.96
   3  -1  -6   21.86    1.77
   3   1   6   23.75    2.86
  -3   1  -6   22.98    1.96
   3  -1  -6   21.82    2.88
  -3  -1   6   19.85    1.42
  -3  -1   6   23.33    2.93
   3  -1  -6   22.74    1.84
  -3   1  -6   15.81    3.62
   3   1   6   16.55    3.67
   3  -1  -6   18.94    1.86
   3   1   6   20.24    2.39
  -3   1  -6   18.80    3.52
   3  -1  -6   19.85    1.44
   3  -1   6   19.21    1.34
  -3  -1  -6   17.57    1.70
   3   1  -6   20.63    2.08
   3   1  -6   18.61    1.82
  -3  -1  -6   11.81    3.82
   3  -1   6   17.16    2.24
   3   1  -6   18.67    1.68
   3  -1   6   18.31    3.89
  -3  -1  -6   14.64    3.52
   3  -1  -7  246.51    6.26
   3   1   7  243.02    7.63
  -3   1  -7  245.28    6.06
   3  -1  -7  241.15    7.53
  -3  -1   7  237.50    5.39
  -3  -1   7  229.31    6.22
   3  -1  -7  255.59    6.41
  -3   1  -7  239.15    6.72
   3   1   7  238.68    6.46
   3  -1  -7  236.84    5.14
   3  -1  -7  235.89    6.86
   3   1   7  246.01    7.10
  -3   1  -7  240.11    6.72
   3  -1  -7  233.86    5.49
   3  -1   7  241.89    6.37
  -3  -1  -7  255.32    7.39
   3   1  -7  245.36    5.42
   3   1  -7  257.18    6.56
  -3  -1  -7  249.50    7.00
   3  -1   7  246.74    8.29
   3  -1   7  257.10    9.54
   3   1  -7  248.66    5.22
  -3  -1  -7  237.46    6.73
   3  -1  -8   70.08    2.70
   3   1   8   66.57    2.60
  -3   1  -8   71.22    2.77
   3  -1  -8   67.55    2.57
   3  -1  -8   72.63    2.28
  -3   1  -8   67.33    3.37
   3   1   8   67.83    3.31
   3  -1  -8   68.03    2.13
   3   1   8   74.60    5.35
   3  -1  -8   66.96    3.51
  -3   1  -8   70.36    3.33
   3  -1  -8   67.80    2.49
   3   1  -8   69.92    2.31
   3  -1   8   67.29    2.90
  -3  -1  -8   69.49    3.57
   3   1  -8   63.23    2.91
   3   1  -8   67.92    4.06
  -3  -1  -8   71.23    5.11
   3  -1   8   70.68    4.58
   3   1  -8   67.85    4.03
   3  -1   8   71.20    5.46
   3   1  -8   72.59    3.00
  -3  -1  -8   70.11    3.40
   3  -1  -9   74.61    4.16
   3   1   9   74.84    2.80
  -3   1  -9   72.15    2.87
   3  -1  -9   74.57    2.79
   3  -1  -9   74.95    3.50
  -3   1  -9   72.40    3.70
   3   1   9   69.82    5.34
   3  -1  -9   71.03    2.51
   3   1   9   74.94    3.82
   3  -1  -9   71.66    2.86
  -3   1  -9   71.19    3.72
   3  -1  -9   76.91    3.92
   3   1  -9   73.04    3.41
   3  -1   9   75.09    3.01
  -3  -1  -9   69.75    3.71
   3   1  -9   66.59    3.03
   3   1  -9   69.56    3.11
  -3  -1  -9   72.98    5.54
   3  -1   9   72.47    3.50
   3   1  -9   68.16    4.49
   3  -1   9   70.96    3.85
  -3  -1  -9   74.05    3.85
   3   1  -9   74.38    3.34
   3  -1 -10   87.22    4.36
   3   1  10   83.70    4.39
  -3   1 -10   83.71    3.21
   3  -1 -10   84.04    3.08
   3  -1 -10   88.38    4.13
  -3   1 -10   85.37    4.26
   3  -1 -10   83.86    4.09
   3   1  10   80.16    5.86
   3   1  10   82.25    4.49
   3  -1 -10   82.09    3.30
  -3   1 -10   86.01    4.22
   3  -1 -10   83.85    3.29
   3   1 -10   86.87    3.86
   3  -1  10   86.09    2.57
  -3  -1 -10   86.72    4.18
   3   1 -10   85.28    3.43
   3   1 -10   86.88    5.06
  -3  -1 -10   79.46    4.11
   3  -1  10   87.36    5.97
   3   1 -10   85.33    5.16
   3  -1  10   82.27    4.39
   3   1 -10   84.84    2.86
  -3  -1 -10   81.07    4.23
   3  -1 -11   64.22    4.31
   3   1  11   57.78    3.96
  -3   1 -11   56.49    2.82
   3  -1 -11   56.22    3.93
   3  -1 -11   58.59    3.93
  -3   1 -11   59.86    6.18
   3  -1 -11   53.48    4.07
   3   1  11   56.31    3.73
   3   1  11   60.50    6.60
   3  -1 -11   57.96    4.56
  -3   1 -11   61.03    3.98
   3  -1 -11   57.16    3.05
   3   1 -11   58.84    2.40
   3  -1  11   60.64    3.09
   3   1 -11   62.78    3.25
   3   1 -11   63.95    3.38
  -3  -1 -11   55.92    3.97
   3   1 -11   62.74    5.03
   3  -1  11   61.36    3.81
   3  -1  11   63.64    6.37
   3   1 -11   61.45    3.89
  -3  -1 -11   64.95    6.17
   3  -1 -12   56.70    4.39
   3   1  12   58.21    4.07
  -3   1 -12   54.97    2.84
   3  -1 -12   57.03    4.20
   3  -1 -12   55.43    4.31
  -3   1 -12   62.36    6.44
   3  -1 -12   51.65    2.95
   3   1  12   53.27    3.84
   3   1  12   59.75    4.44
   3  -1 -12   55.07    4.86
  -3   1 -12   53.08    4.15
   3  -1 -12   58.28    3.20
   3   1 -12   56.40    3.53
   3  -1  12   57.52    3.03
  -3  -1 -12   58.61    3.99
   3   1 -12   54.91    3.22
   3   1 -12   59.22    3.45
  -3  -1 -12   56.02    4.22
   3   1 -12   59.19    5.29
   3  -1  12   58.94    6.04
   3  -1  12   58.57    4.21
  -3  -1 -12   53.59    4.38
   3   1 -12   58.40    2.87
   3  -1 -13    6.94    3.18
   3   1  13    2.48    1.91
  -3   1 -13    6.78    1.98
   3  -1 -13    2.54    3.05
   3  -1 -13    3.08    3.27
  -3   1 -13   -0.11    5.17
   3  -1 -13    5.09    3.40
   3   1  13    3.64    4.73
   3   1  13   12.06    5.20
   3  -1 -13    3.60    3.79
  -3   1 -13    3.70    2.94
   3  -1 -13    5.73    2.24
   3   1 -13    5.41    1.53
   3  -1  13    9.04    2.08
  -3  -1 -13    6.46    2.88
   3   1 -13    2.69    2.20
   3   1 -13    6.12    2.51
  -3  -1 -13    2.96    3.05
   3   1 -13    6.96    4.14
   3  -1  13    3.38    2.86
   3  -1  13    6.25    5.35
   3   1 -13    8.25    3.28
  -3  -1 -13    5.00    3.12
   3   1  14   29.79    2.59
   3  -1 -14   26.94    3.96
  -3   1 -14   30.07    1.76
   3  -1 -14   26.99    2.55
   3  -1 -14   32.13    4.34
  -3   1 -14   30.02    4.12
   3  -1 -14   30.66    3.13
   3   1  14   29.53    3.56
   3   1  14   33.17    4.32
   3  -1 -14   29.82    3.28
  -3   1 -14   24.15    3.89
   3  -1 -14   26.90    3.10
   3  -1  14   33.23    2.88
   3   1 -14   29.25    3.16
  -3  -1 -14   35.04    2.38
   3   1 -14   28.28    3.03
   3   1 -14   33.90    3.41
  -3  -1 -14   31.74    3.98
   3   1 -14   27.61    3.31
   3  -1  14   35.00    5.82
   3  -1  14   30.76    4.26
  -3  -1 -14   30.04    6.42
   3   1 -14   31.41    4.38
   3   1  15   15.24    2.30
   3  -1 -15   16.04    3.78
  -3   1 -15   11.43    2.43
   3  -1 -15   16.59    3.78
   3  -1 -15   14.03    4.07
  -3   1 -15   19.54    3.90
   3  -1 -15   15.03    4.64
   3   1  15   11.37    3.43
   3   1  15   10.49    4.18
   3  -1 -15   14.03    4.86
  -3   1 -15   14.99    3.76
   3  -1 -15   13.13    2.83
   3  -1  15   16.71    2.56
   3   1 -15   10.58    1.82
  -3  -1 -15   15.26    3.43
   3   1 -15   15.60    2.77
   3   1 -15   15.05    2.98
  -3  -1 -15   17.46    6.13
   3   1 -15   13.39    3.16
   3  -1  15   11.84    3.47
   3  -1  15   16.67    3.98
  -3  -1 -15   15.15    6.19
   3   1 -15   17.94    2.65
   3   1  16   10.97    3.98
   3  -1 -16   12.86    3.79
  -3   1 -16   12.29    1.52
   3  -1 -16   11.59    2.45
   3  -1 -16   11.66    2.83
  -3   1 -16   15.42    6.15
   3  -1 -16   10.42    3.15
   3   1  16   12.32    5.82
   3  -1 -16   20.05    5.21
  -3   1 -16   12.18    6.31
   3  -1 -16   13.90    3.20
   3  -1  16   13.12    2.74
   3   1 -16   10.41    2.94
  -3  -1 -16   12.27    2.17
   3   1 -16   12.19    2.92
   3   1 -16   16.59    3.19
  -3  -1 -16   17.43    6.35
   3   1 -16   13.50    5.23
   3  -1  16    9.03    3.61
   3  -1  16   14.31    6.32
  -3  -1 -16   15.68    4.05
   3   1 -16   15.88    4.59
   3   1  17   13.96    3.87
   3  -1 -17   13.73    3.86
   3  -1 -17    8.77    4.24
   3  -1 -17   14.54    2.97
  -3   1 -17   21.91    6.67
   3  -1 -17    9.04    5.14
   3   1  17   13.24    3.71
   3  -1 -17   12.77    3.47
  -3   1 -17   15.77    6.63
   3  -1 -17   13.80    3.44
  -3  -1 -17   13.95    3.84
   3   1 -17    6.60    5.41
  -3  -1 -17    6.39    6.75
   3   1 -17    8.10    3.62
   3  -1  17    5.60    3.60
   3  -1  17   13.38    4.31
  -3  -1 -17   10.95    6.60
   3   1 -17   10.67    3.14
   3   1  18   15.53    4.67
   3  -1 -18   14.48    4.56
   3  -1 -18    8.43    2.85
   3  -1 -18   11.14    5.18
  -3   1 -18    8.22    4.53
   3  -1 -18   13.04    3.52
   3   1  18   14.35    6.42
   3  -1 -18   10.98    6.04
  -3   1 -18   19.45    4.51
   3  -1 -18   13.51    5.94
  -3  -1 -18   11.89    2.56
   3   1 -18   15.50    6.05
  -3  -1 -18   14.87    4.49
   3   1 -18   12.98    6.60
   3  -1  18   14.23    3.76
   3  -1  18   12.03    7.44
  -3  -1 -18   13.83    7.06
   3   1 -18    8.55    5.40
   3  -1 -19    5.42    3.50
  -3   1 -19    5.44    4.77
   3  -1 -19    6.42    5.80
   3   1  19    5.20    4.05
   3  -1 -19    6.63    3.77
  -3   1 -19    9.22    4.54
   3  -1 -19    6.94    5.95
   3   1 -19    7.16    6.00
  -3  -1 -19    6.44    4.42
   3   1 -19    5.91    6.75
   3  -1  19    8.87    5.08
  -3  -1 -19    5.04    4.42
   3   1 -19    6.85    3.61
   3   2   0   25.85    2.01
  -3  -2   0   24.83    1.87
   3  -2   0   24.60    1.93
  -3   2   0   23.30    1.73
  -3  -2   0   26.27    3.42
   3   2   0   17.01    3.54
  -3   2   0   23.11    1.36
   3  -2   0   22.10    1.26
  -3  -2   0   24.40    1.28
   3  -2   0   25.07    3.14
  -3   2   0   26.39    2.79
   3   2   1  340.66    8.36
  -3  -2   1  330.30    9.19
   3  -2  -1  349.45    8.39
  -3   2  -1  328.05    7.41
  -3  -2   1  347.53    8.37
   3   2   1  362.88   10.66
  -3   2  -1  346.20    7.67
  -3  -2   1  339.93    5.91
  -3   2  -1  332.80    7.84
   3  -2  -1  370.37    8.66
  -3  -2   1  347.12    5.72
   3   2  -1  342.42    9.74
  -3  -2  -1  330.36    7.89
   3  -2   1  361.13    9.84
  -3   2   1  331.24    7.81
   3   2  -1  342.37    8.37
  -3  -2  -1  331.71    8.27
  -3   2   1  332.48    5.88
   3  -2   1  338.84    7.32
  -3  -2  -1  332.03    6.56
   3  -2   1  348.53    8.46
  -3   2   1  364.93    9.73
   3   2   2   14.78    1.95
  -3  -2   2   15.06    1.51
  -3   2  -2   14.34    2.30
   3  -2  -2   18.50    1.96
  -3  -2   2   16.91    2.96
   3   2   2   16.74    1.98
  -3   2  -2   16.77    2.03
  -3   2  -2   16.21    1.71
   3  -2  -2   21.12    2.72
  -3  -2  -2   14.56    2.92
   3   2  -2   12.29    2.55
   3  -2   2   14.94    1.46
  -3   2   2   14.10    1.76
   3   2  -2   18.75    2.98
  -3  -2  -2   14.45    2.06
   3  -2   2   14.01    1.20
  -3  -2  -2   15.08    2.03
   3  -2   2   15.16    1.87
  -3   2   2   12.64    2.60
   3  -2  -3   38.02    3.62
   3   2   3   43.07    3.65
  -3  -2   3   41.70    1.79
  -3   2  -3   40.58    2.46
   3  -2  -3   40.83    2.42
  -3  -2   3   40.99    2.42
   3   2   3   39.91    2.35
  -3   2  -3   39.81    1.89
   3   2   3   41.56    2.08
  -3   2  -3   38.63    2.20
   3  -2  -3   43.63    2.00
  -3  -2  -3   41.51    2.31
   3   2  -3   42.07    2.89
   3  -2   3   41.89    1.77
   3   2  -3   46.49    3.45
  -3  -2  -3   41.01    2.47
   3  -2   3   40.90    2.71
  -3  -2  -3   43.19    2.91
   3  -2   3   42.54    2.48
  -3   2   3   45.52    2.98
   3  -2  -4   37.39    3.62
   3   2   4   39.74    3.68
  -3  -2   4   36.95    1.68
  -3   2  -4   38.18    2.33
   3  -2  -4   45.96    3.77
  -3  -2   4   47.50    3.89
  -3   2  -4   46.12    3.72
   3  -2  -4   40.09    1.30
   3   2   4   42.43    3.83
  -3   2  -4   39.27    2.53
   3  -2  -4   41.78    3.29
  -3  -2  -4   37.68    2.28
   3   2  -4   36.19    2.65
   3  -2   4   36.34    2.45
   3   2  -4   47.35    3.83
  -3  -2  -4   44.57    3.56
   3  -2   4   42.56    2.75
   3   2  -4   43.01    1.17
  -3   2   4   45.60    2.09
   3  -2  -5  442.81   13.08
   3   2   5  429.35   10.92
  -3  -2   5  421.15    9.42
  -3   2  -5  427.50   10.17
   3  -2  -5  432.29   10.88
  -3  -2   5  437.56   13.22
   3  -2  -5  443.83    8.70
   3   2   5  429.23   13.39
  -3   2  -5  441.70   13.02
   3  -2  -5  441.44    8.80
   3   2   5  443.02   13.48
  -3  -2   5  431.56    8.65
  -3   2  -5  411.59   10.61
   3  -2  -5  418.20   10.36
  -3  -2  -5  438.91   12.53
   3  -2   5  417.00   10.42
   3   2  -5  418.86   10.83
   3   2  -5  451.13   11.45
  -3  -2  -5  438.37   14.24
   3  -2   5  418.69   10.36
  -3  -2  -5  427.07   10.91
   3  -2   5  424.09   11.47
   3   2  -5  430.54    8.36
  -3   2   5  398.28   11.38
   3  -2  -6  157.09    6.04
   3   2   6  153.18    4.46
  -3  -2   6  150.85    4.31
   3  -2  -6  151.56    4.58
  -3  -2   6  149.16    4.61
   3  -2  -6  156.90    3.55
   3   2   6  137.04    4.73
  -3   2  -6  149.76    6.56
   3  -2  -6  148.42    3.50
   3   2   6  151.98    6.80
  -3  -2   6  151.47    3.60
  -3   2  -6  144.49    4.65
   3  -2  -6  146.39    5.45
  -3  -2  -6  153.20    5.76
   3  -2   6  147.28    4.08
   3   2  -6  150.65    4.35
   3   2  -6  158.42    4.67
  -3  -2  -6  147.98    5.11
   3  -2   6  149.84    6.03
  -3  -2  -6  154.63    6.37
   3  -2   6  149.18    7.02
   3   2  -6  149.75    3.31
   3  -2  -7  112.18    5.34
   3   2   7  111.52    3.65
  -3   2  -7  104.13    3.00
   3  -2  -7  124.52    5.18
  -3  -2   7  107.48    3.33
  -3  -2   7  113.15    4.03
   3  -2  -7  120.27    3.34
   3   2   7  107.55    3.89
  -3   2  -7  115.80    5.72
   3  -2  -7  111.14    3.10
   3   2   7  116.08    6.03
  -3  -2   7  111.02    3.31
  -3   2  -7  109.60    5.59
   3  -2  -7  111.74    4.51
  -3  -2  -7  109.78    3.55
   3  -2   7  110.05    3.30
   3   2  -7  111.67    2.65
   3   2  -7  112.25    3.81
  -3  -2  -7  114.23    4.14
   3  -2   7  106.57    3.75
  -3  -2  -7  114.82    5.80
   3  -2   7  114.19    6.33
   3   2  -7  110.68    2.40
   3  -2  -8  123.42    5.67
   3   2   8  123.25    4.02
  -3   2  -8  118.24    3.14
   3  -2  -8  125.11    5.48
  -3  -2   8  116.29    3.53
  -3  -2   8  118.99    4.22
   3  -2  -8  123.47    3.76
   3   2   8  110.15    4.34
   3  -2  -8  114.87    3.52
  -3  -2   8  122.24    3.78
   3   2   8  118.42    6.62
  -3   2  -8  112.48    4.31
   3  -2  -8  110.92    4.99
   3  -2   8  115.74    3.33
  -3  -2  -8  117.03    3.70
   3   2  -8  107.90    3.39
   3   2  -8  122.44    5.78
  -3  -2  -8  117.03    6.22
   3  -2   8  112.19    4.11
  -3  -2  -8  117.73    4.55
   3  -2   8  113.27    6.66
   3   2  -8  119.22    3.51
   3  -2  -9    1.69    2.90
   3   2   9    5.06    1.74
  -3   2  -9    3.44    1.28
   3  -2  -9    0.48    2.86
   3  -2  -9    4.60    1.95
  -3   2  -9    5.09    3.81
   3   2   9    2.68    2.24
   3  -2  -9    4.54    1.13
   3   2   9    4.03    2.35
  -3  -2   9    2.45    1.23
   3  -2  -9    5.63    1.84
  -3   2  -9    4.05    3.55
   3  -2  -9    1.83    1.72
   3   2  -9    4.66    1.72
   3  -2   9    2.55    0.89
  -3  -2  -9    5.52    1.67
   3   2  -9    4.37    0.99
   3   2  -9    0.53    2.00
  -3  -2  -9    3.17    2.28
   3  -2   9    4.10    3.47
   3   2  -9    3.23    3.21
  -3  -2  -9    7.48    3.71
   3  -2   9    6.66    3.99
   3   2  -9    5.22    1.84
   3  -2 -10   -0.72    3.13
   3   2  10    0.43    1.78
  -3   2 -10    1.31    1.21
   3  -2 -10    4.33    2.83
   3  -2 -10    1.07    2.10
  -3   2 -10    0.31    2.43
   3  -2 -10    0.31    2.01
   3   2  10    1.49    2.23
   3   2  10    0.63    2.58
   3  -2 -10    1.28    1.91
   3  -2 -10    0.95    2.97
   3   2 -10    0.75    1.77
   3  -2  10    1.10    1.38
  -3  -2 -10    0.36    1.71
   3   2 -10    1.82    1.61
   3   2 -10    1.62    3.37
  -3  -2 -10    1.31    2.33
   3  -2  10    2.56    2.24
   3   2 -10   -0.83    3.22
   3  -2  10   -4.82    2.62
  -3  -2 -10    0.96    2.43
   3   2 -10   -1.94    2.01
   3  -2 -11   -0.45    2.10
   3   2  11    2.00    1.89
  -3   2 -11    0.79    1.23
   3  -2 -11    3.47    2.92
   3  -2 -11    5.45    2.45
  -3   2 -11   -2.91    2.79
   3  -2 -11    2.86    1.53
   3   2  11   -0.39    2.48
   3  -2 -11    2.26    2.17
  -3   2 -11    1.20    4.22
   3  -2 -11   -0.22    3.38
   3   2 -11    0.52    1.87
   3  -2  11    0.85    1.48
  -3  -2 -11    0.50    1.83
   3   2 -11    2.76    1.70
   3   2 -11    2.30    2.20
  -3  -2 -11    1.70    4.12
   3  -2  11    3.09    4.05
   3   2 -11    3.29    3.69
   3  -2  11    5.02    2.87
  -3  -2 -11    2.92    2.76
   3   2 -11    1.16    2.50
   3  -2 -12   78.72    3.89
   3   2  12   73.98    3.55
  -3   2 -12   75.28    2.61
   3  -2 -12   75.14    3.42
   3  -2 -12   79.69    4.58
   3  -2 -12   76.05    4.73
  -3   2 -12   76.52    7.41
   3   2  12   78.78    4.43
   3  -2 -12   73.10    4.01
  -3   2 -12   69.60    6.94
   3  -2 -12   76.35    3.97
   3   2 -12   71.37    3.32
   3  -2  12   76.02    2.84
  -3  -2 -12   79.50    4.90
   3   2 -12   72.77    3.13
   3   2 -12   77.13    4.16
  -3  -2 -12   75.33    6.89
   3   2 -12   75.29    6.22
   3  -2  12   73.65    4.42
   3  -2  12   73.29    4.87
  -3  -2 -12   78.35    7.56
   3   2 -12   86.85    4.66
   3   2  13   77.90    3.70
   3  -2 -13   78.96    3.95
  -3   2 -13   72.79    2.62
   3  -2 -13   83.84    5.23
   3  -2 -13   85.49    4.88
   3  -2 -13   72.83    5.04
  -3   2 -13   81.60    7.74
   3   2  13   71.94    6.74
   3  -2 -13   75.32    6.32
  -3   2 -13   76.28    7.12
   3  -2 -13   74.50    4.23
   3   2 -13   73.47    3.60
   3  -2  13   76.95    3.01
  -3  -2 -13   81.30    5.10
   3   2 -13   71.10    2.50
   3   2 -13   80.44    4.48
  -3  -2 -13   82.16    7.24
   3   2 -13   81.26    4.73
   3  -2  13   75.87    4.54
   3  -2  13   75.19    7.71
  -3  -2 -13   72.69    5.09
   3   2 -13   85.06    5.06
   3   2  14    2.55    2.20
   3  -2 -14    4.97    2.25
  -3   2 -14    0.10    1.33
   3  -2 -14    3.03    3.33
   3  -2 -14    4.03    3.13
   3  -2 -14   -1.21    2.14
  -3   2 -14   -0.68    3.35
   3   2  14    1.59    2.79
   3  -2 -14    4.95    4.24
  -3   2 -14    4.04    4.96
   3  -2 -14    4.55    2.40
   3  -2  14    2.49    1.45
   3   2 -14    1.71    1.91
  -3  -2 -14    0.26    3.22
   3   2 -14    1.64    1.82
   3   2 -14    1.93    2.67
  -3  -2 -14   -0.20    4.96
   3   2 -14    1.18    2.77
   3  -2  14    0.83    4.83
   3  -2  14    3.92    3.33
  -3  -2 -14    2.61    3.41
   3   2 -14   -0.52    2.08
   3   2  15   42.19    3.28
   3  -2 -15   37.62    3.32
   3  -2 -15   37.09    3.16
   3  -2 -15   38.95    2.98
   3  -2 -15   33.76    4.89
  -3   2 -15   40.30    4.77
   3   2  15   40.60    4.05
   3  -2 -15   34.78    3.74
   3  -2 -15   37.79    3.63
   3  -2  15   35.48    2.11
  -3  -2 -15   38.70    2.97
   3   2 -15   33.22    3.85
  -3  -2 -15   41.66    6.86
   3   2 -15   36.78    6.46
   3  -2  15   37.19    4.24
   3  -2  15   40.01    7.24
  -3  -2 -15   46.37    7.30
   3   2 -15   38.43    3.11
   3   2  16    1.35    2.61
   3  -2 -16    1.61    4.07
   3  -2 -16    3.59    3.90
   3  -2 -16    2.53    2.31
   3  -2 -16    1.97    2.51
  -3   2 -16    1.01    5.69
   3   2  16    6.18    5.24
   3  -2 -16    7.10    3.04
  -3   2 -16    3.33    5.66
   3  -2 -16   -2.90    2.85
   3   2 -16    0.86    3.01
  -3  -2 -16    1.04    5.69
   3   2 -16    6.93    5.31
   3  -2  16    1.14    6.12
  -3  -2 -16    3.72    3.62
   3   2 -16    0.57    3.91
   3   2  17   29.82    3.27
   3  -2 -17   25.83    5.18
   3  -2 -17   26.65    3.30
   3  -2 -17   28.09    5.20
   3  -2 -17   21.70    5.84
  -3   2 -17   27.15    4.73
   3   2  17   27.97    4.19
   3  -2 -17   19.63    6.63
  -3   2 -17   22.38    4.59
   3  -2 -17   30.33    4.09
  -3  -2 -17   24.31    3.00
   3   2 -17   24.85    4.02
  -3  -2 -17   22.97    4.61
   3   2 -17   22.74    4.37
   3  -2  17   30.28    4.60
  -3  -2 -17   21.76    7.44
   3   2 -17   28.49    5.08
   3   2  18   49.48    4.27
   3  -2 -18   40.75    6.79
   3  -2 -18   47.83    6.59
  -3   2 -18   42.20    5.56
   3  -2 -18   47.87    6.40
   3  -2 -18   53.74    7.28
  -3   2 -18   46.72    5.79
   3   2  18   55.29    5.16
   3  -2 -18   47.78    5.17
  -3   2 -18   51.59    5.69
   3  -2 -18   49.82    7.92
  -3  -2 -18   51.88    6.06
   3   2 -18   47.81    5.11
  -3  -2 -18   49.63    5.68
   3   2 -18   55.35    8.20
   3  -2  18   62.45    9.21
  -3  -2 -18   44.82    8.94
   3   2 -18   57.21    4.46
   3  -3   0   58.56    2.42
   3   3   0   60.54    2.63
  -3  -3   0   62.59    2.52
   3  -3   0   59.43    3.92
  -3   3   0   57.75    1.74
  -3  -3   0   56.04    2.76
   3   3   0   55.10    4.14
  -3   3   0   54.99    1.70
   3  -3   0   61.08    4.26
  -3   3   0   58.28    2.67
  -3  -3   0   54.97    2.04
   3  -3  -1  149.28    4.22
   3   3   1  152.68    5.95
  -3  -3   1  151.68    4.06
   3  -3  -1  159.45    6.14
  -3   3  -1  150.10    3.81
  -3  -3   1  145.69    4.57
   3   3   1  159.80    6.53
  -3   3  -1  146.88    3.03
   3  -3  -1  155.09    6.39
  -3   3  -1  147.17    4.39
  -3  -3   1  147.70    3.20
   3   3  -1  153.72    4.17
  -3  -3  -1  147.97    4.20
   3  -3   1  153.31    4.10
  -3   3   1  146.99    2.46
   3   3  -1  152.00    6.46
  -3  -3  -1  147.08    4.76
  -3  -3  -1  146.76    4.28
   3  -3   1  154.00    6.49
  -3   3   1  148.47    6.14
  -3  -3  -1  147.65    4.09
   3  -3  -2  321.92    8.09
   3   3   2  325.16   10.41
  -3  -3   2  313.81    8.75
   3  -3  -2  330.04    8.26
  -3   3  -2  328.17    8.71
  -3  -3   2  325.48    8.55
  -3   3  -2  324.10    8.31
  -3   3  -2  328.21    8.37
  -3  -3   2  341.52    6.75
   3  -3  -2  326.10    8.55
   3   3  -2  321.24    7.60
  -3  -3  -2  331.61    8.22
   3  -3   2  322.50    9.16
   3   3  -2  345.01   11.63
  -3  -3  -2  338.63    9.26
   3  -3   2  325.31    7.90
  -3  -3  -2  323.58    8.68
   3  -3   2  356.03   11.42
  -3   3   2  347.05    8.88
   3   3  -2  311.21    5.72
   3  -3  -3  145.33    6.02
   3   3   3  135.19    6.05
  -3  -3   3  136.69    3.48
   3  -3  -3  145.92    6.26
  -3   3  -3  133.01    4.27
  -3  -3   3  141.79    4.56
   3   3   3  126.94    6.52
  -3   3  -3  139.42    4.89
  -3  -3   3  136.06    2.50
  -3   3  -3  118.56    5.91
   3  -3  -3  127.08    5.94
  -3  -3  -3  140.83    4.26
   3   3  -3  134.74    3.46
   3  -3   3  133.41    3.32
   3   3  -3  135.25    4.64
   3  -3   3  127.85    3.40
  -3  -3  -3  137.98    5.12
   3  -3   3  136.07    4.52
   3   3  -3  134.52    2.90
  -3   3   3  137.44    4.29
   3  -3  -4   48.71    4.02
   3   3   4   49.61    4.12
  -3  -3   4   47.14    1.79
  -3   3  -4   44.16    1.58
   3  -3  -4   45.54    2.76
  -3  -3   4   48.10    2.82
   3   3   4   40.11    2.78
  -3   3  -4   52.18    3.55
  -3  -3   4   41.49    1.63
  -3   3  -4   41.45    2.65
  -3  -3  -4   45.11    2.52
   3   3  -4   46.26    2.76
   3  -3   4   43.44    1.71
   3   3  -4   47.57    2.73
  -3  -3  -4   41.56    2.95
   3  -3   4   43.17    2.14
  -3  -3  -4   41.73    2.38
   3  -3   4   41.99    2.91
  -3   3   4   42.59    2.46
   3  -3  -5  267.83    7.32
   3   3   5  275.28    9.20
  -3  -3   5  260.83    6.70
  -3   3  -5  268.57    6.44
   3  -3  -5  277.70    9.54
   3  -3  -5  269.32    4.38
  -3  -3   5  271.81    7.71
   3  -3  -5  267.58    4.34
   3   3   5  268.52    7.36
  -3   3  -5  276.78    8.88
  -3  -3   5  261.47    5.92
  -3   3  -5  253.05    7.08
   3  -3  -5  258.06    7.29
  -3  -3  -5  286.48    9.18
   3   3  -5  273.53    7.04
   3  -3   5  292.84    6.94
   3   3  -5  280.05    7.59
   3  -3   5  262.86    6.55
  -3  -3  -5  264.22    6.99
   3  -3   5  261.49    9.92
   3   3  -5  286.87    5.54
  -3   3   5  276.90    7.22
   3  -3  -6   18.79    2.24
   3   3   6   16.24    2.13
  -3  -3   6   14.97    1.79
  -3   3  -6   16.03    1.52
   3  -3  -6   20.47    3.36
   3  -3  -6   17.69    1.06
  -3  -3   6   21.23    3.61
   3  -3  -6   15.84    0.92
   3   3   6   16.35    2.17
  -3   3  -6   20.51    3.30
  -3  -3   6   16.27    1.40
  -3   3  -6   18.55    2.21
   3  -3  -6   17.57    1.92
  -3  -3  -6   17.38    2.11
   3   3  -6   17.12    1.20
   3  -3   6   16.23    1.65
   3   3  -6   21.61    2.21
  -3  -3  -6   17.22    2.22
   3  -3   6   14.25    1.87
  -3  -3  -6   17.59    3.31
   3  -3   6   22.37    3.92
   3   3  -6   18.84    1.32
   3  -3  -7  116.90    4.15
   3   3   7  119.91    4.20
  -3  -3   7  113.71    2.71
  -3   3  -7  116.54    3.03
   3  -3  -7  128.38    5.89
   3  -3  -7  127.77    3.02
  -3  -3   7  123.45    4.56
   3   3   7  124.86    5.99
  -3   3  -7  125.05    4.30
  -3  -3   7  116.94    2.64
  -3   3  -7  120.03    5.96
   3  -3  -7  115.69    3.94
  -3  -3  -7  121.15    4.11
   3  -3   7  115.38    3.14
   3   3  -7  116.43    3.50
   3   3  -7  129.01    4.44
  -3  -3  -7  112.79    4.40
   3  -3   7  108.80    3.83
  -3  -3  -7  113.69    4.16
   3  -3   7  115.39    4.56
   3   3  -7  118.77    3.17
   3  -3  -8    7.66    3.46
   3   3   8    4.38    2.03
  -3   3  -8    4.07    0.72
  -3  -3   8    6.62    1.40
   3  -3  -8    6.49    3.28
  -3  -3   8    6.85    2.29
   3  -3  -8    5.59    0.94
   3  -3  -8    6.15    1.40
   3   3   8    5.26    2.17
  -3   3  -8    5.90    2.25
  -3  -3   8    5.59    1.75
  -3   3  -8    6.59    2.23
   3  -3  -8    5.61    1.87
  -3  -3  -8    5.22    1.96
   3  -3   8    5.99    1.26
   3   3  -8    7.51    1.44
   3   3  -8    1.61    3.45
  -3  -3  -8    4.43    3.67
   3  -3   8    4.72    2.04
  -3  -3  -8   12.26    3.70
   3  -3   8    3.05    2.43
   3   3  -8    6.66    1.60
   3  -3  -9  261.22   10.05
   3   3   9  243.27    7.17
  -3   3  -9  244.36    5.32
   3  -3  -9  250.86    9.26
   3  -3  -9  266.06    6.68
   3   3   9  238.41    7.52
  -3   3  -9  258.79   10.41
  -3  -3   9  242.61    6.87
  -3   3  -9  236.69    9.81
   3  -3  -9  229.81    8.89
   3  -3   9  240.59    5.58
  -3  -3  -9  251.16    7.30
   3   3  -9  248.80    6.09
   3   3  -9  247.45    7.68
  -3  -3  -9  231.29    7.65
   3  -3   9  240.24    9.33
  -3  -3  -9  239.33    7.69
   3  -3   9  241.92    8.27
   3   3  -9  252.43    5.73
   3  -3 -10  273.52    8.63
   3   3  10  267.70   10.01
  -3   3 -10  261.50    5.68
   3  -3 -10  246.93   10.01
   3  -3 -10  268.65    7.73
   3   3  10  252.77    8.40
  -3   3 -10  274.38   11.99
   3  -3 -10  255.88   10.53
  -3  -3  10  279.38    8.26
  -3   3 -10  262.29    8.77
   3  -3 -10  254.54    8.02
   3   3 -10  289.12    7.12
   3  -3  10  271.97    6.14
  -3  -3 -10  283.27    8.26
   3   3 -10  280.25    6.74
   3   3 -10  269.00   11.19
  -3  -3 -10  268.78   11.88
   3   3 -10  270.22   11.33
   3  -3  10  262.33   10.99
  -3  -3 -10  268.99   11.67
   3  -3  10  272.86    9.44
   3   3 -10  294.77    8.26
   3  -3 -11   33.64    3.14
   3   3  11   31.02    4.35
  -3   3 -11   25.71    1.66
   3  -3 -11   34.23    4.59
   3  -3 -11   33.84    2.01
   3  -3 -11   26.74    2.96
  -3   3 -11   29.67    3.64
   3   3  11   25.70    3.20
  -3  -3  11   30.60    2.13
   3  -3 -11   31.85    4.92
  -3   3 -11   27.08    3.39
   3  -3 -11   31.50    4.67
   3   3 -11   31.15    2.04
   3  -3  11   28.06    1.88
  -3  -3 -11   29.66    2.85
   3   3 -11   28.95    1.84
   3   3 -11   31.31    3.31
  -3  -3 -11   22.55    5.41
   3   3 -11   26.72    5.08
   3  -3  11   28.48    3.27
  -3  -3 -11   27.38    3.62
   3  -3  11   35.66    3.83
   3   3 -11   30.57    3.12
   3  -3 -12  108.72    7.12
   3   3  12  106.17    6.40
   3  -3 -12  106.49    4.61
   3  -3 -12  109.28    5.01
   3  -3 -12  107.30    5.01
  -3   3 -12   99.83    5.36
   3   3  12   97.43    7.42
  -3  -3  12  111.60    5.43
   3  -3 -12  103.99    7.15
  -3   3 -12  100.30    5.26
   3  -3 -12   94.30    6.80
   3   3 -12   95.32    3.40
   3  -3  12   99.55    2.39
  -3  -3 -12  107.51    6.39
   3   3 -12  100.78    3.23
   3   3 -12   97.55    5.08
  -3  -3 -12   96.69    5.08
   3   3 -12  105.60    7.61
   3  -3  12  104.90    5.21
   3  -3  12   96.00    8.10
  -3  -3 -12  106.32    5.77
   3   3 -12  106.80    3.73
   3   3  13   24.29    4.39
   3  -3 -13   24.27    4.91
   3  -3 -13   25.22    2.84
   3  -3 -13   20.50    3.37
   3  -3 -13   24.54    2.28
  -3   3 -13   15.52    6.17
   3   3  13   19.85    5.16
  -3  -3  13   22.88    2.47
   3  -3 -13   22.90    5.33
  -3   3 -13   19.15    3.51
   3  -3 -13   24.40    4.78
   3   3 -13   19.24    1.87
  -3  -3 -13   25.50    4.35
   3   3 -13   27.26    5.48
  -3  -3 -13   22.97    3.48
   3   3 -13   23.59    3.38
   3  -3  13   22.11    3.85
  -3  -3 -13   28.16    6.01
   3   3 -13   22.42    2.29
   3   3  14   26.85    3.05
   3  -3 -14   25.80    5.15
   3  -3 -14   24.40    4.80
   3  -3 -14   27.68    2.42
   3  -3 -14   28.38    4.05
  -3   3 -14   27.00    4.36
   3   3  14   23.43    5.74
   3  -3 -14   27.30    3.54
  -3   3 -14   23.61    3.95
   3  -3 -14   22.36    3.34
  -3  -3 -14   26.22    3.01
   3   3 -14   28.06    5.79
  -3  -3 -14   19.34    3.80
   3   3 -14   30.87    3.68
   3  -3  14   30.76    4.14
  -3  -3 -14   20.43    4.23
   3   3 -14   28.12    2.52
   3   3  15   21.17    3.15
   3  -3 -15   24.36    3.33
   3  -3 -15   22.95    2.95
  -3   3 -15   19.09    4.24
   3  -3 -15   22.62    2.66
   3  -3 -15   23.34    4.54
  -3   3 -15   19.13    4.21
   3   3  15   16.12    3.63
   3  -3 -15   19.51    3.58
  -3   3 -15   18.21    4.11
   3  -3 -15   17.27    3.42
  -3  -3 -15   24.42    2.94
   3   3 -15   22.42    5.92
  -3  -3 -15   19.33    3.90
   3   3 -15   21.53    6.09
   3  -3  15   18.59    6.32
  -3  -3 -15    8.62    7.03
   3   3 -15   23.09    2.63
   3   3  16    9.99    2.94
   3  -3 -16   12.27    3.09
   3  -3 -16   12.80    4.34
  -3   3 -16    8.55    3.84
   3  -3 -16   11.93    4.07
   3  -3 -16   12.82    4.44
  -3   3 -16    8.18    6.53
   3   3  16   10.36    3.56
   3  -3 -16   10.35    5.57
  -3   3 -16    4.58    4.07
   3  -3 -16    9.97    3.33
  -3  -3 -16   13.33    4.28
   3   3 -16   11.36    5.80
  -3  -3 -16    6.48    3.80
   3   3 -16    4.49    6.18
   3  -3  16   13.16    6.72
  -3  -3 -16   12.95    4.11
   3   3 -16   15.89    4.35
   3   3  17   26.87    5.67
   3  -3 -17   30.64    5.96
   3  -3 -17   25.99    5.59
  -3   3 -17   22.03    7.46
   3  -3 -17   28.22    3.24
   3  -3 -17   29.28    3.61
  -3   3 -17   26.80    4.90
   3   3  17   28.59    6.75
   3  -3 -17   32.30    6.72
  -3   3 -17   30.23    4.66
   3  -3 -17   26.90    4.14
  -3  -3 -17   26.07    3.51
   3   3 -17   40.43    7.22
  -3  -3 -17   27.42    4.66
   3   3 -17   27.56    4.75
   3  -3  17   31.03    5.10
  -3  -3 -17   25.57    7.85
   3   3 -17   37.03    5.45
   3   3  18   11.62    5.22
   3  -3 -18    3.10    5.18
   3  -3 -18    9.31    4.88
  -3   3 -18    1.38    4.28
   3  -3 -18   10.88    4.56
   3  -3 -18    5.07    5.06
  -3   3 -18    4.88    6.98
   3   3  18    2.66    3.73
   3  -3 -18    0.12    4.02
  -3   3 -18    6.58    4.26
   3  -3 -18   -2.22    5.76
  -3  -3 -18    5.38    4.57
   3   3 -18    0.71    4.05
  -3  -3 -18    5.05    4.32
   3   3 -18    8.09    4.25
   3  -3  18    7.29    7.16
  -3  -3 -18    7.69    4.37
   3   3 -18    8.55    4.83
   3  -4   0  390.24   11.57
   3   4   0  373.95    9.66
  -3  -4   0  400.86   11.78
   3  -4   0  387.10    9.75
  -3   4   0  392.77    8.41
  -3  -4   0  381.46   10.49
   3   4   0  414.67   11.06
  -3   4   0  395.63    8.47
   3  -4   0  408.40   11.28
  -3   4   0  397.22   12.85
  -3  -4   0  384.09    9.51
   3  -4  -1  379.31    9.69
   3   4   1  395.06   10.20
  -3  -4   1  405.55   11.39
   3  -4  -1  404.21   10.25
  -3   4  -1  382.18    8.94
  -3  -4   1  386.33   10.57
   3   4   1  423.65   11.67
  -3   4  -1  399.54    9.26
   3  -4  -1  397.32   10.82
  -3   4  -1  390.61   12.74
  -3  -4   1  388.21    9.21
   3  -4   1  378.21    9.25
   3   4  -1  399.21   11.57
  -3  -4  -1  382.61   11.55
   3  -4   1  394.02    9.77
  -3   4   1  404.11    7.88
  -3  -4  -1  369.14   13.20
  -3   4   1  377.04    7.25
   3  -4   1  403.85   13.97
  -3   4   1  397.48   10.55
  -3  -4  -1  373.15    8.57
   3   4  -1  392.67    8.90
   3  -4  -2   54.63    2.78
   3   4   2   59.63    4.41
  -3  -4   2   59.62    3.44
   3  -4  -2   56.21    4.44
  -3   4  -2   54.25    1.89
  -3  -4   2   59.00    4.73
   3   4   2   47.24    5.14
  -3   4  -2   51.94    1.93
  -3  -4   2   56.02    2.19
  -3   4  -2   49.43    2.98
   3  -4  -2   50.59    4.63
   3  -4   2   53.26    3.23
   3   4  -2   53.63    2.32
  -3  -4  -2   55.92    2.71
   3   4  -2   47.23    4.85
  -3  -4  -2   51.90    3.23
  -3   4   2   53.55    1.26
   3  -4   2   52.70    5.04
  -3   4   2   55.75    3.03
   3   4  -2   52.81    2.05
  -3  -4  -2   51.40    2.20
   3  -4  -3  413.56   12.87
   3   4   3  383.09   10.51
  -3  -4   3  395.67    9.22
   3  -4  -3  412.40   10.83
  -3   4  -3  398.46   10.76
  -3  -4   3  405.41   13.50
   3   4   3  406.86   10.90
  -3   4  -3  424.54   11.24
  -3  -4   3  400.62    8.82
  -3   4  -3  398.36   12.78
   3  -4  -3  384.74   10.68
   3  -4   3  377.90   10.05
   3   4  -3  389.68   10.72
  -3  -4  -3  395.09   10.41
   3  -4   3  409.65   11.08
   3   4  -3  405.63   11.03
  -3  -4  -3  384.32   11.04
  -3  -4  -3  393.64   11.67
   3  -4   3  408.49   11.45
   3   4  -3  408.01    8.78
  -3   4   3  405.72   10.90
  -3  -4  -3  388.25   11.17
   3  -4  -4  144.50    4.77
   3   4   4  139.97    4.68
  -3  -4   4  149.16    4.70
   3  -4  -4  150.00    4.86
  -3   4  -4  147.54    5.36
  -3  -4   4  148.99    5.11
   3   4   4  147.16    4.70
  -3   4  -4  158.94    5.59
  -3  -4   4  144.43    3.42
  -3   4  -4  141.18    4.52
   3  -4  -4  135.31    6.27
   3  -4   4  142.30    3.38
   3   4  -4  152.41    4.67
  -3  -4  -4  148.70    4.67
   3   4  -4  158.11    5.03
  -3  -4  -4  146.82    4.87
  -3  -4  -4  149.72    4.41
   3  -4   4  156.60    7.24
   3   4  -4  157.95    3.57
  -3   4   4  153.91    4.70
  -3  -4  -4  148.90    5.44
   3  -4  -5   87.08    5.23
   3   4   5   91.93    5.48
  -3  -4   5   86.56    3.23
  -3   4  -5   89.13    3.17
  -3  -4   5   88.67    5.67
   3  -4  -5   84.71    1.46
   3   4   5   94.21    5.19
  -3   4  -5   95.27    3.26
  -3  -4   5   84.32    2.51
  -3   4  -5   90.69    3.49
   3  -4  -5   85.91    3.43
   3  -4   5   82.18    2.92
  -3  -4  -5   84.84    5.15
   3   4  -5   83.37    3.35
   3  -4   5   90.68    3.06
   3   4  -5   88.72    5.53
  -3  -4  -5   85.64    3.63
  -3  -4  -5   84.86    3.27
   3  -4   5   88.64    3.89
   3   4  -5   89.47    2.49
  -3   4   5   88.94    4.82
   3  -4  -6  128.88    6.34
   3   4   6  133.87    6.63
  -3  -4   6  124.08    2.98
  -3   4  -6  124.93    4.22
  -3  -4   6  133.09    4.95
   3  -4  -6  136.40    2.76
   3   4   6  126.55    4.46
  -3   4  -6  134.07    4.35
  -3  -4   6  119.99    3.43
  -3   4  -6  121.04    4.42
   3  -4  -6  123.56    4.39
   3  -4   6  120.81    3.39
  -3  -4  -6  130.61    4.57
   3   4  -6  127.49    3.93
   3  -4   6  131.29    3.59
   3   4  -6  135.59    6.62
  -3  -4  -6  122.09    4.50
  -3   4   6  129.33    2.44
  -3  -4  -6  124.04    6.23
   3  -4   6  132.16    4.95
   3   4  -6  131.58    2.75
  -3   4   6  133.54    4.33
   3  -4  -7   33.13    2.93
   3   4   7   30.77    2.72
  -3  -4   7   28.27    1.92
  -3   4  -7   31.00    2.57
  -3  -4   7   31.06    4.64
   3  -4  -7   30.75    1.35
   3   4   7   31.90    4.26
  -3   4  -7   34.73    4.20
  -3  -4   7   31.20    2.11
  -3   4  -7   28.70    4.30
   3  -4  -7   28.60    2.66
   3  -4   7   29.27    1.65
  -3   4   7   30.08    2.78
  -3  -4  -7   32.37    2.69
   3   4  -7   35.12    2.06
   3  -4   7   31.55    1.73
   3   4  -7   34.95    2.90
  -3  -4  -7   30.44    2.79
  -3   4   7   32.56    1.37
  -3  -4  -7   29.73    4.44
   3  -4   7   29.06    4.63
   3   4  -7   30.67    1.36
   3  -4  -8  124.82    6.96
   3   4   8  116.73    4.55
  -3  -4   8  113.69    2.66
  -3   4  -8  115.92    4.45
  -3  -4   8  121.59    7.29
   3  -4  -8  124.70    3.18
   3   4   8  110.55    6.29
  -3   4  -8  124.52    4.72
  -3  -4   8  116.69    3.04
  -3   4  -8  114.56    4.60
   3  -4  -8  109.98    6.21
  -3  -4  -8  119.22    4.53
   3   4  -8  118.23    3.52
   3  -4   8  116.40    3.03
   3   4  -8  121.60    4.80
  -3  -4  -8  108.48    4.63
   3  -4   8  115.94    7.28
   3   4  -8  118.34    3.80
   3  -4  -9  134.72    5.39
   3   4   9  133.85    7.01
  -3  -4   9  124.98    3.45
  -3  -4   9  138.23    8.02
  -3   4  -9  128.79    5.05
   3  -4  -9  133.14    3.77
   3   4   9  122.13    4.92
  -3   4  -9  135.74    7.67
  -3  -4   9  130.06    4.56
  -3   4  -9  122.63    7.37
   3  -4  -9  130.05    4.92
   3  -4   9  125.60    3.38
  -3  -4  -9  137.85    4.97
   3  -4   9  136.03    3.22
   3   4  -9  137.29    3.77
   3   4  -9  146.20    7.67
  -3  -4  -9  135.92    7.52
  -3  -4  -9  136.19    7.67
   3  -4   9  141.41    8.28
   3   4  -9  141.46    4.56
   3  -4 -10   30.07    3.28
   3   4  10   32.09    4.61
  -3   4 -10   26.49    3.19
   3  -4 -10   26.87    2.23
   3   4  10   25.51    3.17
  -3   4 -10   30.65    5.37
  -3  -4  10   28.48    2.96
  -3   4 -10   28.41    3.27
   3  -4 -10   23.46    4.54
   3   4 -10   29.26    1.79
   3  -4  10   24.54    1.48
  -3  -4 -10   32.07    2.87
   3   4 -10   25.36    1.72
   3   4 -10   29.17    3.18
  -3  -4 -10   25.20    3.33
  -3  -4 -10   31.87    3.37
   3  -4  10   30.88    5.70
   3   4 -10   31.32    2.73
   3  -4 -11   34.98    5.33
   3   4  11   34.55    3.11
   3  -4 -11   32.20    3.23
  -3   4 -11   34.13    3.59
   3  -4 -11   34.86    1.92
   3  -4 -11   32.52    1.82
   3   4  11   31.43    3.36
  -3   4 -11   35.35    3.66
   3  -4 -11   31.88    5.32
  -3  -4  11   32.96    2.29
  -3   4 -11   25.80    5.50
   3  -4 -11   32.76    3.19
   3   4 -11   31.73    1.88
  -3  -4 -11   37.87    4.86
   3   4 -11   29.00    1.70
   3   4 -11   28.94    3.52
  -3  -4 -11   33.96    3.56
   3   4 -11   30.15    5.75
  -3  -4 -11   40.67    5.88
   3  -4  11   32.77    5.99
   3   4 -11   32.11    2.08
   3   4  12   35.85    3.39
   3  -4 -12   35.30    3.79
   3  -4 -12   38.27    3.56
  -3   4 -12   36.20    5.73
   3  -4 -12   37.26    3.25
   3  -4 -12   41.00    3.16
   3   4  12   34.59    3.67
  -3   4 -12   39.45    6.38
   3  -4 -12   38.79    5.87
  -3  -4  12   33.67    2.51
  -3   4 -12   31.74    5.60
   3  -4 -12   33.23    5.10
  -3  -4 -12   41.67    5.29
   3   4 -12   31.85    5.82
  -3  -4 -12   37.06    5.80
   3   4 -12   38.65    6.04
  -3  -4 -12   37.01    4.03
   3  -4  12   36.15    6.38
   3   4 -12   33.98    3.54
   3   4  13   10.17    4.52
   3  -4 -13   15.41    3.30
   3  -4 -13   12.68    4.48
  -3   4 -13   14.44    5.43
   3  -4 -13   13.93    3.17
   3  -4 -13   14.89    3.14
  -3   4 -13   11.47    3.71
   3   4  13   12.31    4.89
  -3  -4  13   12.04    3.54
   3  -4 -13    6.36    3.27
  -3   4 -13   15.92    5.31
   3  -4 -13   13.07    4.92
  -3  -4 -13   14.07    2.94
   3   4 -13    9.80    5.29
  -3  -4 -13    4.74    5.33
   3   4 -13   12.82    5.48
  -3  -4 -13   18.90    5.82
   3  -4  13   14.80    3.62
   3   4 -13   14.38    3.26
   3   4  14    9.06    4.61
   3  -4 -14    9.69    5.08
   3  -4 -14    9.02    4.52
   3  -4 -14    8.04    2.22
  -3   4 -14   10.67    3.57
   3  -4 -14   11.67    3.35
  -3   4 -14    9.17    3.96
   3   4  14   11.80    5.13
  -3  -4  14   12.12    3.90
   3  -4 -14   10.57    3.43
  -3   4 -14   16.95    3.54
   3  -4 -14   11.53    3.23
  -3  -4 -14   10.37    2.95
   3   4 -14   11.97    5.57
  -3  -4 -14   15.30    5.46
   3   4 -14    9.25    3.55
   3  -4  14    7.22    3.77
  -3  -4 -14   12.24    3.89
   3   4 -14    9.35    3.36
   3   4  15   11.22    2.95
   3  -4 -15    8.81    5.41
   3  -4 -15   10.45    3.15
  -3   4 -15    9.28    3.99
   3  -4 -15   12.49    3.57
   3  -4 -15    9.94    3.74
  -3   4 -15   10.52    6.35
   3   4  15   12.51    3.52
  -3  -4  15   14.09    2.75
   3  -4 -15    7.05    3.70
  -3   4 -15    6.10    3.68
   3  -4 -15    9.90    3.35
  -3  -4 -15   12.15    4.90
   3   4 -15    0.88    6.03
  -3  -4 -15    9.54    5.89
   3   4 -15   10.07    3.75
   3  -4  15   12.93    3.98
  -3  -4 -15   13.25    6.73
   3   4 -15   13.15    3.93
   3   4  16   31.51    3.89
   3  -4 -16   35.33    4.20
   3  -4 -16   33.52    5.88
  -3   4 -16   29.94    7.37
   3  -4 -16   33.18    3.09
   3  -4 -16   31.89    3.18
  -3   4 -16   27.78    4.97
   3   4  16   31.58    4.19
   3  -4 -16   30.54    6.96
  -3   4 -16   33.88    4.54
   3  -4 -16   31.65    4.35
  -3  -4 -16   34.05    3.68
   3   4 -16   31.23    7.12
  -3  -4 -16   24.82    7.56
   3   4 -16   28.02    7.21
   3  -4  16   37.40    7.68
  -3  -4 -16   34.71    4.95
   3   4 -16   33.28    5.00
   3   4  17   15.21    5.18
   3  -4 -17   15.75    3.73
   3  -4 -17   11.86    3.39
  -3   4 -17   20.62    6.96
   3  -4 -17   16.05    4.88
   3  -4 -17   10.79    2.97
  -3   4 -17   15.88    4.86
   3   4  17   12.75    6.19
   3  -4 -17   11.37    6.85
  -3   4 -17   15.69    6.59
   3  -4 -17   10.31    4.09
  -3  -4 -17   15.92    3.29
   3   4 -17   12.57    7.00
  -3  -4 -17   15.47    7.12
   3   4 -17   14.72    7.13
   3  -4  17   12.46    4.68
  -3  -4 -17   12.15    7.41
   3   4 -17   15.67    4.71
   3   4  18   11.37    4.90
   3  -4 -18   12.94    6.41
   3  -4 -18   13.55    6.03
  -3   4 -18   15.10    4.54
   3  -4 -18    4.94    5.11
   3  -4 -18    9.27    5.36
  -3   4 -18    5.99    7.64
   3   4  18   17.38    6.90
   3  -4 -18   10.65    4.49
  -3   4 -18   12.18    7.03
   3  -4 -18   10.94    4.14
  -3  -4 -18    8.62    5.63
   3   4 -18   19.21    7.37
  -3  -4 -18   10.26    7.41
   3   4 -18    9.33    4.82
   3  -4  18   13.60    4.85
  -3  -4 -18   12.89    4.92
   3   4 -18   10.21    5.00
   3  -5   0  857.85   24.30
   3   5   0  833.24   24.42
  -3  -5   0  853.41   23.89
   3  -5   0  912.45   25.65
  -3   5   0  874.32   22.96
  -3  -5   0  846.39   25.35
   3   5   0  865.58   25.32
  -3   5   0  884.44   23.17
   3  -5   0  905.77   29.93
  -3   5   0  868.20   27.94
  -3  -5   0  822.31   23.75
   3  -5  -1    3.21    1.79
   3   5   1    3.35    3.04
  -3  -5   1    3.75    1.62
   3  -5  -1    2.43    1.89
  -3   5  -1    4.12    1.02
  -3  -5   1    5.82    2.05
   3   5   1    3.45    3.54
  -3   5  -1    3.38    1.65
   3  -5  -1    4.88    2.11
  -3  -5   1    4.50    1.74
  -3   5  -1    5.91    2.04
   3  -5   1    7.10    2.52
   3   5  -1    3.46    1.72
  -3  -5  -1    3.09    2.95
   3  -5   1    8.39    2.61
  -3   5   1    5.32    1.14
  -3  -5  -1    2.83    3.25
   3   5  -1    2.94    2.16
  -3   5   1    4.60    1.02
   3  -5   1    2.10    2.26
  -3   5   1    4.64    2.08
  -3  -5  -1    3.36    2.02
   3   5  -1    4.44    1.04
   3  -5  -2  126.75    5.80
   3   5   2  119.31    4.28
  -3  -5   2  129.05    3.70
   3  -5  -2  130.92    4.39
  -3   5  -2  124.05    4.16
  -3  -5   2  129.14    4.70
   3   5   2  132.83    4.58
  -3   5  -2  126.67    3.26
  -3  -5   2  122.77    3.89
  -3   5  -2  127.64    6.07
   3  -5  -2  123.48    6.34
   3  -5   2  123.26    4.80
   3   5  -2  130.03    5.25
  -3  -5  -2  128.14    4.36
   3  -5   2  132.25    5.08
   3   5  -2  133.18    4.67
  -3  -5  -2  124.78    4.52
  -3   5   2  127.94    2.62
   3  -5   2  134.14    7.06
  -3   5   2  135.04    6.43
  -3  -5  -2  119.54    4.54
   3   5  -2  126.07    2.99
   3  -5  -3  156.55    5.01
   3   5   3  160.55    5.45
  -3  -5   3  171.55    5.56
   3  -5  -3  162.20    3.22
  -3   5  -3  158.31    4.13
  -3  -5   3  159.85    7.35
   3   5   3  164.50    6.98
  -3   5  -3  168.04    5.51
  -3  -5   3  161.38    3.73
  -3   5  -3  165.64    5.16
   3  -5  -3  158.80    7.24
  -3   5   3  167.43    5.67
   3  -5   3  167.43    4.30
   3   5  -3  168.62    4.49
  -3  -5  -3  176.78    7.12
   3  -5   3  176.67    4.46
   3   5  -3  185.60    7.73
  -3  -5  -3  164.19    5.45
   3  -5   3  176.76    5.88
   3   5  -3  180.93    4.55
  -3   5   3  181.11    5.62
  -3  -5  -3  165.89    4.54
   3  -5  -4  128.53    6.34
   3   5   4  128.08    6.70
  -3  -5   4  125.74    3.40
  -3   5  -4  119.12    3.64
  -3  -5   4  125.31    4.79
   3   5   4  124.14    4.46
  -3   5  -4  126.99    3.77
  -3  -5   4  122.55    3.63
  -3   5  -4  118.74    4.32
   3  -5  -4  119.34    4.46
  -3   5   4  128.56    4.84
   3  -5   4  119.83    3.20
   3   5  -4  120.24    4.68
  -3  -5  -4  120.35    4.42
   3  -5   4  132.40    4.33
   3   5  -4  126.69    6.72
  -3  -5  -4  111.89    6.19
   3  -5   4  129.49    6.87
   3   5  -4  127.06    3.61
  -3   5   4  130.99    6.44
  -3  -5  -4  114.93    3.78
   3  -5  -5   82.28    3.94
   3   5   5   73.40    3.71
  -3  -5   5   81.18    3.41
  -3   5  -5   76.07    4.31
  -3  -5   5   79.23    5.66
   3   5   5   82.20    5.41
  -3   5  -5   83.42    4.65
  -3  -5   5   72.74    2.81
  -3   5  -5   77.14    3.65
   3  -5  -5   77.72    3.69
  -3   5   5   80.51    3.89
   3  -5   5   76.64    2.24
   3   5  -5   76.27    3.35
  -3  -5  -5   79.37    3.72
   3  -5   5   84.10    3.18
   3   5  -5   86.81    6.04
  -3  -5  -5   78.64    5.73
  -3  -5  -5   81.01    5.21
   3  -5   5   81.82    4.06
   3   5  -5   81.63    2.20
  -3   5   5   85.85    3.79
  -3  -5  -5   75.60    3.25
   3  -5  -6  204.63    8.85
   3   5   6  198.11    8.65
  -3  -5   6  193.86    5.48
  -3   5  -6  196.88    5.85
  -3  -5   6  198.32    6.70
   3  -5  -6  192.67    3.66
   3   5   6  204.29    6.41
  -3   5  -6  208.00    6.06
  -3  -5   6  190.93    5.41
  -3   5  -6  185.32    6.09
   3  -5  -6  192.04    6.32
  -3   5   6  203.59    8.91
   3  -5   6  187.30    5.03
   3   5  -6  196.58    5.63
  -3  -5  -6  192.85    6.16
   3   5  -6  208.91    8.90
  -3  -5  -6  193.12    8.78
  -3   5   6  195.80    4.09
  -3  -5  -6  199.40    8.56
   3  -5   6  195.17    6.76
   3   5  -6  198.39    5.31
  -3  -5  -6  177.45    7.51
  -3   5   6  207.55    8.72
   3  -5  -7   29.68    2.99
   3   5   7   26.32    2.93
  -3  -5   7   23.71    1.32
  -3   5  -7   24.25    2.58
  -3  -5   7   20.63    3.23
   3  -5  -7   26.39    1.36
   3   5   7   27.36    4.26
  -3   5  -7   30.38    4.20
  -3  -5   7   22.47    2.21
  -3   5  -7   28.12    2.85
   3  -5  -7   27.51    2.82
  -3   5   7   23.90    4.65
   3  -5   7   23.19    1.75
   3   5  -7   24.50    2.18
  -3  -5  -7   24.55    4.39
   3  -5   7   25.75    1.74
   3   5  -7   27.22    4.72
  -3  -5  -7   26.06    2.87
  -3   5   7   24.89    1.31
  -3  -5  -7   27.52    2.83
   3  -5   7   27.82    4.94
   3   5  -7   26.05    1.48
  -3  -5  -7   22.87    2.59
   3  -5  -8    7.30    4.36
   3   5   8    7.82    4.13
  -3  -5   8    6.04    1.54
  -3  -5   8    7.90    2.89
  -3   5  -8    7.82    3.61
   3  -5  -8    6.26    1.32
   3   5   8    5.11    3.97
  -3   5  -8    5.78    2.48
  -3  -5   8    6.86    1.99
  -3   5  -8    8.89    3.92
   3  -5  -8    2.98    3.99
  -3   5   8    6.96    2.63
   3  -5   8    5.07    1.21
   3   5  -8    4.90    1.63
  -3  -5  -8   10.71    4.03
   3  -5   8    6.10    1.26
   3   5  -8    3.82    2.75
  -3  -5  -8    3.14    2.49
  -3   5   8    4.30    1.26
  -3  -5  -8    5.59    2.64
   3  -5   8    8.93    4.58
   3   5  -8    7.78    1.96
  -3  -5  -8   10.49    3.82
   3  -5  -9  255.72    8.69
   3   5   9  248.77   10.79
  -3  -5   9  230.09    5.79
  -3  -5   9  247.62    9.33
  -3   5  -9  236.61   10.33
   3  -5  -9  237.37    6.30
   3   5   9  231.97    7.84
  -3   5  -9  260.55   11.18
  -3  -5   9  249.57    6.59
  -3   5  -9  230.15    7.94
   3  -5  -9  227.81    7.87
  -3   5   9  234.38    8.37
   3  -5   9  233.64    4.78
   3   5  -9  234.42    6.01
  -3  -5  -9  243.60   10.45
   3   5  -9  245.57   11.42
  -3  -5  -9  228.77   11.15
  -3   5   9  243.70    5.95
  -3  -5  -9  231.26   11.11
   3  -5   9  233.37   11.85
   3   5  -9  241.36    7.25
   3  -5 -10   37.18    5.74
   3   5  10   33.93    3.35
  -3  -5  10   27.72    1.60
  -3  -5  10   30.07    3.86
  -3   5 -10   30.93    5.25
   3  -5 -10   30.64    2.31
   3   5  10   29.21    3.22
  -3   5 -10   32.98    3.73
  -3  -5  10   32.21    3.17
  -3   5 -10   29.67    5.28
   3  -5 -10   33.74    5.31
  -3   5  10   30.82    3.50
   3   5 -10   34.86    1.83
  -3  -5 -10   29.31    3.40
   3   5 -10   30.69    3.71
  -3  -5 -10   33.87    3.46
  -3   5  10   31.22    2.22
  -3  -5 -10   27.00    3.69
   3  -5  10   32.40    5.85
   3   5 -10   30.58    3.01
   3   5  11   43.96    5.40
   3  -5 -11   48.66    4.23
  -3   5 -11   40.28    5.74
   3  -5 -11   46.72    2.99
   3   5  11   44.99    3.83
  -3   5 -11   44.15    4.17
  -3  -5  11   46.34    3.76
  -3   5 -11   50.33    5.88
   3  -5 -11   41.11    3.61
  -3   5  11   44.20    3.75
   3   5 -11   41.32    1.61
   3   5 -11   42.44    1.61
  -3  -5 -11   45.40    3.74
   3   5 -11   42.52    4.09
  -3  -5 -11   41.95    5.78
   3   5 -11   39.49    4.21
  -3   5  11   44.81    2.82
  -3  -5 -11   49.03    6.34
   3  -5  11   44.74    6.59
   3   5 -11   45.82    3.50
   3   5  12    3.35    2.82
   3  -5 -12   12.79    3.14
  -3   5 -12    9.77    4.95
   3  -5 -12    6.19    1.62
   3   5  12    8.97    2.85
  -3   5 -12    7.97    5.51
   3  -5 -12   12.31    5.18
  -3  -5  12    8.60    3.09
  -3   5 -12    4.81    3.07
   3  -5 -12   11.17    4.63
  -3  -5 -12    9.03    2.99
   3   5 -12    7.18    5.14
  -3  -5 -12   10.40    2.89
   3   5 -12   10.70    3.40
  -3  -5 -12    6.85    3.41
   3  -5  12    9.58    5.55
   3   5 -12    7.36    2.86
   3   5  13    2.48    2.91
   3  -5 -13    6.74    5.29
   3  -5 -13    9.38    3.00
   3  -5 -13    8.05    1.72
  -3   5 -13    3.88    3.28
   3  -5 -13    6.55    2.82
   3   5  13    7.77    2.97
  -3   5 -13    4.59    3.60
   3  -5 -13    3.31    5.41
  -3  -5  13    7.50    3.42
  -3   5 -13    4.46    3.21
   3  -5 -13    4.58    4.82
  -3  -5 -13    8.37    4.66
   3   5 -13    7.27    5.35
  -3  -5 -13    7.08    3.07
   3   5 -13   -0.57    3.61
  -3  -5 -13    5.38    3.61
   3  -5  13    7.32    5.71
   3   5 -13    3.74    3.17
   3   5  14    3.87    4.67
   3  -5 -14    2.50    3.32
   3  -5 -14    0.69    2.89
   3  -5 -14    0.35    2.92
  -3   5 -14    4.90    3.34
   3  -5 -14    2.72    2.91
  -3   5 -14    0.06    5.99
   3   5  14    3.12    4.82
  -3  -5  14    2.75    2.40
   3  -5 -14    0.72    3.42
  -3   5 -14    5.27    5.19
   3  -5 -14   -2.06    3.12
  -3  -5 -14    3.12    4.69
   3   5 -14   -0.96    3.38
  -3  -5 -14   -0.56    3.20
   3   5 -14    3.50    5.88
  -3  -5 -14    1.07    3.79
   3  -5  14    7.26    3.64
   3   5 -14    4.77    3.32
   3   5  15   23.15    5.65
   3  -5 -15   18.94    6.37
   3  -5 -15   17.02    5.54
   3  -5 -15   21.92    2.70
  -3   5 -15   14.54    3.85
   3  -5 -15   19.69    4.18
  -3   5 -15   18.34    4.44
   3   5  15   19.57    5.98
  -3  -5  15   23.89    4.97
   3  -5 -15   12.87    4.29
  -3   5 -15   12.87    6.31
   3  -5 -15   18.06    3.95
  -3  -5 -15   22.68    3.56
   3   5 -15   19.52    4.08
  -3  -5 -15   21.15    6.40
   3   5 -15   25.34    7.12
   3  -5  15   15.40    4.36
  -3  -5 -15   20.99    4.38
   3   5 -15   15.21    4.18
   3   5  16   29.62    4.09
   3  -5 -16   29.78    7.00
   3  -5 -16   22.61    4.11
   3  -5 -16   24.41    4.72
  -3   5 -16   25.45    6.81
   3  -5 -16   25.45    4.77
  -3   5 -16   16.01    4.94
   3   5  16   28.16    6.92
  -3  -5  16   29.59    5.47
   3  -5 -16   19.58    4.77
  -3   5 -16   21.74    6.84
   3  -5 -16   22.95    4.37
  -3  -5 -16   28.25    6.34
   3   5 -16   21.48    4.55
  -3  -5 -16   22.35    6.94
   3   5 -16   14.27    4.85
   3  -5  16   32.41    7.54
  -3  -5 -16   23.35    4.73
   3   5 -16   21.74    4.75
   3   5  17   16.80    5.63
   3  -5 -17   14.06    4.22
   3  -5 -17   10.61    6.02
   3  -5 -17   13.84    3.01
  -3   5 -17    3.56    6.82
   3  -5 -17   12.04    4.84
  -3   5 -17   12.45    8.25
   3   5  17   16.31    4.13
  -3  -5  17   10.03    3.50
   3  -5 -17    7.86    7.34
  -3   5 -17   15.77    6.72
   3  -5 -17   13.56    4.20
  -3  -5 -17   14.47    5.93
   3   5 -17    8.67    4.31
  -3  -5 -17    8.74    6.83
   3   5 -17   11.32    4.60
   3  -5  17    9.92    7.36
  -3  -5 -17   14.20    4.83
   3   5 -17   14.23    4.62
  -3  -5 -17   15.22    7.12
   3  -6   0    2.50    3.00
   3   6   0    4.24    2.02
  -3  -6   0    5.90    3.01
   3  -6   0    6.60    1.91
  -3   6   0    5.01    1.65
  -3  -6   0    4.33    2.16
   3   6   0    2.39    2.44
  -3   6   0    6.62    1.55
   3  -6   0    7.00    3.91
  -3  -6   0    4.08    1.42
  -3   6   0    6.59    2.31
   3   6   0    2.57    1.39
   3  -6  -1  186.58    5.79
   3   6   1  182.85    6.02
  -3  -6   1  193.73    6.98
  -3   6  -1  191.07    5.49
  -3  -6   1  180.18    8.03
   3   6   1  195.82    6.62
  -3   6  -1  191.01    5.57
   3  -6  -1  184.67    6.26
  -3  -6   1  182.11    6.01
  -3   6  -1  189.06    6.19
   3  -6   1  182.85    6.70
   3   6  -1  187.55    7.33
  -3  -6  -1  189.88    5.80
   3  -6   1  196.15    5.57
  -3  -6  -1  177.02    5.90
  -3   6   1  192.78    4.83
   3   6  -1  196.22    9.08
   3  -6   1  191.06    6.60
  -3   6   1  209.38    8.79
   3   6  -1  185.64    5.92
   3  -6  -2   20.09    2.44
   3   6   2   16.93    3.77
  -3  -6   2   18.16    3.02
   3  -6  -2   17.51    1.47
  -3   6  -2   16.29    2.37
  -3  -6   2   18.20    2.63
  -3   6  -2   17.11    1.61
  -3  -6   2   17.29    2.34
   3  -6  -2   20.32    2.64
  -3   6  -2   14.84    4.23
  -3   6   2   17.98    2.46
   3  -6   2   16.78    2.80
   3   6  -2   17.86    3.11
  -3  -6  -2   19.24    3.83
   3  -6   2   17.05    3.00
  -3  -6  -2   20.93    3.87
   3   6  -2   21.90    2.91
  -3   6   2   19.61    1.49
   3  -6   2   17.91    2.91
  -3  -6  -2   17.40    2.86
  -3   6   2   20.82    2.82
   3   6  -2   18.06    1.52
   3  -6  -3   87.99    5.76
   3   6   3   82.72    3.87
  -3  -6   3   84.54    4.23
   3  -6  -3   82.82    2.33
  -3   6  -3   79.97    4.05
  -3  -6   3   79.76    4.02
   3   6   3   81.72    4.09
  -3   6  -3   91.50    4.27
  -3  -6   3   78.44    3.54
  -3   6  -3   87.87    5.84
   3  -6  -3   77.51    3.95
  -3   6   3   84.93    4.00
   3  -6   3   82.75    3.95
   3   6  -3   81.34    3.10
  -3  -6  -3   87.43    3.94
   3  -6   3   90.04    4.30
   3   6  -3   90.83    4.33
  -3  -6  -3   81.65    5.76
  -3   6   3   86.58    2.17
   3  -6   3   89.85    6.49
  -3  -6  -3   83.29    3.20
   3   6  -3   89.18    3.60
  -3   6   3   90.65    4.29
   3  -6  -4   29.82    2.93
   3   6   4   22.29    4.49
  -3  -6   4   32.15    2.89
  -3   6  -4   27.58    3.23
  -3  -6   4   26.25    4.80
   3   6   4   28.42    4.59
  -3   6  -4   29.57    2.17
  -3   6  -4   29.64    4.44
   3  -6  -4   30.01    2.89
  -3   6   4   33.04    4.73
   3  -6   4   32.23    2.62
   3   6  -4   29.92    1.95
  -3  -6  -4   32.38    2.82
   3  -6   4   29.50    1.84
   3   6  -4   31.34    3.09
  -3  -6  -4   27.51    2.89
  -3   6   4   28.09    1.40
   3  -6   4   28.87    3.23
   3   6  -4   31.43    2.50
  -3  -6  -4   27.88    2.31
  -3   6   4   32.78    4.76
   3  -6  -5   22.46    2.97
   3   6   5   21.94    2.95
  -3  -6   5   23.94    2.58
  -3   6  -5   25.67    3.40
  -3  -6   5   28.62    4.87
   3   6   5   24.15    2.76
  -3   6  -5   25.91    3.64
  -3  -6   5   23.21    2.32
  -3   6  -5   25.36    4.34
   3  -6  -5   23.39    2.83
  -3   6   5   27.17    4.68
   3  -6   5   23.61    2.42
   3   6  -5   22.75    1.74
  -3  -6  -5   22.29    4.47
   3  -6   5   21.70    2.48
   3   6  -5   24.97    3.08
  -3  -6  -5   30.10    2.89
  -3   6   5   21.45    1.10
   3  -6   5   26.94    3.20
   3   6  -5   23.28    2.41
  -3  -6  -5   22.44    2.31
  -3   6   5   26.78    2.90
   3  -6  -6   17.87    4.63
   3   6   6   13.84    4.55
  -3  -6   6   12.25    1.42
  -3  -6   6   12.25    3.01
  -3   6  -6   11.35    2.19
   3   6   6   16.67    4.04
  -3   6  -6   12.02    2.25
  -3  -6   6   12.70    2.17
  -3   6  -6   12.25    4.21
   3  -6  -6   12.81    2.62
  -3   6   6   17.14    4.52
   3  -6   6   11.42    1.27
   3   6  -6   12.45    1.49
  -3  -6  -6   17.68    4.32
   3  -6   6   16.36    1.95
   3   6  -6   12.98    2.95
  -3  -6  -6    7.17    2.69
  -3   6   6   12.18    1.04
  -3  -6  -6   16.58    4.08
[truncated: 655,704 more chars]
